# Supplementary material for: Allele-specific expression in a family quartet with autism reveals mono-to-biallelic switch and novel transcriptional processes of autism susceptibility genes
Source: Sci Rep. 2018 Mar 9;8:4277. doi: 10.1038/s41598-018-22753-4 (PMC5844893; doi:10.1038/s41598-018-22753-4)
Supplement: Supplementary file 2 — Table S1 [file 41598_2018_22753_MOESM2_ESM.xlsx]

## Sheet: Table S1
	Supplementary Table 1: Summary of this family quartet with ASD (adult samples)
	Kindred ID	Status	Lab ID	Study ID	Case ID	Brain ID	Source	Brain region	Primary Diag.	Sex	Age (y/o)	Ethnicity	Handed	Prim. Cause Death	Sec. Cause Death	PMI (hrs)	RNA-Seq										DNA-Seq
																	Date	NGS ID	RIN	No. of informative SNPs*	Total Reads after PF#	Total Bases after PF	Total Reads after QT&	Total Base after QT	Mappability (%)	Depth	Date	NGS ID	Coverage
	21933	Offspring with Autism	83539	1631002	AN12457	B-6640	Harvard-ATP	Brodmann area 8	Autism	F	29	English-White	R	Status Epilepticus	Left Cerebellar Stroke	17.83	052015	1040285	5.1	144179	63633184	6363318400	49573092	4582297952	92.6	100PE, 6G	112415	10452	150PE, 50X
		Offspring without Autism	80074	1631022	AN09853	B-7827	Harvard-ATP	Brodmann area 10	Epilepsy	F	32	English-White	R	Cardiac Arrest	Epilepsy	20.67	052015	1040285	5.6	145593	64062196	6406219600	49448192	4609288596	87.4		112415	10452
		Father	80073	1631011																							112415	10452
		Mother	80072	1631012																							112415	10452
	*Number of informative SNPs is the number of heterozygous SNPs which was used to analyze allele-specific-expression in the transcriptome sequence database
	#PF: Passing filter
	&QT: Quality trim
	Supplementary Table S1: Summary of this family trio (fetal samples)
	Status	Sex	Age	Ethnicity	Prim. Cause Death	Body weight (g)	PMI (hrs)	Tissues
	Daughter	F	18W4D	Taiwanese	Abortion	312	14 hrs 31 mins	Prefrontal cortex
	Father	M	38 y/0	Taiwanese				Blood
	Mother	F	38 y/0	Taiwanese				Blood
	Supplementary Table S1: Summary of the tissues used for supplementary figure 4
	Status	Sex	Age	Ethnicity	Prim. Cause Death	Body weight (g)	PMI (hrs)	Tissues
	Fetus_A	M	11W3D	Taiwanese	In vitro firtilization	13.45	3 hrs	Cerebral cortex
	Adult	M	51 y/o	Taiwanese				Frontal cortex
								Cerebellum
