# Supplementary material for: Allele-specific expression in a family quartet with autism reveals mono-to-biallelic switch and novel transcriptional processes of autism susceptibility genes
Source: Sci Rep. 2018 Mar 9;8:4277. doi: 10.1038/s41598-018-22753-4 (PMC5844893; doi:10.1038/s41598-018-22753-4)
Supplement: Supplementary file 3 — Table S2 [file 41598_2018_22753_MOESM3_ESM.xlsx]

## Sheet: Table S2
Gene name	Transcript ID	Locus	Expression level (FPKM)		Expression level (Weighted)		qPCR(Non-ASD)		qPCR(ASD)
			Non-ASD	ASD	Non-ASD	ASD	mean	SEM	mean	SEM
SNORD3C	ENST00000362428	17:19092977-19093558	1.55716	652.146	0.00476412	1.99524
MAPK10	ENST00000515650	4:86936275-87515284	0.581041	41.2584	0.0277748	1.97223
AC025165.8	ENST00000610219	12:58003962-58027138	0.317768	8.71416	0.0703655	1.92963
SNAPC5P1	ENST00000403621	6:6346697-6655216	0.369802	9.51429	0.0748277	1.92517
RNASE1	ENST00000412779	14:21269386-21271437	1.51452	38.4719	0.0757517	1.92425
SEPT5-002	ENST00000438754	22:19701986-19712295	0.432908	13.4168	0.0625151	1.93748	0.00073795	0.00065446	0.0033443	0.00079049
ADD1	ENST00000511797	4:2845583-2931803	0.442414	13.489	0.0635132	1.93649
RP11-742N3.1	ENST00000536099	11:81590892-82429124	1.18345	45.8765	0.0502954	1.9497
LMO3	ENST00000541589	12:16500075-16763528	0.473542	16.5913	0.0554991	1.9445
USP22	ENST00000537526	17:20717932-20947073	0.383536	12.8607	0.0579174	1.94208	0.0796	0.0019524	0.1089	0.0053814
MXRA7	ENST00000585519	17:74668023-74707098	0.305086	6.11713	0.0950096	1.90499
TRAPPC11	ENST00000509857	4:184580419-184634745	0.33071	6.42597	0.0978913	1.90211
SSX2IP	ENST00000342203	1:85109389-85156486	0.896288	17.7406	0.0961843	1.90382
RP11-597D13.7	ENST00000512016	4:159191529-159199828	0.301953	5.95026	0.0965908	1.90341
SLC5A11	ENST00000564125	16:24857161-24922949	0.438573	8.61313	0.096904	1.9031
RAPGEF5	ENST00000401957	7:22157855-22396763	1.9977	42.5045	0.0897798	1.91022
OCIAD1	ENST00000503016	4:48807228-48863834	0.734791	16.7611	0.0839958	1.916
RNF220	ENST00000355387	1:44870865-45140227	0.304039	7.06109	0.0825618	1.91744	0.0040216	0.0003347	0.0083675	0.00010755
SEMA3E	ENST00000307792	7:82993221-83278326	0.370074	8.53126	0.0831502	1.91685	0.00074181	2.6339e-05	0.0018339	6.1072e-05
KIAA0196	ENST00000530856	8:126036501-126379362	0.36218	6.64377	0.103392	1.89661
RN7SKP80	ENST00000365188	22:42949622-42978044	2.23841	40.256	0.105351	1.89465
PPFIA2	ENST00000548790	12:81652044-82153332	0.304638	5.33977	0.107943	1.89206
MBP	ENST00000490319	18:74686645-74845639	1.28979	22.3662	0.109046	1.89095
GLUL	ENST00000417584	1:182350838-182361341	0.802202	13.481	0.112328	1.88767
OPALIN	ENST00000393870	10:98102972-98119092	0.415792	7.08938	0.110801	1.8892
ST18	ENST00000520279	8:53023398-53373519	0.34717	5.88745	0.111368	1.88863
AGTPBP1	ENST00000376083	9:88161454-88356944	0.503335	7.50034	0.125776	1.87422
SDR39U1	ENST00000555778	14:24895737-24912111	0.33409	4.9461	0.126545	1.87346
THYN1	ENST00000533975	11:134118172-134123264	0.484334	7.13852	0.127074	1.87293
SLC39A9	ENST00000557046	14:69846847-69929105	0.356575	5.14406	0.129649	1.87035
ATP2C1	ENST00000422190	3:130569438-131100319	0.457795	6.67575	0.12835	1.87165
CTNNA2	ENST00000466387	2:79384131-80875905	0.350374	5.10376	0.12848	1.87152
ERMN	ENST00000420719	2:158175136-158184225	1.82036	29.4859	0.116294	1.88371
ASPA	ENST00000456349	17:3343312-3461289	0.305483	4.91688	0.11699	1.88301
SLC14A1	ENST00000321925	18:42792959-43332485	0.470362	7.5385	0.11746	1.88254
DMTF1	ENST00000430405	7:86780738-86849903	0.386117	6.18377	0.117541	1.88246
KCNA1	ENST00000543874	12:5019070-5040527	0.60837	9.22455	0.123741	1.87626
ELP3	ENST00000521015	8:27947189-28048673	0.389633	5.89412	0.124013	1.87599
AQP1	ENST00000311813	7:30692199-30965131	2.76139	42.7291	0.121405	1.87859
SOX6	ENST00000526673	11:15987994-16778428	0.349473	5.38589	0.121866	1.87813
ST18	ENST00000520716	8:53023398-53373519	0.781963	10.9595	0.133197	1.8668
CTNNA3	ENST00000330298	10:67672275-69455927	0.960417	13.4459	0.133333	1.86667
ST18	ENST00000519201	8:53023398-53373519	0.347628	4.81379	0.134703	1.8653
ZMYND11	ENST00000397962	10:180404-300577	0.384158	5.29907	0.13519	1.86481
MOBP	ENST00000428261	3:39508688-39570970	3.69662	50.9547	0.13528	1.86472
SUMF2	ENST00000531229	7:56131694-56148363	0.304272	4.01067	0.141032	1.85897
GTF2IP1	ENST00000545332	7:74602782-74653438	0.383394	5.0532	0.141042	1.85896
SEMA3A	ENST00000265362	7:83585092-84122040	0.377293	5.02808	0.139599	1.8604
QKI	ENST00000537041	6:163835031-163999628	4.73406	62.9401	0.139907	1.86009
PRKCSH	ENST00000587290	19:11531271-11561783	0.370022	4.97633	0.13842	1.86158
CGGBP1	ENST00000462901	3:88101093-88217879	0.552211	7.56931	0.135987	1.86401
CTNNA2	ENST00000497804	2:79384131-80875905	0.40356	5.48875	0.136979	1.86302
CAMK2G	ENST00000441192	10:75572258-75634343	0.757146	9.55821	0.1468	1.8532
KIDINS220	ENST00000427284	2:8865407-8977760	0.700446	8.8933	0.146021	1.85398
RALYL	ENST00000522455	8:85095021-85834079	0.558496	7.07776	0.146275	1.85373
MCTP1	ENST00000503301	5:93488670-94620279	0.87203	10.3257	0.155751	1.84425
PLA2G4C	ENST00000599921	19:48551099-48614074	0.633614	7.59431	0.154016	1.84598
RABEPK	ENST00000394125	9:127962820-127996437	0.356254	4.25035	0.154671	1.84533
TMEM63A	ENST00000436966	1:225997793-226070069	0.301923	3.59902	0.154795	1.84521
CABP1	ENST00000351200	12:121067907-121105127	1.40893	17.3725	0.150034	1.84997
FN3K	ENST00000573841	17:80693450-80709073	1.20614	14.7031	0.151628	1.84837
CCNC	ENST00000518714	6:99990255-100016972	0.324321	3.93171	0.152405	1.84759
DCUN1D2	ENST00000332592	13:114110133-114145267	0.392288	4.48778	0.160772	1.83923
NEDD4L	ENST00000585363	18:55711598-56068772	0.698837	7.97694	0.161101	1.8389
DTNA	ENST00000591182	18:32073253-32471808	1.03654	11.503	0.165323	1.83468
MYRIP	ENST00000459828	3:39850404-40301812	0.642678	7.12848	0.165401	1.8346
HAPLN2	ENST00000482204	1:156589085-156595517	1.87511	21.0862	0.163328	1.83667
SLC31A2	ENST00000490809	9:115913221-115983641	0.570642	6.40632	0.163579	1.83642
PDE4D	ENST00000405053	5:58264864-59843484	0.508977	5.32209	0.174574	1.82543
ENPP2	ENST00000522826	8:120569325-120685693	2.15913	22.8413	0.172727	1.82727
RPL30P14	ENST00000482744	18:59000814-59223006	0.479956	5.05372	0.173467	1.82653
UQCRC2	ENST00000565464	16:21963980-21994981	0.301842	3.17757	0.173502	1.8265
SDCBP2	ENST00000381808	20:1290618-1373806	0.385757	4.0603	0.173528	1.82647
SEMA3A	ENST00000436949	7:83585092-84122040	0.492955	5.40341	0.167206	1.83279
TCOF1	ENST00000377797	5:149737201-149779871	0.346359	3.77384	0.168127	1.83187
RP11-701H24.7	ENST00000604451	15:25068793-25492435	0.849672	9.17913	0.169446	1.83055
RAB8B	ENST00000559006	15:63481667-63559981	0.881884	9.48583	0.170121	1.82988
KBTBD3	ENST00000534815	11:105921824-105972702	0.304936	3.25363	0.171381	1.82862
FCF1	ENST00000556814	14:75179846-75203394	0.328529	3.50095	0.171579	1.82842
ALDH1A1	ENST00000419959	9:75515577-75695358	0.683119	7.26679	0.171856	1.82814
TMEM165	ENST00000514070	4:56262123-56414056	0.339647	3.60412	0.172245	1.82776
CRHR1-IT1	ENST00000580655	17:43697693-43913194	0.313568	3.13751	0.181722	1.81828
C16orf89	ENST00000586629	16:4932507-5147809	0.730756	7.3719	0.180374	1.81963
SYNJ2BP-COX16	ENST00000555276	14:70791797-70883778	0.614869	6.18627	0.180814	1.81919
MTND1P19	ENST00000511780	4:93225549-94695707	0.586701	6.06256	0.176471	1.82353
MBP	ENST00000528160	18:74686645-74845639	3.46434	35.9646	0.175726	1.82427
SEPHS1	ENST00000413411	10:13359423-13390297	0.383185	3.97012	0.176043	1.82396
ID2	ENST00000331129	2:8806765-8824583	0.335785	3.4191	0.178852	1.82115
LRP2	ENST00000263816	2:169983618-170219195	0.663714	6.753	0.178978	1.82102
MOBP	ENST00000452959	3:39508688-39570970	2.59498	26.5866	0.177851	1.82215
CCAR1	ENST00000540210	10:70480768-70552134	0.360932	3.69273	0.178077	1.82192
SNX3	ENST00000426155	6:108532425-108582464	3.20882	30.7332	0.189077	1.81092
NBPF9	ENST00000484811	1:144811743-144830413	0.367691	3.50456	0.189911	1.81009
DLG1	ENST00000456699	3:196769430-197030618	0.915859	8.68408	0.190805	1.80919
PSMD10	ENST00000340200	X:107327436-107334848	0.556754	5.25294	0.191664	1.80834
SWAP70	ENST00000447399	11:9685623-9774538	0.483334	4.66023	0.187937	1.81206
LMO3	ENST00000535535	12:16500075-16763528	1.21147	11.7757	0.186564	1.81344
SLCO1A2	ENST00000463718	12:21417533-21572528	0.33761	3.27197	0.187063	1.81294
PEX5L	ENST00000463761	3:179512745-179754841	0.867814	8.40156	0.187243	1.81276
ISLR2	ENST00000435464	15:74392651-74430881	0.342387	3.3457	0.185672	1.81433
CCDC30	ENST00000390640	1:42895999-43120335	0.603492	5.89238	0.185808	1.81419
ALKBH3	ENST00000534171	11:43902360-43942494	0.328086	3.23616	0.184098	1.8159
PCBP4	ENST00000490063	3:51989329-52023213	1.91736	18.82	0.184918	1.81508
RASAL2	ENST00000463079	1:178060642-178448644	1.65911	5.53754	0.461078	1.53892
RAPGEF6	ENST00000512052	5:130759613-131132710	0.769951	2.56976	0.461088	1.53891
TM4SF1	ENST00000493348	3:149086808-149104370	0.377114	1.25898	0.460993	1.53901
KCNG3	ENST00000306078	2:42669156-42721237	0.33552	1.12003	0.461022	1.53898
ADCY3	ENST00000450524	2:25012602-25142708	1.65405	5.52398	0.460865	1.53914
ICA1L	ENST00000421334	2:203640689-203736708	1.05734	3.53097	0.460884	1.53912
CYB5D2	ENST00000575251	17:4046461-4167274	0.490793	1.63895	0.460894	1.53911
CYP4X1	ENST00000466294	1:47427035-47516423	0.498156	1.66401	0.460793	1.53921
FIGNL1	ENST00000419119	7:50511830-50518088	0.304794	1.01801	0.46083	1.53917
ERVK3-1	ENST00000608070	19:58739959-58827023	0.649956	2.17383	0.460344	1.53966
TLE4	ENST00000265284	9:82186687-82341658	2.68598	8.98088	0.460446	1.53955
FBXW7	ENST00000281708	4:153242409-153457253	0.652568	2.18054	0.460673	1.53933
CTC-471F3.4	ENST00000314084	19:40448562-40449634	0.425448	1.42148	0.460709	1.53929
ATP2B1	ENST00000549585	12:89954905-90106367	0.889693	2.97347	0.460603	1.5394
ZNF580	ENST00000543039	19:56146381-56164527	1.30059	4.34794	0.460506	1.53949
SLC44A2	ENST00000589561	19:10713132-10755235	0.893555	2.98682	0.460551	1.53945
RP11-482H16.1	ENST00000607540	2:56179292-56613308	0.35197	1.17278	0.461676	1.53832
CAMK2B	ENST00000358707	7:44256748-44374176	0.444811	1.48196	0.461717	1.53828
PTGDS	ENST00000460340	9:139871955-139880862	4.11255	13.7172	0.461313	1.53869
RCOR3	ENST00000528408	1:211431718-211489727	0.987631	3.29408	0.461325	1.53867
FSD1L	ENST00000394926	9:108210076-108314714	0.527909	1.76049	0.461378	1.53862
TMEM165	ENST00000508404	4:56262123-56414056	0.469613	1.56584	0.461433	1.53857
THADA	ENST00000405975	2:43393799-43823185	0.671697	2.23453	0.462247	1.53775
ZFAND2B	ENST00000289528	2:220059958-220074373	0.471589	1.56794	0.462449	1.53755
GUSBP2	ENST00000479900	6:26839262-26924333	0.301397	1.00237	0.462348	1.53765
UBR1	ENST00000569243	15:43235094-43398311	1.50025	4.98943	0.462349	1.53765
AC009245.3	ENST00000456481	7:137065782-137531838	0.495568	1.65009	0.461926	1.53807
THEM4	ENST00000483207	1:151846059-151882284	0.494643	1.64682	0.461967	1.53803
SENP7	ENST00000394085	3:101043048-101232085	0.861962	2.86966	0.461977	1.53802
ZNF559	ENST00000538743	19:9434447-9493293	0.618878	2.05946	0.462136	1.53786
RP11-418J17.1	ENST00000445565	1:119573838-119869926	0.758951	2.52634	0.46203	1.53797
MRE11A	ENST00000323977	11:94152894-94232749	0.571297	1.90156	0.462054	1.53795
POLR3F	ENST00000462997	20:18364010-18465287	0.844045	2.8094	0.462054	1.53795
A2ML1	ENST00000545692	12:8834195-9039597	0.379444	1.25456	0.464435	1.53557
RASL11B	ENST00000248706	4:53728456-53733000	1.47539	4.87692	0.464521	1.53548
SFI1	ENST00000491973	22:31795508-32058418	0.657867	2.1729	0.464798	1.5352
INSR	ENST00000598216	19:7112265-7294045	0.759783	2.51079	0.464618	1.53538
GNPNAT1	ENST00000554230	14:53241911-53258386	0.65851	2.17585	0.464662	1.53534
CLK3	ENST00000348245	15:74890840-74988633	1.52677	5.04424	0.464699	1.5353
NALCN	ENST00000376200	13:101360578-102068843	2.73161	9.03511	0.464294	1.53571
LYPLAL1	ENST00000366927	1:219259943-219386207	0.782128	2.58832	0.464109	1.53589
POC1B	ENST00000378528	12:89813494-89934079	1.67959	5.55766	0.464151	1.53585
IFIT1	ENST00000371804	10:90973325-91174314	8.93118	29.579	0.463835	1.53617
BDH1	ENST00000441275	3:197236653-197300194	0.624716	2.06883	0.463861	1.53614
AGAP1	ENST00000409457	2:236402732-237040444	0.303477	1.00464	0.463991	1.53601
LCN12	ENST00000484304	9:139844002-139849949	0.320469	1.0608	0.464021	1.53598
LINC00969	ENST00000599448	3:195384932-195467994	0.39099	1.29465	0.463907	1.53609
TRAPPC12	ENST00000469400	2:3383445-3488865	1.76022	5.82773	0.463951	1.53605
THOC3	ENST00000265097	5:175333941-175461683	0.813153	2.69497	0.463583	1.53642
CPOX	ENST00000510489	3:98216447-98312567	5.57273	18.465	0.463665	1.53633
CDK19	ENST00000323817	6:110931180-111137161	0.978726	3.24282	0.463681	1.53632
DUTP7	ENST00000507982	4:52709165-52783003	0.814141	2.70045	0.463292	1.53671
PAX6	ENST00000527769	11:31806339-32127301	0.541059	1.79396	0.46343	1.53657
CEP85L	ENST00000368491	6:118781934-119031238	0.728916	2.41882	0.463137	1.53686
DBR1	ENST00000505015	3:137879853-137893791	0.719047	2.38691	0.463012	1.53699
BBS5	ENST00000475571	2:170335687-170382772	0.433129	1.43774	0.463024	1.53698
QDPR	ENST00000428702	4:17461883-17513857	22.4563	74.6347	0.462583	1.53742
BRINP3	ENST00000445957	1:190066791-190446759	1.01053	3.35797	0.462644	1.53736
DIRAS2	ENST00000375765	9:93372113-93405386	32.6337	108.437	0.462657	1.53734
ARPP21	ENST00000396481	3:35680436-35835988	0.376883	1.25227	0.462674	1.53733
RASGRP1	ENST00000558432	15:38780303-38857776	2.889	9.59875	0.462693	1.53731
SYT2	ENST00000367268	1:202317826-202679545	1.15354	3.83169	0.462783	1.53722
RP11-33B1.3	ENST00000506942	4:120375945-120550146	2.12801	7.06811	0.462806	1.53719
JMJD4	ENST00000480590	1:227916239-227968927	0.519778	1.72605	0.462883	1.53712
ZNF207	ENST00000584416	17:30593194-30708905	0.597331	1.98329	0.462936	1.53706
DLG2	ENST00000280241	11:83166054-85338966	2.16294	7.06586	0.468737	1.53126
OBSL1	ENST00000462534	2:220415450-220440435	0.501386	1.63778	0.468768	1.53123
ZNF415	ENST00000600574	19:53611131-53662328	0.757851	2.47425	0.468953	1.53105
BRPF3	ENST00000357641	6:36114474-36200567	2.63987	8.62084	0.468864	1.53114
ZNF350	ENST00000597555	19:52452386-52490109	0.450999	1.47293	0.468831	1.53117
HAUS5	ENST00000592291	19:36103645-36116251	1.12286	3.66705	0.468844	1.53116
IFRD1	ENST00000005558	7:112063022-112131117	1.83512	5.99823	0.46854	1.53146
COA1	ENST00000415076	7:43622356-43769316	0.509336	1.66477	0.468548	1.53145
RP11-73E6.2	ENST00000444895	9:20341662-20622542	0.693671	2.26723	0.468554	1.53145
APPL2	ENST00000549056	12:105567073-105789875	0.56657	1.85148	0.468617	1.53138
UGP2	ENST00000483108	2:64068073-64118696	4.58739	14.9895	0.468654	1.53135
PHF23	ENST00000576955	17:7138346-7143041	0.687363	2.24611	0.468634	1.53137
Y_RNA	ENST00000578640	17:19551448-19580911	0.872873	2.85225	0.468641	1.53136
SEC31A	ENST00000311785	4:83739813-83934079	1.47525	4.82583	0.468253	1.53175
LMO3	ENST00000332914	12:16500075-16763528	3.75319	12.2724	0.4684	1.5316
ASCL1	ENST00000266744	12:103230662-103354294	0.819092	2.67823	0.468411	1.53159
SEPHS1P6	ENST00000443084	2:200524273-200525452	0.50974	1.66661	0.468436	1.53156
CNIH3	ENST00000272133	1:224572844-224928251	2.10877	6.89403	0.46847	1.53153
SAFB	ENST00000592396	19:5587009-5668489	0.321029	1.04951	0.468471	1.53153
RP6-201G10.2	ENST00000561973	X:67233311-67234743	0.475446	1.54812	0.469909	1.53009
S100A1	ENST00000368698	1:153591262-153618782	1.25337	4.08096	0.469926	1.53007
ERMN	ENST00000535935	2:158175136-158184225	4.18469	13.6249	0.469937	1.53006
EDNRB	ENST00000377211	13:78469615-79233314	1.49836	4.87509	0.470188	1.52981
FAM217B	ENST00000358293	20:58508818-58523735	0.398853	1.29827	0.470034	1.52997
LIPE	ENST00000244289	19:42901279-43156507	0.493479	1.60597	0.470103	1.5299
RP11-494H4.3	ENST00000602704	3:179512745-179754841	1.26692	4.13182	0.469339	1.53066
APBB2	ENST00000513140	4:40812043-41218731	1.71987	5.60804	0.469403	1.5306
CXXC1	ENST00000590901	18:47808712-47814674	0.545677	1.77907	0.469451	1.53055
ZNF704	ENST00000327835	8:81540685-81787016	4.08064	13.2945	0.46971	1.53029
ARL17A	ENST00000550273	HSCHR17_1:43776445-43865069	0.341806	1.1138	0.469641	1.53036
ADCY6	ENST00000548820	12:49159974-49182820	2.53538	8.26072	0.469684	1.53032
CS	ENST00000550655	12:56665482-56727837	5.19899	16.9401	0.469666	1.53033
FEZ1	ENST00000527534	11:125315645-125369424	1.09152	3.5565	0.469671	1.53033
PRIMPOL	ENST00000509538	4:185570766-185655287	0.317787	1.03544	0.469673	1.53033
PRC1	ENST00000560423	15:91509269-91538859	1.79033	5.83467	0.469595	1.53041
MEF2C-AS1	ENST00000514571	5:87803362-88762215	0.819528	2.67097	0.469577	1.53042
TRIM25	ENST00000574234	17:54965269-54991399	0.624623	2.03572	0.469581	1.53042
EIF4E3	ENST00000469524	3:71724566-71805647	0.409047	1.33313	0.469581	1.53042
TSPAN17	ENST00000507471	5:176074387-176086058	0.617744	2.0137	0.46951	1.53049
GHDC	ENST00000585735	17:40340816-40346531	0.350801	1.14344	0.469537	1.53046
GSN	ENST00000449733	9:123940414-124095121	0.889767	2.92061	0.467023	1.53298
RP11-178G16.4	ENST00000598318	10:75880012-75880621	0.781366	2.56476	0.467027	1.53297
PMS2P1	ENST00000447708	7:99905324-99997719	0.859711	2.82239	0.466968	1.53303
COMTD1	ENST00000372538	10:76993726-76995788	0.394337	1.29451	0.46699	1.53301
MEMO1	ENST00000407893	2:32090128-32264881	0.4099	1.34437	0.467317	1.53268
HAPLN2	ENST00000456112	1:156589085-156595517	4.33522	14.2183	0.46732	1.53268
RBFA	ENST00000591612	18:77794345-77854968	0.675409	2.21547	0.467269	1.53273
CMC2	ENST00000569666	16:81009697-81069364	2.09556	6.8737	0.467276	1.53272
AC012065.7	ENST00000565841	2:20877568-20879005	0.405916	1.33181	0.467181	1.53282
CNTN4	ENST00000448906	3:2140496-3102829	0.934184	3.06497	0.467191	1.53281
NHSL1	ENST00000533765	6:138723721-139018425	0.697504	2.28903	0.467099	1.5329
ZNF43	ENST00000599906	19:21987751-22034927	0.650957	2.13627	0.4671	1.5329
AGAP1	ENST00000428334	2:236402732-237040444	1.65703	5.43709	0.467156	1.53284
LDB3	ENST00000352360	10:88428205-88495825	0.787993	2.58577	0.46713	1.53287
FASTKD1	ENST00000488951	2:170386258-170430385	0.386691	1.26887	0.467142	1.53286
SLCO1C1	ENST00000266509	12:20848288-20906320	0.58118	1.9025	0.467999	1.532
HMHA1	ENST00000592297	19:1065921-1095598	0.341279	1.11729	0.467964	1.53204
Sept4-005	ENST00000577440	17:56597197-56769416	1.47452	4.82716	0.467977	1.53202
RASGRP2	ENST00000445445	11:64494382-64512928	0.365995	1.19969	0.467521	1.53248
CAMK2G	ENST00000372765	10:75572258-75634343	0.60523	1.9838	0.467534	1.53247
PCBP1-AS1	ENST00000416506	2:70187225-70316332	0.956383	3.13268	0.467776	1.53222
HDAC11	ENST00000402259	3:13518481-13547916	1.60275	5.25166	0.467655	1.53234
KIAA1217	ENST00000460373	10:23983674-24836772	0.352459	1.1547	0.467713	1.53229
VTA1	ENST00000491881	6:142468366-142545826	5.38404	17.6927	0.46662	1.53338
TRIM59	ENST00000468542	3:159943422-160203561	0.429266	1.41019	0.466731	1.53327
ORC2	ENST00000487853	2:201773695-201950473	0.389355	1.28068	0.466284	1.53372
TRPV3	ENST00000381913	17:3343312-3461289	0.390641	1.28484	0.466303	1.5337
ADIRF	ENST00000372013	10:88695296-88784489	0.569463	1.87418	0.466077	1.53392
PICK1	ENST00000494434	22:38452317-38471708	0.357621	1.17681	0.466128	1.53387
CLDN11	ENST00000486429	3:170136652-170578169	1.68183	5.53424	0.466135	1.53387
PML	ENST00000564428	15:74287013-74340153	0.466742	1.5406	0.465035	1.53497
DOCK5	ENST00000444569	8:25042237-25275598	0.474905	1.56596	0.465396	1.5346
SPESP1	ENST00000310673	15:69070873-69355083	0.359532	1.18578	0.46532	1.53468
PBX1	ENST00000605467	1:164524820-164868533	0.885572	2.92064	0.46533	1.53467
ZNF836	ENST00000597065	19:52616343-52680255	0.431455	1.4229	0.465342	1.53466
RP11-141O15.1	ENST00000568125	16:22217602-22300059	0.687358	2.26672	0.465362	1.53464
RP11-333E1.1	ENST00000575601	17:5095378-5151364	0.526743	1.73803	0.465162	1.53484
KCNIP1	ENST00000520740	5:169780490-170163636	0.841507	2.77646	0.465182	1.53482
MYRF	ENST00000265460	11:61447904-61634826	1.6127	5.32009	0.465238	1.53476
ZSCAN31	ENST00000344279	6:28292469-28336947	1.13484	3.74329	0.465277	1.53472
FKTN	ENST00000479846	9:108320410-108403399	1.15787	3.81199	0.465957	1.53404
SLC41A3	ENST00000514333	3:125725197-125820404	0.390379	1.28511	0.465988	1.53401
SCYL1	ENST00000533862	11:65292547-65306175	0.519814	1.71166	0.465893	1.53411
AC007193.9	ENST00000599645	19:46850250-46896238	0.925301	3.0472	0.465853	1.53415
MSANTD2	ENST00000239614	11:124636393-124704383	0.426482	1.40463	0.465817	1.53418
BCAS1	ENST00000434986	20:52553315-52687304	9.41035	30.9917	0.465835	1.53416
MRPL43	ENST00000318325	10:102729214-102754158	0.315101	1.0385	0.465574	1.53443
RP11-434H14.1	ENST00000552220	2:143848930-144533642	0.569173	1.87564	0.465617	1.53438
TRIM65	ENST00000543309	17:73876415-73893084	0.837594	2.7601	0.465628	1.53437
RP1-223E5.4	ENST00000566170	6:13574815-13615387	0.489862	1.61422	0.46563	1.53437
PLCXD2	ENST00000472215	3:111393522-111695364	0.992859	3.27122	0.465685	1.53431
NTM	ENST00000436745	11:131240372-132206716	11.0055	36.2499	0.465788	1.53421
RP11-762H8.1	ENST00000560057	15:78542843-78592136	0.921905	3.0369	0.465749	1.53425
LRRC37B	ENST00000580871	17:30334890-30380523	0.746853	2.46014	0.465765	1.53423
TMEM165	ENST00000502797	4:56262123-56414056	2.67295	8.52801	0.477272	1.52273
SCOC	ENST00000510586	4:141178439-141306880	0.304895	0.972655	0.477312	1.52269
AKT3	ENST00000463991	1:243419319-244014381	0.745944	2.37953	0.477332	1.52267
INTS8	ENST00000521155	8:95825538-96128683	1.20523	3.84454	0.477341	1.52266
RTTN	ENST00000581583	18:67671028-67873181	0.393182	1.25398	0.477405	1.52259
PTP4A3	ENST00000521578	8:142400038-142441620	0.785201	2.5037	0.477485	1.52251
CLIP1	ENST00000540338	12:122755978-122907179	0.755517	2.41299	0.476891	1.52311
CPNE6	ENST00000560845	14:24540045-24547309	0.450297	1.438	0.476934	1.52307
MRS2	ENST00000446191	6:24403152-24537435	0.309773	0.988994	0.477026	1.52297
RP11-81N13.1	ENST00000496640	3:67705120-67998137	0.459543	1.46692	0.477085	1.52292
PDGFC	ENST00000504672	4:157681605-157892546	0.312845	0.998639	0.477085	1.52291
GRK6	ENST00000511244	5:176829140-176883283	0.335583	1.07087	0.477205	1.5228
HTR1A	ENST00000323865	5:63253719-63276870	2.06734	6.59693	0.47721	1.52279
EPB41L2	ENST00000525193	6:131160486-131384462	2.58715	8.25708	0.477148	1.52285
ARL6	ENST00000463745	3:97483364-97519953	1.09001	3.47857	0.477177	1.52282
PARL	ENST00000488202	3:183547172-183606237	0.780525	2.48332	0.478286	1.52171
ANKRD30BL	ENST00000481691	2:132905163-133015542	0.925484	2.94433	0.478309	1.52169
ARID1A	ENST00000430291	1:27022523-27108595	0.59584	1.89547	0.478335	1.52167
SH3YL1	ENST00000465733	2:217729-278283	0.423495	1.3471	0.478365	1.52164
GYG1	ENST00000484197	3:148709127-148745419	0.305826	0.97327	0.478191	1.52181
SLTM	ENST00000560532	15:59063390-59389618	1.32287	4.2097	0.478212	1.52179
APOE	ENST00000446996	19:45409010-45412650	0.843298	2.68453	0.478083	1.52192
GJC2	ENST00000366714	1:228337552-228347527	0.744208	2.36869	0.478145	1.52186
RP11-958J22.1	ENST00000527642	11:45392947-45564024	0.764866	2.43591	0.477925	1.52207
CCDC136	ENST00000528772	7:128430810-128462186	1.10896	3.5316	0.477942	1.52206
KDM6A	ENST00000479423	X:44732756-44971847	0.667	2.12389	0.477984	1.52202
TMEM237	ENST00000463205	2:202484906-202508293	0.639335	2.03596	0.477955	1.52205
CEP104	ENST00000378223	1:3728644-3773778	0.779794	2.48317	0.477967	1.52203
RP11-473D24.1	ENST00000512846	4:42410389-42659122	2.14589	6.83749	0.477747	1.52225
NAF1	ENST00000509884	4:164029936-164088073	0.420029	1.33884	0.477613	1.52239
ITGA2	ENST00000296585	5:51971026-52390609	0.812573	2.59	0.477623	1.52238
OLIG2	ENST00000382357	21:34285956-34444726	2.29159	7.30384	0.477642	1.52236
RP11-31F15.1	ENST00000435800	1:113454468-113542118	0.316536	1.00882	0.477662	1.52234
WSB2	ENST00000535496	12:118451392-118500235	0.317514	1.00838	0.478943	1.52106
TBC1D30	ENST00000542120	12:65174588-65274812	1.27796	4.05728	0.479064	1.52094
AC017104.6	ENST00000454416	2:232253686-232259702	0.303972	0.9649	0.479122	1.52088
ZC3H13	ENST00000428921	13:46528599-46626894	0.320752	1.0181	0.479145	1.52086
TMEM167A	ENST00000511450	5:82348664-82649606	0.962377	3.06035	0.47847	1.52153
LRMP	ENST00000557489	12:25173935-25261268	0.343743	1.09272	0.478596	1.5214
RAB1A	ENST00000494188	2:65283499-65357240	0.307453	0.977469	0.478555	1.52144
ARID4B	ENST00000466653	1:235294497-235507847	0.374804	1.19158	0.47856	1.52144
RP11-143K11.5	ENST00000580671	17:71161115-71258491	0.522437	1.66028	0.478703	1.5213
BMI1	ENST00000602358	10:22604902-22620413	1.08861	3.45973	0.478685	1.52132
LZTS2	ENST00000370220	10:102756374-102790890	0.592613	1.88339	0.478685	1.52131
YTHDF2	ENST00000542507	1:29063132-29096287	1.21252	3.85218	0.478812	1.52119
REEP5	ENST00000474542	5:112043194-112258236	0.405496	1.28848	0.478751	1.52125
UFM1	ENST00000379649	13:38923985-38937140	0.865633	2.75039	0.478776	1.52122
PRRT2	ENST00000572820	16:29817426-29859355	2.97522	9.43468	0.479491	1.52051
TAS2R4	ENST00000247881	7:141404137-141488440	1.24845	3.9592	0.479468	1.52053
PLA2G4B	ENST00000483748	15:42120282-42190773	0.348269	1.10451	0.479452	1.52055
CADPS	ENST00000478408	3:62384021-62861054	2.63306	8.35039	0.47946	1.52054
TMCC1	ENST00000432054	3:129366634-129612419	0.620523	1.9661	0.479794	1.52021
LEMD2	ENST00000293760	6:33738978-33756913	0.845565	2.67894	0.479821	1.52018
PCNXL4	ENST00000535349	14:60558628-60636574	1.8163	5.75819	0.479583	1.52042
PTPN18	ENST00000479295	2:131113579-131132982	0.750123	2.37758	0.479664	1.52034
ARL8A	ENST00000491358	1:202091985-202113869	6.01526	19.0644	0.479692	1.52031
LSS	ENST00000522411	21:47604992-47648738	0.475603	1.50543	0.480157	1.51984
RNF207	ENST00000496676	1:6241328-6296032	0.850036	2.69051	0.480172	1.51983
LANCL1	ENST00000441020	2:211189482-211342376	8.12109	25.7117	0.480072	1.51993
ATP8A1	ENST00000510289	4:42410389-42659122	0.786392	2.4895	0.480109	1.51989
ESYT3	ENST00000389567	3:138153427-138200528	0.524136	1.65773	0.480447	1.51955
BCR	ENST00000479188	22:23521890-23660224	0.436462	1.38042	0.480452	1.51955
KLC4	ENST00000259708	6:43005354-43042837	0.482598	1.52708	0.480274	1.51973
THBS3	ENST00000496332	1:155165378-155183615	0.404038	1.2784	0.480301	1.5197
DNALI1	ENST00000497858	1:38022519-38061536	0.301208	0.965631	0.475527	1.52447
KIAA1033	ENST00000551224	12:105501101-105562912	0.849079	2.72131	0.475623	1.52438
RP11-160N1.10	ENST00000448436	9:44867570-44870528	0.390754	1.25182	0.475783	1.52422
MTA2	ENST00000526844	11:62360685-62369312	1.27291	4.07855	0.475724	1.52428
MYH14	ENST00000425460	19:50691442-50813802	0.409368	1.31162	0.475736	1.52426
TST	ENST00000249042	22:37406899-37425863	0.589292	1.88765	0.475822	1.52418
BZW1P2	ENST00000473537	3:115521234-117716439	0.39219	1.25617	0.475855	1.52415
RPUSD4	ENST00000526942	11:126071992-126148026	0.309866	0.992318	0.475917	1.52408
NFYC	ENST00000525290	1:41156051-41237275	1.40216	4.49077	0.475879	1.52412
SLMAP	ENST00000460223	3:57741176-57914895	1.00577	3.22111	0.475892	1.52411
RP11-286B14.1	ENST00000411798	1:95975671-96247898	2.76376	8.83679	0.476488	1.52351
M6PR	ENST00000540837	12:9066491-9102551	0.387241	1.23804	0.476522	1.52348
RBM23	ENST00000553876	14:23369853-23388393	6.62953	21.1862	0.476675	1.52333
LGI4	ENST00000310123	19:35615416-35645204	2.79069	8.92031	0.476593	1.52341
KLHDC2	ENST00000554115	14:50234325-50249909	0.848189	2.71108	0.476609	1.52339
ZCCHC9	ENST00000380199	5:80597408-80609116	0.701263	2.24318	0.47633	1.52367
EIF4G2	ENST00000528839	11:10804859-10830657	5.61766	17.9785	0.47615	1.52385
FXR1	ENST00000482125	3:180319917-180700541	0.356231	1.14056	0.475993	1.52401
LINC00639	ENST00000556116	14:39218544-39417477	1.07574	3.44369	0.476051	1.52395
ICK	ENST00000350082	6:52866076-52965671	2.12213	6.79316	0.476065	1.52393
MEIS3	ENST00000557833	19:47906380-47922780	0.418103	1.34488	0.474313	1.52569
PQLC1	ENST00000466449	18:77662419-77711664	0.532839	1.7131	0.474491	1.52551
NAA15	ENST00000398947	4:140187316-140397763	1.67395	5.3823	0.474459	1.52554
CNTNAP3B	ENST00000467854	9:43684901-43924049	0.722359	2.32254	0.474472	1.52553
DROSHA	ENST00000344624	5:31400603-31532303	1.1331	3.64662	0.474128	1.52587
IL10RA	ENST00000530178	11:117857062-117872196	0.360139	1.15895	0.474151	1.52585
NDRG2	ENST00000554893	14:21484921-21572881	1.06148	3.41781	0.47395	1.52605
KIAA1755	ENST00000484362	20:36838889-36965907	0.319304	1.02796	0.474004	1.526
ZFYVE1	ENST00000553891	14:73436158-73493920	0.5969	1.91558	0.475148	1.52485
INTS1	ENST00000389470	7:1509912-1545489	0.418077	1.3416	0.475175	1.52483
HSPD1P11	ENST00000508643	5:95036952-95160087	0.61543	1.9756	0.475047	1.52495
CDK12	ENST00000581963	17:37617763-37721160	0.322275	1.03453	0.47505	1.52495
COG6	ENST00000536488	13:40229763-40365802	0.805677	2.58607	0.475081	1.52492
LMO3	ENST00000354662	12:16500075-16763528	4.33209	13.905	0.475086	1.52491
NPIPB5	ENST00000539929	16:22357256-22547842	0.560496	1.80149	0.474597	1.5254
RP11-863K10.4	ENST00000521192	8:37592278-37616619	0.397506	1.27761	0.474601	1.5254
CCND3	ENST00000415497	6:41902670-42018095	3.88453	12.4839	0.474637	1.52536
PRR14	ENST00000287463	16:30662037-30667761	0.331695	1.06595	0.474648	1.52535
AC018737.1	ENST00000413904	2:122407225-122494499	0.894413	2.87274	0.474848	1.52515
PNKD	ENST00000472650	2:219135114-219232822	0.301499	0.968357	0.474855	1.52514
B4GALT3	ENST00000466504	1:161136199-161147803	0.616253	1.97991	0.474741	1.52526
PLEKHA5	ENST00000538068	12:19282647-19529334	2.14786	6.90016	0.474769	1.52523
SH3D19	ENST00000478503	4:152020724-152246784	0.366121	1.18718	0.47141	1.52859
VN1R83P	ENST00000595685	19:21472355-21472800	2.18231	7.08016	0.471216	1.52878
RAB5A	ENST00000473608	3:19988570-20053822	3.7517	12.1692	0.471292	1.52871
FAM65A	ENST00000565190	16:67552320-67580691	1.39188	4.50874	0.471774	1.52823
CYTH1	ENST00000589297	17:76670129-76778379	2.59877	8.41819	0.471776	1.52822
CA4	ENST00000587265	17:58227296-58248260	0.322349	1.04455	0.47165	1.52835
MAL	ENST00000349807	2:95690937-95719737	2.30937	7.4841	0.471614	1.52839
RPLP2	ENST00000524867	11:799178-812880	0.346822	1.12393	0.471625	1.52837
PLP1	ENST00000496836	X:103028646-103047548	2.04225	6.62029	0.471513	1.52849
RP11-624C23.1	ENST00000519689	8:24151552-24769586	0.706017	2.28856	0.47153	1.52847
AP3M2	ENST00000523249	8:42010463-42029191	0.309108	1.00191	0.471554	1.52845
HAPLN4	ENST00000291481	19:19366449-19384200	2.35943	7.64691	0.471587	1.52841
UBE3C	ENST00000469336	7:156931606-157062066	1.09625	3.55902	0.470972	1.52903
C1D	ENST00000409302	2:68268261-68338080	2.20771	7.17042	0.470821	1.52918
RSAD2	ENST00000382040	2:6980700-7038370	0.463893	1.50653	0.470856	1.52914
ADAM15	ENST00000534019	1:155006299-155035252	0.628686	2.04156	0.470882	1.52912
MIS12	ENST00000574186	17:5374570-5394134	0.857394	2.7867	0.470566	1.52943
PPRC1	ENST00000413464	10:103892786-103910082	0.534626	1.73866	0.470355	1.52964
SLC13A3	ENST00000420568	20:45186462-45304714	0.30213	0.982352	0.470431	1.52957
RP1-78O14.1	ENST00000550268	12:79257772-79897176	1.74055	5.65845	0.470483	1.52952
KIAA0196	ENST00000519042	8:126036501-126379362	0.341433	1.10501	0.4721	1.5279
KIAA0430	ENST00000344181	16:15489610-15737023	0.391318	1.26665	0.472045	1.52795
SNHG16	ENST00000590435	17:74553847-74583038	0.368483	1.19272	0.47205	1.52795
GLUL	ENST00000311223	1:182350838-182361341	1.20723	3.90644	0.472158	1.52784
SORD	ENST00000267814	15:45315301-45369383	0.651753	2.10886	0.47218	1.52782
DARS	ENST00000489964	2:136664246-136779888	0.530084	1.71491	0.472236	1.52776
AL592183.1	ENST00000418749	GL000219.1:53830-99642	2.94336	9.52134	0.472271	1.52773
HSPA2	ENST00000247207	14:64854748-65009955	9.89043	31.9814	0.472415	1.52759
GEMIN4	ENST00000319004	17:647653-658576	0.492888	1.59229	0.472754	1.52725
CHTF8	ENST00000519520	16:69139466-69442474	1.03899	3.34931	0.473527	1.52647
ALDH3A2	ENST00000581518	17:19551448-19580911	0.873482	2.81577	0.473528	1.52647
ACADM	ENST00000526930	1:76190035-76260764	0.924463	2.97967	0.473582	1.52642
KSR1	ENST00000582410	17:25783669-25976586	0.967999	3.11974	0.473611	1.52639
IDH3B	ENST00000462967	20:2639040-2644865	0.491557	1.58336	0.473809	1.52619
SRSF11	ENST00000489188	1:70671364-70718735	1.28501	4.14071	0.473674	1.52633
FAM57A	ENST00000308278	17:635651-646206	0.442672	1.42614	0.473747	1.52625
NR2C1	ENST00000552484	12:95414004-95467479	2.32537	7.49239	0.473707	1.52629
FLII	ENST00000379450	17:18128900-18162230	0.770894	2.4837	0.473727	1.52627
KLRG1	ENST00000539240	12:9102639-9163356	0.406344	1.31193	0.472968	1.52703
PPP2R2C	ENST00000507028	4:6322304-6565327	1.063	3.43219	0.47295	1.52705
CENPT	ENST00000436104	16:67840667-67906470	0.506093	1.63403	0.472957	1.52704
PRKCSH	ENST00000590098	19:11531271-11561783	0.666318	2.15061	0.473081	1.52692
NOL8	ENST00000542053	9:95059639-95432547	0.635324	2.05049	0.473096	1.5269
LMCD1-AS1	ENST00000441861	3:7994491-8653610	0.407779	1.31639	0.473015	1.52698
RP11-192H23.5	ENST00000585189	17:26782769-26972472	34.428	111.132	0.473042	1.52696
WBP1	ENST00000494741	2:74682149-74688018	0.45297	1.46164	0.473172	1.52683
GMDS	ENST00000530075	6:1624040-2245926	0.406022	1.30994	0.47323	1.52677
LARP7	ENST00000513553	4:113434671-113578748	1.81476	5.85449	0.473256	1.52674
C11orf80	ENST00000532565	11:66511921-66614017	1.16958	3.77235	0.473329	1.52667
PRDM11	ENST00000530656	11:45115563-45256843	0.660568	2.13052	0.473341	1.52666
WDR48	ENST00000477197	3:39093488-39180394	1.06234	3.42518	0.473464	1.52654
FAM107A	ENST00000360997	3:58549843-58652575	109.076	351.705	0.47344	1.52656
HIF1AN	ENST00000526476	10:102246398-102319755	1.71019	5.51431	0.473442	1.52656
TMEM186	ENST00000564869	16:8768421-8962866	0.658036	2.20479	0.459711	1.54029
POLD3	ENST00000532497	11:74202756-74380162	0.583444	1.95483	0.459717	1.54028
GRIN1	ENST00000471122	9:140032841-140063207	0.581942	1.94956	0.45976	1.54024
C14orf79	ENST00000389964	14:105452111-105487485	0.448857	1.50364	0.459777	1.54022
DENND5A	ENST00000530780	11:9160371-9286937	1.6776	5.63217	0.459002	1.541
CCDC53	ENST00000536197	12:102406704-102455927	0.579959	1.94662	0.459086	1.54091
C16orf13	ENST00000397664	16:684428-686358	0.966551	3.24399	0.45911	1.54089
GALT	ENST00000489643	9:34638129-34681295	0.35451	1.18877	0.459424	1.54058
PCBP2	ENST00000547859	12:53835388-53893847	0.624908	2.09653	0.459248	1.54075
LINC00639	ENST00000553932	14:39218544-39417477	0.876177	2.9388	0.459335	1.54066
AP3D1	ENST00000356926	19:2100987-2248678	1.19893	4.02876	0.458684	1.54132
TRMT11	ENST00000466316	6:126307575-126360422	0.454343	1.52617	0.458813	1.54119
LDB1	ENST00000461873	10:103867316-103880210	0.569874	1.91619	0.458455	1.54155
NARFL	ENST00000565693	16:770580-791329	0.60821	2.04458	0.458544	1.54146
TTN	ENST00000448510	2:179385909-179914813	0.372076	1.25061	0.458593	1.54141
MGST2	ENST00000506797	4:140586921-141075338	1.29654	4.35758	0.458618	1.54138
AGA	ENST00000511231	4:178351923-178363657	0.301845	1.01449	0.458614	1.54139
ANKRD20A5P	ENST00000577614	18:14179095-14252139	0.376917	1.2668	0.458615	1.54138
RBMX2	ENST00000487274	X:129535942-129547317	1.81913	6.12296	0.458099	1.5419
MAP4K2	ENST00000294066	11:64556289-64570713	1.43446	4.82808	0.458108	1.54189
DUS2	ENST00000562246	16:68021296-68272005	1.11549	3.75376	0.458177	1.54182
NDRG2	ENST00000556147	14:21484921-21572881	1.4384	4.84004	0.458203	1.5418
RP11-286E11.1	ENST00000513071	4:108745718-108899955	1.64907	5.54891	0.458204	1.5418
TRAP1	ENST00000571538	16:3661728-3767598	0.575688	1.93989	0.457698	1.5423
CTD-3110H11.1	ENST00000558372	15:50569388-50659636	0.582044	1.96005	0.457925	1.54208
LCORL	ENST00000382224	4:17812524-18023499	0.659886	2.2463	0.454125	1.54587
C1orf43	ENST00000493814	1:154179181-154243986	2.0719	7.05689	0.453927	1.54607
SIN3B	ENST00000595541	19:16940210-16991164	1.2203	4.15522	0.454021	1.54598
PDK2	ENST00000508960	17:48172100-48207246	3.66549	12.4666	0.454435	1.54557
RP11-392E22.12	ENST00000562942	9:38540563-38624987	0.689713	2.3454	0.454489	1.54551
ELF2	ENST00000265495	4:139936942-140098372	0.376981	1.28271	0.454279	1.54572
RP11-143J12.2	ENST00000608008	18:9102627-9285983	0.422508	1.43738	0.454337	1.54566
NAPEPLD	ENST00000465647	7:102740222-102790007	2.03269	6.91499	0.45435	1.54565
GAB1	ENST00000515388	4:144256417-144395721	0.596471	2.02339	0.455346	1.54465
ACTR6	ENST00000552376	12:100550134-100660857	1.8561	6.29888	0.455207	1.54479
TCP1	ENST00000545764	6:160090088-160210781	0.546924	1.856	0.455215	1.54478
TMEM165	ENST00000511710	4:56262123-56414056	2.33579	7.92794	0.455154	1.54485
LARP4	ENST00000550260	12:50720012-50873787	0.463521	1.57314	0.455177	1.54482
CDK17	ENST00000552262	12:96672038-96794338	1.28534	4.3663	0.454856	1.54514
RP6-11O7.2	ENST00000449200	22:40440820-40731812	0.449792	1.52763	0.454928	1.54507
MIAT	ENST00000421867	22:27042391-27176170	1.20477	4.09537	0.454618	1.54538
WDR96	ENST00000457071	10:105889645-105992120	0.317528	1.07886	0.454785	1.54522
TMEM189	ENST00000371652	20:48697660-48770335	2.08005	7.06714	0.454795	1.5452
SKP1	ENST00000523359	5:133450401-133706738	0.445021	1.51223	0.454741	1.54526
AAMDC	ENST00000526164	11:77532154-77705724	0.442678	1.50421	0.454754	1.54525
DNAH6	ENST00000389394	2:84743578-85046713	0.603029	2.04186	0.455996	1.544
ATP8B2	ENST00000368487	1:154298028-154323783	0.3835	1.29826	0.45607	1.54393
PAXBP1	ENST00000472588	21:34100425-34144169	1.09617	3.71092	0.456064	1.54394
PUS7L	ENST00000553166	12:44122409-44152620	0.978944	3.31406	0.456065	1.54394
RP11-386G21.2	ENST00000520251	8:56014948-56454613	1.66191	5.63334	0.455614	1.54439
DPH3	ENST00000285082	3:16299484-16306479	1.03935	3.52139	0.455781	1.54422
TPCN1	ENST00000546781	12:113633245-113736390	0.582311	1.97315	0.455739	1.54426
GRAMD3	ENST00000503702	5:125695823-125832186	0.834973	2.82923	0.455746	1.54425
MAN2A2	ENST00000557990	15:91445447-91465814	0.386909	1.30486	0.457402	1.5426
NKX6-2	ENST00000368592	10:134598296-134599556	3.17499	10.7041	0.457521	1.54248
NUTM2A-AS1	ENST00000446751	10:88963631-89102369	2.57095	8.67363	0.457278	1.54272
AHNAK2	ENST00000555544	14:105403580-105444694	1.45889	4.92166	0.457293	1.54271
NAE1	ENST00000562757	16:66836777-66907159	0.599618	2.02322	0.457228	1.54277
DAAM2	ENST00000398904	6:39760141-39902290	0.527575	1.77998	0.457259	1.54274
RP11-491H9.3	ENST00000405824	6:44777053-45632086	0.545027	1.83984	0.457071	1.54293
NAA20	ENST00000484480	20:19997759-20014299	0.399667	1.34875	0.457176	1.54282
MRPL48	ENST00000535277	11:73498360-73576178	0.47073	1.58957	0.456953	1.54305
TRHDE	ENST00000547300	12:72332625-73059422	3.5883	12.1244	0.456739	1.54326
PIK3CB	ENST00000493568	3:138372859-138553780	1.38171	4.66789	0.456794	1.54321
WWC1	ENST00000518334	5:167718655-167899308	0.428194	1.44643	0.456832	1.54317
LUC7L3	ENST00000513969	17:48796904-48833574	0.388962	1.31478	0.456597	1.5434
ENPP7P1	ENST00000509557	8:8011829-8084136	0.723871	2.44657	0.456637	1.54336
PSMD10	ENST00000372296	X:107327436-107334848	0.944919	3.19678	0.456295	1.5437
LMBR1	ENST00000434278	7:156264889-156685924	1.22617	4.14685	0.456417	1.54358
PABPC1P11	ENST00000428966	9:17579079-17797127	0.933147	3.15565	0.456441	1.54356
GIT1	ENST00000335356	17:27887564-28513493	3.92372	13.2679	0.456469	1.54353
RAPGEF3	ENST00000479866	12:48099867-48231681	0.920915	3.11376	0.4565	1.5435
MT1X	ENST00000568370	16:56716335-56721964	0.408025	1.39389	0.452879	1.54712
SRPX	ENST00000538295	X:37208527-38548169	0.346738	1.18439	0.452918	1.54708
RTEL1	ENST00000356810	20:62289162-62374858	0.983101	3.35655	0.453078	1.54692
UPF3A	ENST00000479712	13:115047058-115071283	0.508518	1.7354	0.453241	1.54676
DYNC1I2	ENST00000482454	2:172543918-172604930	1.33075	4.54222	0.453178	1.54682
CTD-2554C21.3	ENST00000443870	19:38307998-38345855	0.386855	1.32047	0.453171	1.54683
KCNH5	ENST00000322893	14:63173286-63568755	3.05174	10.4166	0.453172	1.54683
COPA	ENST00000368069	1:160259062-160328742	1.15315	3.93607	0.453174	1.54683
RP11-566K19.6	ENST00000557922	15:23043276-23115256	3.36546	11.4679	0.453769	1.54623
APOLD1	ENST00000326765	12:12878850-12982915	1.25383	4.27399	0.453644	1.54636
EFR3A	ENST00000522709	8:132916334-133025889	2.24649	7.65663	0.453693	1.54631
PAN3	ENST00000282391	13:28712642-28869475	0.724948	2.47071	0.453708	1.54629
NOMO2	ENST00000381474	16:18511181-18573533	0.592865	2.02232	0.453402	1.5466
ANTXR1	ENST00000463335	2:69240309-69476459	0.475662	1.62182	0.453555	1.54644
DENND1B	ENST00000367396	1:197473877-197744826	0.662647	2.25972	0.4535	1.5465
RP11-9G1.3	ENST00000509715	4:133996465-134070271	0.464731	1.58478	0.453504	1.5465
FGFR1	ENST00000525001	8:38268655-38326352	1.46667	5.02798	0.451655	1.54835
UNC5B	ENST00000373192	10:72972326-73062621	0.820298	2.81109	0.451782	1.54822
PLA2G4C	ENST00000597713	19:48551099-48614074	0.343682	1.1775	0.451862	1.54814
CARF	ENST00000471271	2:203739504-203879521	0.917209	3.14194	0.451922	1.54808
DGCR9	ENST00000609630	22:18958026-19018755	0.534476	1.83047	0.451998	1.548
ZBED5	ENST00000432999	11:10830843-10928349	2.34621	8.03473	0.452023	1.54798
CAMKV	ENST00000296471	3:49895420-49907655	9.38577	32.1385	0.452062	1.54794
ENPP7P2	ENST00000462675	3:75484498-75540353	0.665428	2.27821	0.452113	1.54789
CWF19L1	ENST00000468709	10:101989423-102027437	0.755819	2.58791	0.452082	1.54792
LPPR3	ENST00000520876	19:812517-821967	0.687927	2.35536	0.452095	1.54791
COL4A2	ENST00000400163	13:110801317-111165374	0.696919	2.38481	0.452291	1.54771
RP11-783K16.14	ENST00000534988	11:63974149-64001824	0.341555	1.16868	0.45232	1.54768
LINC00299	ENST00000442956	2:8062555-8523751	0.301273	1.03126	0.452181	1.54782
GNL3	ENST00000497356	3:52529353-52742182	0.691807	2.3676	0.452249	1.54775
STK25	ENST00000440109	2:242295657-242449145	0.61904	2.11643	0.452602	1.5474
CCT3	ENST00000478640	1:156278758-156337664	0.346884	1.18583	0.45264	1.54736
RP4-613B23.1	ENST00000434363	3:42589460-42709072	0.836595	2.86102	0.452505	1.54749
ATP6V0A1	ENST00000264649	17:40610861-40674629	1.4719	5.03542	0.452383	1.54762
GAA	ENST00000570716	17:78075354-78093678	0.407066	1.39243	0.452422	1.54758
EIF4A2	ENST00000497177	3:186499568-186524847	0.399737	1.372	0.451237	1.54876
IZUMO4	ENST00000593185	19:2071036-2099592	0.795788	2.73015	0.451391	1.54861
COX7A2L	ENST00000463055	2:42560685-42652228	0.55631	1.91155	0.450844	1.54916
FGGY	ENST00000413489	1:59762309-60254854	1.57352	5.4056	0.450922	1.54908
FRMD4B	ENST00000497475	3:69219140-69591734	0.680642	2.33764	0.451013	1.54899
SLC25A18	ENST00000327451	22:18043138-18073760	3.66967	12.6003	0.451097	1.5489
PITPNM2	ENST00000451868	12:123468026-123634562	1.60575	5.5336	0.449831	1.55017
GRIA1	ENST00000520353	5:152869174-153193429	0.569824	1.96317	0.449921	1.55008
NUDCD1	ENST00000521439	8:110253147-110358182	0.881921	3.03767	0.450007	1.54999
CCAR1	ENST00000480627	10:70480768-70552134	0.482821	1.66295	0.450021	1.54998
PTPN23	ENST00000477276	3:47422500-47454931	0.318907	1.09823	0.450072	1.54993
WWP2	ENST00000566463	16:69796208-69975644	0.563342	1.93972	0.450122	1.54988
SH3TC2	ENST00000502274	5:148303201-148442726	0.425493	1.46506	0.450125	1.54987
GPR21	ENST00000373642	9:125703111-125867145	1.02866	3.53971	0.45034	1.54966
BPNT1	ENST00000548668	1:220230823-220263804	1.01049	3.47686	0.450373	1.54963
CLDND1	ENST00000394181	3:98216447-98312567	3.98247	13.7087	0.450221	1.54978
EHMT1	ENST00000495657	9:140513443-141019076	1.14465	3.93941	0.45029	1.54971
RP11-580I1.2	ENST00000566676	15:24480224-24521976	0.429984	1.4782	0.450674	1.54933
BIN3	ENST00000521140	8:22462144-22526661	0.414776	1.42679	0.45046	1.54954
GOT2	ENST00000492378	16:58741034-59142878	0.344815	1.18602	0.450493	1.54951
CLASP2	ENST00000487200	3:33537736-33759848	2.24883	7.80242	0.447473	1.55253
PIPOX	ENST00000323372	17:27232267-27384234	1.06118	3.68162	0.447491	1.55251
RP11-250H24.4	ENST00000456472	9:69501017-69502204	1.18003	4.09078	0.44776	1.55224
RPL29P12	ENST00000481681	5:43571695-43707507	0.363661	1.26109	0.447651	1.55235
CAMK2A	ENST00000510347	5:149569519-149669854	17.5107	60.7159	0.447692	1.55231
RP11-127B20.3	ENST00000609552	4:83273650-83305180	0.388036	1.34445	0.447953	1.55205
PIP4K2A	ENST00000376573	10:22823777-23003484	17.0482	59.0588	0.448006	1.55199
BIN1	ENST00000393040	2:127805602-127864931	2.66749	9.23363	0.448275	1.55172
ANKHD1	ENST00000433049	5:139781398-139973337	0.47004	1.62665	0.448364	1.55164
TTC37	ENST00000502768	5:94799598-94890711	0.373744	1.28877	0.449613	1.55039
AC067852.1	ENST00000540989	17:40610861-40674629	15.9747	55.0712	0.449701	1.5503
LMO3	ENST00000261169	12:16500075-16763528	0.583954	2.01458	0.449449	1.55055
CYLD	ENST00000564634	16:50774820-50837249	0.444183	1.53259	0.449402	1.5506
MBP	ENST00000447114	18:74686645-74845639	0.820126	2.82955	0.449424	1.55058
LIN54	ENST00000509748	4:83739813-83934079	0.907314	3.13181	0.449263	1.55074
CSNK1G3	ENST00000360683	5:122847792-122952739	1.26691	4.37236	0.449317	1.55068
EXTL1	ENST00000374280	1:26346374-26362955	1.36895	4.72712	0.449125	1.55087
EPHB2	ENST00000374630	1:23037331-23241818	0.446256	1.5416	0.448982	1.55102
RP11-840I19.5	ENST00000606934	14:65381078-65569413	0.628218	2.16975	0.449053	1.55095
PHF11	ENST00000442195	13:50069745-50103123	0.601945	2.07902	0.449051	1.55095
RP11-299J3.8	ENST00000608465	3:122135053-122233792	0.630376	2.17721	0.449052	1.55095
HSD17B4	ENST00000512644	5:118788137-118972894	1.15785	4.00372	0.448643	1.55136
CBS	ENST00000496485	21:44473300-44497053	0.396129	1.36893	0.448856	1.55114
EGLN2	ENST00000593445	19:41277552-41406413	0.310102	1.07157	0.448879	1.55112
CPB2-AS1	ENST00000606991	13:46626940-46687467	0.738179	2.57591	0.445479	1.55452
DMPK	ENST00000447742	19:46268042-46296060	0.36495	1.27313	0.445583	1.55442
MAP6D1	ENST00000318631	3:183533663-183543382	2.58634	9.02395	0.445525	1.55447
RBM8A	ENST00000583313	HG1287_PATCH:146607982-146645521	0.376588	1.31385	0.445551	1.55445
MRPL52	ENST00000556840	14:23299087-23304246	1.43517	5.01339	0.445113	1.55489
LGR4	ENST00000379214	11:27387507-27503980	1.16642	4.07401	0.445162	1.55484
DPAGT1	ENST00000414373	11:118967212-118989252	0.467825	1.63353	0.44526	1.55474
RP11-356J5.12	ENST00000532168	11:112141471-112233257	1.29693	4.52768	0.445328	1.55467
ABCF3	ENST00000498136	3:183851806-184402546	1.08147	3.77561	0.445317	1.55468
LDHD	ENST00000450168	16:75145757-75150669	0.929865	3.24628	0.445322	1.55468
ZNF106	ENST00000565500	15:42705020-42783321	1.01849	3.55998	0.444904	1.5551
AGAP1	ENST00000418654	2:236402732-237040444	3.68586	12.889	0.444753	1.55525
SEC31A	ENST00000515749	4:83739813-83934079	0.387373	1.35457	0.44476	1.55524
STRN4	ENST00000594357	19:47222763-47291851	1.79657	6.28996	0.444336	1.55566
LYST-AS1	ENST00000412098	1:235824340-236046940	0.488668	1.71087	0.444337	1.55566
MRO	ENST00000431965	18:48324573-48351772	0.546141	1.912	0.444353	1.55565
ASCC1	ENST00000526801	10:73856277-73995618	0.488693	1.71087	0.444355	1.55565
BTBD9	ENST00000408958	6:38136226-38607924	2.49875	8.74395	0.444511	1.55549
FAM13B	ENST00000513640	5:137150021-137387650	0.495728	1.7344	0.444574	1.55543
BCAS1	ENST00000371440	20:52553315-52687304	3.76763	13.0848	0.447132	1.55287
ASCC1	ENST00000486689	10:73856277-73995618	0.368433	1.27905	0.447268	1.55273
KBTBD3	ENST00000528483	11:105921824-105972702	0.812217	2.81956	0.447284	1.55272
PHGDH	ENST00000369409	1:120202420-120286838	4.59032	15.9608	0.446722	1.55328
ARHGEF25	ENST00000471370	12:58003962-58027138	0.415922	1.44597	0.446773	1.55323
CCDC64	ENST00000550197	12:120427672-120532298	1.36392	4.73992	0.446906	1.55309
MAGI2-AS1	ENST00000428298	7:77646392-79100524	0.567888	1.97305	0.446991	1.55301
SCN2B	ENST00000278947	11:118032665-118047388	7.00024	24.3889	0.446029	1.55397
CTNNA2	ENST00000451966	2:79384131-80875905	1.24824	4.35144	0.445825	1.55417
FAM104B	ENST00000358460	X:55169534-55187743	1.2004	4.18398	0.445882	1.55412
BLOC1S6	ENST00000569076	15:45879320-45983492	0.332249	1.15682	0.446251	1.55375
GLMN	ENST00000370360	1:92711958-92867613	0.641883	2.23481	0.446265	1.55374
TNPO2	ENST00000590781	19:12810007-12834825	0.817077	2.84586	0.446132	1.55387
MOBP	ENST00000447324	3:39508688-39570970	1.20728	4.20472	0.446149	1.55385
MXI1	ENST00000239007	10:111967362-112047123	10.2276	35.6188	0.446168	1.55383
ARHGDIA	ENST00000581876	17:79825596-79829282	0.370954	1.29179	0.446195	1.55381
MGAT4C	ENST00000332156	12:86372515-87232775	0.424628	1.47723	0.44654	1.55346
RP11-266K4.1	ENST00000491870	12:8276227-8371507	1.57055	5.46354	0.446554	1.55345
AUH	ENST00000303617	9:93976096-94124195	1.41615	4.9293	0.446351	1.55365
TIAL1	ENST00000369092	10:121334198-121356541	1.51951	5.28869	0.446376	1.55362
USP30	ENST00000479219	12:109460893-109525831	0.760754	2.6477	0.446392	1.55361
VASP	ENST00000592139	19:46009836-46030241	0.404559	1.43014	0.441009	1.55899
CBWD2	ENST00000463627	2:114195267-114253766	0.662559	2.34287	0.440908	1.55909
PLD3	ENST00000598962	19:40825442-40896094	1.1754	4.15607	0.440929	1.55907
C9orf3	ENST00000462125	9:97488982-97849441	0.384848	1.36117	0.440829	1.55917
RP11-234A1.1	ENST00000496294	3:101292938-101313281	2.07689	7.345	0.440865	1.55914
SLU7	ENST00000523219	5:159828647-159848718	0.347969	1.22918	0.441263	1.55874
DCBLD2	ENST00000460008	3:98433173-98620533	0.339939	1.20058	0.44133	1.55867
RP1-99E18.2	ENST00000404372	6:151186684-151549582	0.399795	1.41197	0.441332	1.55867
ACACB	ENST00000544726	12:109549022-109706031	0.632132	2.23384	0.441129	1.55887
RNF220	ENST00000496262	1:44870865-45140227	0.795943	2.8122	0.441193	1.55881
CHST15	ENST00000421115	10:125767183-125853206	0.707951	2.50108	0.441224	1.55878
LRRC34	ENST00000602774	3:169511215-169530774	0.419362	1.4782	0.442001	1.558
TSG101	ENST00000540555	11:18477370-18548779	2.83055	9.97644	0.442032	1.55797
SYTL2	ENST00000354566	11:85405266-85522184	0.356195	1.25631	0.441791	1.55821
CENPV	ENST00000299736	17:15879873-16256970	0.527324	1.85982	0.441803	1.5582
AC104653.1	ENST00000420579	2:114586966-114600933	0.420266	1.48167	0.441935	1.55807
MYRF	ENST00000539361	11:61447904-61634826	0.613985	2.1652	0.441845	1.55815
RP11-433P17.3	ENST00000574177	16:3415098-3627401	0.315591	1.11278	0.441889	1.55811
POP4	ENST00000592759	19:30094923-30108144	1.63868	5.7857	0.441432	1.55857
ACSS2	ENST00000253382	20:33432522-33515769	0.551058	1.94535	0.441481	1.55852
PIP4K2C	ENST00000354947	12:57984956-57997198	7.45403	26.2978	0.441696	1.5583
RP13-225O21.5	ENST00000439400	9:129986543-130155939	0.409342	1.44432	0.441658	1.55834
CDK20	ENST00000459720	9:90581355-90589668	0.37547	1.32489	0.441636	1.55836
ARL2	ENST00000529384	11:64781584-64808044	1.22289	4.31521	0.441628	1.55837
NDRG2	ENST00000554104	14:21484921-21572881	0.324277	1.14427	0.44163	1.55837
PAN2	ENST00000257931	12:56665482-56727837	0.346523	1.21819	0.442922	1.55708
BAZ2B	ENST00000392783	2:160175489-160473593	1.67367	5.88355	0.442933	1.55707
RP11-506N2.1	ENST00000510371	4:59646790-59849870	3.16524	11.1319	0.442779	1.55722
ENPP2	ENST00000523861	8:120569325-120685693	0.387043	1.3609	0.442855	1.55714
RP11-33A14.1	ENST00000414475	3:177919837-178578193	0.425603	1.4993	0.442207	1.55779
RNF220	ENST00000443020	1:44870865-45140227	1.17167	4.12678	0.442269	1.55773
ABCA2	ENST00000464157	9:139901685-139931234	0.397491	1.40007	0.442256	1.55774
DENND5A	ENST00000526523	11:9160371-9286937	0.853323	3.00574	0.442244	1.55776
C12orf76	ENST00000548936	12:110436990-110511491	2.09558	7.38144	0.442244	1.55776
SMIM7	ENST00000593404	19:16589867-16771253	0.474186	1.66896	0.442514	1.55749
MYO16	ENST00000375857	13:109248499-109860355	0.469464	1.65186	0.442614	1.55739
7SK	ENST00000505371	5:68266265-68325992	0.481805	1.68797	0.444106	1.55589
SLC39A14	ENST00000517552	8:22224761-22291642	0.426555	1.49583	0.443777	1.55622
CBX3P3	ENST00000508108	5:112043194-112258236	0.47382	1.66129	0.443837	1.55616
PLCH1	ENST00000447496	3:155093368-155462856	1.70438	5.97505	0.443882	1.55612
AP1AR	ENST00000512741	4:113152892-113191203	1.56188	5.48031	0.443578	1.55642
RP11-867G23.4	ENST00000526951	11:66036003-66056641	1.39263	4.8864	0.443581	1.55642
GSTM2	ENST00000467579	1:110210643-110252171	1.59615	5.60251	0.443458	1.55654
EFTUD1P1	ENST00000560401	15:84748919-84795356	0.46842	1.64409	0.443472	1.55653
RP11-22P6.2	ENST00000567731	16:28857920-28885526	0.458615	1.61037	0.443324	1.55668
OCIAD1	ENST00000509246	4:48807228-48863834	6.61641	23.2298	0.443367	1.55663
PKP4	ENST00000421462	2:159313475-159610287	0.462879	1.6261	0.443163	1.55684
ERI3	ENST00000495828	1:44686741-44820932	1.21634	4.27194	0.44325	1.55675
CDS2	ENST00000535100	20:5107431-5178533	0.642622	2.25719	0.443216	1.55678
EDC3	ENST00000563009	15:74890840-74988633	1.77379	6.23035	0.443218	1.55678
KMT2C	ENST00000485241	7:151832009-152133090	0.998107	3.53392	0.440468	1.55953
GRAMD1C	ENST00000466898	3:113547028-113666417	0.333565	1.18087	0.440514	1.55949
CSMD1	ENST00000523062	8:2792874-4852494	0.323827	1.14638	0.440519	1.55948
SNHG14	ENST00000547292	15:25068793-25492435	0.99865	3.53752	0.440305	1.55969
PDE1C	ENST00000396191	7:31790792-32338941	2.46116	8.72359	0.440092	1.55991
RTTN	ENST00000583765	18:67671028-67873181	0.554246	1.96415	0.440158	1.55984
BAIAP2	ENST00000575841	17:79008947-79156964	6.72641	23.849	0.439988	1.56001
POLB	ENST00000523465	8:42195971-42229326	0.358038	1.26972	0.439916	1.56008
KIAA1755	ENST00000496900	20:36838889-36965907	1.16294	4.12412	0.439919	1.56008
HNRNPD	ENST00000514671	4:83273650-83305180	4.37896	15.5311	0.439874	1.56013
ETS2	ENST00000456966	21:40177230-40196879	1.85058	6.56407	0.439847	1.56015
YIPF3	ENST00000455768	6:43474706-43543812	0.461599	1.63727	0.439855	1.56015
SOGA3	ENST00000481848	6:127759550-127840500	1.19403	4.23891	0.439552	1.56045
CDNF	ENST00000466269	10:14861248-14913740	0.355425	1.26108	0.439745	1.56025
ABTB1	ENST00000466612	3:127391777-127399768	0.314655	1.12069	0.438438	1.56156
ZNF224	ENST00000590614	19:44598491-44637027	0.325214	1.15824	0.438455	1.56154
KIF13B	ENST00000522355	8:28924795-29120641	1.04028	3.70626	0.438332	1.56167
RP11-530N7.2	ENST00000572223	17:6757179-6922978	1.24719	4.44325	0.438346	1.56165
GPR143	ENST00000380929	X:9693385-9754337	0.393151	1.40059	0.438359	1.56164
MCCC1	ENST00000476176	3:182733005-182833863	1.10946	3.94859	0.438691	1.56131
RP11-298E2.2	ENST00000448858	9:27325206-27529779	0.318751	1.13482	0.438576	1.56142
IRS1	ENST00000498335	2:227596032-227664475	0.643931	2.29299	0.438508	1.56149
RP11-182I10.3	ENST00000436350	1:65437907-65468159	0.31757	1.13074	0.438539	1.56146
NAGPA	ENST00000568528	16:4932507-5147809	0.516819	1.84018	0.43854	1.56146
THAP6	ENST00000504190	4:76404246-76475683	0.497071	1.7679	0.43892	1.56108
FUBP3	ENST00000487406	9:133454351-133513739	0.467896	1.66408	0.438932	1.56107
EMCN	ENST00000502569	4:101316497-101801283	0.373421	1.32781	0.439001	1.561
ADCY2	ENST00000493243	5:7396320-7830194	0.557466	1.98186	0.439066	1.56093
CPSF6	ENST00000547486	12:69633316-69668138	0.878194	3.12146	0.439135	1.56087
ITGB8	ENST00000537992	7:20367921-20455377	1.04168	3.70243	0.439147	1.56085
PPCDC	ENST00000342932	15:75315895-75409803	0.334581	1.1888	0.439261	1.56074
CBWD5	ENST00000478650	9:70432003-70497240	0.340269	1.20884	0.439309	1.56069
FAIM2	ENST00000550195	12:50260678-50298000	0.747923	2.65707	0.43931	1.56069
PRUNE2	ENST00000494975	9:79226291-79521003	1.4197	5.0885	0.43628	1.56372
FXYD1	ENST00000588081	19:35615416-35645204	0.513803	1.84126	0.436339	1.56366
SIK3	ENST00000445177	11:116706466-116969153	0.664929	2.38519	0.436002	1.564
SNURF	ENST00000551312	15:25068793-25492435	1.06292	3.81252	0.43603	1.56397
AMOTL2	ENST00000506326	3:134070693-134094321	2.34226	8.39963	0.436098	1.5639
TMEM231	ENST00000562410	16:75562429-75657198	0.810623	2.90658	0.436147	1.56385
NDUFV1	ENST00000534352	11:67374322-67380006	0.42837	1.5388	0.435519	1.56448
GALNT14	ENST00000420311	2:31133332-31378068	0.359074	1.28977	0.435546	1.56445
RP11-802O23.3	ENST00000607214	3:58413356-58419584	1.53536	5.5121	0.43572	1.56428
TSPAN33	ENST00000486685	7:128784711-128809538	0.553455	1.98684	0.435741	1.56426
WDR41	ENST00000512033	5:76506273-76916436	0.784419	2.81528	0.435825	1.56418
GNPDA2	ENST00000608855	4:44624085-44728612	0.305096	1.09478	0.43589	1.56411
RP11-517P14.2	ENST00000442526	10:43916185-43917548	0.581287	2.07529	0.437621	1.56238
KRBA1	ENST00000497895	7:149411871-149431664	0.76603	2.73395	0.437734	1.56227
LDHA	ENST00000422447	11:18415934-18429972	0.604953	2.15934	0.437691	1.56231
DHX9	ENST00000483416	1:182808503-182856886	0.688295	2.4567	0.437708	1.56229
CLDN10	ENST00000299339	13:96085857-96296957	4.402	15.7029	0.437903	1.5621
GSE1	ENST00000562659	16:85645014-85723679	0.305646	1.09034	0.437893	1.56211
USP19	ENST00000398896	3:49145478-49158371	0.485285	1.73115	0.437897	1.5621
ARPP19	ENST00000567669	15:52839241-52862080	1.38479	4.93616	0.438159	1.56184
SEC22C	ENST00000487701	3:42589460-42709072	0.30677	1.09346	0.438171	1.56183
WWP1	ENST00000520521	8:87345502-87777251	0.444368	1.58458	0.438028	1.56197
AC072062.1	ENST00000607412	2:215674952-216003151	0.34501	1.23018	0.438055	1.56194
RP11-500G22.2	ENST00000437593	10:123499938-123711480	1.86606	6.65336	0.438072	1.56193
RP11-210N13.1	ENST00000548437	12:44122409-44152620	0.306207	1.09662	0.436557	1.56344
MEX3D	ENST00000605173	19:1554667-1568057	0.351022	1.25633	0.436771	1.56323
PPIL2	ENST00000398831	22:22006558-22090123	0.556213	1.99064	0.436785	1.56322
CDC25B	ENST00000467519	20:3767577-3786762	0.413711	1.47831	0.437322	1.56268
SMAP1	ENST00000422334	6:71377478-71666741	0.623118	2.22651	0.437333	1.56267
ADRA2A	ENST00000280155	10:112836789-112840658	0.718241	2.56773	0.437156	1.56284
GABRG2	ENST00000414552	5:161494545-161582542	1.02206	3.65375	0.437169	1.56283
RSBN1L	ENST00000462800	7:77325759-77412339	0.562733	2.01165	0.437179	1.56282
CCDC58	ENST00000291458	3:122078437-122102078	1.13689	4.0656	0.437056	1.56294
KCNH8	ENST00000328405	3:19189945-19577138	0.338093	1.20888	0.437103	1.5629
DIS3L2	ENST00000498319	2:232825954-233209060	0.31429	1.14734	0.430054	1.56995
PARP3	ENST00000470749	3:51976360-51982883	0.488709	1.78407	0.430054	1.56995
KCNJ16	ENST00000587698	17:68013464-68131749	0.691221	2.52265	0.430149	1.56985
RP11-14N7.2	ENST00000420597	1:148928321-148951595	2.15166	7.85234	0.43016	1.56984
QRICH1	ENST00000437939	3:49067139-49131796	0.5548	2.02358	0.430348	1.56965
PTPRK	ENST00000524534	6:128289923-128841870	4.2796	15.6148	0.430232	1.56977
C5orf42	ENST00000510830	5:37106329-37249530	1.82504	6.65794	0.430283	1.56972
FNIP1	ENST00000307968	5:130759613-131132710	2.50127	9.14666	0.429479	1.57052
PAQR6	ENST00000292291	1:156213205-156217881	0.90501	3.30852	0.429573	1.57043
SYMPK	ENST00000596518	19:46318667-46366548	0.338108	1.23473	0.429934	1.57007
C21orf91	ENST00000482915	21:19135631-19191703	0.34648	1.26524	0.429951	1.57005
CHN1	ENST00000409597	2:175664090-175870097	24.8449	90.783	0.429739	1.57026
COQ5	ENST00000552443	12:120941076-121015397	0.395034	1.44324	0.429788	1.57021
RGR	ENST00000483771	10:86004808-86019716	0.372528	1.35825	0.430475	1.56953
USP22	ENST00000478443	17:20717932-20947073	0.374478	1.3651	0.430539	1.56946
MGST1	ENST00000534835	12:16500075-16763528	1.54422	5.62462	0.430814	1.56919
DDI2	ENST00000548451	1:15943994-15995539	0.94234	3.43091	0.430956	1.56904
WI2-89927D4.1	ENST00000511554	4:2420700-2734292	0.785273	2.85458	0.431486	1.56851
ZNF766	ENST00000593703	19:52772823-52871031	0.41539	1.50887	0.43174	1.56826
MRPL37	ENST00000487096	1:54598746-54879152	0.370307	1.34501	0.431765	1.56823
SGSM2	ENST00000574563	17:1963132-2284352	0.331748	1.20548	0.431618	1.56838
RRBP1	ENST00000470422	20:17594322-17662940	0.304051	1.10468	0.431667	1.56833
GTF2H1	ENST00000530496	11:18343841-18388591	0.417957	1.52133	0.431042	1.56896
AP000758.1	ENST00000595283	11:120207786-120360645	4.85962	17.6846	0.431119	1.56888
ILK	ENST00000526114	11:6624871-6633898	1.75005	6.36709	0.431199	1.5688
VWC2L	ENST00000312504	2:214149112-215548970	0.810589	2.94802	0.431324	1.56868
ATG16L2	ENST00000541367	11:72525352-72853306	0.496602	1.806	0.43134	1.56866
PARP11	ENST00000447133	12:3900212-4019504	0.339624	1.23065	0.432567	1.56743
STOX1	ENST00000421961	10:70587297-70655188	1.95386	7.07662	0.432726	1.56727
DYNC2LI1	ENST00000406852	2:44001177-44037149	0.735009	2.66264	0.432657	1.56734
MTSS1	ENST00000518547	8:125500725-125740730	0.998068	3.61525	0.43269	1.56731
C10orf68	ENST00000375030	10:32735067-33171802	0.636614	2.30509	0.43282	1.56718
ADAM21	ENST00000267499	14:70892528-71014181	0.772572	2.7966	0.432914	1.56709
STK36	ENST00000419433	2:219528586-219567439	0.329493	1.19242	0.432998	1.567
TBCA	ENST00000306388	5:76986990-77164604	0.38557	1.39554	0.432955	1.56705
TUG1	ENST00000569149	22:31366662-31375381	0.392201	1.41951	0.432962	1.56704
PRKRA	ENST00000490501	2:179278665-179326117	0.790548	2.86717	0.432263	1.56774
LMO7	ENST00000532785	13:76123618-76434004	0.543419	1.97028	0.432366	1.56763
CAMKV	ENST00000466940	3:49895420-49907655	6.35353	23.0329	0.432413	1.56759
PXK	ENST00000484288	3:58318606-58411748	2.29669	8.33281	0.432135	1.56786
N6AMT1	ENST00000303775	21:30244512-30257693	1.31293	4.76432	0.43208	1.56792
SNX14	ENST00000514419	6:86215213-86353510	0.771349	2.79884	0.432105	1.56789
ZNF655	ENST00000424881	7:99143930-99208439	0.473968	1.72116	0.431836	1.56816
NR1H3	ENST00000532630	11:47260852-47290396	0.398029	1.44522	0.431878	1.56812
TCF12	ENST00000561152	15:57210820-57591479	0.41393	1.50285	0.431901	1.5681
DAPK1	ENST00000497743	9:90112142-90323548	0.556582	2.02071	0.431912	1.56809
BRD9	ENST00000487688	5:710470-919472	0.576305	2.09229	0.431916	1.56808
PNPLA4	ENST00000444736	X:7866287-7895780	0.746884	2.6988	0.433519	1.56648
ANKRD65	ENST00000454272	1:1353799-1358071	0.597435	2.15999	0.433328	1.56667
PVALB	ENST00000417718	22:37196727-37215780	1.0169	3.67607	0.433372	1.56663
SFR1	ENST00000369729	10:105881815-105886143	0.460302	1.66133	0.433913	1.56609
METAP1D	ENST00000493035	2:172640879-172947158	0.903609	3.26288	0.433751	1.56625
CPSF7	ENST00000463244	11:61170120-61258403	3.87778	14.0071	0.433638	1.56636
PNPLA8	ENST00000257694	7:108110865-108215294	1.0927	3.94688	0.433647	1.56635
CEP170	ENST00000366543	1:243287729-243418650	0.954709	3.44288	0.434197	1.5658
SEL1L	ENST00000555923	14:81937892-82000205	0.395196	1.42391	0.434495	1.56551
WWC2	ENST00000378925	4:184020445-184241930	0.390824	1.4087	0.434364	1.56564
CPNE1	ENST00000473373	20:34213952-34288906	1.24143	4.47459	0.434369	1.56563
RP11-545I5.3	ENST00000591489	6:146136047-146285559	0.56544	2.03371	0.435096	1.5649
CADPS	ENST00000463002	3:62384021-62861054	1.12539	4.04697	0.435155	1.56484
CAPN3	ENST00000466222	15:42500610-42704516	0.413444	1.48649	0.435219	1.56478
VDAC3	ENST00000524291	8:42249141-42263415	1.23457	4.43794	0.435282	1.56472
NDRG2	ENST00000403829	14:21484921-21572881	4.76689	17.1617	0.434765	1.56524
TRAPPC2	ENST00000453655	X:13730362-13752754	0.665759	2.3967	0.434787	1.56521
HDGF	ENST00000357325	1:156711898-156770607	2.87983	10.364	0.434894	1.56511
FOXJ3	ENST00000454417	1:42642209-42804047	0.62239	2.23935	0.434973	1.56503
RP11-453E17.4	ENST00000603790	4:68566997-68995598	0.328746	1.27356	0.410341	1.58966
DYNC1I1	ENST00000324972	7:95401865-95739634	0.412271	1.59678	0.410414	1.58959
ZNF429	ENST00000596237	19:21579920-21752039	0.757271	2.93157	0.410574	1.58943
MCMBP	ENST00000369077	10:121588971-121652068	1.23072	4.76548	0.4105	1.5895
SMARCC1	ENST00000492896	3:47626761-47823596	0.375356	1.45334	0.410518	1.58948
SEMA6C	ENST00000368914	1:151104160-151119104	0.494948	1.91959	0.409973	1.59003
MBP	ENST00000583266	18:74686645-74845639	1.76201	6.83321	0.409998	1.59
PLEKHA5	ENST00000538305	12:19282647-19529334	1.19254	4.62446	0.410019	1.58998
RP11-375A5.1	ENST00000436206	1:77747735-78025651	0.413496	1.60248	0.410219	1.58978
VPS13B	ENST00000522802	8:100025493-100906290	0.630142	2.44211	0.410215	1.58978
PDK2	ENST00000512204	17:48172100-48207246	1.7953	6.95764	0.410216	1.58978
ATG7	ENST00000444619	3:11313994-11766453	0.551041	2.13646	0.410077	1.58992
RP11-61A14.2	ENST00000561475	16:66912491-66929657	0.724154	2.80723	0.410125	1.58988
SIMC1	ENST00000443967	5:175665364-175772994	0.448113	1.73921	0.409736	1.59026
NDUFS2	ENST00000483804	1:161154097-161184185	0.744362	2.88894	0.409744	1.59026
TMEM14B	ENST00000475942	6:10747991-10979553	0.360802	1.40023	0.409762	1.59024
INTS8	ENST00000523998	8:95825538-96128683	0.484144	1.87882	0.409777	1.59022
RP11-567L7.6	ENST00000577478	17:57508229-57604307	1.08	4.19468	0.409504	1.5905
RAP1GAP2	ENST00000575979	17:2680349-2941033	5.35484	20.7931	0.40958	1.59042
BAIAP2	ENST00000576756	17:79008947-79156964	1.91723	7.44305	0.409652	1.59035
STK38L	ENST00000407753	12:27396900-27478892	0.723913	2.81376	0.409259	1.59074
TMEM130	ENST00000339375	7:98444110-98468394	0.654259	2.54265	0.409307	1.59069
RBL2	ENST00000561512	16:53467888-53538323	0.566225	2.20024	0.409349	1.59065
ATP5I	ENST00000515116	4:666224-683230	1.14237	4.44248	0.409096	1.5909
RP11-286B14.1	ENST00000440116	1:95975671-96247898	6.27998	24.4186	0.409138	1.59086
USP20	ENST00000315480	9:132589568-132644107	0.464638	1.80759	0.408971	1.59103
CBX7	ENST00000401405	22:39516171-39548679	1.94021	7.54702	0.409015	1.59098
BCAR1	ENST00000564170	16:75262927-75301951	0.349171	1.34374	0.41251	1.58749
SYNJ1	ENST00000429236	21:34001068-34100359	1.20595	4.6418	0.412449	1.58755
CDK14	ENST00000265741	7:89964536-90839905	1.93986	7.4678	0.4124	1.5876
CTB-33G10.11	ENST00000600665	19:50094899-50129696	0.900112	3.46508	0.412404	1.5876
MCF2L2	ENST00000464626	3:182895830-183146566	0.332008	1.27895	0.412187	1.58781
PAX6	ENST00000419022	11:31806339-32127301	0.471856	1.81848	0.412041	1.58796
RP5-1007M22.2	ENST00000415584	1:89990394-90402170	0.642142	2.47584	0.411896	1.5881
CCL2	ENST00000580907	17:32581899-32584222	0.311344	1.20023	0.411947	1.58805
ZNF568	ENST00000455817	19:37407230-37489602	0.459917	1.77275	0.411989	1.58801
C14orf159	ENST00000523771	14:91336798-91691976	0.45431	1.75832	0.410652	1.58935
SHMT2	ENST00000553324	12:57623109-57634498	0.439761	1.70172	0.410707	1.58929
FBXO3	ENST00000265651	11:33762484-33796089	1.07172	4.14684	0.410734	1.58927
ARNTL	ENST00000403482	11:13298198-13408813	1.12628	4.35457	0.410987	1.58901
MCC	ENST00000511847	5:112357795-112824527	0.810622	3.13372	0.41103	1.58897
INSIG2	ENST00000471186	2:118846027-118868573	0.785571	3.03854	0.410852	1.58915
RHBDL1	ENST00000219551	16:725665-728268	0.44136	1.70677	0.410925	1.58908
RP11-867G2.8	ENST00000536540	11:94277005-94658686	0.333519	1.28963	0.410953	1.58905
GIGYF2	ENST00000373563	2:233562008-233880595	1.67162	6.45028	0.411633	1.58837
KDM2A	ENST00000534486	11:66886739-67025558	0.402774	1.55524	0.411411	1.58859
SMARCE1	ENST00000481231	17:38781213-38821433	0.351486	1.35688	0.411488	1.58851
STK36	ENST00000480709	2:219528586-219567439	0.767592	2.963	0.411512	1.58849
PRDM4	ENST00000549416	12:108126642-108155049	0.564019	2.17879	0.411271	1.58873
TUBB4A	ENST00000600216	19:6494329-6502859	18.0951	69.8939	0.411304	1.5887
DCUN1D4	ENST00000510518	4:52709165-52783003	0.304709	1.17739	0.411186	1.58881
RHOT1	ENST00000578205	17:30468244-30580393	1.1751	4.54203	0.41108	1.58892
DYNC1I2	ENST00000409773	2:172543918-172604930	0.804011	3.10751	0.411099	1.5889
ZDHHC20	ENST00000422251	13:21950262-22033509	1.74361	6.7388	0.411112	1.58889
TJP2	ENST00000265384	9:71736208-71870124	0.558579	2.15882	0.411113	1.58889
GRHPR	ENST00000512404	9:37422662-37436987	0.427853	1.65358	0.411114	1.58889
SIRT3	ENST00000529382	11:215457-252983	0.333992	1.31213	0.405793	1.59421
ATP1B3	ENST00000475483	3:141594965-141645356	0.852012	3.34671	0.405844	1.59416
HINFP	ENST00000527206	11:118992296-119006752	0.49764	1.9528	0.406164	1.59384
RP11-369E15.3	ENST00000518967	8:20810155-20852630	1.7348	6.80637	0.406221	1.59378
C2CD2	ENST00000329623	21:43305220-43373999	0.700575	2.7497	0.406098	1.5939
RP1-137K2.2	ENST00000442936	6:157099062-157531913	0.339068	1.33119	0.406007	1.59399
TIMP2	ENST00000586057	17:76849058-76921469	0.77298	3.03449	0.406033	1.59397
SLC29A1	ENST00000371740	6:44187241-44201888	0.409128	1.60439	0.406381	1.59362
RP11-347C12.10	ENST00000563252	16:30366761-30367848	0.349779	1.37161	0.406392	1.59361
ACO2	ENST00000478010	22:41865128-41940610	0.586096	2.29764	0.406484	1.59352
TLE4	ENST00000483597	9:82186687-82341658	0.302408	1.18563	0.406452	1.59355
TOP3B	ENST00000430142	22:22311396-22337213	0.381736	1.49663	0.406455	1.59354
RANBP3L	ENST00000505865	5:36248535-36302216	0.721922	2.82853	0.406665	1.59334
SIRT5	ENST00000606117	6:13574815-13615387	1.26599	4.95976	0.406695	1.59331
APBB3	ENST00000503979	5:139781398-139973337	0.37501	1.46869	0.406802	1.5932
LHPP	ENST00000368839	10:126150402-126480439	0.790123	3.09363	0.406886	1.59311
CHADL	ENST00000216241	22:41601208-41636938	0.965285	3.75852	0.40869	1.59131
MARS	ENST00000547062	12:57853917-57914300	0.308844	1.20244	0.408717	1.59128
ADHFE1	ENST00000379385	8:67341262-67430759	0.568819	2.21631	0.408469	1.59153
RP11-5N11.3	ENST00000504817	5:31639516-32122047	0.385782	1.50267	0.40857	1.59143
FGFR2	ENST00000356226	10:123237847-123357972	1.85979	7.25324	0.408161	1.59184
SLPI	ENST00000338380	20:43880879-43883205	3.01959	11.7783	0.408111	1.59189
PEX1	ENST00000469417	7:92076766-92157845	0.906064	3.53448	0.408087	1.59191
ZNF75A	ENST00000498240	16:3313742-3368852	0.91408	3.56572	0.40809	1.59191
RP11-686G8.1	ENST00000549333	12:111890017-112038060	0.380676	1.4842	0.408259	1.59174
FIBP	ENST00000534032	11:65647279-65656010	0.428935	1.67186	0.408355	1.59165
SDHA	ENST00000509564	5:218355-256815	0.443236	1.73332	0.407282	1.59272
RNF130	ENST00000521901	5:179338650-179499118	1.05221	4.11743	0.407073	1.59293
RP11-432I5.6	ENST00000567077	16:71657610-71758604	0.363045	1.4202	0.407173	1.59283
PSMC6	ENST00000554044	14:53173889-53195305	0.442731	1.73035	0.407468	1.59253
SUN2	ENST00000452294	22:39101727-39190203	1.20415	4.70459	0.407583	1.59242
GDAP1L1	ENST00000447658	20:42875886-42909013	0.891698	3.48233	0.407724	1.59228
TAX1BP1	ENST00000416801	7:27773013-28283536	8.91291	34.7973	0.407818	1.59218
AC009234.1	ENST00000457379	2:50145642-51259674	0.925282	3.61161	0.407892	1.59211
PSMC2	ENST00000425206	7:102937868-103629963	0.877849	3.47327	0.403505	1.5965
CYB5B	ENST00000568342	16:69458427-69500169	0.816296	3.22753	0.403725	1.59628
CLP1	ENST00000533905	11:57405496-57429340	0.311733	1.23204	0.403859	1.59614
RP1-90G24.11	ENST00000608926	22:32680669-32681118	0.307302	1.21476	0.403797	1.5962
EXOC4	ENST00000479839	7:132937828-133751342	1.50734	5.95843	0.4038	1.5962
BAI2	ENST00000398538	1:32192717-32230494	0.563725	2.23634	0.402651	1.59735
RP11-342K6.2	ENST00000604219	2:75873908-75938115	0.57938	2.29812	0.402697	1.5973
ASPH	ENST00000517661	8:61969716-62627155	1.52263	6.03877	0.402738	1.59726
SFRP1	ENST00000220772	8:41119480-41167016	0.654953	2.59388	0.403193	1.59681
HERC2P3	ENST00000426501	15:20587868-20711433	0.666719	2.64268	0.402925	1.59708
DEK	ENST00000515770	6:18224098-18265054	0.990607	3.92489	0.403055	1.59695
MYBPC1	ENST00000549608	12:101962130-102079796	2.62378	10.3323	0.405027	1.59497
PRKCE	ENST00000498388	2:45878483-46415129	3.19225	12.5636	0.405215	1.59479
ZNF527	ENST00000588512	19:37861962-37883968	0.340322	1.33783	0.405591	1.59441
Y_RNA	ENST00000384413	12:42632248-42984157	2644.99	10403.3	0.405416	1.59458
HMGB1P31	ENST00000437242	2:54091203-54532437	0.333519	1.31189	0.405393	1.59461
RP11-252K23.1	ENST00000568140	16:75327595-75499395	0.333519	1.31185	0.405403	1.5946
ZEB1	ENST00000606161	10:31476811-31818742	1.40783	5.54964	0.404696	1.5953
ETNPPL	ENST00000296486	4:109663195-109684210	1.06436	4.19553	0.404708	1.59529
HSD17B4	ENST00000513628	5:118788137-118972894	2.03648	8.02736	0.404712	1.59529
AC068542.1	ENST00000417844	2:115199875-116603328	1.55915	6.15036	0.404474	1.59553
OFD1	ENST00000474705	X:13752831-13787480	0.63353	2.49859	0.404537	1.59546
OMA1	ENST00000453710	1:57394882-59012474	0.407385	1.60666	0.404544	1.59546
CTA-223H9.9	ENST00000609612	22:41826937-41827379	0.315188	1.24406	0.404282	1.59572
TTLL5	ENST00000554878	14:76041230-76550928	0.623519	2.46266	0.404072	1.59593
RP11-958J22.1	ENST00000529127	11:45392947-45564024	0.362139	1.43012	0.404115	1.59589
MBP	ENST00000467108	18:74686645-74845639	4.25419	16.8091	0.403944	1.59606
RP11-718B12.2	ENST00000526305	11:82502703-82528188	0.310633	1.22715	0.404001	1.596
SNHG5	ENST00000427501	6:86370709-86388451	0.44039	1.73964	0.404022	1.59598
AMY2B	ENST00000462971	1:104068312-104122156	0.459685	1.74323	0.417342	1.58266
ELK1	ENST00000480157	X:47494919-47510003	0.374561	1.42011	0.417415	1.58259
SLC44A2	ENST00000588688	19:10713132-10755235	0.328303	1.24617	0.417032	1.58297
NPTX1	ENST00000571100	17:78440947-78451643	12.0344	45.6797	0.417035	1.58296
MLH1	ENST00000413740	3:37034822-37225180	4.53786	17.2262	0.417005	1.583
LCNL1	ENST00000482657	9:139871955-139880862	0.460514	1.74812	0.417013	1.58299
CNN3	ENST00000415017	1:95362506-95392834	2.02998	7.70131	0.417207	1.58279
CNTFR	ENST00000351266	9:34551429-34590121	1.45878	5.53534	0.417145	1.58286
ANKRD20A5P	ENST00000583348	18:14179095-14252139	0.401517	1.52355	0.417146	1.58285
TRNT1	ENST00000469632	3:3168599-3221394	0.369019	1.40042	0.417103	1.5829
STK39	ENST00000461000	2:168810529-169104651	0.529739	2.01029	0.417113	1.58289
DDX23	ENST00000547290	12:49223546-49246625	0.444407	1.68084	0.418217	1.58178
ATP6V1E1	ENST00000473248	22:18074901-18111584	0.392411	1.48399	0.418259	1.58174
AHSA1	ENST00000555133	14:77893017-77935817	5.38351	20.3705	0.418072	1.58193
SARS2	ENST00000594171	19:39405905-39466550	0.540074	2.04301	0.418162	1.58184
AP001597.1	ENST00000357401	21:27750870-27945603	0.422966	1.60199	0.417753	1.58225
CCDC132	ENST00000458707	7:92861652-92988338	0.304269	1.15227	0.417797	1.5822
RP11-97C16.1	ENST00000607052	3:3168599-3221394	1.32345	5.01098	0.417859	1.58214
LAMA5	ENST00000492698	20:60877148-60942368	0.402647	1.52429	0.417914	1.58209
AATK	ENST00000570932	17:79008947-79156964	0.415812	1.57389	0.417964	1.58204
PIANP	ENST00000320591	12:6802957-6809966	1.54205	5.80148	0.419975	1.58002
CDK18	ENST00000360066	1:205473722-205501921	3.39729	12.7795	0.42002	1.57998
PDE1A	ENST00000536095	2:183004762-183387919	1.77539	6.67518	0.420182	1.57982
YAE1D1	ENST00000474392	7:39605974-39649919	0.323111	1.21482	0.420189	1.57981
HEPH	ENST00000458621	X:65382390-65488709	1.14224	4.29561	0.420107	1.57989
CHFR	ENST00000511001	12:133345494-133532892	0.356228	1.3395	0.420148	1.57985
LGI4	ENST00000591633	19:35615416-35645204	0.693431	2.60969	0.419864	1.58014
FZR1	ENST00000591290	19:3506270-3579086	0.344433	1.29663	0.419768	1.58023
ASF1A	ENST00000511766	6:119134604-119470552	0.644325	2.4255	0.41978	1.58022
RP11-146D12.2	ENST00000590154	9:42368302-42474239	0.549607	2.06883	0.419798	1.5802
WDR47	ENST00000529074	1:109512835-109584850	0.623316	2.34618	0.419813	1.58019
ZNF846	ENST00000397902	19:9862668-9903856	0.443597	1.67082	0.419593	1.58041
USP47	ENST00000530041	11:11862969-11980870	0.4078	1.53581	0.419632	1.58037
ABHD6	ENST00000475982	3:58223232-58281420	0.405469	1.5274	0.419551	1.58045
DGKA	ENST00000546895	12:56295196-56347811	0.492678	1.85616	0.419508	1.58049
GPN2	ENST00000477418	1:27202623-27216788	0.503766	1.89781	0.419529	1.58047
ITFG2	ENST00000228799	12:2904118-3050306	0.623124	2.35081	0.419057	1.58094
AFMID	ENST00000588199	17:76183397-76203782	1.415	5.33539	0.419235	1.58076
ZFYVE16	ENST00000510158	5:79703831-79775169	0.324892	1.22482	0.419293	1.58071
ABCA8	ENST00000585531	17:66863432-66951533	2.26072	8.52255	0.419301	1.5807
MMADHC	ENST00000460311	2:150426147-150715705	0.553245	2.09097	0.418457	1.58154
C1orf131	ENST00000495795	1:231359508-231376933	0.483825	1.82858	0.41846	1.58154
DPF1	ENST00000494031	19:38701645-38720354	1.00572	3.80028	0.418527	1.58147
IWS1	ENST00000497888	2:128193782-128284462	0.636975	2.40674	0.418551	1.58145
XXyac-YX155B6.5	ENST00000595668	1:147634988-147700929	0.69219	2.61338	0.418802	1.5812
GNAS	ENST00000477931	20:57393973-57486247	4.83193	18.2375	0.418903	1.5811
YLPM1	ENST00000550021	14:75230068-75330537	0.744859	2.82908	0.416828	1.58317
MACROD2	ENST00000217246	20:13829892-16033842	0.473624	1.79997	0.41663	1.58337
CCNK	ENST00000556641	14:99947505-100070363	0.909716	3.45669	0.416689	1.58331
RNF216	ENST00000389900	7:5659677-5821370	0.815584	3.10098	0.416479	1.58352
ERBB2	ENST00000269571	17:37827374-37887040	0.417319	1.58687	0.416447	1.58355
SLC35E1	ENST00000436553	19:16589867-16771253	0.34594	1.31541	0.416457	1.58354
RP11-418J17.1	ENST00000425884	1:119573838-119869926	0.995418	3.78802	0.416194	1.58381
COMMD4	ENST00000565834	15:75628231-75634268	0.45843	1.74503	0.4161	1.5839
XPC	ENST00000511155	3:14166439-14242619	1.50917	5.7444	0.416118	1.58388
ADTRP	ENST00000514824	6:11712286-11807279	0.469578	1.7881	0.415983	1.58402
RP11-245C23.3	ENST00000609807	3:178865901-178984790	0.666039	2.53682	0.415903	1.5841
SPTBN4	ENST00000599926	19:40972147-41082370	1.22609	4.66991	0.415906	1.58409
MAPKAP1	ENST00000437973	9:128199671-128469513	0.311948	1.18808	0.415923	1.58408
TF	ENST00000493011	3:133380841-133497850	1.84108	7.01156	0.415939	1.58406
TRIM2	ENST00000502281	4:154073493-154260472	2.44242	9.30394	0.41586	1.58414
CTD-2517M22.17	ENST00000580385	8:145736666-145743229	0.508033	1.93549	0.41582	1.58418
RAPGEF3	ENST00000395358	12:48099867-48231681	1.55962	5.94165	0.415828	1.58417
ZNF131	ENST00000508259	5:43014515-43192123	2.42542	9.24327	0.415714	1.58429
FAHD2B	ENST00000463096	2:97749319-97760619	0.514584	1.96084	0.415754	1.58425
DNAJC13	ENST00000513822	3:132136369-132257876	0.508031	1.9357	0.415783	1.58422
ZZEF1	ENST00000571436	17:3907738-4046314	0.301759	1.15259	0.414975	1.58503
ZDHHC20	ENST00000320220	13:21950262-22033509	2.0474	7.81861	0.415041	1.58496
ZNF254	ENST00000342944	19:24216246-24312654	1.08443	4.14104	0.415055	1.58494
TBCB	ENST00000588385	19:36602103-36616849	0.310663	1.18486	0.415457	1.58454
GAPVD1	ENST00000469498	9:128024072-128129486	0.398442	1.52069	0.415231	1.58477
WDR36	ENST00000515784	5:110405759-110466200	0.405184	1.54609	0.415302	1.5847
RP11-578O24.2	ENST00000520351	8:79578281-79717758	0.499361	1.90523	0.41534	1.58466
CACYBP	ENST00000406752	1:174968299-174992561	9.03953	34.5542	0.414717	1.58528
TBR1	ENST00000463544	2:162272604-162841792	0.60592	2.31599	0.414742	1.58526
TIAM2	ENST00000360366	6:155054458-155635627	0.567291	2.16909	0.414629	1.58537
STRIP1	ENST00000539541	1:110574198-110617263	0.377319	1.4426	0.414655	1.58535
TPP2	ENST00000496126	13:103249352-103331521	0.674209	2.57918	0.414466	1.58553
FRYL	ENST00000503238	4:48499377-48782339	1.89579	7.25172	0.414493	1.58551
ATRNL1	ENST00000534530	10:116853123-117708503	0.976535	3.73432	0.414589	1.58541
MFSD6	ENST00000392328	2:191273080-191399448	1.32606	5.0714	0.414558	1.58544
RSRC2	ENST00000528263	12:122989189-123011547	2.39077	9.14402	0.414532	1.58547
LYPD6	ENST00000418762	2:150186498-150330662	0.468116	1.79035	0.414543	1.58546
TMEM63A	ENST00000474478	1:225997793-226070069	0.722513	2.76556	0.414276	1.58572
NAT9	ENST00000580301	17:72766685-72772506	1.20217	4.60324	0.414155	1.58584
RANBP1	ENST00000430524	22:20067754-20114878	0.336454	1.28837	0.414142	1.58586
RFC1	ENST00000381897	4:39289075-39367995	2.44417	9.35921	0.414147	1.58585
RP11-285F7.2	ENST00000424332	1:225997793-226070069	0.479986	1.83775	0.414185	1.58581
FGD2	ENST00000494343	6:36973421-36996846	0.315052	1.2062	0.414201	1.5858
LYRM5	ENST00000556402	12:25348149-25403870	0.371706	1.42307	0.414209	1.58579
DPP8	ENST00000560597	15:65734800-65810042	0.441038	1.68965	0.413986	1.58601
GABPB1-AS1	ENST00000499326	15:50569388-50659636	0.719704	2.75704	0.41401	1.58599
CCDC43	ENST00000592333	17:42733761-42767676	0.703698	2.69703	0.413851	1.58615
RFXANK	ENST00000407360	19:19256375-19314233	0.771794	2.95741	0.413919	1.58608
CSPP1	ENST00000519668	8:67876333-68255912	0.707999	2.7129	0.413926	1.58607
RBBP7	ENST00000380084	X:16804549-16888537	0.647839	2.49115	0.412769	1.58723
ST18	ENST00000523652	8:53023398-53373519	0.686101	2.63866	0.412722	1.58728
TARSL2	ENST00000558533	15:102193800-102264807	0.510248	1.96229	0.412732	1.58727
TBC1D9B	ENST00000444477	5:179224596-179334859	1.5855	6.09274	0.412985	1.58701
RP11-17A19.2	ENST00000583852	18:24034873-24770662	0.45542	1.7497	0.413057	1.58694
MYO1D	ENST00000579584	17:30819539-31205655	1.28463	4.931	0.413355	1.58665
SVEP1	ENST00000374469	9:113127530-113342160	0.394072	1.51258	0.413365	1.58663
SARS2	ENST00000600448	19:39405905-39466550	0.38485	1.47781	0.413226	1.58677
ST3GAL4	ENST00000444328	11:126225534-126875953	1.02517	3.93582	0.413293	1.58671
ADHFE1	ENST00000480040	8:67341262-67430759	0.350374	1.34417	0.413532	1.58647
NAV3	ENST00000550673	12:78224684-78606790	5.54022	21.2506	0.413591	1.58641
MMS19	ENST00000495415	10:99218080-99258551	0.323359	1.24003	0.413664	1.58634
SYTL2	ENST00000389960	11:85405266-85522184	0.976796	3.74461	0.413773	1.58623
SNCA	ENST00000336904	4:90472506-90763129	3.7333	14.3117	0.413777	1.58622
CTD-2514K5.4	ENST00000583018	17:72209652-72258159	5.25066	19.2371	0.42884	1.57116
ARNTL	ENST00000403290	11:13298198-13408813	1.34322	4.9211	0.428848	1.57115
CXXC4	ENST00000466963	4:105389468-106041157	2.85704	10.4732	0.428655	1.57134
LIPT1	ENST00000393473	2:99613723-100106497	0.480594	1.76144	0.428712	1.57129
ACBD7	ENST00000356189	10:15057070-15130775	1.78579	6.54407	0.428768	1.57123
KIF20B	ENST00000478929	10:91461366-91534700	0.372248	1.36217	0.429248	1.57075
CNTN4	ENST00000430505	3:2140496-3102829	0.708442	2.59438	0.428992	1.57101
LCN12	ENST00000491603	9:139844002-139849949	0.311676	1.1412	0.429047	1.57095
FCHO2	ENST00000511264	5:72251807-72386349	0.739996	2.70936	0.429063	1.57094
RN7SL502P	ENST00000481857	6:36322418-36458920	2.16534	7.9523	0.428033	1.57197
LMO7	ENST00000489941	13:76123618-76434004	1.10235	4.04961	0.427934	1.57207
RACGAP1	ENST00000551016	12:50360976-50426919	0.351358	1.29073	0.427941	1.57206
NDEL1	ENST00000402554	17:8316448-8534079	0.908887	3.3395	0.427874	1.57213
CCDC144B	ENST00000447265	17:18414534-18528930	0.797008	2.92815	0.427906	1.57209
CASZ1	ENST00000478524	1:10696660-10856707	0.499528	1.8339	0.428149	1.57185
GPR37	ENST00000303921	7:124386050-124405681	4.65949	17.1051	0.428172	1.57183
ENDOG	ENST00000372642	9:131580752-131592100	0.769958	2.8262	0.428211	1.57179
CSNK1E	ENST00000494610	22:38686696-38794934	0.534384	1.96118	0.428267	1.57173
YPEL3	ENST00000565479	16:30103634-30115437	0.670762	2.46018	0.428473	1.57153
FAXDC2	ENST00000517448	5:154198050-154256353	0.563903	2.0693	0.428302	1.5717
SLC38A9	ENST00000515754	5:54921672-55112985	0.414663	1.52151	0.428333	1.57167
ANKRD20A11P	ENST00000428576	21:15281894-15352758	0.340944	1.2585	0.426328	1.57367
RP11-282O18.3	ENST00000541002	12:123636866-123756881	0.672776	2.48325	0.426344	1.57366
CCDC41	ENST00000551596	12:94542498-94853764	0.669259	2.47106	0.426236	1.57376
TSPAN7	ENST00000494037	X:37208527-38548169	0.5255	1.94006	0.426272	1.57373
SND1	ENST00000492772	7:127292233-127732661	0.968307	3.57754	0.426018	1.57398
DBNDD2	ENST00000443296	20:43990576-44039250	13.1764	48.6775	0.426049	1.57395
C1QTNF1	ENST00000311661	17:77015290-77045870	0.569052	2.10174	0.42613	1.57387
TTLL3	ENST00000427220	3:9791627-9896822	0.31532	1.1644	0.426189	1.57381
CELF4	ENST00000588591	18:34823009-35146000	1.41967	5.24749	0.425869	1.57413
HLTF	ENST00000392912	3:148747913-148820610	0.596417	2.20448	0.425876	1.57412
RP11-111K18.2	ENST00000569883	7:42940870-42942238	0.500852	1.85187	0.425764	1.57424
RP11-345K20.2	ENST00000440913	10:75182016-75182454	1.27951	4.73043	0.425798	1.5742
RN7SL630P	ENST00000483714	12:94071150-94288616	0.677387	2.50627	0.42554	1.57446
CUEDC1	ENST00000578357	17:55938603-56032684	1.061	3.92424	0.425657	1.57434
PANK4	ENST00000486396	1:2439971-2458039	0.375646	1.38453	0.426828	1.57317
GS1-124K5.4	ENST00000445681	7:65958692-65960461	0.739986	2.72788	0.426767	1.57323
CAMK2G	ENST00000433289	10:75572258-75634343	1.34998	4.97731	0.426717	1.57328
WNK1	ENST00000544559	12:861758-1020618	4.04212	14.903	0.426719	1.57328
NCKIPSD	ENST00000470006	3:48701208-48723797	0.800407	2.95346	0.426444	1.57356
RALGDS	ENST00000469972	9:135973106-136039332	1.14654	4.22873	0.426598	1.5734
PWWP2B	ENST00000305233	10:134210671-134231367	0.584767	2.15301	0.427184	1.57282
LINC00630	ENST00000420471	X:102024088-102161086	0.430603	1.58527	0.427212	1.57279
FCF1P7	ENST00000451185	1:243419319-244014381	0.663113	2.44321	0.426944	1.57306
ECHDC2	ENST00000371522	1:53361655-53392884	0.359675	1.32485	0.427034	1.57297
IKZF2	ENST00000452786	2:213446080-214017151	0.428319	1.57765	0.427044	1.57296
SRSF12	ENST00000488604	6:89805677-89827800	0.549778	2.02479	0.427084	1.57292
SDHAP1	ENST00000427415	3:195686618-195717189	0.439954	1.62023	0.427102	1.5729
KIAA0586	ENST00000261244	14:58862633-59015216	0.374306	1.37607	0.427686	1.57231
SHROOM1	ENST00000319854	5:132157832-132166590	0.394685	1.45198	0.427457	1.57254
NQO1	ENST00000320623	16:69740898-69760854	1.52831	5.6231	0.427415	1.57258
TMEM63A	ENST00000366835	1:225997793-226070069	3.09916	11.4024	0.427424	1.57258
RP5-1159O4.1	ENST00000609497	7:7592092-7648560	0.547887	2.05795	0.420507	1.57949
DCC	ENST00000442544	18:49866541-51094653	0.939371	3.52816	0.420532	1.57947
COA4	ENST00000541455	11:73583711-73638790	0.554993	2.08288	0.420788	1.57921
ULK3	ENST00000567472	15:75128456-75135687	2.59973	9.75597	0.420815	1.57919
MROH7	ENST00000472987	1:55107458-55208330	0.574805	2.15692	0.420837	1.57916
DCTN6	ENST00000520829	8:29952913-30041156	0.416928	1.5636	0.421027	1.57897
SSPN	ENST00000242729	12:26272958-26986131	0.535197	2.00771	0.420933	1.57907
ALDH1A1	ENST00000297785	9:75515577-75695358	2.96165	11.1101	0.420936	1.57906
TLE4	ENST00000425506	9:82186687-82341658	0.300135	1.12441	0.421377	1.57862
PCDH7	ENST00000507864	4:30722036-31148422	0.583326	2.1853	0.421383	1.57862
OSBPL5	ENST00000532951	11:3108345-3187969	0.602507	2.25849	0.421187	1.57881
SYT17	ENST00000565183	16:19125253-19279652	0.401515	1.50492	0.421221	1.57878
OAZ1	ENST00000582888	19:2252250-2273487	0.371329	1.39042	0.421546	1.57845
AC005154.6	ENST00000584199	7:30536236-30673649	0.45058	1.68683	0.421613	1.57839
CLCA4	ENST00000370563	1:87012760-87158886	0.394559	1.47641	0.42177	1.57823
USP45	ENST00000329966	6:99880189-99979794	0.545934	2.04242	0.421839	1.57816
HIPK1	ENST00000369559	1:114466621-114520426	0.360426	1.34825	0.421878	1.57812
NUP133	ENST00000537506	1:229577044-229644103	0.827493	3.06417	0.425264	1.57474
CTD-2195M15.1	ENST00000506336	5:126801513-126801810	0.667105	2.47249	0.424962	1.57504
MCF2	ENST00000446225	X:138663928-138790386	1.38228	5.12286	0.424981	1.57502
CRTAC1	ENST00000309155	10:99609995-99790585	0.46933	1.73997	0.424868	1.57513
HVCN1	ENST00000546425	12:111051831-111142755	0.416203	1.54343	0.424776	1.57522
RP11-61I13.3	ENST00000607215	6:39760141-39902290	0.520091	1.92848	0.424812	1.57519
RIT2	ENST00000282028	18:40323191-40695657	2.92034	10.8438	0.42434	1.57566
RN7SKP9	ENST00000364923	13:99853027-100038688	0.657124	2.43961	0.424398	1.5756
RAC1	ENST00000356142	7:6414153-6443608	0.551301	2.04561	0.424582	1.57542
STX18-AS1	ENST00000502693	4:4349866-4712665	0.327062	1.21387	0.424499	1.5755
MAP2K4	ENST00000581941	17:11901669-12047147	2.09148	7.76154	0.424536	1.57546
PRKRA	ENST00000466165	2:179278665-179326117	0.372949	1.38624	0.424001	1.576
ARID4B	ENST00000444620	1:235294497-235507847	1.57786	5.86444	0.424025	1.57598
USP34	ENST00000453734	2:61404552-61697904	0.604853	2.24663	0.424237	1.57576
TBR1	ENST00000389554	2:162272604-162841792	9.83146	36.5163	0.424247	1.57575
AC005154.6	ENST00000454922	7:30536236-30673649	0.472386	1.75518	0.424127	1.57587
CTD-2269F5.1	ENST00000514696	5:83236372-83786583	1.7758	6.59736	0.424165	1.57584
UBN1	ENST00000262376	16:4853203-4932361	0.485041	1.80922	0.42283	1.57717
ABI2	ENST00000376135	2:204192941-204400133	1.62451	6.05922	0.422844	1.57716
FAM222A	ENST00000538780	12:110152032-110211313	1.36652	5.0991	0.422703	1.5773
RNY3P1	ENST00000365085	5:78293437-78531861	2644.99	9869.29	0.422715	1.57728
CORO7	ENST00000572898	16:4364761-4475706	0.338076	1.26134	0.422749	1.57725
MOSPD2	ENST00000460386	X:14891562-14940449	0.464892	1.73441	0.422763	1.57724
UVRAG	ENST00000525872	11:75514475-75854239	0.473722	1.76737	0.42276	1.57724
MPHOSPH6	ENST00000569599	16:82181402-82203831	1.16673	4.35285	0.42276	1.57724
CCDC25	ENST00000521220	8:27590834-27695612	0.583909	2.17972	0.422567	1.57743
RBM6	ENST00000466247	3:49977439-50226508	0.687762	2.56714	0.422601	1.5774
MORF4L2	ENST00000418819	X:102930423-102946700	1.80557	6.74277	0.422438	1.57756
PDE4B	ENST00000412480	1:66258196-66840259	0.75546	2.82143	0.422412	1.57759
PLP1	ENST00000303958	X:103028646-103047548	130.888	488.864	0.422388	1.57761
SGK1	ENST00000413996	6:134490383-134639250	0.371234	1.38652	0.422396	1.5776
LIFR	ENST00000512723	5:38475064-38671318	0.50005	1.86276	0.423267	1.57673
MBP	ENST00000533278	18:74686645-74845639	4.34883	16.2125	0.423011	1.57699
GABRG1	ENST00000295452	4:46037785-46126098	2.25422	8.40197	0.423082	1.57692
PXK	ENST00000459676	3:58318606-58411748	3.18691	11.8775	0.423105	1.5769
CTNNA1	ENST00000521724	5:137946655-138270723	0.729086	2.71189	0.423767	1.57623
PPFIBP2	ENST00000299492	11:7534528-7678358	0.558047	2.07524	0.423841	1.57616
PLA2G6	ENST00000471636	22:38507501-38612518	0.486617	1.81064	0.42365	1.57635
MEGF10	ENST00000274473	5:126626522-126801429	1.27889	4.76049	0.423517	1.57648
AC092295.7	ENST00000592880	19:37001596-37119499	0.897028	3.33853	0.42357	1.57643
RP11-782C8.5	ENST00000453561	1:143118703-143240439	0.642686	2.39188	0.423577	1.57642
GRB10	ENST00000402578	7:50657759-50861159	0.457946	1.70433	0.423578	1.57642
KLC4	ENST00000472172	6:43005354-43042837	0.374641	1.61738	0.376142	1.62386
GAS7	ENST00000580865	17:9813925-10101868	0.834051	3.60005	0.376198	1.6238
EIF2S3	ENST00000460032	X:24072832-24096088	0.732562	3.15916	0.376472	1.62353
AC007560.1	ENST00000426912	2:50145642-51259674	1.17085	5.04854	0.376516	1.62348
LPPR1	ENST00000463206	9:103790990-104087417	2.62494	11.3267	0.376291	1.62371
PEX5L	ENST00000468741	3:179512745-179754841	0.611981	2.63976	0.376402	1.6236
TWF1P1	ENST00000580812	17:27530440-27531492	0.469992	2.02495	0.376756	1.62324
NINJ2	ENST00000397265	12:673461-772945	0.755796	3.25577	0.376808	1.62319
EMX2	ENST00000546446	10:119184704-119309056	1.01567	4.37688	0.376694	1.62331
COG8	ENST00000562081	16:69139466-69442474	1.10668	4.77003	0.376632	1.62337
VMP1	ENST00000588131	17:57697218-57919616	0.6929	2.9863	0.376658	1.62334
SEC24C	ENST00000540668	10:75504119-75531919	0.395111	1.70095	0.377003	1.623
IP6K1	ENST00000395238	3:49761726-49823975	0.552206	2.37615	0.377144	1.62286
ZNF687	ENST00000324048	1:151252499-151300191	0.320226	1.37772	0.377192	1.62281
RPL13P12	ENST00000392730	17:17286690-17287326	0.736066	3.16656	0.377216	1.62278
CTC-448F2.4	ENST00000588402	19:30519647-30520823	0.511261	2.19934	0.377231	1.62277
CNP	ENST00000591945	17:40118758-40217383	4.64702	19.9777	0.377427	1.62257
CCDC3	ENST00000378839	10:12938626-13180291	1.08873	4.67999	0.37746	1.62254
NEK9	ENST00000555537	14:75548821-75643334	0.482113	2.07228	0.377478	1.62252
CEP128	ENST00000281129	14:80943329-81636758	0.413254	1.7748	0.377737	1.62226
ARPC1B	ENST00000458033	7:98923520-99063954	0.571254	2.45448	0.377597	1.6224
CREM	ENST00000460270	10:35386933-35501886	0.879601	3.77903	0.377622	1.62238
LINGO2	ENST00000493941	9:27948075-28670283	0.578457	2.47747	0.37858	1.62142
NFIA	ENST00000357977	1:61330930-61928465	1.10429	4.73162	0.378447	1.62155
CEP152	ENST00000559630	15:49005124-49103785	0.319284	1.36862	0.37832	1.62168
CASC4	ENST00000559037	15:44580926-44719342	0.553623	2.37265	0.378381	1.62162
CBX3	ENST00000481300	7:26229546-26252976	0.503169	2.15983	0.377897	1.6221
GJB6	ENST00000400066	13:20796109-20806534	0.400567	1.71914	0.377946	1.62205
TMIE	ENST00000326431	3:46742822-46752376	0.829128	3.55504	0.378237	1.62176
CLDN11	ENST00000486975	3:170136652-170578169	0.470597	2.01863	0.378107	1.62189
AATK	ENST00000576053	17:79008947-79156964	0.799237	3.42814	0.378124	1.62188
EWSR1	ENST00000415761	22:29655840-29696515	2.31849	9.94458	0.378126	1.62187
TTC28	ENST00000490475	22:28247656-29075853	1.75289	7.50231	0.37879	1.62121
PPIL3	ENST00000465823	2:201735629-201754026	0.527159	2.25572	0.378859	1.62114
UBE2G2	ENST00000345496	21:46188954-46221934	0.379231	1.6213	0.37913	1.62087
GRIN2C	ENST00000293190	17:72838161-72857627	0.66334	2.83526	0.379203	1.6208
AC093415.2	ENST00000450990	3:37493605-37903271	0.307929	1.31495	0.379485	1.62052
PIP4K2A	ENST00000604912	10:22823777-23003484	15.4869	66.122	0.379539	1.62046
CDK18	ENST00000489617	1:205473722-205501921	1.2075	5.15362	0.37965	1.62035
CARNS1	ENST00000531388	11:67159175-67193078	2.73108	11.653	0.379736	1.62026
RNF220	ENST00000372247	1:44870865-45140227	0.749483	3.1969	0.379833	1.62017
KIAA0141	ENST00000507481	5:141303372-141321612	0.53469	2.28013	0.379911	1.62009
RP11-64B16.2	ENST00000392530	12:119616446-119658936	0.914784	3.90094	0.379915	1.62008
DOCK5	ENST00000276440	8:25042237-25275598	2.38374	10.1613	0.380029	1.61997
C16orf13	ENST00000397665	16:684428-686358	0.956795	4.07736	0.380121	1.61988
TTLL3	ENST00000602338	3:9791627-9896822	0.543039	2.31435	0.380095	1.61991
CBLN1	ENST00000536749	16:49311827-49315742	0.452219	1.92723	0.380104	1.6199
LINC01007	ENST00000434537	7:101206058-101212286	0.791095	3.35212	0.381875	1.61813
MYRF	ENST00000537766	11:61447904-61634826	0.328849	1.39415	0.381717	1.61828
WDR17	ENST00000513261	4:176986984-177103978	0.588111	2.4929	0.381765	1.61824
ENPP2	ENST00000427067	8:120569325-120685693	5.20953	22.0418	0.382332	1.61767
GKAP1	ENST00000491634	9:86354335-86444431	0.928208	3.92667	0.382382	1.61762
EPHX2	ENST00000518328	8:27348295-27403081	0.874359	3.70103	0.382201	1.6178
ZDHHC9	ENST00000491039	X:128937263-128977885	0.765586	3.24031	0.38223	1.61777
THNSL1	ENST00000376356	10:25305586-25315593	0.582041	2.46325	0.382256	1.61774
CPT1C	ENST00000405931	19:50194154-50216988	0.503629	2.13988	0.381031	1.61897
CYP2J2	ENST00000371204	1:60358979-60392462	1.55801	6.62454	0.380813	1.61919
RGS11	ENST00000397770	16:284544-333003	0.51561	2.19206	0.380851	1.61915
GLG1	ENST00000205061	16:74485855-74641012	1.61676	6.88107	0.380511	1.61949
RP11-432B6.3	ENST00000483754	3:159943422-160203561	0.633365	2.69792	0.380253	1.61975
SNORA45	ENST00000391305	11:8703957-8932498	22.2799	94.8754	0.380348	1.61965
RP11-333E1.1	ENST00000573772	17:5095378-5151364	0.357028	1.52016	0.380386	1.61961
DACH1	ENST00000305425	13:72012097-72441330	0.857272	3.711	0.375316	1.62468
CALU	ENST00000542996	7:128379345-128411861	0.333507	1.44332	0.375396	1.6246
RP11-126K1.8	ENST00000422153	1:151313115-151320503	0.909564	3.93578	0.375438	1.62456
NDRG2	ENST00000397858	14:21484921-21572881	5.23372	22.6456	0.375455	1.62454
APLP1	ENST00000588808	19:36316865-36370693	7.13931	30.8572	0.375788	1.62421
SLC12A2	ENST00000502849	5:127419457-127525380	1.3019	5.62989	0.375632	1.62437
GABARAP	ENST00000570856	17:7143332-7167302	1.24061	5.36623	0.375553	1.62445
CCDC180	ENST00000487976	9:99918851-100140806	0.36761	1.58992	0.375586	1.62441
AP5M1	ENST00000554863	14:57670517-57756797	0.309901	1.34565	0.374378	1.62562
HBQ1	ENST00000199708	16:230451-231180	0.702962	3.05308	0.37431	1.62569
MAGI3	ENST00000307546	1:113933370-114228545	0.437073	1.89817	0.374328	1.62567
NT5C2	ENST00000552185	10:104678049-104953056	1.38989	6.02446	0.374919	1.62508
CTD-2058B24.3	ENST00000554029	14:38059188-38672128	0.881781	3.82517	0.374672	1.62533
NDRG2	ENST00000553784	14:21484921-21572881	1.01578	4.40736	0.37461	1.62539
XRRA1	ENST00000526047	11:74459912-74660245	0.376429	1.63326	0.374614	1.62539
RP11-856M7.2	ENST00000584167	18:10661929-11148587	0.525179	2.28315	0.374015	1.62598
PWRN3	ENST00000566797	15:24686273-24693114	0.50506	2.1979	0.373709	1.62629
FPGT	ENST00000609362	1:74663895-75010112	0.473564	2.05983	0.373857	1.62614
IPCEF1	ENST00000519344	6:154331630-154677926	1.00232	4.36466	0.373514	1.62649
MBP	ENST00000482445	18:74686645-74845639	0.871058	3.7926	0.373551	1.62645
PHC3	ENST00000466189	3:169804519-169899537	1.20588	5.25719	0.37316	1.62684
C14orf166	ENST00000556760	14:52456192-52471420	0.677629	2.95264	0.373322	1.62668
RPL32P3	ENST00000499631	3:129100140-129118498	0.747021	3.25488	0.373333	1.62667
PTPDC1	ENST00000288976	9:96793075-96872138	1.51711	6.61828	0.372966	1.62703
SLC38A2	ENST00000548785	12:46751971-46767561	0.630576	2.75168	0.372873	1.62713
SLC25A6	ENST00000475167	X:1505044-1511617	0.327622	1.42945	0.372918	1.62708
CYSTM1	ENST00000509589	5:139554226-139682706	0.72751	3.17877	0.372482	1.62752
EPHA7	ENST00000369297	6:93949737-94129265	0.537343	2.34652	0.372655	1.62734
TMEM175	ENST00000509508	4:926174-952444	0.757381	3.31647	0.371826	1.62817
FAM192A	ENST00000562324	16:57186377-57220028	2.45133	10.7317	0.371892	1.62811
NDUFA5P4	ENST00000436704	9:35874806-35875191	0.796482	3.48219	0.372303	1.6277
PTK2	ENST00000535192	8:141667998-142012315	0.48393	2.11571	0.372305	1.62769
CTC-564N23.2	ENST00000512650	5:76367896-76462734	0.796489	3.48219	0.372306	1.62769
BCAS1	ENST00000395961	20:52553315-52687304	2.76785	12.0975	0.372389	1.62761
GMEB1	ENST00000361872	1:28995243-29045865	0.521506	2.27933	0.372393	1.62761
CDH2	ENST00000430882	18:25530929-25757410	0.656423	2.8719	0.372088	1.62791
RP11-421L21.3	ENST00000451213	1:101455178-101552821	0.454434	1.98801	0.372114	1.62789
E2F3	ENST00000535432	6:20402397-20493941	0.343685	1.50324	0.37217	1.62783
NDUFB5	ENST00000471112	3:179322477-179345435	1.21359	5.30731	0.372215	1.62778
FUZ	ENST00000527585	19:50270224-50320633	0.397754	1.76162	0.368397	1.6316
AC144521.1	ENST00000598390	3:17198653-18959184	0.840668	3.72464	0.368285	1.63171
RP11-261C10.4	ENST00000422938	1:243287729-243418650	0.785329	3.47902	0.368323	1.63168
TCF12	ENST00000569880	15:57210820-57591479	1.2297	5.44717	0.368346	1.63165
CTD-3185P2.1	ENST00000565387	15:66679154-66790151	0.459132	2.03719	0.367847	1.63215
PARN	ENST00000563641	16:14529557-14726585	0.51537	2.28579	0.367969	1.63203
SNORA62	ENST00000365493	3:39448179-39454033	3.30529	14.6553	0.36806	1.63194
B3GALT2	ENST00000367434	1:193091146-193223031	8.50411	37.869	0.366769	1.63323
PLEKHH1	ENST00000557971	14:67913800-68067004	0.699757	3.11562	0.366809	1.63319
ANKRD18A	ENST00000399703	9:38540563-38624987	1.02399	4.55604	0.36702	1.63298
FAM73A	ENST00000477627	1:78245308-78344106	0.324742	1.44538	0.366915	1.63309
GMPR2	ENST00000420554	14:24641061-24708448	0.694525	3.09123	0.366915	1.63309
ANLN	ENST00000265748	7:36363829-36493400	4.72147	20.9874	0.367303	1.6327
RAB30-AS1	ENST00000501011	11:82783107-82818003	0.496725	2.20761	0.367355	1.63265
APPL1	ENST00000464446	3:57261764-57326710	1.6871	7.49462	0.367491	1.63251
PAN2	ENST00000550555	12:56665482-56727837	0.308379	1.36937	0.36761	1.63239
RP11-706O15.1	ENST00000486571	X:3735568-3761898	0.7008	3.09015	0.369723	1.63028
PDE1A	ENST00000435564	2:183004762-183387919	4.17623	18.4086	0.369826	1.63017
AP001468.1	ENST00000594486	21:47604992-47648738	2.61461	11.534	0.369592	1.63041
UHMK1	ENST00000538489	1:162467040-162499419	0.809225	3.57123	0.369471	1.63053
MAN2A2	ENST00000560192	15:91445447-91465814	0.460988	2.03424	0.369496	1.6305
ABCA2	ENST00000464876	9:139901685-139931234	0.517487	2.28869	0.36882	1.63118
ZMYND12	ENST00000433602	1:42895999-43120335	0.343839	1.52052	0.368855	1.63115
KCNH5	ENST00000394964	14:63173286-63568755	0.350913	1.5518	0.368855	1.63114
KLHDC9	ENST00000490724	1:161068150-161070136	0.355517	1.57045	0.369183	1.63082
BCKDHA	ENST00000457836	19:41768400-41930910	0.511251	2.25699	0.369369	1.63063
MYO6	ENST00000369977	6:76458908-76629254	0.537368	2.36006	0.370928	1.62907
ETNPPL	ENST00000510706	4:109663195-109684210	3.29826	14.4821	0.371	1.629
NAA16	ENST00000403412	13:41885340-41951166	0.368651	1.61727	0.371265	1.62874
PLEKHH1	ENST00000558214	14:67913800-68067004	1.27461	5.58965	0.371376	1.62862
ABHD6	ENST00000478253	3:58223232-58281420	0.498485	2.1948	0.370169	1.62983
ADH5	ENST00000512659	4:99992131-100009952	0.419103	1.84455	0.370289	1.62971
FCGR2A	ENST00000467525	1:161475219-161648444	0.345575	1.52092	0.370293	1.62971
RP11-29P20.1	ENST00000607405	13:88079454-88323514	0.592182	2.60427	0.370525	1.62948
PLEKHH1	ENST00000558981	14:67913800-68067004	0.85503	3.75802	0.370701	1.6293
RBM5	ENST00000441812	3:49977439-50226508	0.79009	3.47307	0.370659	1.62934
THOC2	ENST00000464161	X:122734411-122866906	0.846155	3.71929	0.370678	1.62932
SOX2-OT	ENST00000477928	3:180701496-181554668	3.26639	13.8022	0.382737	1.61726
PLD2	ENST00000575945	17:4710390-4726729	0.599607	2.53258	0.382868	1.61713
BAIAP2	ENST00000321300	17:79008947-79156964	1.27449	5.38385	0.382825	1.61717
LRRC37B	ENST00000327564	17:30334890-30380523	0.561961	2.37377	0.382842	1.61716
GNPDA1	ENST00000505689	5:141371313-141392606	0.310615	1.31057	0.383195	1.6168
OMG	ENST00000247271	17:29335514-29709134	12.4818	52.7063	0.382947	1.61705
ELP2	ENST00000535488	18:33709406-33757909	0.778553	3.2874	0.382962	1.61704
SGK3	ENST00000345714	8:67579830-67774257	1.62436	6.85799	0.382998	1.617
EIF4ENIF1	ENST00000475437	22:31795508-32058418	0.494325	2.08684	0.383025	1.61698
DNALI1	ENST00000490312	1:38022519-38061536	0.309224	1.30314	0.383566	1.61643
SMCHD1	ENST00000577300	18:2655736-2833063	0.902967	3.80733	0.383401	1.6166
EPN2	ENST00000577692	17:19118927-19240028	1.51275	6.37822	0.383413	1.61659
ARHGEF10	ENST00000519641	8:1772141-1906807	0.335799	1.41341	0.383944	1.61606
AGAP3	ENST00000463179	7:150782917-150841523	0.824341	3.4718	0.383759	1.61624
THOC1	ENST00000580870	18:158382-268050	0.449008	1.8916	0.383668	1.61633
FIGN	ENST00000482917	2:164449905-164592522	0.545931	2.29983	0.38368	1.61632
RPS23	ENST00000511844	5:81267843-81574396	0.513402	2.15716	0.38449	1.61551
SNHG5	ENST00000369605	6:86370709-86388451	0.704133	2.95796	0.384552	1.61545
ABR	ENST00000544583	17:900356-1132315	3.13094	13.1516	0.384576	1.61542
ANKHD1	ENST00000495578	5:139781398-139973337	0.433823	1.82361	0.384351	1.61565
EFHD1	ENST00000264059	2:233412778-233547491	2.12905	8.95247	0.384252	1.61575
AMFR	ENST00000492830	16:56395363-56459450	0.828615	3.484	0.384275	1.61573
LIMA1	ENST00000549064	12:50569570-50677329	0.552867	2.31809	0.385145	1.61486
FAHD2B	ENST00000474849	2:97749319-97760619	0.543908	2.2801	0.385203	1.6148
PI4KA	ENST00000485963	22:21061978-21245506	3.11457	13.0542	0.385257	1.61474
ZFPM2	ENST00000407775	8:105602960-107072752	0.808947	3.39504	0.384848	1.61515
AKT2	ENST00000392037	19:40736223-40791443	0.70958	2.97944	0.384698	1.6153
CAMK2G	ENST00000322635	10:75572258-75634343	5.63034	23.6358	0.384768	1.61523
BBS1	ENST00000533430	11:66234215-66313709	0.419757	1.75788	0.385516	1.61448
APBB1	ENST00000609331	11:6416354-6440644	0.428889	1.79561	0.385605	1.61439
PXK	ENST00000479134	3:58318606-58411748	2.87416	12.0311	0.385657	1.61434
TMEM109	ENST00000540280	11:60680637-60720002	0.613428	2.56578	0.3859	1.6141
BOK	ENST00000318407	2:242483817-242513546	2.97206	12.4366	0.385765	1.61424
SCAF8	ENST00000367186	6:155054458-155635627	2.62999	11.0075	0.3857	1.6143
MRVI1	ENST00000529068	11:10562818-10715535	0.881656	3.68971	0.38573	1.61427
TRIT1	ENST00000316891	1:40306722-40349183	1.12218	4.68143	0.386718	1.61328
AP003025.2	ENST00000414466	11:131240372-132206716	0.360733	1.50674	0.386333	1.61367
CHCHD10	ENST00000517886	22:24105207-24126503	0.725434	3.02929	0.386411	1.61359
WDR6	ENST00000492780	3:48955220-49060928	0.980179	4.09306	0.386412	1.61359
RHOQ	ENST00000432183	2:46717888-46852881	0.682456	2.84281	0.38718	1.61282
AP1M1	ENST00000589991	19:16308388-16346160	1.21741	5.06299	0.387686	1.61231
EHD1	ENST00000488711	11:64619113-64655768	0.770832	3.20733	0.387532	1.61247
CYB561D2	ENST00000490926	3:50384760-50541675	0.468222	1.94891	0.387419	1.61258
ADAP1	ENST00000495809	7:937539-1015235	0.364097	1.51549	0.387422	1.61258
RP11-69E11.4	ENST00000431553	1:39957317-40024379	0.325932	1.35398	0.388035	1.61197
PTPRD	ENST00000481079	9:8314245-10612723	1.75945	7.31017	0.387988	1.61201
TUBGCP6	ENST00000439308	22:50656117-50683421	0.67266	2.79462	0.388004	1.612
RPP38	ENST00000378202	10:15137383-15210692	0.835615	3.4716	0.388007	1.61199
GAS8	ENST00000564853	16:90071272-90114181	0.348365	1.44678	0.388119	1.61188
LPHN2	ENST00000492666	1:81771844-82458120	0.821511	3.41155	0.38814	1.61186
TRIP12	ENST00000428959	2:230628553-230877825	0.6616	2.74676	0.388222	1.61178
PTPRU	ENST00000527027	1:29563027-29653325	0.83619	3.47107	0.38827	1.61173
MAP7	ENST00000432797	6:136663874-136873692	0.721056	2.98683	0.388931	1.61107
PALM2	ENST00000374531	9:112403067-112934792	1.23995	5.13512	0.389	1.611
MPST	ENST00000429360	22:37406899-37425863	1.02035	4.22494	0.389054	1.61095
SDHC	ENST00000515731	1:161284046-161332984	0.366212	1.51635	0.389057	1.61094
RP11-586K2.1	ENST00000521936	8:89044236-89749363	0.329953	1.36782	0.388689	1.61131
CHD8	ENST00000555935	14:21853352-21924285	0.365695	1.51673	0.388536	1.61146
R3HDM1	ENST00000487294	2:136289024-136482840	0.552604	2.29179	0.388557	1.61144
CHPT1	ENST00000552213	12:102090724-102137918	0.40073	1.65709	0.38947	1.61053
FAM208B	ENST00000496681	10:5726800-5805703	0.665768	2.753	0.389478	1.61052
PARD3B	ENST00000351153	2:205410515-206484886	0.32936	1.36116	0.389655	1.61034
FAM208B	ENST00000532424	10:5726800-5805703	0.333359	1.37705	0.3898	1.6102
ABHD14A	ENST00000494478	3:51989329-52023213	0.333092	1.37502	0.390012	1.60999
YPEL4	ENST00000300022	11:57405496-57429340	1.79581	7.41026	0.390136	1.60986
TMEM165	ENST00000515591	4:56262123-56414056	2.34118	9.66057	0.39014	1.60986
NRIP2	ENST00000337508	12:2904118-3050306	0.757541	3.12426	0.390304	1.6097
CRTC2	ENST00000487235	1:153920144-153931101	0.332855	1.3721	0.390456	1.60954
NCOR1	ENST00000395857	17:15879873-16256970	1.13835	4.6805	0.391263	1.60874
GIT1	ENST00000579536	17:27887564-28513493	0.402163	1.65575	0.390845	1.60915
MT1E	ENST00000306061	16:56659386-56661024	4.78996	19.7163	0.390917	1.60908
C10orf128	ENST00000374153	10:50362772-50396630	0.600408	2.4669	0.391489	1.60851
CTC1	ENST00000581671	17:8130190-8173809	0.799995	3.28466	0.391707	1.60829
RP11-61A14.3	ENST00000563086	16:66912491-66929657	1.42845	5.85433	0.392282	1.60772
TCEA3	ENST00000374602	1:23707553-23751233	0.910057	3.73239	0.392059	1.60794
CYP2J2	ENST00000468257	1:60358979-60392462	1.45833	5.98272	0.391969	1.60803
HPS4	ENST00000422379	22:26825238-26879803	0.848046	3.47943	0.391936	1.60806
FAM107B	ENST00000452706	10:14560555-14816896	3.56197	14.6136	0.391951	1.60805
NCL	ENST00000454824	2:232318241-232348352	2.40685	9.56309	0.402149	1.59785
ZBED3-AS1	ENST00000514114	5:76367896-76462734	0.311436	1.23698	0.402264	1.59774
MRS2	ENST00000483634	6:24403152-24537435	0.303209	1.20596	0.401822	1.59818
MGLL	ENST00000476654	3:127407908-127542051	6.01212	23.9005	0.401979	1.59802
DBP	ENST00000222122	19:49118584-49140695	1.53867	6.12966	0.401305	1.59869
SMAD9	ENST00000350148	13:37418967-37494902	0.796027	3.16856	0.401569	1.59843
C19orf25	ENST00000586564	19:1446299-1479555	0.777266	3.09509	0.401443	1.59856
AHCY	ENST00000473516	20:32782374-32899608	0.539351	2.14758	0.401462	1.59854
DYNC2LI1	ENST00000489222	2:44001177-44037149	0.587793	2.34476	0.400875	1.59913
EIF3E	ENST00000523646	8:109213444-109447562	1.2906	5.14966	0.400791	1.59921
SLC25A40	ENST00000429674	7:87462882-87538856	0.599534	2.39267	0.400731	1.59927
HIF3A	ENST00000339613	19:46800302-46846690	0.33087	1.3204	0.400746	1.59925
TRAPPC11	ENST00000334690	4:184580419-184634745	2.1564	8.59799	0.401027	1.59897
MYBPC1	ENST00000541119	12:101962130-102079796	0.311727	1.2428	0.401057	1.59894
AGAP1	ENST00000453371	2:236402732-237040444	2.77014	11.0421	0.401114	1.59889
GRIA2	ENST00000449365	4:158125333-158287227	15.1352	60.318	0.401181	1.59882
COMT	ENST00000467943	22:19863039-20004331	1.66872	6.69777	0.398906	1.60109
NDRG2	ENST00000298687	14:21484921-21572881	1.70982	6.86603	0.398752	1.60125
PPIA	ENST00000451562	7:44836278-44864163	1.71943	6.90538	0.398717	1.60128
MYBBP1A	ENST00000574547	17:4400688-4458926	1.28534	5.16199	0.39872	1.60128
GCDH	ENST00000457854	19:13001839-13030090	0.388138	1.55694	0.399098	1.6009
CAPN3	ENST00000337571	15:42500610-42704516	3.31818	13.3111	0.399077	1.60092
PAH	ENST00000307000	12:103230662-103354294	0.335518	1.34594	0.39908	1.60092
UBXN7	ENST00000493566	3:196074532-196160242	0.328549	1.31742	0.399217	1.60078
ZFP2	ENST00000361362	5:178322894-178360213	0.448384	1.79758	0.39928	1.60072
SCN1B	ENST00000415950	19:35521587-35531352	0.643329	2.57755	0.399474	1.60053
RP11-677M14.7	ENST00000529392	11:124636393-124704383	0.661564	2.64996	0.399553	1.60045
CTD-2124B8.2	ENST00000603896	5:37286550-37287079	0.477779	1.91374	0.399561	1.60044
ACAA1	ENST00000480865	3:38080695-38178733	1.49946	6.00409	0.399667	1.60033
C7orf49	ENST00000481410	7:134671258-134855547	0.495715	1.98397	0.399821	1.60018
ALOX12P2	ENST00000574183	17:6757179-6922978	0.491503	1.96595	0.40001	1.59999
U2SURP	ENST00000461591	3:142668005-142779567	0.435793	1.74277	0.400074	1.59993
TSG101	ENST00000438874	11:18477370-18548779	1.63095	6.51969	0.400202	1.5998
FAM115A	ENST00000485416	7:143548467-143599291	0.416733	1.66532	0.40031	1.59969
CCDC146	ENST00000461882	7:76139744-77045717	0.337231	1.34731	0.400383	1.59962
RP11-21A7A.2	ENST00000537170	11:63742078-63933578	0.501417	2.01703	0.398195	1.6018
ASXL1	ENST00000553345	20:30946154-31027122	0.455455	1.83093	0.398406	1.60159
MYO1B	ENST00000461714	2:192093890-192290115	0.43755	1.75952	0.398303	1.6017
TF	ENST00000460531	3:133380841-133497850	0.708322	2.84818	0.398325	1.60167
PROKR2	ENST00000546004	20:5282316-5297378	0.428291	1.72448	0.397897	1.6021
RP11-722E23.2	ENST00000606064	8:33218360-33218933	0.425602	1.71348	0.39793	1.60207
DNM1L	ENST00000547640	12:32832133-32908836	0.968287	3.90112	0.397702	1.6023
C11orf57	ENST00000420986	11:111895537-112095422	0.430961	1.73669	0.39763	1.60237
INPP4B	ENST00000508084	4:142944312-143768585	0.413339	1.66593	0.397581	1.60242
WDR5	ENST00000608937	9:136997363-137025093	0.36528	1.47234	0.397558	1.60244
BRD8	ENST00000425764	5:137475454-137549032	1.39008	5.6029	0.397564	1.60244
CORO2A	ENST00000375077	9:100883256-100954922	0.324047	1.31155	0.396243	1.60376
EFEMP1	ENST00000424836	2:56093101-56151274	0.321941	1.30267	0.39633	1.60367
CTD-2545M3.8	ENST00000595005	19:50990066-50990895	0.376109	1.52163	0.396376	1.60362
HTR1E	ENST00000305344	6:87647023-87726349	0.889881	3.6062	0.395847	1.60415
KIAA1217	ENST00000376451	10:23983674-24836772	0.378187	1.53257	0.39585	1.60415
EFHD1	ENST00000410095	2:233412778-233547491	3.7989	15.393	0.395886	1.60411
RP11-288I21.1	ENST00000453804	1:16010826-16076391	0.361055	1.4629	0.395903	1.6041
STX8	ENST00000570583	17:9153787-9479908	4.20911	17.0426	0.39612	1.60388
CAMLG	ENST00000514518	5:134074190-134087847	0.437273	1.77117	0.396001	1.604
HIST1H2BC	ENST00000314332	6:26115100-26124154	0.367983	1.49029	0.396048	1.60395
CADPS2	ENST00000462699	7:121958480-122526813	1.82286	7.35693	0.397146	1.60285
CHKB	ENST00000465842	22:51007289-51052409	0.664462	2.68164	0.397156	1.60284
MORC2	ENST00000469915	22:31318294-31364284	0.302493	1.22121	0.39705	1.60295
ACACA	ENST00000360679	17:35441922-35766909	1.86736	7.53824	0.397074	1.60293
ATP1A2	ENST00000463989	1:160085548-160113381	0.507441	2.0464	0.397394	1.60261
C5orf42	ENST00000274258	5:37106329-37249530	0.959865	3.87112	0.397379	1.60262
URGCP	ENST00000453200	7:43906156-43966010	0.472777	1.9067	0.397379	1.60262
PDE4A	ENST00000344979	19:10501809-10580305	1.03704	4.18423	0.397237	1.60276
RNF207	ENST00000485539	1:6241328-6296032	0.327987	1.3231	0.397298	1.6027
RP11-462G22.2	ENST00000608299	4:190625034-190625644	0.584692	2.3623	0.396806	1.60319
NADSYN1	ENST00000528211	11:71164154-71235153	0.389817	1.57486	0.396826	1.60317
RN7SKP203	ENST00000363618	2:76672204-76672536	94.7665	382.855	0.396827	1.60317
TFEB	ENST00000394283	6:41651715-41703997	0.499827	2.02048	0.39664	1.60336
FANCI	ENST00000567891	15:89787179-89878092	0.309643	1.25234	0.396474	1.60353
AC005154.6	ENST00000579174	7:30536236-30673649	0.622282	2.51657	0.396503	1.6035
SNTG1	ENST00000524004	8:50822348-51706678	0.452679	1.8417	0.394598	1.6054
ME3	ENST00000526834	11:86142631-86383678	0.914002	3.71734	0.394703	1.6053
LRCH3	ENST00000536618	3:197518096-197615307	0.545866	2.22301	0.394287	1.60571
RP11-429A20.4	ENST00000538202	12:5132847-5134758	0.3101	1.26282	0.394298	1.6057
TRPM3	ENST00000377111	9:73143978-74061820	0.945882	3.8501	0.394448	1.60555
GIGYF2	ENST00000456491	2:233562008-233880595	1.53167	6.2355	0.394396	1.6056
STRN	ENST00000495595	2:37070782-37193615	1.6126	6.56482	0.394403	1.6056
ENPP2	ENST00000518109	8:120569325-120685693	0.345759	1.40305	0.395422	1.60458
OGG1	ENST00000429146	3:9791627-9896822	0.74762	3.03235	0.395569	1.60443
IKBKB	ENST00000522133	8:42128819-42189973	0.445705	1.81056	0.395082	1.60492
RP11-554D14.2	ENST00000547904	12:108297046-108297725	0.673846	2.73679	0.395144	1.60486
HECTD1	ENST00000557369	14:31569317-31677010	2.06049	8.36821	0.395158	1.60484
MRPL42	ENST00000393128	12:93861263-93897545	1.24513	5.06176	0.394848	1.60515
GLYR1	ENST00000586901	16:4853203-4932361	1.43704	5.8402	0.394941	1.60506
COG5	ENST00000605888	7:106809405-107218906	1.14743	4.66238	0.394997	1.605
THAP5	ENST00000438865	7:108110865-108215294	1.53819	6.24956	0.395028	1.60497
RP11-115H15.1	ENST00000553000	12:116395710-116715143	1.60668	6.5722	0.392885	1.60711
SATB2	ENST00000484124	2:200134222-200341658	0.921355	3.76677	0.393059	1.60694
DBNDD1	ENST00000568662	16:90071272-90114181	0.359977	1.47221	0.392948	1.60705
CDKL3	ENST00000609383	5:133450401-133706738	0.303602	1.24145	0.392999	1.607
AC073254.1	ENST00000447488	2:233412778-233547491	0.592155	2.4253	0.392486	1.60751
HSD11B1L	ENST00000423665	19:5674957-5720583	0.567552	2.32318	0.39267	1.60733
FBXL19	ENST00000427128	16:30930639-30967832	0.902132	3.67724	0.393998	1.606
MEPE	ENST00000361056	4:88742562-88767969	1.38364	5.63886	0.394059	1.60594
PKD2	ENST00000508588	4:88928819-88998929	0.808207	3.29854	0.3936	1.6064
MAN2A2	ENST00000558640	15:91445447-91465814	0.76822	3.13519	0.393615	1.60639
EIF5A2	ENST00000295822	3:170606203-170626482	1.39442	5.69314	0.393484	1.60652
FARP1	ENST00000601853	13:98794815-99102027	0.571209	2.333	0.393366	1.60663
LYRM1	ENST00000439021	16:20621564-20936328	0.6533	2.66827	0.393368	1.60663
PDCD2	ENST00000544866	6:170884382-170893780	0.418626	3.19041	0.231988	1.76801
DOCK5	ENST00000481100	8:25042237-25275598	0.370714	2.82082	0.232311	1.76769
SORT1	ENST00000466471	1:109852191-109940573	0.455061	3.45908	0.232522	1.76748
AC007193.6	ENST00000597989	19:46604379-46706340	0.526481	3.99849	0.2327	1.7673
IBTK	ENST00000471036	6:82879699-82957471	0.681814	5.16697	0.233147	1.76685
KIAA1217	ENST00000376456	10:23983674-24836772	0.441398	3.35043	0.232815	1.76718
RNF111	ENST00000348370	15:59063390-59389618	0.373996	2.83732	0.232924	1.76708
MBP	ENST00000578715	18:74686645-74845639	2.59329	20.0384	0.229173	1.77083
CTNNA3	ENST00000433211	10:67672275-69455927	0.417239	3.21473	0.229759	1.77024
KCNH3	ENST00000550434	12:49932939-49961936	0.697339	5.34491	0.230821	1.76918
CPLX3	ENST00000395018	15:75105056-75124141	0.634216	4.87548	0.230218	1.76978
LRRC63	ENST00000378805	13:46786082-46851501	0.367601	2.82393	0.23036	1.76964
BCAS3	ENST00000585979	17:58754813-59488916	0.658074	4.81798	0.240346	1.75965
AGPAT5	ENST00000530716	8:6565877-6617184	0.538294	3.93794	0.240512	1.75949
MOBP	ENST00000396228	3:39508688-39570970	7.33818	54.1793	0.238572	1.76143
EML1	ENST00000555096	14:100204029-100408397	0.339387	2.50997	0.23822	1.76178
C12orf39	ENST00000543800	12:21679240-21757781	0.417096	3.08433	0.238243	1.76176
PRKACB	ENST00000370682	1:84543744-84704181	5.75283	42.2947	0.239464	1.76054
MSH6	ENST00000445503	2:47922668-48134949	0.363984	2.68455	0.238793	1.76121
SLC1A6	ENST00000221742	19:15060845-15134081	0.347815	2.56298	0.238983	1.76102
DDX46	ENST00000513987	5:134094468-134195427	0.466922	3.45973	0.237822	1.76218
ST18	ENST00000276480	8:53023398-53373519	1.00967	7.49904	0.237326	1.76267
FAM107B	ENST00000378465	10:14560555-14816896	0.553782	4.11074	0.237444	1.76256
RABGGTB	ENST00000467748	1:76190035-76260764	0.300113	2.22662	0.23755	1.76245
MYO15B	ENST00000581612	17:73584138-73704142	0.547995	4.0874	0.236439	1.76356
POLR2F	ENST00000427034	22:38339527-38437922	0.363611	2.71192	0.236454	1.76355
NKTR	ENST00000472258	3:42589460-42709072	0.54635	4.06949	0.236728	1.76327
CACNB4	ENST00000360283	2:152689289-152965716	0.589883	4.38819	0.236992	1.76301
SSX2IP	ENST00000459708	1:85109389-85156486	0.336665	2.53825	0.234209	1.76579
C12orf39	ENST00000535139	12:21679240-21757781	0.638225	4.80289	0.234593	1.76541
SPATS2L	ENST00000449647	2:201170603-201346986	0.461316	3.45326	0.235691	1.76431
RP5-884C9.2	ENST00000432922	1:38512985-38584697	0.300566	2.24824	0.235848	1.76415
MBP	ENST00000583474	18:74686645-74845639	0.358932	2.6831	0.235982	1.76402
USP54	ENST00000413442	10:75196185-75385711	0.352246	2.64599	0.234969	1.76503
IL8	ENST00000307407	4:74606222-74609433	0.426105	3.19703	0.235213	1.76479
NONO	ENST00000413858	X:70503041-70521018	0.49317	3.69854	0.235307	1.76469
FOXRED1	ENST00000534011	11:126071992-126148026	0.32526	2.24007	0.253581	1.74642
PAOX	ENST00000278060	10:135192694-135382916	0.311155	2.14251	0.253625	1.74638
MYOM1	ENST00000356443	18:3066804-3247275	0.315258	2.17059	0.253642	1.74636
TACC1	ENST00000523834	8:38585703-38710546	0.822228	5.66821	0.253366	1.74663
RP11-66D17.5	ENST00000428641	1:156682003-156682966	0.325938	2.24678	0.25338	1.74662
STIM2	ENST00000504511	4:26859299-27027003	0.324886	2.2409	0.253245	1.74676
LHPP	ENST00000486535	10:126150402-126480439	2.57938	17.8005	0.25313	1.74687
RP1-269M15.3	ENST00000430025	20:41818861-41830011	0.540073	3.72624	0.25318	1.74682
PPP2R4	ENST00000355007	9:131857088-131911225	0.735502	5.11016	0.25164	1.74836
PRMT1	ENST00000454376	19:50179042-50193832	0.559361	3.88285	0.251839	1.74816
APPL2	ENST00000548425	12:105567073-105789875	0.6657	4.60897	0.252414	1.74759
IKZF2	ENST00000374319	2:213446080-214017151	0.455139	3.14749	0.25267	1.74733
TF	ENST00000485977	3:133380841-133497850	6.09849	42.1581	0.252753	1.74725
AGTPBP1	ENST00000491784	9:88161454-88356944	0.573668	3.89782	0.256589	1.74341
MAP2K6	ENST00000590474	17:67410838-67539472	0.808824	5.49116	0.25677	1.74323
MBP	ENST00000577755	18:74686645-74845639	1.1079	7.5191	0.256845	1.74316
STYX	ENST00000354586	14:53196897-53241716	0.475094	3.217	0.257357	1.74264
RUSC2	ENST00000468041	9:35490123-35563896	0.596711	4.04554	0.257078	1.74292
C16orf80	ENST00000565880	16:58147495-58163354	1.69203	11.4688	0.257131	1.74287
PPM1L	ENST00000464260	3:160473389-160796695	0.434927	2.94764	0.257158	1.74284
ACSF3	ENST00000537290	16:89154782-89222254	0.339224	2.2989	0.257171	1.74283
FAAH	ENST00000493636	1:46859936-46879520	0.771214	5.2909	0.254437	1.74556
RP11-95O2.5	ENST00000589281	18:34823009-35146000	0.355558	2.43731	0.254619	1.74538
RPE	ENST00000454822	2:210867288-211036115	0.383879	2.6195	0.255631	1.74437
RBM23	ENST00000359890	14:23369853-23388393	0.425842	2.90341	0.255818	1.74418
ABCC8	ENST00000524561	11:17414431-17498449	0.491167	3.42793	0.250653	1.74935
HAGH	ENST00000564518	16:1845620-1934295	1.04076	7.25543	0.250901	1.7491
TECPR1	ENST00000423128	7:97843935-97881563	0.372491	2.61302	0.249532	1.75047
SLIRP	ENST00000238688	14:78174413-78236085	0.513197	3.59012	0.250138	1.74986
ADARB2	ENST00000469464	10:1228072-1779670	0.3551	2.487	0.249886	1.75011
HS3ST4	ENST00000331351	16:25703346-26149009	0.797404	5.58384	0.249921	1.75008
RAC1P2	ENST00000394695	4:46725792-46726625	0.333229	2.33317	0.249947	1.75005
CHCHD7	ENST00000396723	8:57124244-57131357	0.420286	2.95359	0.249141	1.75086
TPM1	ENST00000558072	15:63334830-63364114	0.355622	2.50363	0.248752	1.75125
PDK2	ENST00000508030	17:48172100-48207246	1.22321	8.60988	0.248795	1.75121
PTPRT	ENST00000373187	20:40701391-41818610	1.0356	7.3031	0.248384	1.75162
ATP6AP2	ENST00000479120	X:40440145-40465889	0.583231	4.12482	0.247759	1.75224
SVIP	ENST00000530199	11:22835344-22966939	0.822824	5.81405	0.247955	1.75204
THRA	ENST00000578218	17:38175349-38256978	0.397586	2.80928	0.247959	1.75204
PLK1S1	ENST00000458446	20:21106623-21227260	1.58951	11.4673	0.243476	1.75652
QDPR	ENST00000507439	4:17461883-17513857	2.78396	20.2158	0.242086	1.75791
SYTL2	ENST00000359152	11:85405266-85522184	1.77225	12.8651	0.242154	1.75785
CELF4	ENST00000587911	18:34823009-35146000	0.335852	2.43209	0.242673	1.75733
OR2L13	ENST00000366478	1:248099362-248264224	0.440285	3.18525	0.24288	1.75712
RP11-84C13.1	ENST00000603357	4:90032650-90033519	0.33235	2.36326	0.246586	1.75341
CD22	ENST00000594954	19:35810163-35838258	0.788555	5.5961	0.247016	1.75298
UBE4B	ENST00000343090	1:10092889-10241297	0.474045	3.38346	0.245778	1.75422
TF	ENST00000467842	3:133380841-133497850	1.54005	10.9885	0.245846	1.75415
FTH1P2	ENST00000413500	1:228823161-228823574	4.22569	30.289	0.244863	1.75514
FA2H	ENST00000219368	16:74746852-74808729	0.925686	6.63251	0.244949	1.75505
MAGOH2	ENST00000580926	17:10583653-10718481	0.322281	2.77726	0.207954	1.79205
HADH	ENST00000515462	4:108910869-108956331	0.397819	3.43908	0.207365	1.79264
HIST1H4K	ENST00000357549	6:27798951-27799305	0.464532	4.0131	0.20749	1.79251
CCDC132	ENST00000484954	7:92861652-92988338	0.757552	6.54201	0.207561	1.79244
FLOT2	ENST00000586827	17:27206352-27224697	0.773696	6.716	0.206603	1.7934
Sept4-017	ENST00000583114	17:56597197-56769416	1.583	13.7973	0.205848	1.79415
MRVI1	ENST00000547195	11:10562818-10715535	0.887971	7.72522	0.206189	1.79381
AL592183.1	ENST00000346061	GL000219.1:53830-99642	0.524818	4.64123	0.20318	1.79682
SH3PXD2A	ENST00000427662	10:105239359-105615301	0.616748	5.45586	0.203125	1.79688
RP11-598O12.1	ENST00000505816	4:176554084-176923815	0.336157	2.97326	0.203152	1.79685
SORBS2	ENST00000448662	4:186506597-186877806	0.434101	3.84631	0.202831	1.79717
DNAJC6	ENST00000472787	1:65713901-65881689	0.568368	5.04187	0.202618	1.79738
NDUFA4	ENST00000486007	7:10971577-10979883	1.29323	11.4706	0.20264	1.79736
MBP	ENST00000397866	18:74686645-74845639	51.2427	448.53	0.205064	1.79494
ERBB2IP	ENST00000511297	5:65222302-65378377	0.399227	3.51931	0.203763	1.79624
TBC1D2B	ENST00000435468	15:78268383-78370066	0.337912	2.97321	0.204107	1.79589
PAQR6	ENST00000492619	1:156213205-156217881	0.660848	6.05339	0.19685	1.80315
PPFIA2	ENST00000548670	12:81652044-82153332	0.828369	7.58655	0.196881	1.80312
LINC01018	ENST00000507582	5:6582248-6588612	0.457883	4.18991	0.197032	1.80297
TMEM144	ENST00000503404	4:159045625-159176563	0.785462	7.18486	0.197097	1.8029
SKAP2	ENST00000539623	7:26706680-27034858	0.364591	3.38759	0.194335	1.80566
CD22	ENST00000596492	19:35810163-35838258	0.435214	4.03899	0.194544	1.80546
USP54	ENST00000418501	10:75196185-75385711	0.783584	7.2292	0.195583	1.80442
SLCO1A2	ENST00000452078	12:21417533-21572528	1.15894	10.7006	0.195444	1.80456
SREBF1	ENST00000583732	17:17584786-17740325	0.430318	3.97176	0.195507	1.80449
SLIT1	ENST00000371070	10:98757794-99052413	0.420738	3.89073	0.195172	1.80483
OXR1	ENST00000438229	8:107282371-107764922	0.434161	4.02323	0.194805	1.8052
SLC38A2	ENST00000548870	12:46751971-46767561	0.422112	3.90867	0.194936	1.80506
PLEKHH1	ENST00000559981	14:67913800-68067004	0.760864	7.04415	0.194968	1.80503
PRR18	ENST00000322583	6:166719167-166721936	0.642623	5.76558	0.200563	1.79944
GAB1	ENST00000511109	4:144256417-144395721	0.310467	2.78484	0.200605	1.7994
SPAG9	ENST00000505173	17:49039534-49198226	0.919887	8.2347	0.200967	1.79903
EIF4A1	ENST00000577269	17:7465191-7536700	0.754503	6.74255	0.20128	1.79872
NDRG2	ENST00000557198	14:21484921-21572881	2.56447	22.9115	0.201325	1.79868
OPALIN	ENST00000371172	10:98102972-98119092	1.08476	9.79796	0.199355	1.80065
ST18	ENST00000518453	8:53023398-53373519	0.325727	2.93902	0.199542	1.80046
INTS10	ENST00000523143	8:19674650-19709594	0.484688	4.37078	0.199646	1.80035
LINC00844	ENST00000432535	10:60759385-60761303	2.23461	20.2594	0.198685	1.80132
TESPA1	ENST00000532757	12:55341801-55378530	1.17338	10.6284	0.198848	1.80115
ST18	ENST00000522102	8:53023398-53373519	0.658768	5.96623	0.198873	1.80113
GPRC5B	ENST00000562348	16:19566561-19897489	2.18091	19.8116	0.198332	1.80167
HS3ST4	ENST00000475436	16:25703346-26149009	0.395998	3.60503	0.197948	1.80205
ALKBH2	ENST00000343075	12:109525995-109531436	0.379882	3.4571	0.198011	1.80199
ETNPPL	ENST00000505233	4:109663195-109684210	0.611129	5.08597	0.21454	1.78546
IP6K3	ENST00000293756	6:33689443-33714762	0.386329	3.21888	0.214317	1.78568
VPS26A	ENST00000541711	10:70883267-70932617	0.925823	7.71097	0.21439	1.78561
PPP2R3C	ENST00000554361	14:35514112-35786699	0.663461	5.55758	0.213296	1.7867
CAMK2G	ENST00000394762	10:75572258-75634343	0.677543	5.66912	0.213512	1.78649
CHN2	ENST00000412711	7:29019582-29603286	0.534164	4.46489	0.213706	1.78629
P2RX7	ENST00000546057	12:121570621-121623876	0.467666	3.90739	0.213787	1.78621
RASGEF1A	ENST00000374455	10:43689982-43762367	0.674457	5.62724	0.214056	1.78594
POGZ	ENST00000368863	1:151375199-151431941	0.438651	3.65892	0.214103	1.7859
TMEM144	ENST00000513744	4:159045625-159176563	0.872402	7.28577	0.213872	1.78613
AP5S1	ENST00000379567	20:3801177-3805949	0.301267	2.51546	0.213913	1.78609
CFL2	ENST00000555765	14:35179592-35184029	0.912151	7.61451	0.213953	1.78605
IFT80	ENST00000484963	3:159943422-160203561	0.610653	5.04016	0.216129	1.78387
SEMA6A	ENST00000510263	5:115779311-115927094	0.706598	5.82014	0.216524	1.78348
CSRP1	ENST00000524951	1:201452657-201502736	1.28668	10.6428	0.215714	1.78429
CTNNA3	ENST00000373744	10:67672275-69455927	0.723744	6.00706	0.215054	1.78495
SNW1	ENST00000553565	14:78174413-78236085	0.357021	2.95964	0.215289	1.78471
TRMT11	ENST00000446681	6:126307575-126360422	0.512847	4.24992	0.215357	1.78464
RP11-473M20.14	ENST00000576490	16:3160460-3192806	0.3998	3.42907	0.208834	1.79117
LIPE	ENST00000597620	19:42901279-43156507	0.522392	4.47315	0.209143	1.79086
TMCC3	ENST00000548918	12:94960899-95044338	0.333793	2.85278	0.2095	1.7905
HYDIN	ENST00000546257	16:70841280-71264625	0.304684	2.59831	0.20991	1.79009
TLE4	ENST00000376544	9:82186687-82341658	0.718872	6.12248	0.210155	1.78985
KIAA0930	ENST00000251993	22:45586218-45636650	1.49081	12.5765	0.211954	1.78805
CAST	ENST00000514845	5:95220801-96143803	0.559675	4.71522	0.212203	1.7878
RP1-193H18.2	ENST00000588041	17:67547498-67550002	0.477371	4.02009	0.212285	1.78772
GPR17	ENST00000486700	2:128395955-128439360	0.667412	5.66358	0.21084	1.78916
ANLN	ENST00000429082	7:36363829-36493400	1.64428	13.9023	0.211529	1.78847
SLC4A10	ENST00000446228	2:162272604-162841792	1.76254	14.2117	0.220673	1.77933
PIK3C3	ENST00000585528	18:39535170-39667794	0.330477	2.66301	0.220797	1.7792
RP11-51O6.1	ENST00000591758	16:61089302-61089868	0.433129	3.48499	0.22109	1.77891
WWOX	ENST00000562639	16:78133309-79246564	0.5378	4.33025	0.220951	1.77905
CAD	ENST00000458503	2:27440257-27466811	0.348242	2.80395	0.220952	1.77905
RP11-284F21.7	ENST00000448869	1:156611181-156631216	0.72909	5.949	0.218353	1.78165
PSMG2	ENST00000588824	18:12438888-12725739	0.331637	2.70577	0.218368	1.78163
KCNIP2	ENST00000348850	10:103578834-103603677	0.543545	4.41343	0.219305	1.78069
PRPS1	ENST00000372428	X:106871736-106894256	0.70004	5.66226	0.220059	1.77994
HSF4	ENST00000520304	16:67188082-67203848	0.519946	4.05615	0.227244	1.77276
PPP1R9A	ENST00000433881	7:94536513-94925727	0.315684	2.45462	0.227906	1.77209
JAK1	ENST00000465376	1:65210777-65432187	0.437139	3.42499	0.226372	1.77363
PTRH2	ENST00000587935	17:57697218-57919616	0.717094	5.61424	0.226522	1.77348
MBP	ENST00000585201	18:74686645-74845639	2.57019	20.2136	0.225616	1.77438
CDK18	ENST00000476153	1:205473722-205501921	0.52564	4.12983	0.225816	1.77418
Sept10-004	ENST00000415095	2:110300558-110371783	0.441085	3.46463	0.225866	1.77413
SLC25A18	ENST00000399813	22:18043138-18073760	1.34611	10.6443	0.224531	1.77547
URGCP	ENST00000439702	7:43906156-43966010	1.16012	9.18762	0.224227	1.77577
NDRG2	ENST00000555869	14:21484921-21572881	0.392566	3.10857	0.224251	1.77575
RP11-887P2.3	ENST00000397201	12:94034597-94035362	0.323487	2.55479	0.224778	1.77522
RP11-421N8.1	ENST00000567372	18:65945038-65945480	0.315188	2.48812	0.224869	1.77513
VSIG1	ENST00000485533	X:107288199-107322414	0.305741	2.40804	0.225325	1.77468
MAN2A2	ENST00000559965	15:91445447-91465814	0.304669	2.40226	0.225103	1.7749
TF	ENST00000498622	3:133380841-133497850	0.671757	5.29567	0.225141	1.77486
RP11-736K20.5	ENST00000528660	11:86502100-86666433	0.347757	2.78155	0.222258	1.77774
PPL	ENST00000345988	16:4932507-5147809	0.632431	5.02148	0.223715	1.77629
TARSL2	ENST00000559492	15:102193800-102264807	0.47193	3.76147	0.222956	1.77704
NBN	ENST00000474821	8:90945563-91064320	0.309388	2.46295	0.223196	1.7768
VCPKMT	ENST00000395859	14:50575349-50583318	0.494324	2.68242	0.311214	1.68879
RMDN3	ENST00000560905	15:41028081-41048049	0.887504	4.81389	0.311329	1.68867
PTENP1	ENST00000451527	9:33673501-33677497	0.457245	2.47652	0.311712	1.68829
YARS	ENST00000470377	1:33240839-33324476	0.371558	2.01239	0.311717	1.68828
TIMM9	ENST00000556007	14:58862633-59015216	0.385279	2.08855	0.311484	1.68852
BCAR3	ENST00000538653	1:94027346-94312706	0.386503	2.095	0.311507	1.68849
VSIG10	ENST00000539956	12:118501397-118583389	0.490915	2.66095	0.311508	1.68849
SEPP1	ENST00000509276	5:42756902-42887494	4.59845	25.0259	0.310451	1.68955
EDC4	ENST00000575514	16:67906925-67922758	0.308889	1.67983	0.310641	1.68936
FAM126A	ENST00000409763	7:22980877-23053749	0.610469	3.32831	0.309979	1.69002
LRRC20	ENST00000373224	10:72058728-72142382	0.654157	3.56547	0.310054	1.68995
SYPL1	ENST00000460770	7:105730948-105753022	2.19805	11.9797	0.31007	1.68993
CLUAP1	ENST00000445795	16:3415098-3627401	0.471205	2.56575	0.310314	1.68969
TMEM144	ENST00000514558	4:159045625-159176563	0.593705	3.23423	0.310196	1.6898
AC005009.2	ENST00000418031	7:86273229-86494200	1.84944	10.0728	0.31025	1.68975
MLH3	ENST00000556740	14:75480466-75518235	0.818334	4.50853	0.307248	1.69275
RP11-218M22.1	ENST00000543884	12:673461-772945	0.439347	2.42051	0.307251	1.69275
NGB	ENST00000298352	14:77731825-77737655	0.500062	2.75587	0.30717	1.69283
RP11-446H18.6	ENST00000609969	3:106959538-107101007	0.472514	2.60374	0.307201	1.6928
PARN	ENST00000562715	16:14529557-14726585	0.45965	2.53164	0.307326	1.69267
NDRG1	ENST00000518066	8:134249413-134314265	0.314394	1.73136	0.307362	1.69264
CD44	ENST00000525348	11:35160416-35253949	0.33311	1.83426	0.307386	1.69261
ZNF142	ENST00000433921	2:219502638-219528166	0.365737	2.01342	0.307451	1.69255
NDRG2	ENST00000360463	14:21484921-21572881	3.71234	20.4311	0.307524	1.69248
HSPH1	ENST00000445273	13:31710761-31736525	0.589005	3.23634	0.307949	1.69205
SLCO1A2	ENST00000480394	12:21417533-21572528	0.432186	2.3742	0.308002	1.692
SUSD1	ENST00000374263	9:114803064-114937688	0.578143	3.18042	0.30764	1.69236
ERBB4	ENST00000342788	2:212240445-213403565	0.834151	4.58685	0.307748	1.69225
ANKRD18A	ENST00000475234	9:38540563-38624987	0.771966	4.21793	0.309412	1.69059
RBFOX1	ENST00000570626	16:5289802-7763340	0.841783	4.60568	0.309055	1.69094
RN7SL396P	ENST00000471086	8:120874901-120875181	0.765436	4.18652	0.309145	1.69086
SDK2	ENST00000392650	17:71330522-71640228	0.510471	2.80084	0.30832	1.69168
FAM216A	ENST00000548869	12:110890288-110928190	0.377766	2.07252	0.308344	1.69166
LSAMP	ENST00000498645	3:115521234-117716439	1.38601	7.59435	0.308676	1.69132
SH3TC2	ENST00000323829	5:148303201-148442726	0.5977	3.27495	0.308678	1.69132
ABI2	ENST00000261018	2:204192941-204400133	1.82751	10.0078	0.308823	1.69118
LRRC3B	ENST00000396641	3:26664296-26752267	0.580331	3.17756	0.30886	1.69114
FRMD6	ENST00000557183	14:51921229-52197445	0.616422	3.37485	0.308885	1.69112
SYNRG	ENST00000585689	17:35874899-35969544	0.704493	3.97676	0.300985	1.69902
SLC38A2	ENST00000551374	12:46751971-46767561	0.664736	3.75156	0.301038	1.69896
ZNF532	ENST00000587755	18:56529831-56653712	0.830448	4.68672	0.301041	1.69896
RP11-673E1.4	ENST00000506982	4:144833483-145061904	0.518036	2.91552	0.301749	1.69825
NIPSNAP1	ENST00000455496	22:29901867-29977326	1.8458	10.3852	0.301823	1.69818
CTDSPL	ENST00000310189	3:37903450-38025960	0.416315	2.32707	0.303505	1.6965
SPARCL1	ENST00000535835	4:88394486-88452213	2.93429	16.459	0.302609	1.69739
SNCG	ENST00000465679	10:88695296-88784489	7.88545	44.2146	0.302704	1.6973
CCDC127	ENST00000441693	5:196985-218330	0.501933	2.81122	0.302994	1.69701
PTK2	ENST00000510126	8:141667998-142012315	0.420205	2.3534	0.303003	1.697
NAP1L1	ENST00000549479	12:76438669-76478813	0.461406	2.5855	0.302869	1.69713
BCAR3	ENST00000370244	1:94027346-94312706	0.346798	1.94306	0.302899	1.6971
MYO10	ENST00000274203	5:16665394-16936372	0.321815	1.80308	0.3029	1.6971
RN7SKP16	ENST00000410180	1:33772366-33896653	0.657405	3.65941	0.304579	1.69542
SOX2-OT	ENST00000492337	3:180701496-181554668	4.8038	26.7568	0.304418	1.69558
DNMT1	ENST00000340748	19:10244020-10341962	0.467264	2.60229	0.304451	1.69555
NUDCD3	ENST00000497978	7:44418719-44530479	0.49269	2.73879	0.304931	1.69507
GUCY1A3	ENST00000296518	4:156587862-156653501	2.58933	14.3843	0.3051	1.6949
SNX32	ENST00000533298	11:65590492-65641063	1.01117	5.61599	0.305159	1.69484
MX1	ENST00000455164	21:42792230-42831141	0.698191	3.87034	0.305652	1.69435
ARSA	ENST00000610191	22:51061181-51066607	0.425602	2.35604	0.306008	1.69399
REEP2	ENST00000254901	5:137774705-137782658	0.629612	3.48748	0.305853	1.69415
XXbac-BPGBPG55C20.1	ENST00000607119	6:58182168-58182746	0.420384	2.32834	0.305876	1.69412
AES	ENST00000585557	19:3052907-3063105	1.32297	7.31522	0.306307	1.69369
TMEM126B	ENST00000534341	11:85339628-85347580	0.757806	4.18505	0.306627	1.69337
EIF1AD	ENST00000532707	11:65764015-65771620	0.406743	2.24417	0.30687	1.69313
RP11-586K2.1	ENST00000521433	8:89044236-89749363	0.331409	1.82807	0.306934	1.69307
TEF	ENST00000406644	22:41763336-41795330	2.43927	13.4548	0.306941	1.69306
ADCY3	ENST00000433852	2:25012602-25142708	0.379982	2.1868	0.296077	1.70392
NAV3	ENST00000550503	12:78224684-78606790	1.49633	8.60823	0.296169	1.70383
DIS3	ENST00000469339	13:73302060-73590591	1.01973	5.86213	0.296353	1.70365
MYO1D	ENST00000394649	17:30819539-31205655	0.659752	3.79258	0.296362	1.70364
RP11-32P22.1	ENST00000413892	2:15307031-15701454	0.479956	2.75755	0.296497	1.7035
PLD1	ENST00000351298	3:171318194-171528740	0.442858	2.54355	0.296582	1.70342
RP11-602M11.4	ENST00000567861	15:34671268-34880704	0.508197	2.90324	0.297937	1.70206
ACACA	ENST00000361253	17:35441922-35766909	0.510364	2.91818	0.297715	1.70229
RP11-713C9.1	ENST00000517555	8:50822348-51706678	0.505125	2.88789	0.297744	1.70226
RBM23	ENST00000556687	14:23369853-23388393	0.340967	1.95348	0.297211	1.70279
CHCHD7	ENST00000523975	8:57124244-57131357	0.621178	3.55814	0.297263	1.70274
ASPA	ENST00000263080	17:3343312-3461289	0.966994	5.53617	0.297392	1.70261
GUCY1A3	ENST00000513574	4:156587862-156653501	0.419098	2.39888	0.297446	1.70255
MCM4	ENST00000523853	8:48872744-48890720	1.25109	7.08224	0.300262	1.69974
SCYL1	ENST00000270176	11:65292547-65306175	0.361468	2.045	0.300414	1.69959
PDE1A	ENST00000495511	2:183004762-183387919	4.15918	23.5929	0.299738	1.70026
JMJD1C	ENST00000497922	10:64926980-65226323	1.03405	5.86067	0.299954	1.70005
BZRAP1	ENST00000583624	17:56378591-56494956	0.415203	2.35279	0.300003	1.7
MRPS11	ENST00000558548	15:89002706-89089906	0.420655	2.39599	0.298692	1.70131
PPIL6	ENST00000518648	6:109711417-109765122	0.463842	2.64123	0.298764	1.70124
GCAT	ENST00000248924	22:38203911-38213183	0.92098	5.25117	0.298431	1.70157
CAMTA2	ENST00000573004	17:4871286-4890972	0.328191	1.87	0.298601	1.7014
TMEM165	ENST00000508561	4:56262123-56414056	1.6892	9.62893	0.298495	1.70151
NPAT	ENST00000527296	11:108027941-108338258	0.545099	3.10666	0.298541	1.70146
CTD-2260A17.2	ENST00000504967	5:96149730-96373219	1.21619	6.90664	0.29945	1.70055
DDX42	ENST00000457800	17:61780191-61896677	1.68463	9.58368	0.299003	1.701
KLK6	ENST00000310157	19:51446558-51515385	3.8534	21.9194	0.299028	1.70097
C19orf52	ENST00000593162	19:11039408-11044211	0.432108	2.49438	0.295308	1.70469
RP11-66B24.4	ENST00000560351	15:101389765-101626271	0.654206	3.77612	0.295331	1.70467
TP53BP1	ENST00000382039	15:43699406-43802926	0.434025	2.51534	0.294318	1.70568
DLC1	ENST00000506171	8:12940869-13373167	0.439795	2.55019	0.294179	1.70582
SLC5A11	ENST00000545376	16:24857161-24922949	0.487179	2.82478	0.294194	1.70581
HSD11B1L	ENST00000578167	19:5674957-5720583	0.457039	2.67344	0.291993	1.70801
XXbac-B135H6.18	ENST00000610278	22:21319395-21353327	0.380692	2.22633	0.292051	1.70795
RP11-130L8.1	ENST00000602445	2:20877568-20879005	0.673846	3.93414	0.292469	1.70753
BRWD1	ENST00000491564	21:40556101-40695144	0.343066	2.00277	0.292489	1.70751
ANLN	ENST00000446635	7:36363829-36493400	5.16127	30.1704	0.292161	1.70784
KAT6A	ENST00000426524	8:41786996-41909508	0.449675	2.62691	0.292321	1.70768
CD320	ENST00000596246	19:8367010-8408146	1.46727	8.57137	0.292324	1.70768
PRKAG1	ENST00000552793	12:49388931-49453557	0.386568	2.25305	0.292897	1.7071
ABCF3	ENST00000429586	3:183851806-184402546	1.06722	6.22363	0.292756	1.70724
PDE8A	ENST00000557957	15:85523670-85682376	0.461972	2.6939	0.29277	1.70723
PAIP2B	ENST00000244221	2:71409868-71454213	3.82976	22.2917	0.293227	1.70677
NCOA7	ENST00000392477	6:126102306-126252266	2.63234	15.319	0.293275	1.70672
RNFT2	ENST00000407967	12:117176095-117291436	0.532848	3.09644	0.293638	1.70636
TIGD7	ENST00000571748	16:3313742-3368852	0.505066	2.93707	0.293461	1.70654
TMEM155	ENST00000513254	4:122680087-122687962	0.390657	2.27126	0.293516	1.70648
RNASEH2B	ENST00000495244	13:51450821-51544592	1.15824	6.90277	0.287368	1.71263
METTL3	ENST00000543235	14:21927178-21979517	0.377528	2.24733	0.287656	1.71234
HDAC4	ENST00000446876	2:239969863-240324058	1.40413	8.36189	0.287554	1.71245
SH3GLB2	ENST00000455407	9:131683173-131790582	2.34056	13.9372	0.287578	1.71242
RP11-338K13.1	ENST00000608962	4:7967038-8160559	0.587301	3.49148	0.287979	1.71202
TM9SF2	ENST00000466555	13:100153670-100216260	0.577006	3.42772	0.288163	1.71184
PLCE1	ENST00000371385	10:95753745-96122716	0.349455	2.07423	0.288367	1.71163
SULF1	ENST00000531512	8:70378858-70573150	0.363826	2.15713	0.288641	1.71136
PHACTR2	ENST00000420771	6:143857981-144184949	0.562789	3.33554	0.288733	1.71127
GYG1	ENST00000345003	3:148709127-148745419	0.592607	3.50794	0.289038	1.71096
HMGB1P41	ENST00000520234	8:81540685-81787016	0.635096	3.75808	0.289128	1.71087
NPRL3	ENST00000473674	16:127005-188859	1.18655	7.0116	0.289468	1.71053
SERTAD4	ENST00000367012	1:210404800-210419976	0.412831	2.43832	0.289589	1.71041
EXOSC7	ENST00000498168	3:44956748-45077563	0.661945	3.90718	0.289747	1.71025
PLA2G4C	ENST00000594790	19:48551099-48614074	1.29196	7.62144	0.289892	1.71011
SYNE1	ENST00000476519	6:151977825-152958936	1.0482	6.18336	0.289896	1.7101
ABCA8	ENST00000269080	17:66863432-66951533	1.05421	6.18202	0.29137	1.70863
SOX5	ENST00000538083	12:23682439-24103966	0.367463	2.15335	0.291543	1.70846
SLC9A3R2	ENST00000432365	16:2075356-2089027	1.34529	7.90217	0.290953	1.70905
DPP9	ENST00000599998	19:4675235-4724685	0.9172	5.39723	0.290509	1.70949
ZNF644	ENST00000482709	1:91380858-91487829	0.365298	2.14706	0.290801	1.7092
BCAN	ENST00000361588	1:156611181-156631216	0.7034	4.13671	0.290655	1.70935
MOCS1	ENST00000373186	6:39760141-39902290	1.34346	7.90005	0.290682	1.70932
ANKRD20A14P	ENST00000457776	1:142803223-142827235	0.326314	2.09054	0.270032	1.72997
DCAF12	ENST00000396990	9:34084329-34127397	0.463622	2.967	0.270285	1.72972
SERF2	ENST00000402131	15:44019115-44095241	2.25333	14.4537	0.269746	1.73025
CALM2P2	ENST00000428512	10:71907044-71930279	1.90509	12.2138	0.269864	1.73014
ERBB2IP	ENST00000509946	5:65222302-65378377	0.488294	3.1357	0.269478	1.73052
TF	ENST00000474287	3:133380841-133497850	1.23472	7.92508	0.269595	1.7304
ZNRF2	ENST00000459998	7:30323922-30452118	0.623206	3.99949	0.269629	1.73037
AE000658.22	ENST00000535893	14:21989231-22005350	0.567888	3.66432	0.268365	1.73164
ARHGEF40	ENST00000555052	14:21484921-21572881	0.308357	1.99032	0.268291	1.73171
EFNA1	ENST00000368407	1:155099935-155107333	0.396416	2.55867	0.268294	1.73171
BSDC1	ENST00000449308	1:32830703-32860332	0.397546	2.55839	0.268981	1.73102
TRIM22	ENST00000454828	11:5684424-5959849	0.38454	2.47195	0.26924	1.73076
ZNF688	ENST00000567855	16:30580666-30597092	0.436103	2.84732	0.265639	1.73436
LINC00320	ENST00000419299	21:22114907-22175534	2.27489	14.8499	0.265684	1.73432
PRCD	ENST00000587289	17:74523437-74553765	0.33797	2.21154	0.265125	1.73487
CENPJ	ENST00000493190	13:25457170-25497018	0.427726	2.79772	0.26522	1.73478
DAAM1	ENST00000553307	14:59655363-59838123	0.372254	2.41357	0.267249	1.73275
CLDND1	ENST00000394180	3:98216447-98312567	2.85027	18.4675	0.267408	1.73259
NINJ2	ENST00000305108	12:673461-772945	0.357146	2.31277	0.267534	1.73247
PLEKHG3	ENST00000471182	14:65170819-65346601	0.437647	2.84509	0.266635	1.73336
Sept5-016	ENST00000413258	22:19701986-19712295	1.94732	12.6592	0.266637	1.73336
ABCE1	ENST00000502586	4:145888263-146101313	0.42605	2.77693	0.266033	1.73397
CLTC	ENST00000579815	17:57697218-57919616	2.92585	19.0667	0.266076	1.73392
SPG11	ENST00000559347	15:44829254-44955876	0.337824	2.19976	0.266256	1.73374
ERMN	ENST00000410096	2:158175136-158184225	7.93817	51.6862	0.266273	1.73373
IFT88	ENST00000537103	13:21140584-21265503	0.305102	1.98736	0.266178	1.73382
ZNF528	ENST00000391787	19:52901101-52921665	1.07383	6.9936	0.266214	1.73379
OPRK1	ENST00000265572	8:54090130-54164257	0.64264	4.18515	0.266225	1.73377
TCTN1	ENST00000478122	12:111051831-111142755	0.583422	3.92845	0.258616	1.74138
MATR3	ENST00000394800	5:138282408-138667360	0.410167	2.75774	0.258951	1.74105
ABCA8	ENST00000541225	17:66863432-66951533	0.559191	3.73731	0.260301	1.7397
CCDC88A	ENST00000422883	2:55514977-55647057	0.37116	2.47551	0.260768	1.73923
ABHD8	ENST00000593489	19:17402939-17445638	0.92186	6.18494	0.25943	1.74057
PLEKHH1	ENST00000558296	14:67913800-68067004	0.394277	2.64502	0.259453	1.74055
IRF3	ENST00000595240	19:50162825-50177173	0.371008	2.48286	0.260004	1.74
RP11-210K20.2	ENST00000582269	18:29409135-29533099	0.479956	3.21601	0.259719	1.74028
AC009505.2	ENST00000598281	2:106361353-106510730	0.520186	3.48453	0.259787	1.74021
PLD3	ENST00000464586	19:40825442-40896094	1.1826	7.91988	0.259841	1.74016
CADM1	ENST00000537058	11:115039937-115375675	0.334297	2.19746	0.264083	1.73592
SFXN5	ENST00000474528	2:73169164-73383849	1.04565	6.87077	0.264172	1.73583
GABRA1	ENST00000023897	5:161274196-161326975	0.396277	2.61287	0.263382	1.73662
ERCC5	ENST00000472247	13:103451398-103528345	1.45962	9.63851	0.263039	1.73696
LSS	ENST00000397728	21:47604992-47648738	0.34016	2.24551	0.263112	1.73689
NDRG2	ENST00000557416	14:21484921-21572881	0.36843	2.43756	0.262603	1.7374
SETD4	ENST00000481477	21:37402367-37498938	0.313678	2.07945	0.262149	1.73785
SPATA6	ENST00000490850	1:48761043-48937845	0.482379	3.1969	0.262214	1.73779
ASRGL1	ENST00000533970	11:62104382-62160882	0.707199	4.68516	0.262297	1.7377
CCDC91	ENST00000542814	12:28286181-28732883	0.303514	2.00979	0.262407	1.73759
UBL4A	ENST00000369653	X:153712055-153715009	0.728787	4.85028	0.261258	1.73874
CPNE2	ENST00000537605	16:57126448-57181878	0.633533	4.20425	0.26191	1.73809
GNB1	ENST00000607589	1:1716728-1822495	0.448279	2.97617	0.261811	1.73819
GPS2	ENST00000577040	17:7210317-7232712	0.690288	4.58227	0.261842	1.73816
MOBP	ENST00000441980	3:39508688-39570970	0.800594	4.79569	0.286116	1.71388
USP54	ENST00000319786	10:75196185-75385711	0.861664	5.16493	0.285954	1.71405
CCDC136	ENST00000494552	7:128430810-128462186	0.424918	2.54692	0.285963	1.71404
SLC5A11	ENST00000565769	16:24857161-24922949	0.316164	1.9061	0.284542	1.71546
MAPK8IP1	ENST00000395629	11:45907201-45928016	0.605609	3.65536	0.284259	1.71574
NDRG2	ENST00000397853	14:21484921-21572881	1.13016	6.81772	0.284393	1.71561
RP11-50C13.1	ENST00000560594	15:58879705-58883875	0.461081	2.77481	0.284979	1.71502
RP11-255C15.3	ENST00000569932	3:179058109-179059675	0.306999	1.84722	0.285021	1.71498
AC159540.1	ENST00000430893	2:98081082-98100408	0.446978	2.68905	0.28506	1.71494
CCDC82	ENST00000545264	11:96085932-96123087	0.861852	5.17927	0.285328	1.71467
MYL6	ENST00000547408	12:56544579-56584068	0.454009	2.73023	0.28516	1.71484
PPP1R12B	ENST00000466273	1:202317826-202679545	1.34028	8.05816	0.285213	1.71479
FAM110B	ENST00000523486	8:58907067-59116838	0.445453	2.73427	0.280184	1.71982
SLAIN1	ENST00000418532	13:78272022-78338377	3.13924	19.2476	0.280454	1.71955
FXYD1	ENST00000588715	19:35615416-35645204	1.56449	9.57351	0.280928	1.71907
SUZ12P	ENST00000583950	17:29036316-29151794	0.680016	4.15542	0.281264	1.71874
TAF1C	ENST00000564345	16:84178864-84220669	0.328408	2.00642	0.281312	1.71869
HHIP	ENST00000296575	4:145564073-145666423	1.61837	9.8838	0.281403	1.7186
TRPM3	ENST00000377110	9:73143978-74061820	0.712999	4.35286	0.281492	1.71851
RPS7P11	ENST00000484240	17:44668034-44834830	0.412296	2.49312	0.283812	1.71619
PSAT1	ENST00000347159	9:80912058-80945009	0.382128	2.31244	0.283628	1.71637
KIAA1551	ENST00000543763	12:32112303-32146039	0.397059	2.40209	0.2837	1.7163
AKAP7	ENST00000541650	6:131456805-131604675	0.783776	4.7474	0.283403	1.7166
LPIN2	ENST00000584294	18:2916991-3013313	1.56749	9.49692	0.283339	1.71666
PLCXD2	ENST00000393934	3:111393522-111695364	0.769707	4.66319	0.28335	1.71665
USP10	ENST00000569038	16:84733583-84813528	0.757067	4.58856	0.283247	1.71675
DNMT3A	ENST00000484184	2:25455844-25565459	0.381989	2.3167	0.283092	1.71691
CLDN11	ENST00000480067	3:170136652-170578169	0.314442	1.90701	0.283096	1.7169
NISCH	ENST00000481211	3:52489133-52527087	0.348488	2.11311	0.28314	1.71686
AADAT	ENST00000507375	4:170981372-171012850	0.509393	3.08853	0.283159	1.71684
NPM2	ENST00000520456	8:21881635-21894408	1.70279	10.3778	0.281905	1.71809
OSER1-AS1	ENST00000442383	20:42839599-42854667	0.44711	2.72455	0.281941	1.71806
NTSR2	ENST00000306928	2:11798303-11810290	1.3479	8.19954	0.282358	1.71764
CLPB	ENST00000544683	11:72003468-72145692	0.826717	5.02691	0.282463	1.71754
NRXN2	ENST00000464307	11:64373645-64490660	0.423866	2.57594	0.282596	1.7174
UBE2B	ENST00000506787	5:133706869-133727683	0.349292	2.12085	0.282811	1.71719
USP54	ENST00000408019	10:75196185-75385711	0.72217	4.386	0.282751	1.71725
ANLN	ENST00000428612	7:36363829-36493400	1.21672	7.39053	0.28272	1.71728
EIF5A2	ENST00000474417	3:170606203-170626482	0.825322	5.01291	0.28273	1.71727
AKR1E2	ENST00000462718	10:4828820-4890254	0.303263	1.89014	0.276523	1.72348
ZDHHC13	ENST00000532026	11:19138645-19197969	0.467817	2.91559	0.276536	1.72346
KCNH3	ENST00000548675	12:49932939-49961936	0.604224	3.76365	0.276667	1.72333
MBP	ENST00000527975	18:74686645-74845639	4.24436	26.4356	0.276686	1.72331
SUOX	ENST00000356124	12:56390963-56400425	0.433684	2.69483	0.277246	1.72275
SLC6A1	ENST00000425938	3:11034409-11080933	0.94646	5.88987	0.276891	1.72311
PHAX	ENST00000514725	5:125935959-125962944	2.61692	16.2733	0.277066	1.72293
NDUFAF6	ENST00000517976	8:95825538-96128683	0.388182	2.3946	0.278988	1.72101
AC068542.2	ENST00000446992	2:115199875-116603328	1.88893	11.6517	0.279002	1.721
KLHL22	ENST00000440659	22:20778873-20850170	0.317288	1.95411	0.279377	1.72062
PLEKHH1	ENST00000561456	14:67913800-68067004	0.366727	2.26097	0.279124	1.72088
VPS13D	ENST00000358136	1:12290123-12572099	0.707887	4.36259	0.279219	1.72078
ANLN	ENST00000396068	7:36363829-36493400	0.430458	2.65249	0.279251	1.72075
RHOBTB1	ENST00000357917	10:62629195-62761198	0.324237	2.00836	0.278005	1.72199
NCAN	ENST00000588231	19:19322781-19363042	0.419929	2.5971	0.278373	1.72163
RIOK3	ENST00000339486	18:21032786-21066567	0.583582	3.60726	0.278503	1.7215
RN7SKP230	ENST00000365642	5:109025066-109205326	3.10257	19.1769	0.278514	1.72149
TRIM59	ENST00000309784	3:159943422-160203561	0.327947	2.06238	0.274395	1.7256
IGSF8	ENST00000368086	1:160061129-160068733	0.608737	3.83473	0.273992	1.72601
ARHGAP20	ENST00000260283	11:110447765-110583912	0.47019	2.96167	0.274015	1.72599
LYSMD4	ENST00000604213	15:100017369-100273766	0.364509	2.2884	0.274799	1.7252
RASGRP3	ENST00000403687	2:33661390-33789817	0.560586	3.51635	0.275004	1.725
PGD	ENST00000465632	1:10458648-10480201	0.556974	3.49273	0.275069	1.72493
ZFP62	ENST00000509066	5:180274610-180288286	0.607535	3.80886	0.275127	1.72487
SPOCK3	ENST00000507137	4:167654534-168155947	1.10873	6.92868	0.275892	1.72411
COBL	ENST00000431948	7:50934443-51384515	0.665411	4.16622	0.27544	1.72456
CLDND1	ENST00000502980	3:98216447-98312567	1.9106	11.9602	0.275485	1.72451
USP32	ENST00000587651	17:58256454-58508782	1.05154	6.57931	0.275602	1.7244
GRB10	ENST00000398812	7:50657759-50861159	0.427162	2.67144	0.275713	1.72429
USB1	ENST00000568848	16:58028571-58055522	0.37748	2.40834	0.271001	1.729
PSMC5	ENST00000585242	17:61896792-61909379	1.79584	11.4338	0.271487	1.72851
RXFP1	ENST00000307765	4:159236462-159574524	1.46659	9.27526	0.273061	1.72694
EFTUD1P1	ENST00000560381	15:84748919-84795356	0.419913	2.65371	0.273236	1.72676
PDE4DIP	ENST00000526359	1:144836156-145076186	2.70762	17.0993	0.273401	1.7266
MDN1	ENST00000428876	6:90352217-90529442	0.553583	3.51492	0.272131	1.72787
GRM2	ENST00000395052	3:51741085-51752629	0.368767	2.34018	0.272259	1.72774
MBP	ENST00000526111	18:74686645-74845639	3.18925	20.2015	0.272693	1.72731
API5	ENST00000526394	11:43333512-43516483	0.515876	3.26575	0.272833	1.72717
GPR62	ENST00000322241	3:51989329-52023213	0.895461	3.99651	0.366094	1.63391
RP11-730G20.2	ENST00000517662	8:75512009-75779174	0.309483	1.37959	0.366453	1.63355
AC006355.3	ENST00000440982	7:77646392-79100524	0.305439	1.36193	0.366372	1.63363
APBB1	ENST00000524626	11:6416354-6440644	0.734832	3.27651	0.366377	1.63362
CNP	ENST00000393892	17:40118758-40217383	4.23376	18.9619	0.365048	1.63495
GOLGA2	ENST00000468488	9:131018107-131051269	1.29002	5.77645	0.36511	1.63489
C19orf66	ENST00000253110	19:10196797-10213472	0.903647	4.03815	0.365716	1.63428
RP11-155G14.5	ENST00000478818	7:128095893-128146656	0.547873	2.44976	0.365537	1.63446
PLSCR1	ENST00000490745	3:146232966-146262651	0.553323	2.47488	0.365446	1.63455
TRMT10B	ENST00000509577	9:37510888-38069210	0.463251	2.07188	0.365465	1.63453
SMARCAD1	ENST00000514232	4:95128761-95212443	0.386573	1.72885	0.365481	1.63452
ZNF519	ENST00000587419	18:14057455-14132489	0.700546	3.14216	0.364611	1.63539
ZEB2-AS1	ENST00000609819	2:145141647-145282147	4.80046	21.525	0.364701	1.6353
RCC1	ENST00000373832	1:28832454-28865812	0.334398	1.49917	0.364751	1.63525
PDE8A	ENST00000561374	15:85523670-85682376	0.525345	2.35774	0.364433	1.63557
PRADC1	ENST00000470391	2:73455133-73460366	0.476957	2.14003	0.364509	1.63549
WASF1	ENST00000392586	6:110421021-110501207	0.48167	2.163	0.364257	1.63574
LRRC37A3	ENST00000580439	17:62850429-62915598	0.932826	4.18822	0.364311	1.63569
ST6GAL2	ENST00000361686	2:107418055-107503564	0.719339	3.22939	0.36434	1.63566
FOLH1	ENST00000256999	11:49168186-49230222	1.06224	4.76876	0.364342	1.63566
FAM107B	ENST00000471815	10:14560555-14816896	0.355706	1.60217	0.363359	1.63664
ANKRD20A5P	ENST00000581181	18:14179095-14252139	0.472574	2.12904	0.363293	1.63671
CNOT7	ENST00000518541	8:17086736-17271037	6.11872	27.5652	0.363302	1.6367
DBNL	ENST00000468694	7:44084238-44109055	0.472666	2.12813	0.363478	1.63652
VSTM5	ENST00000409977	11:93551397-93583697	0.392834	1.76917	0.363398	1.6366
RAB11A	ENST00000567671	15:65903703-66184329	0.826936	3.72379	0.36343	1.63657
SLC1A2	ENST00000395750	11:35272752-35442549	8.21949	36.9804	0.363695	1.6363
CDR2	ENST00000564542	16:22357256-22547842	0.635542	2.85612	0.364034	1.63597
AC144521.1	ENST00000595388	3:17198653-18959184	0.617059	2.77298	0.364042	1.63596
RP4-756G23.5	ENST00000451176	22:41601208-41636938	0.770502	3.46441	0.363881	1.63612
HHATL	ENST00000441594	3:42734154-42846023	1.41093	6.34231	0.363959	1.63604
ZNF91	ENST00000599743	19:23487792-23578362	1.01765	4.59314	0.362748	1.63725
MFSD12	ENST00000589063	19:3506270-3579086	1.29216	5.83119	0.362796	1.6372
RP11-279F6.1	ENST00000559029	15:69755364-69863775	0.316397	1.42979	0.362386	1.63761
CLDND1	ENST00000503004	3:98216447-98312567	2.86268	12.9337	0.362448	1.63755
PPP1R13L	ENST00000591986	19:45882891-45982086	0.311691	1.4102	0.362033	1.63797
TACC1	ENST00000522474	8:38585703-38710546	0.69095	3.12392	0.36224	1.63776
ARV1	ENST00000366658	1:231114726-231136341	0.731442	3.31215	0.361778	1.63822
HLF	ENST00000226067	17:53342372-53402426	7.13868	32.3521	0.361537	1.63846
GUSBP5	ENST00000418136	4:144480624-144786225	0.394501	1.78722	0.361642	1.63836
TRAPPC3	ENST00000469757	1:36602172-36615098	0.439755	2.00561	0.359664	1.64034
CHD5	ENST00000262450	1:6161852-6240183	2.10349	9.60101	0.359433	1.64057
CTD-2033D15.1	ENST00000560769	15:39873279-39891667	0.758898	3.46265	0.359535	1.64046
EIF3D	ENST00000426531	22:36906896-36925483	1.30286	5.95491	0.359025	1.64098
MIR663A	ENST00000596111	20:26167555-26232162	0.768002	3.50788	0.359225	1.64077
LSS	ENST00000474319	21:47604992-47648738	0.456891	2.08629	0.359307	1.64069
HPCA	ENST00000480118	1:33351594-33367039	0.375072	1.70743	0.360213	1.63979
KIF12	ENST00000473174	9:116848405-116861507	0.36343	1.65373	0.360338	1.63966
AC005154.6	ENST00000583664	7:30536236-30673649	5.89172	26.8151	0.360275	1.63973
PRIMPOL	ENST00000515152	4:185570766-185655287	0.341802	1.55562	0.36028	1.63972
SENP3	ENST00000580231	17:7465191-7536700	0.925004	4.21284	0.360075	1.63993
YTHDF3	ENST00000539294	8:64081111-64125346	0.840799	3.83204	0.359866	1.64013
ANKRD20A3	ENST00000473324	9:43064965-43133544	1.11256	5.06987	0.35991	1.64009
RP11-159N11.4	ENST00000602900	11:113185250-113254266	0.364899	1.66265	0.359941	1.64006
CNTN1	ENST00000547849	12:41086243-41466220	1.00195	4.54799	0.361067	1.63893
CCDC88B	ENST00000473405	11:64107694-64125006	0.431833	1.95973	0.36113	1.63887
EHBP1	ENST00000422032	2:62900985-63275775	0.940202	4.26615	0.361175	1.63883
SOX2-OT	ENST00000597347	3:180701496-181554668	1.36866	6.21816	0.360799	1.6392
HIVEP2	ENST00000367604	6:143069579-143266338	3.40286	15.4778	0.36046	1.63954
RNU12	ENST00000362512	22:43011249-43011913	193.127	878.129	0.360562	1.63944
TBCEL	ENST00000529397	11:120894780-120961484	1.03468	4.70351	0.360629	1.63937
LA16c-395F10.1	ENST00000415176	16:1662325-1752281	0.536219	2.54086	0.348525	1.65148
DUS4L	ENST00000265720	7:106809405-107218906	0.437606	2.07306	0.348598	1.6514
SNX32	ENST00000308342	11:65590492-65641063	0.773509	3.66854	0.348267	1.65173
CAMKV	ENST00000472895	3:49895420-49907655	0.377488	1.78971	0.348365	1.65163
LYNX1	ENST00000520131	8:143844533-143859640	0.449247	2.1296	0.348409	1.65159
TACC2	ENST00000260733	10:123748688-124014060	0.342903	1.62548	0.348411	1.65159
LMO7	ENST00000526371	13:76123618-76434004	1.88901	8.97917	0.347622	1.65238
NASP	ENST00000470768	1:46049517-46084566	1.23402	5.85934	0.347937	1.65206
ANKRD18B	ENST00000496561	9:33524391-33573007	0.406732	1.93059	0.348033	1.65197
MBP	ENST00000397865	18:74686645-74845639	58.3167	276.752	0.348088	1.65191
KATNA1	ENST00000367411	6:149916008-149970108	0.429446	2.03778	0.348121	1.65188
RTKN	ENST00000305557	2:74652962-74669549	1.81113	8.65137	0.346214	1.65379
CAMK2G	ENST00000492020	10:75572258-75634343	0.328559	1.5685	0.346388	1.65361
RP11-364B14.3	ENST00000453380	X:139173901-139174720	0.396313	1.89153	0.346451	1.65355
SDF4	ENST00000403997	1:1152287-1167411	1.17356	5.60012	0.346506	1.65349
Sept8-006	ENST00000378721	5:132083136-132142933	0.358031	1.70846	0.346511	1.65349
DHX9	ENST00000490519	1:182808503-182856886	0.337579	1.60708	0.347186	1.65281
PTK2B	ENST00000420218	8:27168998-27316903	1.18126	5.6228	0.347222	1.65278
TTC4	ENST00000486621	1:55107458-55208330	0.537975	2.56365	0.346899	1.6531
OPRM1	ENST00000330432	6:154331630-154677926	0.945273	4.50367	0.346956	1.65304
NOMO1	ENST00000566883	16:14927537-14990017	1.5414	7.34311	0.346986	1.65301
GPR98	ENST00000512205	5:89811427-90460038	0.31116	1.45781	0.351798	1.6482
C11orf74	ENST00000528092	11:36532258-36694823	0.311607	1.46025	0.351729	1.64827
LY6H	ENST00000342752	8:144239330-144242128	4.52585	21.2082	0.35174	1.64826
KCNQ5-IT1	ENST00000445310	6:73331519-73908574	0.6548	3.07166	0.351433	1.64857
PRUNE2	ENST00000492157	9:79226291-79521003	0.969669	4.5467	0.351561	1.64844
RPS5	ENST00000599909	19:58897766-58906173	0.641369	3.01569	0.350757	1.64924
RP11-177F11.1	ENST00000455599	1:240177647-240643504	0.582778	2.73918	0.350864	1.64914
TMC7	ENST00000304381	16:18995255-19091417	0.367697	1.72845	0.350831	1.64917
CDC27	ENST00000532893	17:45195068-45266788	0.921338	4.33075	0.350846	1.64915
HSPA2	ENST00000554883	14:64854748-65009955	0.960694	4.50923	0.351264	1.64874
RN7SKP105	ENST00000517192	4:164445449-165305202	0.590754	2.77242	0.351307	1.64869
ALG13	ENST00000470971	X:110909042-111003877	0.827388	3.88467	0.351179	1.64882
CCDC181	ENST00000367805	1:169337207-169429907	0.459231	2.15662	0.351114	1.64889
ZBTB49	ENST00000337872	4:4291923-4323513	0.333547	1.56628	0.351134	1.64887
R3HDM1	ENST00000441871	2:136289024-136482840	0.736065	3.46572	0.350358	1.64964
SAMD4A	ENST00000392067	14:55033814-55260033	1.75498	8.26741	0.350212	1.64979
[truncated: 6,275 more rows]
