# Supplementary material for: Allele-specific expression in a family quartet with autism reveals mono-to-biallelic switch and novel transcriptional processes of autism susceptibility genes
Source: Sci Rep. 2018 Mar 9;8:4277. doi: 10.1038/s41598-018-22753-4 (PMC5844893; doi:10.1038/s41598-018-22753-4)
Supplement: Supplementary file 4 — Table S3 [file 41598_2018_22753_MOESM4_ESM.xlsx]

## Sheet: Table S3
Up-regulation
Process
	GO Term	Description	P-value	-logPvalue	FDR q-value	Enrichment	N	B	n	b	Genes
	GO:0030001	metal ion transport	0.000358	3.44612	1	2.7	1592	55	204	19	[KCNH3 - potassium voltage-gated channel, subfamily h (eag-related), member 3, KCNIP2 - kv channel interacting protein 2, SLC4A10 - solute carrier family 4, sodium bicarbonate transporter, member 10, ATP2C1 - atpase, ca++ transporting, type 2c, member 1, KCNA1 - potassium voltage-gated channel, shaker-related subfamily, member 1 (episodic ataxia with myokymia), P2RX7 - purinergic receptor p2x, li…
	GO:0046689	response to mercury ion	0.000436	3.36051	1	66.33	1592	2	24	2	[MBP - myelin basic protein, AQP1 - aquaporin 1 (colton blood group)]
	GO:0015791	polyol transport	0.000436	3.36051	1	66.33	1592	2	24	2	[SLC5A11 - solute carrier family 5 (sodium/inositol cotransporter), member 11, AQP1 - aquaporin 1 (colton blood group)]
	GO:0006833	water transport	0.000436	3.36051	0.782	66.33	1592	2	24	2	[SLC14A1 - solute carrier family 14 (urea transporter), member 1, AQP1 - aquaporin 1 (colton blood group)]
	GO:0019755	one-carbon compound transport	0.000436	3.36051	0.626	66.33	1592	2	24	2	[SLC14A1 - solute carrier family 14 (urea transporter), member 1, AQP1 - aquaporin 1 (colton blood group)]
	GO:0048813	dendrite morphogenesis	0.000601	3.22113	0.719	22.74	1592	5	42	3	[SEMA3A - sema domain, immunoglobulin domain (ig), short basic domain, secreted, (semaphorin) 3a, KIDINS220 - kinase d-interacting substrate, 220kda, CTNNA2 - catenin (cadherin-associated protein), alpha 2]
	GO:0006884	cell volume homeostasis	0.000867	3.06198	0.889	12.94	1592	3	123	3	[P2RX7 - purinergic receptor p2x, ligand-gated ion channel, 7, ADD1 - adducin 1 (alpha), AQP1 - aquaporin 1 (colton blood group)]
	GO:0021772	olfactory bulb development	0.000868	3.06148	0.779	17.06	1592	4	70	3	[ID2 - inhibitor of dna binding 2, dominant negative helix-loop-helix protein, AGTPBP1 - atp/gtp binding protein 1, SEMA3A - sema domain, immunoglobulin domain (ig), short basic domain, secreted, (semaphorin) 3a]
Function
	GO Term	Description	P-value	-logPvalue	FDR q-value	Enrichment	N	B	n	b	Genes
	GO:0015166	polyol transmembrane transporter activity	0.000436	3.36051	0.764	66.33	1592	2	24	2	[SLC5A11 - solute carrier family 5 (sodium/inositol cotransporter), member 11, AQP1 - aquaporin 1 (colton blood group)]
	GO:0005372	water transmembrane transporter activity	0.000436	3.36051	0.382	66.33	1592	2	24	2	[SLC14A1 - solute carrier family 14 (urea transporter), member 1, AQP1 - aquaporin 1 (colton blood group)]
	GO:0004705	JUN kinase activity	0.000628	3.20204	0.367	1592	1592	1	1	1	[MAPK10 - mitogen-activated protein kinase 10]
	GO:0004707	MAP kinase activity	0.000628	3.20204	0.275	1592	1592	1	1	1	[MAPK10 - mitogen-activated protein kinase 10]
	GO:0016909	SAP kinase activity	0.000628	3.20204	0.22	1592	1592	1	1	1	[MAPK10 - mitogen-activated protein kinase 10]
Component
	GO Term	Description	P-value	-logPvalue	FDR q-value	Enrichment	N	B	n	b	Genes
	GO:0033269	internode region of axon	0.000856	3.06753	0.812	53.07	1592	3	20	2	[MBP - myelin basic protein, ERMN - ermin, erm-like protein]
Down-regulation
Process
	GO Term	Description	P-value	-logPvalue	FDR q-value	Enrichment	N	B	n	b	Genes
	GO:0070358	actin polymerization-dependent cell motility	0.000171	3.767	1	106.68	3947	2	37	2	[NCKAP1L - nck-associated protein 1-like, EPS8 - epidermal growth factor receptor pathway substrate 8]
	GO:0009445	putrescine metabolic process	0.000253	3.59688	1	3947	3947	1	1	1	[SAT1 - spermidine/spermine n1-acetyltransferase 1]
	GO:0009447	putrescine catabolic process	0.000253	3.59688	0.854	3947	3947	1	1	1	[SAT1 - spermidine/spermine n1-acetyltransferase 1]
	GO:0034204	lipid translocation	0.000372	3.42946	0.941	9.31	3947	4	424	4	[ATP8B4 - atpase, class i, type 8b, member 4, RFT1 - rft1 homolog (s. cerevisiae), ATP8B3 - atpase, aminophospholipid transporter, class i, type 8b, member 3, ATP8A2 - atpase, aminophospholipid transporter, class i, type 8a, member 2]
	GO:0031667	response to nutrient levels	0.000393	3.40561	0.794	4.11	3947	103	112	12	[BECN1 - beclin 1, autophagy related, GABARAPL1 - gaba(a) receptor-associated protein like 1, IFI16 - interferon, gamma-inducible protein 16, PIK3C3 - phosphatidylinositol 3-kinase, catalytic subunit type 3, PLA2G4A - phospholipase a2, group iva (cytosolic, calcium-dependent), ADM - adrenomedullin, LDHA - lactate dehydrogenase a, ALDH1A2 - aldehyde dehydrogenase 1 family, member a2, ZFYVE1 - zinc…
	GO:0031650	regulation of heat generation	0.00065	3.18709	1	19.1	3947	4	155	3	[ARRDC3 - arrestin domain containing 3, PLA2G4A - phospholipase a2, group iva (cytosolic, calcium-dependent), PTGS2 - prostaglandin-endoperoxide synthase 2 (prostaglandin g/h synthase and cyclooxygenase)]
	GO:0043314	negative regulation of neutrophil degranulation	0.00076	3.11919	1	1315.67	3947	1	3	1	[ABR - active bcr-related]
	GO:0043313	regulation of neutrophil degranulation	0.00076	3.11919	0.961	1315.67	3947	1	3	1	[ABR - active bcr-related]
	GO:0060313	negative regulation of blood vessel remodeling	0.00076	3.11919	0.854	1315.67	3947	1	3	1	[ABR - active bcr-related]
	GO:0009991	response to extracellular stimulus	0.00086	3.0655	0.869	3.78	3947	112	112	12	[BECN1 - beclin 1, autophagy related, GABARAPL1 - gaba(a) receptor-associated protein like 1, IFI16 - interferon, gamma-inducible protein 16, PIK3C3 - phosphatidylinositol 3-kinase, catalytic subunit type 3, PLA2G4A - phospholipase a2, group iva (cytosolic, calcium-dependent), ADM - adrenomedullin, LDHA - lactate dehydrogenase a, ALDH1A2 - aldehyde dehydrogenase 1 family, member a2, ZFYVE1 - zinc…
	GO:0006598	polyamine catabolic process	0.000998	3.00087	0.918	1973.5	3947	2	1	1	[SAT1 - spermidine/spermine n1-acetyltransferase 1]
Function
	GO Term	Description	P-value	-logPvalue	FDR q-value	Enrichment	N	B	n	b	Genes
	GO:0004145	diamine N-acetyltransferase activity	0.000253	3.59688	0.663	3947	3947	1	1	1	[SAT1 - spermidine/spermine n1-acetyltransferase 1]
	GO:0008401	retinoic acid 4-hydroxylase activity	0.000507	3.29499	0.663	1973.5	3947	1	2	1	[CYP2S1 - cytochrome p450, family 2, subfamily s, polypeptide 1]
Component
	GO Term	Description	P-value	-logPvalue	FDR q-value	Enrichment	N	B	n	b	Genes
	GO:0035032	phosphatidylinositol 3-kinase complex, class III	4.17e-05	4.37986	0.0535	151.81	3947	2	26	2	[BECN1 - beclin 1, autophagy related, PIK3C3 - phosphatidylinositol 3-kinase, catalytic subunit type 3]
	GO:0005776	autophagosome	0.000164	3.78516	0.105	13.85	3947	19	75	5	[BECN1 - beclin 1, autophagy related, GABARAPL1 - gaba(a) receptor-associated protein like 1, PIK3C3 - phosphatidylinositol 3-kinase, catalytic subunit type 3, ZFYVE1 - zinc finger, fyve domain containing 1, CALCOCO2 - calcium binding and coiled-coil domain 2]
