# Supplementary material for: Allele-specific expression in a family quartet with autism reveals mono-to-biallelic switch and novel transcriptional processes of autism susceptibility genes
Source: Sci Rep. 2018 Mar 9;8:4277. doi: 10.1038/s41598-018-22753-4 (PMC5844893; doi:10.1038/s41598-018-22753-4)
Supplement: Supplementary file 5 — Table S4 [file 41598_2018_22753_MOESM5_ESM.xlsx]

## Sheet: Table S4
Gene_id	Associated Gene Name	Description	Gene-Biotype	Locus	FPKM		Ratio & Log2 Ratio		Statistics
					ASD_value	Non-ASD_value	ratio(ASD/Non-ASD)	log2ratio(ASD/Non-ASD)	p_value	q_value	significant
ENSG00000012124	CD22	CD22 molecule [Source:HGNC Symbol;Acc:1643]	protein_coding	19:35810163-35838258	15.8497	2.15989	7.3382	2.87543	5e-05	0.0202067	yes
ENSG00000018280	SLC11A1	"solute carrier family 11 (proton-coupled divalent metal ion transporter), member 1 [Source:HGNC Symbol;Acc:10907]"	protein_coding	2:219246751-219261617	5.07133	34.9404	0.145142	-2.78446	0.00015	0.0470485	yes
ENSG00000028137	TNFRSF1B	"tumor necrosis factor receptor superfamily, member 1B [Source:HGNC Symbol;Acc:11917]"	protein_coding	1:12227059-12269285	2.55664	18.7436	0.136401	-2.87408	0.00015	0.0470485	yes
ENSG00000038945	MSR1	macrophage scavenger receptor 1 [Source:HGNC Symbol;Acc:7376]	protein_coding	8:15965386-16424999	2.16791	30.0641	0.0721096	-3.79367	5e-05	0.0202067	yes
ENSG00000041982	TNC	tenascin C [Source:HGNC Symbol;Acc:5318]	protein_coding	9:117782805-117880536	8.16371	39.2725	0.207873	-2.26622	5e-05	0.0202067	yes
ENSG00000090104	RGS1	regulator of G-protein signaling 1 [Source:HGNC Symbol;Acc:9991]	protein_coding	1:192544856-192549161	5.50924	53.0814	0.103789	-3.26828	5e-05	0.0202067	yes
ENSG00000100453	GZMB	"granzyme B (granzyme 2, cytotoxic T-lymphocyte-associated serine esterase 1) [Source:HGNC Symbol;Acc:4709]"	protein_coding	14:25064928-25126980	0.0001	2.09733	4.76797e-05	-14.3563	5e-05	0.0202067	yes
ENSG00000101327	PDYN	prodynorphin [Source:HGNC Symbol;Acc:8820]	protein_coding	20:1927891-1988163	1.61563	268.597	0.00601507	-7.3772	5e-05	0.0202067	yes
ENSG00000101892	ATP1B4	"ATPase, Na+/K+ transporting, beta 4 polypeptide [Source:HGNC Symbol;Acc:808]"	protein_coding	X:119495966-119516226	0.0001	1.29782	7.70523e-05	-13.6638	5e-05	0.0202067	yes
ENSG00000104921	FCER2	"Fc fragment of IgE, low affinity II, receptor for (CD23) [Source:HGNC Symbol;Acc:3612]"	protein_coding	19:7753643-7767032	0.0001	14.6489	6.82645e-06	-17.1604	5e-05	0.0202067	yes
ENSG00000106236	NPTX2	neuronal pentraxin II [Source:HGNC Symbol;Acc:7953]	protein_coding	7:98246608-98259180	6.45812	185.328	0.034847	-4.84282	5e-05	0.0202067	yes
ENSG00000106366	SERPINE1	"serpin peptidase inhibitor, clade E (nexin, plasminogen activator inhibitor type 1), member 1 [Source:HGNC Symbol;Acc:8583]"	protein_coding	7:100770369-100782547	0.681704	14.3748	0.0474235	-4.39825	0.0001	0.0368684	yes
ENSG00000108924	HLF	hepatic leukemia factor [Source:HGNC Symbol;Acc:4977]	protein_coding	17:53342372-53402426	63.3667	15.0528	4.20963	2.07369	5e-05	0.0202067	yes
ENSG00000115414	FN1	fibronectin 1 [Source:HGNC Symbol;Acc:3778]	protein_coding	2:216225162-216300895	26.1691	116.848	0.223958	-2.1587	5e-05	0.0202067	yes
ENSG00000116741	RGS2	"regulator of G-protein signaling 2, 24kDa [Source:HGNC Symbol;Acc:9998]"	protein_coding	1:192778168-192781403	23.1255	184.7	0.125206	-2.99763	5e-05	0.0202067	yes
ENSG00000120708	TGFBI	"transforming growth factor, beta-induced, 68kDa [Source:HGNC Symbol;Acc:11771]"	protein_coding	5:135364583-135399507	3.02933	32.2155	0.0940333	-3.41068	0.0001	0.0368684	yes
ENSG00000120875	DUSP4	dual specificity phosphatase 4 [Source:HGNC Symbol;Acc:3070]	protein_coding	8:29190580-29208185	1.88931	15.1281	0.124887	-3.0013	5e-05	0.0202067	yes
ENSG00000122012	SV2C	synaptic vesicle glycoprotein 2C [Source:HGNC Symbol;Acc:30670]	protein_coding	5:75377770-75649764	2.36454	31.6886	0.074618	-3.74433	5e-05	0.0202067	yes
ENSG00000122641	INHBA	"inhibin, beta A [Source:HGNC Symbol;Acc:6066]"	protein_coding	7:41706765-41818986	0.865632	21.8574	0.0396036	-4.65822	0.00015	0.0470485	yes
ENSG00000122862	SRGN	serglycin [Source:HGNC Symbol;Acc:9361]	protein_coding	10:70847861-70864567	20.1999	122.129	0.165398	-2.59599	0.0001	0.0368684	yes
ENSG00000124374	PAIP2B	poly(A) binding protein interacting protein 2B [Source:HGNC Symbol;Acc:29200]	protein_coding	2:71409868-71454213	22.2917	3.82976	5.82065	2.54118	0.00015	0.0470485	yes
ENSG00000128564	VGF	VGF nerve growth factor inducible [Source:HGNC Symbol;Acc:12684]	protein_coding	7:100805789-100808874	4.71213	173.605	0.0271428	-5.20329	5e-05	0.0202067	yes
ENSG00000130635	COL5A1	"collagen, type V, alpha 1 [Source:HGNC Symbol;Acc:2209]"	protein_coding	9:137533619-137736686	0.562964	6.57984	0.0855589	-3.54694	5e-05	0.0202067	yes
ENSG00000132967	HMGB1P5	high mobility group box 1 pseudogene 5 [Source:HGNC Symbol;Acc:4997]	-	3:22423309-22424420	2.54011	0.0001	25401.1	14.6326	0.0001	0.0368684	yes
ENSG00000133048	CHI3L1	chitinase 3-like 1 (cartilage glycoprotein-39) [Source:HGNC Symbol;Acc:1932]	protein_coding	1:203148058-203155877	32.9214	414.169	0.0794878	-3.65312	5e-05	0.0202067	yes
ENSG00000134668	SPOCD1	SPOC domain containing 1 [Source:HGNC Symbol;Acc:26338]	protein_coding	1:32254730-32281652	0.418265	19.0155	0.021996	-5.50661	0.00015	0.0470485	yes
ENSG00000141433	ADCYAP1	adenylate cyclase activating polypeptide 1 (pituitary) [Source:HGNC Symbol;Acc:241]	protein_coding	18:894435-912173	3.09906	92.9763	0.0333317	-4.90696	5e-05	0.0202067	yes
ENSG00000141469	SLC14A1	"solute carrier family 14 (urea transporter), member 1 [Source:HGNC Symbol;Acc:10918]"	protein_coding	18:42792959-43332485	20.871	0.872952	23.9085	4.57945	5e-05	0.0202067	yes
ENSG00000147488	ST18	suppression of tumorigenicity 18 (breast carcinoma) (zinc finger protein) [Source:HGNC Symbol;Acc:18695]	protein_coding	8:53023398-53373519	55.8064	6.37151	8.75874	3.13072	5e-05	0.0202067	yes
ENSG00000157005	SST	somatostatin [Source:HGNC Symbol;Acc:11329]	protein_coding	3:187386693-187388187	8.89978	72.5462	0.122677	-3.02706	0.00015	0.0470485	yes
ENSG00000162511	LAPTM5	lysosomal protein transmembrane 5 [Source:HGNC Symbol;Acc:29612]	protein_coding	1:31205315-31230667	21.8286	100.214	0.21782	-2.19879	0.0001	0.0368684	yes
ENSG00000168314	MOBP	myelin-associated oligodendrocyte basic protein [Source:HGNC Symbol;Acc:7189]	protein_coding	3:39508688-39570970	173.688	22.7646	7.62974	2.93163	5e-05	0.0202067	yes
ENSG00000168542	COL3A1	"collagen, type III, alpha 1 [Source:HGNC Symbol;Acc:2201]"	protein_coding	2:189839045-189877472	0.854469	44.2112	0.019327	-5.69324	5e-05	0.0202067	yes
ENSG00000170345	FOS	FBJ murine osteosarcoma viral oncogene homolog [Source:HGNC Symbol;Acc:3796]	protein_coding	14:75745476-75748933	6.53656	58.6712	0.11141	-3.16605	5e-05	0.0202067	yes
ENSG00000171951	SCG2	secretogranin II [Source:HGNC Symbol;Acc:10575]	protein_coding	2:224461657-224467221	102.791	614.05	0.167398	-2.57864	5e-05	0.0202067	yes
ENSG00000175274	TP53I11	tumor protein p53 inducible protein 11 [Source:HGNC Symbol;Acc:16842]	protein_coding	11:44740941-44972840	4.24284	22.3223	0.190072	-2.39538	5e-05	0.0202067	yes
ENSG00000176697	BDNF	brain-derived neurotrophic factor [Source:HGNC Symbol;Acc:1033]	protein_coding	11:27528384-27899195	1.01946	76.5847	0.0133115	-6.23118	5e-05	0.0202067	yes
ENSG00000179344	HLA-DQB1	"major histocompatibility complex, class II, DQ beta 1 [Source:HGNC Symbol;Acc:4944]"	protein_coding	6:32627243-32636160	0.0001	15.0316	6.65265e-06	-17.1976	5e-05	0.0202067	yes
ENSG00000182851	GPIHBP1	glycosylphosphatidylinositol anchored high density lipoprotein binding protein 1 [Source:HGNC Symbol;Acc:24945]	protein_coding	8:144295067-144299044	3.25696	0.0001	32569.6	14.9912	5e-05	0.0202067	yes
ENSG00000184144	CNTN2	contactin 2 (axonal) [Source:HGNC Symbol;Acc:2172]	protein_coding	1:205012324-205047627	55.3794	10.9247	5.06919	2.34176	5e-05	0.0202067	yes
ENSG00000185664	PMEL	premelanosome protein [Source:HGNC Symbol;Acc:10880]	protein_coding	12:56347888-56367101	0.0001	1.25966	7.93865e-05	-13.6207	5e-05	0.0202067	yes
ENSG00000187122	SLIT1	slit homolog 1 (Drosophila) [Source:HGNC Symbol;Acc:11085]	protein_coding	10:98757794-99052413	38.9349	7.01372	5.55125	2.47281	5e-05	0.0202067	yes
ENSG00000196126	HLA-DRB1	"major histocompatibility complex, class II, DR beta 1 [Source:HGNC Symbol;Acc:4948]"	protein_coding	6:32546545-32557625	0.0001	21.4503	4.66194e-06	-17.7106	5e-05	0.0202067	yes
ENSG00000196735	HLA-DQA1	"major histocompatibility complex, class II, DQ alpha 1 [Source:HGNC Symbol;Acc:4942]"	protein_coding	6:32595955-32614839	0.0001	5.16105	1.93759e-05	-15.6554	5e-05	0.0202067	yes
ENSG00000197971	MBP	myelin basic protein [Source:HGNC Symbol;Acc:6925]	protein_coding	18:74686645-74845639	974.808	167.315	5.82618	2.54255	5e-05	0.0202067	yes
ENSG00000198374	HIST1H2AL	"histone cluster 1, H2al [Source:HGNC Symbol;Acc:4730]"	protein_coding	6:27833033-27833606	0.0001	6.38403	1.56641e-05	-15.9622	5e-05	0.0202067	yes
ENSG00000198502	HLA-DRB5	"major histocompatibility complex, class II, DR beta 5 [Source:HGNC Symbol;Acc:4953]"	protein_coding	6:32485119-32498064	0.0001	22.4915	4.44612e-06	-17.779	5e-05	0.0202067	yes
ENSG00000206450	HLA-B	"major histocompatibility complex, class I, B [Source:HGNC Symbol;Acc:4932]"	protein_coding	HSCHR6_MHC_QBL:31311767-31315097	0.0001	46.3162	2.15907e-06	-18.8212	5e-05	0.0202067	yes
ENSG00000206457	CCHCR1	coiled-coil alpha-helical rod protein 1 [Source:HGNC Symbol;Acc:13930]	protein_coding	HSCHR6_MHC_QBL:31102652-31118444	1.25422	0.0001	12542.2	13.6145	5e-05	0.0202067	yes
ENSG00000211445	GPX3	glutathione peroxidase 3 (plasma) [Source:HGNC Symbol;Acc:4555]	protein_coding	5:150400123-150408554	6.62102	99.0143	0.0668693	-3.90251	5e-05	0.0202067	yes
ENSG00000221890	NPTXR	neuronal pentraxin receptor [Source:HGNC Symbol;Acc:7954]	protein_coding	22:39214456-39239987	46.8237	242.872	0.192792	-2.37489	0.00015	0.0470485	yes
ENSG00000225691	HLA-C	"major histocompatibility complex, class I, C [Source:HGNC Symbol;Acc:4933]"	protein_coding	HSCHR6_MHC_MCF:31313665-31317037	0.0001	1.54104	6.48912e-05	-13.9116	5e-05	0.0202067	yes
ENSG00000226674	TEX41	testis expressed 41 (non-protein coding) [Source:HGNC Symbol;Acc:48667]	lincRNA	2:145425533-145940216	0.235625	1.529	0.154104	-2.69802	0.00015	0.0470485	yes
ENSG00000228299	HLA-C	"major histocompatibility complex, class I, C [Source:HGNC Symbol;Acc:4933]"	protein_coding	HSCHR6_MHC_DBB:31228736-31232108	0.0001	2.65205	3.77067e-05	-14.6948	5e-05	0.0202067	yes
ENSG00000228628	ATF6B	activating transcription factor 6 beta [Source:HGNC Symbol;Acc:2349]	protein_coding	HSCHR6_MHC_MCF:32082522-32172461	1.24389	0.0001	12438.9	13.6026	5e-05	0.0202067	yes
ENSG00000228964	HLA-B	"major histocompatibility complex, class I, B [Source:HGNC Symbol;Acc:4932]"	protein_coding	HSCHR6_MHC_SSTO:31314549-31317907	5.41097	0.0001	54109.7	15.7236	5e-05	0.0202067	yes
ENSG00000229932	YWHAZP3	"tyrosine 3-monooxygenase/tryptophan 5-monooxygenase activation protein, zeta pseudogene 3 [Source:HGNC Symbol;Acc:31101]"	-	10:23425851-23426590	1.99949	0.0001	19994.9	14.2873	0.00015	0.0470485	yes
ENSG00000230230	TRIM26	tripartite motif containing 26 [Source:HGNC Symbol;Acc:12962]	protein_coding	HSCHR6_MHC_COX:30142136-30171100	0.0001	0.987899	0.000101225	-13.2701	5e-05	0.0202067	yes
ENSG00000231286	HLA-DQB1	"major histocompatibility complex, class II, DQ beta 1 [Source:HGNC Symbol;Acc:4944]"	protein_coding	HSCHR6_MHC_MCF:32658021-32667070	3.97019	0.0001	39701.9	15.2769	5e-05	0.0202067	yes
ENSG00000232641	MOG	myelin oligodendrocyte glycoprotein [Source:HGNC Symbol;Acc:7197]	protein_coding	HSCHR6_MHC_MCF:29624567-29639934	3.89335	0.0001	38933.5	15.2487	5e-05	0.0202067	yes
ENSG00000234704	BRD2	bromodomain containing 2 [Source:HGNC Symbol;Acc:1103]	protein_coding	HSCHR6_MHC_MANN:33056219-33103106	0.0001	1.28603	7.77587e-05	-13.6506	5e-05	0.0202067	yes
ENSG00000235657	HLA-A	"major histocompatibility complex, class I, A [Source:HGNC Symbol;Acc:4931]"	protein_coding	HSCHR6_MHC_DBB:29898999-29903640	1.23963	0.0001	12396.3	13.5976	5e-05	0.0202067	yes
ENSG00000235986	GNL1	guanine nucleotide binding protein-like 1 [Source:HGNC Symbol;Acc:4413]	protein_coding	HSCHR6_MHC_COX:30498997-30521345	0.0001	2.55513	3.9137e-05	-14.6411	0.00015	0.0470485	yes
ENSG00000236494	RP11-89N17.4	-	lincRNA	7:33832779-33842768	2.26335	0.0001	22633.5	14.4662	5e-05	0.0202067	yes
ENSG00000237022	HLA-C	"major histocompatibility complex, class I, C [Source:HGNC Symbol;Acc:4933]"	protein_coding	HSCHR6_MHC_MANN:31280023-31283395	0.0001	2.06588	4.84055e-05	-14.3345	5e-05	0.0202067	yes
ENSG00000263001	GTF2I	"cDNA FLJ55916, highly similar to General transcription factor II-I [Source:UniProtKB/TrEMBL;Acc:B4DH52]"	protein_coding	HG1257_PATCH:74122660-74225649	0.925679	0.0001	9256.79	13.1763	5e-05	0.0202067	yes
ENSG00000269513	AC139677.11	-	-	HG1146_PATCH:44039069-44041322	1.54304	0.0001	15430.4	13.9135	5e-05	0.0202067	yes
ENSG00000002587	HS3ST1	heparan sulfate (glucosamine) 3-O-sulfotransferase 1 [Source:HGNC Symbol;Acc:5194]	protein_coding	4:11394773-11431389	0.765592	2.83365	0.270179	-1.88801	0.04145	0.999585	no
ENSG00000006128	TAC1	"tachykinin, precursor 1 [Source:HGNC Symbol;Acc:11517]"	protein_coding	7:97361219-97369784	6.04111	43.7693	0.138022	-2.85703	0.00075	0.159205	no
ENSG00000006283	CACNA1G	"calcium channel, voltage-dependent, T type, alpha 1G subunit [Source:HGNC Symbol;Acc:1394]"	protein_coding	17:48633567-48709301	6.86596	18.0261	0.38089	-1.39255	0.02485	0.908708	no
ENSG00000006327	TNFRSF12A	"tumor necrosis factor receptor superfamily, member 12A [Source:HGNC Symbol;Acc:18152]"	protein_coding	16:3064712-3072384	0.920407	8.41265	0.109407	-3.19222	0.0029	0.322452	no
ENSG00000006611	USH1C	"Usher syndrome 1C (autosomal recessive, severe) [Source:HGNC Symbol;Acc:12597]"	protein_coding	11:17515441-17565963	5.05465	1.23979	4.07702	2.02752	0.0258	0.916537	no
ENSG00000007264	MATK	megakaryocyte-associated tyrosine kinase [Source:HGNC Symbol;Acc:6906]	protein_coding	19:3777970-3802127	10.6098	3.89536	2.7237	1.44557	0.042	0.999585	no
ENSG00000009709	PAX7	paired box 7 [Source:HGNC Symbol;Acc:8621]	protein_coding	1:18957499-19075360	1.03642	0.216624	4.78442	2.25834	0.0313	0.996702	no
ENSG00000010610	CD4	CD4 molecule [Source:HGNC Symbol;Acc:1678]	protein_coding	12:6896023-6929974	0.243199	2.44633	0.0994138	-3.33041	0.0036	0.356858	no
ENSG00000011028	MRC2	"mannose receptor, C type 2 [Source:HGNC Symbol;Acc:16875]"	protein_coding	17:60704761-60770958	1.61275	7.87377	0.204826	-2.28753	0.00535	0.449721	no
ENSG00000011426	ANLN	"anillin, actin binding protein [Source:HGNC Symbol;Acc:14082]"	protein_coding	7:36363829-36493400	112.916	18.94	5.96177	2.57574	0.0047	0.4203	no
ENSG00000011465	DCN	decorin [Source:HGNC Symbol;Acc:2705]	protein_coding	12:91539024-91576900	26.383	67.8915	0.388605	-1.36362	0.0146	0.722699	no
ENSG00000011600	TYROBP	TYRO protein tyrosine kinase binding protein [Source:HGNC Symbol;Acc:12449]	protein_coding	19:36395302-36399197	7.77194	34.1591	0.227522	-2.13592	0.0096	0.600429	no
ENSG00000016602	CLCA4	chloride channel accessory 4 [Source:HGNC Symbol;Acc:2018]	protein_coding	1:87012760-87158886	1.92042	0.394559	4.86726	2.28311	0.02705	0.928849	no
ENSG00000017427	IGF1	insulin-like growth factor 1 (somatomedin C) [Source:HGNC Symbol;Acc:5464]	protein_coding	12:102789644-102874423	1.32418	5.06502	0.261436	-1.93547	0.00625	0.482881	no
ENSG00000019582	CD74	"CD74 molecule, major histocompatibility complex, class II invariant chain [Source:HGNC Symbol;Acc:1697]"	protein_coding	5:149781199-149792492	75.1212	402.091	0.186826	-2.42023	0.0002	0.0591972	no
ENSG00000020633	RUNX3	runt-related transcription factor 3 [Source:HGNC Symbol;Acc:10473]	protein_coding	1:25226001-25291612	0.0485506	1.71367	0.0283314	-5.14146	0.0395	0.999585	no
ENSG00000021300	PLEKHB1	"pleckstrin homology domain containing, family B (evectins) member 1 [Source:HGNC Symbol;Acc:19079]"	protein_coding	11:73357222-73373864	96.4775	42.9632	2.24558	1.16709	0.0406	0.999585	no
ENSG00000026025	VIM	vimentin [Source:HGNC Symbol;Acc:12692]	protein_coding	10:17256237-17279592	130.963	467.031	0.280416	-1.83436	0.00085	0.168517	no
ENSG00000029559	IBSP	integrin-binding sialoprotein [Source:HGNC Symbol;Acc:5341]	protein_coding	4:88720732-88733074	0.0001	1.19201	8.38919e-05	-13.5411	0.00115	0.190293	no
ENSG00000035664	DAPK2	death-associated protein kinase 2 [Source:HGNC Symbol;Acc:2675]	protein_coding	15:64199234-64364232	2.77977	0.760327	3.65602	1.87027	0.0484	0.999585	no
ENSG00000042493	CAPG	"capping protein (actin filament), gelsolin-like [Source:HGNC Symbol;Acc:1474]"	protein_coding	2:85621870-85645555	5.06745	16.6521	0.304313	-1.71637	0.02695	0.928849	no
ENSG00000043591	ADRB1	adrenoceptor beta 1 [Source:HGNC Symbol;Acc:285]	protein_coding	10:115803805-115806667	6.14709	14.6131	0.420656	-1.24929	0.04205	0.999585	no
ENSG00000048052	HDAC9	histone deacetylase 9 [Source:HGNC Symbol;Acc:14065]	protein_coding	7:18126571-19042039	27.4484	74.0517	0.370665	-1.43181	0.04655	0.999585	no
ENSG00000050555	LAMC3	"laminin, gamma 3 [Source:HGNC Symbol;Acc:6494]"	protein_coding	9:133884468-133969860	0.872661	3.83615	0.227484	-2.13617	0.01635	0.755154	no
ENSG00000050730	TNIP3	TNFAIP3 interacting protein 3 [Source:HGNC Symbol;Acc:19315]	protein_coding	4:122052562-122148621	1.81358	0.0762345	23.7895	4.57225	0.027	0.928849	no
ENSG00000051523	CYBA	"cytochrome b-245, alpha polypeptide [Source:HGNC Symbol;Acc:2577]"	protein_coding	16:88709690-88717560	6.37468	18.2452	0.349389	-1.51709	0.04195	0.999585	no
ENSG00000054356	PTPRN	"protein tyrosine phosphatase, receptor type, N [Source:HGNC Symbol;Acc:9676]"	protein_coding	2:220154344-220174370	67.2301	166.792	0.403077	-1.31087	0.01015	0.618267	no
ENSG00000054690	PLEKHH1	"pleckstrin homology domain containing, family H (with MyTH4 domain) member 1 [Source:HGNC Symbol;Acc:17733]"	protein_coding	14:67913800-68067004	60.292	12.6735	4.75733	2.25015	0.0009	0.173518	no
ENSG00000056291	NPFFR2	neuropeptide FF receptor 2 [Source:HGNC Symbol;Acc:4525]	protein_coding	4:72897520-73013784	1.23657	0.0001	12365.7	13.5941	0.0002	0.0591972	no
ENSG00000056487	PHF21B	PHD finger protein 21B [Source:HGNC Symbol;Acc:25161]	protein_coding	22:45277041-45405880	1.52223	9.83739	0.154739	-2.69209	0.0078	0.539201	no
ENSG00000057657	PRDM1	"PR domain containing 1, with ZNF domain [Source:HGNC Symbol;Acc:9346]"	protein_coding	6:106534194-106557814	0.951286	3.29338	0.288848	-1.79162	0.02585	0.916537	no
ENSG00000059804	SLC2A3	"solute carrier family 2 (facilitated glucose transporter), member 3 [Source:HGNC Symbol;Acc:11007]"	protein_coding	12:8071825-8088871	42.9541	193.812	0.221628	-2.17379	0.0035	0.356858	no
ENSG00000060656	PTPRU	"protein tyrosine phosphatase, receptor type, U [Source:HGNC Symbol;Acc:9683]"	protein_coding	1:29563027-29653325	16.3623	5.6921	2.87456	1.52334	0.031	0.996124	no
ENSG00000064270	ATP2C2	"ATPase, Ca++ transporting, type 2C, member 2 [Source:HGNC Symbol;Acc:29103]"	protein_coding	16:84402132-84500967	2.30615	0.411977	5.59776	2.48485	0.0213	0.850988	no
ENSG00000064300	NGFR	nerve growth factor receptor [Source:HGNC Symbol;Acc:7809]	protein_coding	17:47572654-47661189	1.62711	21.4013	0.0760286	-3.71731	0.00115	0.190293	no
ENSG00000064787	BCAS1	breast carcinoma amplified sequence 1 [Source:HGNC Symbol;Acc:974]	protein_coding	20:52553315-52687304	102.926	31.6347	3.25358	1.70203	0.0048	0.422059	no
ENSG00000064932	SBNO2	strawberry notch homolog 2 (Drosophila) [Source:HGNC Symbol;Acc:29158]	protein_coding	19:1107635-1174282	2.36007	7.09713	0.332539	-1.58841	0.03555	0.999585	no
ENSG00000065320	NTN1	netrin 1 [Source:HGNC Symbol;Acc:8029]	protein_coding	17:8924858-9147317	1.17607	4.51755	0.260334	-1.94157	0.01655	0.75773	no
ENSG00000065325	GLP2R	glucagon-like peptide 2 receptor [Source:HGNC Symbol;Acc:4325]	protein_coding	17:9725522-9795419	1.17472	4.74638	0.247498	-2.01451	0.0118	0.664818	no
ENSG00000065361	ERBB3	v-erb-b2 avian erythroblastic leukemia viral oncogene homolog 3 [Source:HGNC Symbol;Acc:3431]	protein_coding	12:56473640-56507691	24.2996	5.66898	4.28641	2.09977	0.00625	0.482881	no
ENSG00000065675	PRKCQ	"protein kinase C, theta [Source:HGNC Symbol;Acc:9410]"	protein_coding	10:6469104-6622263	3.53661	0.901154	3.92453	1.97252	0.02545	0.914242	no
ENSG00000065809	FAM107B	"family with sequence similarity 107, member B [Source:HGNC Symbol;Acc:23726]"	protein_coding	10:14560555-14816896	45.7043	14.1477	3.23051	1.69176	0.01335	0.69101	no
ENSG00000066322	ELOVL1	ELOVL fatty acid elongase 1 [Source:HGNC Symbol;Acc:14418]	protein_coding	1:43829067-43833696	18.3849	7.17694	2.56166	1.35708	0.03635	0.999585	no
ENSG00000068793	CYFIP1	cytoplasmic FMR1 interacting protein 1 [Source:HGNC Symbol;Acc:13759]	protein_coding	15:22892004-23034427	17.0345	45.2138	0.376754	-1.4083	0.01775	0.793652	no
ENSG00000070882	OSBPL3	oxysterol binding protein-like 3 [Source:HGNC Symbol;Acc:16370]	protein_coding	7:24836157-25021253	6.7781	25.75	0.263227	-1.92562	0.0057	0.462492	no
ENSG00000071282	LMCD1	LIM and cysteine-rich domains 1 [Source:HGNC Symbol;Acc:6633]	protein_coding	3:7994491-8653610	1.32097	11.2251	0.11768	-3.08706	0.02005	0.829431	no
ENSG00000072786	STK10	serine/threonine kinase 10 [Source:HGNC Symbol;Acc:11388]	protein_coding	5:171469076-171615390	1.73386	7.43017	0.233354	-2.09941	0.0076	0.539201	no
ENSG00000072952	MRVI1	murine retrovirus integration site 1 homolog [Source:HGNC Symbol;Acc:7237]	protein_coding	11:10562818-10715535	41.3368	9.79709	4.21929	2.077	0.00555	0.459186	no
ENSG00000073756	PTGS2	prostaglandin-endoperoxide synthase 2 (prostaglandin G/H synthase and cyclooxygenase) [Source:HGNC Symbol;Acc:9605]	protein_coding	1:186640922-186649559	2.44918	11.1619	0.219423	-2.18821	0.01065	0.631598	no
ENSG00000075213	SEMA3A	"sema domain, immunoglobulin domain (Ig), short basic domain, secreted, (semaphorin) 3A [Source:HGNC Symbol;Acc:10723]"	protein_coding	7:83585092-84122040	13.9223	2.1798	6.38696	2.67513	0.0185	0.81004	no
ENSG00000075426	FOSL2	FOS-like antigen 2 [Source:HGNC Symbol;Acc:3798]	protein_coding	2:28607275-28640179	11.1415	44.2932	0.25154	-1.99114	0.0006	0.134138	no
ENSG00000075461	CACNG4	"calcium channel, voltage-dependent, gamma subunit 4 [Source:HGNC Symbol;Acc:1408]"	protein_coding	17:64961025-65029514	3.04048	7.71598	0.39405	-1.34355	0.03555	0.999585	no
ENSG00000075702	WDR62	WD repeat domain 62 [Source:HGNC Symbol;Acc:24502]	protein_coding	19:36545782-36596008	0.208115	1.05639	0.197006	-2.34369	0.0482	0.999585	no
ENSG00000076716	GPC4	glypican 4 [Source:HGNC Symbol;Acc:4452]	protein_coding	X:132434130-132549518	1.93896	7.30487	0.265434	-1.91358	0.0154	0.732916	no
ENSG00000077150	NFKB2	nuclear factor of kappa light polypeptide gene enhancer in B-cells 2 (p49/p100) [Source:HGNC Symbol;Acc:7795]	protein_coding	10:104153866-104162281	0.97152	3.4923	0.278189	-1.84586	0.0379	0.999585	no
ENSG00000077942	FBLN1	fibulin 1 [Source:HGNC Symbol;Acc:3600]	protein_coding	22:45898117-45997015	5.07094	12.1232	0.418284	-1.25745	0.03855	0.999585	no
ENSG00000080822	CLDND1	claudin domain containing 1 [Source:HGNC Symbol;Acc:1322]	protein_coding	3:98216447-98312567	224	98.7268	2.26889	1.18199	0.027	0.928849	no
ENSG00000080854	IGSF9B	"immunoglobulin superfamily, member 9B [Source:HGNC Symbol;Acc:32326]"	protein_coding	11:133778458-133826880	13.2675	44.2052	0.300134	-1.73632	0.0386	0.999585	no
ENSG00000081237	PTPRC	"protein tyrosine phosphatase, receptor type, C [Source:HGNC Symbol;Acc:9666]"	protein_coding	1:198607800-198726545	3.35028	8.43533	0.397172	-1.33216	0.0357	0.999585	no
ENSG00000081479	LRP2	low density lipoprotein receptor-related protein 2 [Source:HGNC Symbol;Acc:6694]	protein_coding	2:169983618-170219195	12.7149	1.50829	8.43001	3.07553	0.0028	0.316355	no
ENSG00000081803	CADPS2	Ca++-dependent secretion activator 2 [Source:HGNC Symbol;Acc:16018]	protein_coding	7:121958480-122526813	25.0892	9.91647	2.53005	1.33917	0.02925	0.965109	no
ENSG00000082556	OPRK1	"opioid receptor, kappa 1 [Source:HGNC Symbol;Acc:8154]"	protein_coding	8:54090130-54164257	4.18515	1.03374	4.04855	2.01741	0.02525	0.911733	no
ENSG00000083067	TRPM3	"transient receptor potential cation channel, subfamily M, member 3 [Source:HGNC Symbol;Acc:17992]"	protein_coding	9:73143978-74061820	13.1754	2.48293	5.30639	2.40773	0.00085	0.168517	no
ENSG00000084453	SLCO1A2	"solute carrier organic anion transporter family, member 1A2 [Source:HGNC Symbol;Acc:10956]"	protein_coding	12:21417533-21572528	18.2307	3.51176	5.19133	2.3761	0.0003	0.0788063	no
ENSG00000084710	EFR3B	EFR3 homolog B (S. cerevisiae) [Source:HGNC Symbol;Acc:29155]	protein_coding	2:25264998-25378243	20.2442	48.6506	0.416114	-1.26495	0.03065	0.989416	no
ENSG00000086205	FOLH1	folate hydrolase (prostate-specific membrane antigen) 1 [Source:HGNC Symbol;Acc:3788]	protein_coding	11:49168186-49230222	13.941	4.22078	3.30294	1.72375	0.04225	0.999585	no
ENSG00000087245	MMP2	"matrix metallopeptidase 2 (gelatinase A, 72kDa gelatinase, 72kDa type IV collagenase) [Source:HGNC Symbol;Acc:7166]"	protein_coding	16:55423611-55540603	1.24085	9.41956	0.131731	-2.92433	0.0015	0.228424	no
ENSG00000087589	CASS4	Cas scaffolding protein family member 4 [Source:HGNC Symbol;Acc:15878]	protein_coding	20:54987167-55034396	0.365012	1.89347	0.192774	-2.37502	0.0257	0.915399	no
ENSG00000089199	CHGB	chromogranin B (secretogranin 1) [Source:HGNC Symbol;Acc:1930]	protein_coding	20:5892075-5906007	60.3984	168.853	0.357698	-1.48319	0.00665	0.499106	no
ENSG00000089356	FXYD3	FXYD domain containing ion transport regulator 3 [Source:HGNC Symbol;Acc:4027]	protein_coding	19:35606731-35615228	1.16078	0.236379	4.91067	2.29592	0.0229	0.874689	no
ENSG00000090382	LYZ	lysozyme [Source:HGNC Symbol;Acc:6740]	protein_coding	12:69742120-69748014	1.22696	9.29874	0.131949	-2.92195	0.0165	0.75773	no
ENSG00000090621	PABPC4	"poly(A) binding protein, cytoplasmic 4 (inducible form) [Source:HGNC Symbol;Acc:8557]"	protein_coding	1:40026487-40042462	17.9766	39.6262	0.453654	-1.14033	0.0443	0.999585	no
ENSG00000090920	FCGBP	Fc fragment of IgG binding protein [Source:HGNC Symbol;Acc:13572]	protein_coding	19:40353962-40440533	1.04231	6.07064	0.171697	-2.54206	0.0004	0.100071	no
ENSG00000091513	TF	transferrin [Source:HGNC Symbol;Acc:11740]	protein_coding	3:133380841-133497850	194.925	56.6995	3.43786	1.78151	0.0029	0.322452	no
ENSG00000092621	PHGDH	phosphoglycerate dehydrogenase [Source:HGNC Symbol;Acc:8923]	protein_coding	1:120202420-120286838	16.7979	5.19955	3.23064	1.69182	0.0091	0.583038	no
ENSG00000095752	IL11	interleukin 11 [Source:HGNC Symbol;Acc:5966]	protein_coding	19:55875756-55881831	0.126907	1.21514	0.104438	-3.25928	0.044	0.999585	no
ENSG00000095794	CREM	cAMP responsive element modulator [Source:HGNC Symbol;Acc:2352]	protein_coding	10:35386933-35501886	16.2185	40.0118	0.405343	-1.30279	0.03435	0.999585	no
ENSG00000095970	TREM2	triggering receptor expressed on myeloid cells 2 [Source:HGNC Symbol;Acc:17761]	protein_coding	6:41126243-41130924	1.62661	8.11997	0.200322	-2.31961	0.02035	0.835264	no
ENSG00000099139	PCSK5	proprotein convertase subtilisin/kexin type 5 [Source:HGNC Symbol;Acc:8747]	protein_coding	9:78505559-78977255	22.0068	8.10446	2.71539	1.44116	0.0163	0.755154	no
ENSG00000099337	KCNK6	"potassium channel, subfamily K, member 6 [Source:HGNC Symbol;Acc:6281]"	protein_coding	19:38810483-38819660	0.179094	1.48576	0.12054	-3.05241	0.03995	0.999585	no
ENSG00000099341	PSMD8	"proteasome (prosome, macropain) 26S subunit, non-ATPase, 8 [Source:HGNC Symbol;Acc:9566]"	protein_coding	19:38865175-38874464	107.794	236.045	0.456667	-1.13079	0.04715	0.999585	no
ENSG00000099994	SUSD2	sushi domain containing 2 [Source:HGNC Symbol;Acc:30667]	protein_coding	22:24577226-24585078	0.603522	2.67276	0.225805	-2.14685	0.0244	0.899589	no
ENSG00000100116	GCAT	glycine C-acetyltransferase [Source:HGNC Symbol;Acc:4188]	protein_coding	22:38203911-38213183	9.50315	1.40983	6.74064	2.75288	0.00625	0.482881	no
ENSG00000100365	NCF4	"neutrophil cytosolic factor 4, 40kDa [Source:HGNC Symbol;Acc:7662]"	protein_coding	22:37243414-37274057	0.734693	3.44655	0.213168	-2.22994	0.0466	0.999585	no
ENSG00000100593	ISM2	isthmin 2 [Source:HGNC Symbol;Acc:23176]	protein_coding	14:77940739-77965210	0.334308	2.58656	0.129248	-2.95178	0.01855	0.81004	no
ENSG00000100979	PLTP	phospholipid transfer protein [Source:HGNC Symbol;Acc:9093]	protein_coding	20:44517263-44540794	14.4413	53.3136	0.270875	-1.8843	0.02545	0.914242	no
ENSG00000101180	HRH3	histamine receptor H3 [Source:HGNC Symbol;Acc:5184]	protein_coding	20:60790025-60795323	4.44757	0.826412	5.38178	2.42808	0.00835	0.560624	no
ENSG00000101200	AVP	arginine vasopressin [Source:HGNC Symbol;Acc:894]	protein_coding	20:3063201-3065370	0.0001	1.14593	8.72654e-05	-13.4842	0.0078	0.539201	no
ENSG00000101542	CDH20	"cadherin 20, type 2 [Source:HGNC Symbol;Acc:1760]"	protein_coding	18:59000814-59223006	12.8216	5.42986	2.36131	1.23959	0.0497	0.999585	no
ENSG00000101825	MXRA5	matrix-remodelling associated 5 [Source:HGNC Symbol;Acc:7539]	protein_coding	X:3226605-3264682	0.3175	4.87133	0.0651773	-3.93949	0.00025	0.0691283	no
ENSG00000101856	PGRMC1	progesterone receptor membrane component 1 [Source:HGNC Symbol;Acc:16090]	protein_coding	X:118370215-118378429	61.8997	153.796	0.402479	-1.31301	0.01305	0.682203	no
ENSG00000102265	TIMP1	TIMP metallopeptidase inhibitor 1 [Source:HGNC Symbol;Acc:11820]	protein_coding	X:47420515-47479252	9.1021	280.637	0.0324337	-4.94636	0.01385	0.701344	no
ENSG00000102359	SRPX2	"sushi-repeat containing protein, X-linked 2 [Source:HGNC Symbol;Acc:30668]"	protein_coding	X:99899214-99926296	0.337842	2.26466	0.14918	-2.74487	0.0334	0.999585	no
ENSG00000102468	HTR2A	"5-hydroxytryptamine (serotonin) receptor 2A, G protein-coupled [Source:HGNC Symbol;Acc:5293]"	protein_coding	13:47405684-47471169	24.6433	60.6879	0.406066	-1.30021	0.019	0.81004	no
ENSG00000102524	TNFSF13B	"tumor necrosis factor (ligand) superfamily, member 13b [Source:HGNC Symbol;Acc:11929]"	protein_coding	13:108903587-108960832	2.20316	6.26851	0.351465	-1.50855	0.0447	0.999585	no
ENSG00000102760	RGCC	regulator of cell cycle [Source:HGNC Symbol;Acc:20369]	protein_coding	13:42031694-42045018	57.317	21.2694	2.69481	1.43018	0.0213	0.850988	no
ENSG00000102934	PLLP	plasmolipin [Source:HGNC Symbol;Acc:18553]	protein_coding	16:57290003-57318599	14.7146	5.02707	2.92707	1.54946	0.02525	0.911733	no
ENSG00000103257	SLC7A5	"solute carrier family 7 (amino acid transporter light chain, L system), member 5 [Source:HGNC Symbol;Acc:11063]"	protein_coding	16:87863628-87903094	9.19924	34.6159	0.265752	-1.91185	0.001	0.181164	no
ENSG00000103313	MEFV	Mediterranean fever [Source:HGNC Symbol;Acc:6998]	protein_coding	16:3292027-3306627	0.336083	1.36807	0.245662	-2.02525	0.03665	0.999585	no
ENSG00000103740	ACSBG1	acyl-CoA synthetase bubblegum family member 1 [Source:HGNC Symbol;Acc:29567]	protein_coding	15:78370149-78538030	31.8893	12.1906	2.61589	1.3873	0.03935	0.999585	no
ENSG00000104081	BMF	Bcl2 modifying factor [Source:HGNC Symbol;Acc:24132]	protein_coding	15:40380090-40401093	0.370987	1.78282	0.20809	-2.26472	0.01495	0.727255	no
ENSG00000104332	SFRP1	secreted frizzled-related protein 1 [Source:HGNC Symbol;Acc:10776]	protein_coding	8:41119480-41167016	2.59594	0.654968	3.96346	1.98676	0.0241	0.89323	no
ENSG00000104856	RELB	v-rel avian reticuloendotheliosis viral oncogene homolog B [Source:HGNC Symbol;Acc:9956]	protein_coding	19:45504687-45541452	0.463948	2.3751	0.195338	-2.35595	0.04315	0.999585	no
ENSG00000104894	CD37	CD37 molecule [Source:HGNC Symbol;Acc:1666]	protein_coding	19:49834873-49891338	2.3913	13.8497	0.172661	-2.53399	0.0171	0.774475	no
ENSG00000105143	SLC1A6	"solute carrier family 1 (high affinity aspartate/glutamate transporter), member 6 [Source:HGNC Symbol;Acc:10944]"	protein_coding	19:15060845-15134081	4.1474	0.906091	4.57724	2.19448	0.02265	0.874689	no
ENSG00000105427	CNFN	cornifelin [Source:HGNC Symbol;Acc:30183]	protein_coding	19:42891170-42894439	0.0001	1.21475	8.23215e-05	-13.5684	0.0097	0.601314	no
ENSG00000105559	PLEKHA4	"pleckstrin homology domain containing, family A (phosphoinositide binding specific) member 4 [Source:HGNC Symbol;Acc:14339]"	protein_coding	19:49340353-49371889	1.10409	4.63713	0.238098	-2.07037	0.00555	0.459186	no
ENSG00000105650	PDE4C	"phosphodiesterase 4C, cAMP-specific [Source:HGNC Symbol;Acc:8782]"	protein_coding	19:18315539-18366229	3.29401	11.3919	0.289154	-1.79009	0.04735	0.999585	no
ENSG00000105695	MAG	myelin associated glycoprotein [Source:HGNC Symbol;Acc:6783]	protein_coding	19:35783027-35804707	54.9522	16.433	3.34402	1.74158	0.0133	0.69101	no
ENSG00000105976	MET	met proto-oncogene [Source:HGNC Symbol;Acc:7029]	protein_coding	7:116312443-116438440	5.02649	15.2972	0.328589	-1.60564	0.00875	0.572545	no
ENSG00000105989	WNT2	wingless-type MMTV integration site family member 2 [Source:HGNC Symbol;Acc:12780]	protein_coding	7:116916684-116963343	0.724492	3.27853	0.220981	-2.17801	0.0296	0.970427	no
ENSG00000106069	CHN2	chimerin 2 [Source:HGNC Symbol;Acc:1944]	protein_coding	7:29019582-29603286	34.7626	9.75429	3.56383	1.83343	0.00645	0.489338	no
ENSG00000106078	COBL	cordon-bleu WH2 repeat protein [Source:HGNC Symbol;Acc:22199]	protein_coding	7:50934443-51384515	48.1225	20.0859	2.39583	1.26053	0.0256	0.915169	no
ENSG00000106268	NUDT1	nudix (nucleoside diphosphate linked moiety X)-type motif 1 [Source:HGNC Symbol;Acc:8048]	protein_coding	7:2281856-2290781	1.70145	9.81777	0.173303	-2.52863	0.01335	0.69101	no
ENSG00000106367	AP1S1	"adaptor-related protein complex 1, sigma 1 subunit [Source:HGNC Symbol;Acc:559]"	protein_coding	7:100797677-100804877	28.2571	69.6462	0.405723	-1.30143	0.0264	0.921588	no
ENSG00000106624	AEBP1	AE binding protein 1 [Source:HGNC Symbol;Acc:303]	protein_coding	7:44143959-44154161	8.12075	17.4914	0.464271	-1.10696	0.0418	0.999585	no
ENSG00000106648	GALNTL5	UDP-N-acetyl-alpha-D-galactosamine:polypeptide N-acetylgalactosaminyltransferase-like 5 [Source:HGNC Symbol;Acc:21725]	protein_coding	7:151653463-151717019	0.582392	4.23306	0.137582	-2.86164	0.01735	0.783	no
ENSG00000106789	CORO2A	"coronin, actin binding protein, 2A [Source:HGNC Symbol;Acc:2255]"	protein_coding	9:100883256-100954922	1.60207	0.324069	4.94361	2.30556	0.01385	0.701344	no
ENSG00000106829	TLE4	"transducin-like enhancer of split 4 (E(sp1) homolog, Drosophila) [Source:HGNC Symbol;Acc:11840]"	protein_coding	9:82186687-82341658	39.6011	12.0581	3.28419	1.71554	0.0036	0.356858	no
ENSG00000106991	ENG	endoglin [Source:HGNC Symbol;Acc:3349]	protein_coding	9:130577290-130617035	3.68777	10.1198	0.364411	-1.45636	0.04065	0.999585	no
ENSG00000107562	CXCL12	chemokine (C-X-C motif) ligand 12 [Source:HGNC Symbol;Acc:10672]	protein_coding	10:44793037-44881941	3.36777	18.6948	0.180145	-2.47277	0.0041	0.386374	no
ENSG00000107679	PLEKHA1	"pleckstrin homology domain containing, family A (phosphoinositide binding specific) member 1 [Source:HGNC Symbol;Acc:14335]"	protein_coding	10:124134211-124191867	37.5853	16.3584	2.29761	1.20014	0.0384	0.999585	no
ENSG00000107796	ACTA2	"actin, alpha 2, smooth muscle, aorta [Source:HGNC Symbol;Acc:130]"	protein_coding	10:90639490-90775542	7.7227	43.1476	0.178983	-2.4821	0.0316	0.999585	no
ENSG00000108381	ASPA	aspartoacylase [Source:HGNC Symbol;Acc:756]	protein_coding	17:3343312-3461289	11.9575	1.56913	7.62046	2.92988	0.00335	0.355557	no
ENSG00000108387	4-Sep	septin 4 [Source:HGNC Symbol;Acc:9165]	protein_coding	17:56597197-56769416	136.033	40.5789	3.35231	1.74516	0.00485	0.422916	no
ENSG00000108821	COL1A1	"collagen, type I, alpha 1 [Source:HGNC Symbol;Acc:2197]"	protein_coding	17:48260649-48278993	1.21449	32.2783	0.0376256	-4.73214	0.0005	0.119403	no
ENSG00000108846	ABCC3	"ATP-binding cassette, sub-family C (CFTR/MRP), member 3 [Source:HGNC Symbol;Acc:54]"	protein_coding	17:48712137-48769613	2.93394	8.66098	0.338754	-1.56169	0.02485	0.908708	no
ENSG00000108984	MAP2K6	mitogen-activated protein kinase kinase 6 [Source:HGNC Symbol;Acc:6846]	protein_coding	17:67410838-67539472	7.77566	1.05037	7.40278	2.88807	0.0022	0.290774	no
ENSG00000109667	SLC2A9	"solute carrier family 2 (facilitated glucose transporter), member 9 [Source:HGNC Symbol;Acc:13446]"	protein_coding	4:9772776-10056560	0.481775	2.52806	0.190571	-2.3916	0.0346	0.999585	no
ENSG00000109861	CTSC	cathepsin C [Source:HGNC Symbol;Acc:2528]	protein_coding	11:88026759-88070955	8.07912	33.9017	0.23831	-2.06909	0.0151	0.730223	no
ENSG00000110077	MS4A6A	"membrane-spanning 4-domains, subfamily A, member 6A [Source:HGNC Symbol;Acc:13375]"	protein_coding	11:59939080-59952139	7.69454	38.6446	0.19911	-2.32836	0.0041	0.386374	no
ENSG00000110079	MS4A4A	"membrane-spanning 4-domains, subfamily A, member 4A [Source:HGNC Symbol;Acc:13371]"	protein_coding	11:60048013-60076445	1.43971	10.237	0.140638	-2.82994	0.00145	0.224057	no
ENSG00000110324	IL10RA	"interleukin 10 receptor, alpha [Source:HGNC Symbol;Acc:5964]"	protein_coding	11:117857062-117872196	3.86599	12.4037	0.31168	-1.68186	0.0352	0.999585	no
ENSG00000110400	PVRL1	poliovirus receptor-related 1 (herpesvirus entry mediator C) [Source:HGNC Symbol;Acc:9706]	protein_coding	11:119479134-119599794	9.5337	27.4456	0.347367	-1.52547	0.008	0.545844	no
ENSG00000110799	VWF	von Willebrand factor [Source:HGNC Symbol;Acc:12726]	protein_coding	12:6058039-6233936	6.53628	15.8744	0.41175	-1.28016	0.01405	0.706365	no
ENSG00000110876	SELPLG	selectin P ligand [Source:HGNC Symbol;Acc:10722]	protein_coding	12:109015685-109035094	3.51779	11.6615	0.301658	-1.72901	0.01545	0.732916	no
ENSG00000111249	CUX2	cut-like homeobox 2 [Source:HGNC Symbol;Acc:19347]	protein_coding	12:111471827-111788358	6.8686	16.2309	0.42318	-1.24066	0.02495	0.908708	no
ENSG00000111341	MGP	matrix Gla protein [Source:HGNC Symbol;Acc:7060]	protein_coding	12:14956505-15059520	11.1379	68.5136	0.162565	-2.62091	0.00555	0.459186	no
ENSG00000111348	ARHGDIB	Rho GDP dissociation inhibitor (GDI) beta [Source:HGNC Symbol;Acc:679]	protein_coding	12:15094950-15114662	10.1285	50.8948	0.199009	-2.3291	0.0027	0.311761	no
ENSG00000111450	STX2	syntaxin 2 [Source:HGNC Symbol;Acc:3403]	protein_coding	12:131274144-131323811	6.58005	20.3353	0.323578	-1.62782	0.02335	0.874689	no
ENSG00000111863	ADTRP	androgen-dependent TFPI-regulating protein [Source:HGNC Symbol;Acc:21214]	protein_coding	6:11712286-11807279	3.65195	0.778108	4.69337	2.23062	0.01815	0.80639	no
ENSG00000111885	MAN1A1	"mannosidase, alpha, class 1A, member 1 [Source:HGNC Symbol;Acc:6821]"	protein_coding	6:119498373-119670926	8.56314	29.6628	0.288683	-1.79244	0.0019	0.260971	no
ENSG00000111981	ULBP1	UL16 binding protein 1 [Source:HGNC Symbol;Acc:14893]	protein_coding	6:150285142-150294846	0.331267	1.61488	0.205134	-2.28536	0.03305	0.999585	no
ENSG00000112038	OPRM1	"opioid receptor, mu 1 [Source:HGNC Symbol;Acc:8156]"	protein_coding	6:154331630-154677926	7.8899	1.34048	5.88588	2.55726	0.04535	0.999585	no
ENSG00000112218	GPR63	G protein-coupled receptor 63 [Source:HGNC Symbol;Acc:13302]	protein_coding	6:97233012-97285353	7.95899	3.06812	2.59409	1.37523	0.02865	0.95735	no
ENSG00000112303	VNN2	vanin 2 [Source:HGNC Symbol;Acc:12706]	protein_coding	6:133065008-133084598	0.418644	1.47118	0.284563	-1.81318	0.03235	0.999585	no
ENSG00000112425	EPM2A	"epilepsy, progressive myoclonus type 2A, Lafora disease (laforin) [Source:HGNC Symbol;Acc:3413]"	protein_coding	6:145822718-146058354	7.11519	2.00848	3.54257	1.8248	0.0106	0.631598	no
ENSG00000112559	MDFI	MyoD family inhibitor [Source:HGNC Symbol;Acc:6967]	protein_coding	6:41604619-41621984	1.68146	5.90933	0.284543	-1.81328	0.039	0.999585	no
ENSG00000112715	VEGFA	vascular endothelial growth factor A [Source:HGNC Symbol;Acc:12680]	protein_coding	6:43737920-43754224	45.7421	120.383	0.379971	-1.39604	0.04855	0.999585	no
ENSG00000112769	LAMA4	"laminin, alpha 4 [Source:HGNC Symbol;Acc:6484]"	protein_coding	6:112429962-112672498	0.309103	1.30762	0.236386	-2.08078	0.0203	0.834842	no
ENSG00000112773	FAM46A	"family with sequence similarity 46, member A [Source:HGNC Symbol;Acc:18345]"	protein_coding	6:82201155-82462491	0.784057	3.66373	0.214005	-2.22428	0.0059	0.467881	no
ENSG00000112812	PRSS16	"protease, serine, 16 (thymus) [Source:HGNC Symbol;Acc:9480]"	protein_coding	6:27215479-27224403	1.10101	0.25236	4.36285	2.12527	0.02365	0.883077	no
ENSG00000112893	MAN2A1	"mannosidase, alpha, class 2A, member 1 [Source:HGNC Symbol;Acc:6824]"	protein_coding	5:109025066-109205326	42.2124	19.228	2.19536	1.13446	0.0398	0.999585	no
ENSG00000112936	C7	complement component 7 [Source:HGNC Symbol;Acc:1346]	protein_coding	5:40909353-40983041	2.30179	7.5351	0.305476	-1.71087	0.01465	0.722699	no
ENSG00000112972	HMGCS1	3-hydroxy-3-methylglutaryl-CoA synthase 1 (soluble) [Source:HGNC Symbol;Acc:5007]	protein_coding	5:43287702-43313614	28.202	75.3922	0.374071	-1.41862	0.0218	0.866025	no
ENSG00000113161	HMGCR	3-hydroxy-3-methylglutaryl-CoA reductase [Source:HGNC Symbol;Acc:5006]	protein_coding	5:74615979-74657929	22.4042	50.3184	0.445249	-1.16732	0.03995	0.999585	no
ENSG00000113369	ARRDC3	arrestin domain containing 3 [Source:HGNC Symbol;Acc:29263]	protein_coding	5:90664540-90679176	21.0262	44.4351	0.473189	-1.07951	0.03855	0.999585	no
ENSG00000113504	SLC12A7	"solute carrier family 12 (potassium/chloride transporter), member 7 [Source:HGNC Symbol;Acc:10915]"	protein_coding	5:1050498-1112150	3.81406	12.614	0.302367	-1.72563	0.008	0.545844	no
ENSG00000113594	LIFR	leukemia inhibitory factor receptor alpha [Source:HGNC Symbol;Acc:6597]	protein_coding	5:38475064-38671318	27.8038	12.6172	2.20364	1.13989	0.0393	0.999585	no
ENSG00000113739	STC2	stanniocalcin 2 [Source:HGNC Symbol;Acc:11374]	protein_coding	5:172741715-172756506	1.66606	8.53689	0.19516	-2.35727	0.01995	0.826922	no
ENSG00000114019	AMOTL2	angiomotin like 2 [Source:HGNC Symbol;Acc:17812]	protein_coding	3:134070693-134094321	20.4405	6.31846	3.23504	1.69379	0.003	0.326658	no
ENSG00000114251	WNT5A	"wingless-type MMTV integration site family, member 5A [Source:HGNC Symbol;Acc:12784]"	protein_coding	3:55499742-55523973	1.95374	5.7553	0.339468	-1.55865	0.0199	0.826479	no
ENSG00000114993	RTKN	rhotekin [Source:HGNC Symbol;Acc:10466]	protein_coding	2:74652962-74669549	19.3812	5.73652	3.37856	1.75641	0.0212	0.850988	no
ENSG00000115165	CYTIP	cytohesin 1 interacting protein [Source:HGNC Symbol;Acc:9506]	protein_coding	2:158271130-158345473	0.798732	3.92037	0.203739	-2.29521	0.0426	0.999585	no
ENSG00000115170	ACVR1	"activin A receptor, type I [Source:HGNC Symbol;Acc:171]"	protein_coding	2:158592957-158732374	5.20886	13.468	0.386758	-1.3705	0.0231	0.874689	no
ENSG00000115252	PDE1A	"phosphodiesterase 1A, calmodulin-dependent [Source:HGNC Symbol;Acc:8774]"	protein_coding	2:183004762-183387919	66.3697	18.8291	3.52485	1.81756	0.0228	0.874689	no
ENSG00000115423	DNAH6	"dynein, axonemal, heavy chain 6 [Source:HGNC Symbol;Acc:2951]"	protein_coding	2:84743578-85046713	5.90621	1.28809	4.58525	2.197	0.04065	0.999585	no
ENSG00000115523	GNLY	granulysin [Source:HGNC Symbol;Acc:4414]	protein_coding	2:85912297-85925977	0.382218	1.76247	0.216865	-2.20513	0.03675	0.999585	no
ENSG00000115526	CHST10	carbohydrate sulfotransferase 10 [Source:HGNC Symbol;Acc:19650]	protein_coding	2:101008326-101034118	12.4511	30.222	0.411988	-1.27933	0.02175	0.865675	no
ENSG00000115919	KYNU	kynureninase [Source:HGNC Symbol;Acc:6469]	protein_coding	2:143635066-143799890	0.217939	3.09387	0.0704422	-3.82742	0.009	0.581608	no
ENSG00000116014	KISS1R	KISS1 receptor [Source:HGNC Symbol;Acc:4510]	protein_coding	19:917286-921015	0.0001	0.947736	0.000105515	-13.2103	0.0024	0.300214	no
ENSG00000116962	NID1	nidogen 1 [Source:HGNC Symbol;Acc:7821]	protein_coding	1:236139129-236228462	2.17521	5.62863	0.386455	-1.37163	0.0377	0.999585	no
ENSG00000117016	RIMS3	regulating synaptic membrane exocytosis 3 [Source:HGNC Symbol;Acc:21292]	protein_coding	1:41086350-41131329	47.6198	20.0696	2.37273	1.24655	0.0162	0.753192	no
ENSG00000117266	CDK18	cyclin-dependent kinase 18 [Source:HGNC Symbol;Acc:8751]	protein_coding	1:205473722-205501921	33.1361	10.3942	3.18794	1.67263	0.00245	0.302863	no
ENSG00000117525	F3	"coagulation factor III (thromboplastin, tissue factor) [Source:HGNC Symbol;Acc:3541]"	protein_coding	1:94994780-95007356	22.6745	54.9788	0.412423	-1.2778	0.026	0.916762	no
ENSG00000117632	STMN1	stathmin 1 [Source:HGNC Symbol;Acc:6510]	protein_coding	1:26210671-26233482	380.346	170.845	2.22626	1.15462	0.0472	0.999585	no
ENSG00000118004	COLEC11	collectin sub-family member 11 [Source:HGNC Symbol;Acc:17213]	protein_coding	2:3642425-3692048	1.23023	0.0617983	19.9072	4.31522	0.0056	0.461506	no
ENSG00000118407	FILIP1	filamin A interacting protein 1 [Source:HGNC Symbol;Acc:21015]	protein_coding	6:75994729-76203454	4.8149	0.806492	5.97018	2.57777	0.00485	0.422916	no
ENSG00000118640	VAMP8	vesicle-associated membrane protein 8 [Source:HGNC Symbol;Acc:12647]	protein_coding	2:85788684-85809154	0.869378	5.82002	0.149377	-2.74297	0.02295	0.874689	no
ENSG00000118785	SPP1	secreted phosphoprotein 1 [Source:HGNC Symbol;Acc:11255]	protein_coding	4:88896818-88904562	335.493	1068.01	0.314129	-1.67057	0.00385	0.372847	no
ENSG00000118946	PCDH17	protocadherin 17 [Source:HGNC Symbol;Acc:14267]	protein_coding	13:58205943-58303445	23.9557	10.8223	2.21355	1.14636	0.0382	0.999585	no
ENSG00000119139	TJP2	tight junction protein 2 [Source:HGNC Symbol;Acc:11828]	protein_coding	9:71736208-71870124	24.9389	11.5783	2.15393	1.10697	0.04795	0.999585	no
ENSG00000119314	PTBP3	polypyrimidine tract binding protein 3 [Source:HGNC Symbol;Acc:10253]	protein_coding	9:114980714-115095947	7.29111	16.5041	0.441776	-1.17861	0.0295	0.96866	no
ENSG00000119508	NR4A3	"nuclear receptor subfamily 4, group A, member 3 [Source:HGNC Symbol;Acc:7982]"	protein_coding	9:102584136-102629173	1.69196	4.52869	0.373609	-1.4204	0.04285	0.999585	no
ENSG00000119535	CSF3R	colony stimulating factor 3 receptor (granulocyte) [Source:HGNC Symbol;Acc:2439]	protein_coding	1:36931643-36948879	3.03696	9.36101	0.324427	-1.62404	0.03745	0.999585	no
ENSG00000119681	LTBP2	latent transforming growth factor beta binding protein 2 [Source:HGNC Symbol;Acc:6715]	protein_coding	14:74964872-75079306	1.06988	3.95952	0.270204	-1.88788	0.0067	0.499293	no
ENSG00000119714	GPR68	G protein-coupled receptor 68 [Source:HGNC Symbol;Acc:4519]	protein_coding	14:91698875-91720269	2.05414	6.65507	0.308658	-1.69592	0.04285	0.999585	no
ENSG00000120129	DUSP1	dual specificity phosphatase 1 [Source:HGNC Symbol;Acc:3064]	protein_coding	5:172185228-172204777	9.02018	30.5013	0.295731	-1.75764	0.00685	0.505097	no
ENSG00000120162	MOB3B	MOB kinase activator 3B [Source:HGNC Symbol;Acc:23825]	protein_coding	9:27325206-27529779	7.27229	2.71199	2.68153	1.42306	0.0177	0.793103	no
ENSG00000120738	EGR1	early growth response 1 [Source:HGNC Symbol;Acc:3238]	protein_coding	5:137801178-137805004	1.17607	5.39982	0.217798	-2.19894	0.01235	0.676437	no
ENSG00000120903	CHRNA2	"cholinergic receptor, nicotinic, alpha 2 (neuronal) [Source:HGNC Symbol;Acc:1956]"	protein_coding	8:27317278-27337400	0.529173	2.25902	0.234249	-2.09389	0.0284	0.95735	no
ENSG00000121769	FABP3	"fatty acid binding protein 3, muscle and heart (mammary-derived growth inhibitor) [Source:HGNC Symbol;Acc:3557]"	protein_coding	1:31838471-31849697	88.7086	200.977	0.441387	-1.17988	0.0344	0.999585	no
ENSG00000121966	CXCR4	chemokine (C-X-C motif) receptor 4 [Source:HGNC Symbol;Acc:2561]	protein_coding	2:136871918-136875735	0.972745	16.3864	0.0593629	-4.07429	0.0004	0.100071	no
ENSG00000122223	CD244	"CD244 molecule, natural killer cell receptor 2B4 [Source:HGNC Symbol;Acc:18171]"	protein_coding	1:160799949-160832692	0.119756	2.18299	0.0548587	-4.18814	0.04805	0.999585	no
ENSG00000122254	HS3ST2	heparan sulfate (glucosamine) 3-O-sulfotransferase 2 [Source:HGNC Symbol;Acc:5195]	protein_coding	16:22825497-22927659	3.4295	17.4342	0.196711	-2.34585	0.002	0.269423	no
ENSG00000122367	LDB3	LIM domain binding 3 [Source:HGNC Symbol;Acc:15710]	protein_coding	10:88428205-88495825	5.95736	1.05819	5.62976	2.49307	0.00295	0.326286	no
ENSG00000122585	NPY	neuropeptide Y [Source:HGNC Symbol;Acc:7955]	protein_coding	7:24323781-24331484	28.1125	105.802	0.265709	-1.91208	0.0044	0.39856	no
ENSG00000122861	PLAU	"plasminogen activator, urokinase [Source:HGNC Symbol;Acc:9052]"	protein_coding	10:75668934-75682535	0.415187	3.48647	0.119085	-3.06993	0.0147	0.723467	no
ENSG00000123219	CENPK	centromere protein K [Source:HGNC Symbol;Acc:29479]	protein_coding	5:64813592-64858998	0.187026	1.21051	0.154502	-2.6943	0.0146	0.722699	no
ENSG00000123358	NR4A1	"nuclear receptor subfamily 4, group A, member 1 [Source:HGNC Symbol;Acc:7980]"	protein_coding	12:52416615-52453291	2.47556	16.4231	0.150736	-2.7299	0.0019	0.260971	no
ENSG00000123560	PLP1	proteolipid protein 1 [Source:HGNC Symbol;Acc:9086]	protein_coding	X:103028646-103047548	768.612	237.646	3.23427	1.69344	0.0028	0.316355	no
ENSG00000123989	CHPF	chondroitin polymerizing factor [Source:HGNC Symbol;Acc:24291]	protein_coding	2:220403668-220415317	9.79238	29.5484	0.331401	-1.59335	0.02055	0.83856	no
ENSG00000124116	WFDC3	WAP four-disulfide core domain 3 [Source:HGNC Symbol;Acc:15957]	protein_coding	20:44376582-44420571	1.10325	0.0001	11032.5	13.4295	0.0008	0.163223	no
ENSG00000124225	PMEPA1	"prostate transmembrane protein, androgen induced 1 [Source:HGNC Symbol;Acc:14107]"	protein_coding	20:56223447-56286592	7.83604	19.1559	0.409067	-1.28959	0.0224	0.874689	no
ENSG00000124575	HIST1H1D	"histone cluster 1, H1d [Source:HGNC Symbol;Acc:4717]"	protein_coding	6:26234439-26235216	8.21933	41.3862	0.198601	-2.33206	0.0038	0.371428	no
ENSG00000124762	CDKN1A	"cyclin-dependent kinase inhibitor 1A (p21, Cip1) [Source:HGNC Symbol;Acc:1784]"	protein_coding	6:36644304-36655116	9.37821	28.4517	0.329619	-1.60113	0.0088	0.572545	no
ENSG00000124766	SOX4	SRY (sex determining region Y)-box 4 [Source:HGNC Symbol;Acc:11200]	protein_coding	6:21593971-21598847	2.70644	9.34223	0.2897	-1.78737	0.0092	0.584103	no
ENSG00000124785	NRN1	neuritin 1 [Source:HGNC Symbol;Acc:17972]	protein_coding	6:5998231-6007200	44.1012	156.196	0.282345	-1.82447	0.0011	0.190293	no
ENSG00000124831	LRRFIP1	leucine rich repeat (in FLII) interacting protein 1 [Source:HGNC Symbol;Acc:6702]	protein_coding	2:238536218-238751451	26.069	65.2508	0.39952	-1.32366	0.04665	0.999585	no
ENSG00000125810	CD93	CD93 molecule [Source:HGNC Symbol;Acc:15855]	protein_coding	20:23059985-23066977	2.48566	7.85162	0.316579	-1.65936	0.0096	0.600429	no
ENSG00000125869	LAMP5	"lysosomal-associated membrane protein family, member 5 [Source:HGNC Symbol;Acc:16097]"	protein_coding	20:9485826-9511171	12.5311	36.4444	0.343842	-1.54018	0.0102	0.619517	no
ENSG00000126709	IFI6	"interferon, alpha-inducible protein 6 [Source:HGNC Symbol;Acc:4054]"	protein_coding	1:27992571-27998729	101.321	40.3465	2.51127	1.32842	0.02495	0.908708	no
ENSG00000128016	ZFP36	ZFP36 ring finger protein [Source:HGNC Symbol;Acc:12862]	protein_coding	19:39897452-39900052	5.29784	14.763	0.358859	-1.47851	0.03005	0.980591	no
ENSG00000128242	GAL3ST1	galactose-3-O-sulfotransferase 1 [Source:HGNC Symbol;Acc:24240]	protein_coding	22:30950621-30970574	3.30257	1.20258	2.74624	1.45746	0.0399	0.999585	no
ENSG00000128272	ATF4	activating transcription factor 4 [Source:HGNC Symbol;Acc:786]	protein_coding	22:39915699-39918691	41.8131	96.4969	0.43331	-1.20653	0.02925	0.965109	no
ENSG00000128578	STRIP2	striatin interacting protein 2 [Source:HGNC Symbol;Acc:22209]	protein_coding	7:129074273-129128240	4.28328	17.7976	0.240666	-2.05489	0.00375	0.368254	no
ENSG00000128683	GAD1	"glutamate decarboxylase 1 (brain, 67kDa) [Source:HGNC Symbol;Acc:4092]"	protein_coding	2:171669722-171717661	23.653	85.1023	0.277936	-1.84717	0.0009	0.173518	no
ENSG00000129422	MTUS1	microtubule associated tumor suppressor 1 [Source:HGNC Symbol;Acc:29789]	protein_coding	8:17433941-17658426	47.0063	20.6179	2.27988	1.18896	0.01845	0.81004	no
ENSG00000129667	RHBDF2	rhomboid 5 homolog 2 (Drosophila) [Source:HGNC Symbol;Acc:20788]	protein_coding	17:74466972-74497872	4.39967	12.663	0.347443	-1.52515	0.03245	0.999585	no
ENSG00000129757	CDKN1C	"cyclin-dependent kinase inhibitor 1C (p57, Kip2) [Source:HGNC Symbol;Acc:1786]"	protein_coding	11:2904442-2907111	10.1021	2.67891	3.77097	1.91494	0.02315	0.874689	no
ENSG00000130066	SAT1	spermidine/spermine N1-acetyltransferase 1 [Source:HGNC Symbol;Acc:10540]	protein_coding	X:23801289-23804343	94.6606	281.661	0.33608	-1.57312	0.0064	0.487304	no
ENSG00000130208	APOC1	apolipoprotein C-I [Source:HGNC Symbol;Acc:607]	protein_coding	19:45417503-45422606	4.93451	38.1477	0.129353	-2.95062	0.0042	0.388321	no
ENSG00000130475	FCHO1	FCH domain only 1 [Source:HGNC Symbol;Acc:29002]	protein_coding	19:17858526-17899377	15.2707	5.03078	3.03545	1.60191	0.01035	0.625015	no
ENSG00000130592	LSP1	lymphocyte-specific protein 1 [Source:HGNC Symbol;Acc:6707]	protein_coding	11:1874199-1913497	0.907656	17.1854	0.0528155	-4.24289	0.0002	0.0591972	no
ENSG00000130600	H19	"H19, imprinted maternally expressed transcript (non-protein coding) [Source:HGNC Symbol;Acc:4713]"	-	11:2016405-2022700	20.4262	2.72631	7.49225	2.9054	0.00115	0.190293	no
ENSG00000131094	C1QL1	"complement component 1, q subcomponent-like 1 [Source:HGNC Symbol;Acc:24182]"	protein_coding	17:43037060-43045439	3.38878	19.6581	0.172386	-2.53629	0.0048	0.422059	no
ENSG00000131981	LGALS3	"lectin, galactoside-binding, soluble, 3 [Source:HGNC Symbol;Acc:6563]"	protein_coding	14:55590827-55612126	16.7168	44.1216	0.37888	-1.40019	0.0232	0.874689	no
ENSG00000132000	PODNL1	podocan-like 1 [Source:HGNC Symbol;Acc:26275]	protein_coding	19:14041999-14072254	0.208444	1.62606	0.12819	-2.96365	0.0406	0.999585	no
ENSG00000132205	EMILIN2	elastin microfibril interfacer 2 [Source:HGNC Symbol;Acc:19881]	protein_coding	18:2847027-2915991	0.932282	3.72419	0.250331	-1.99809	0.01605	0.747873	no
ENSG00000132326	PER2	period circadian clock 2 [Source:HGNC Symbol;Acc:8846]	protein_coding	2:239140324-239198743	3.67837	10.3679	0.354784	-1.49499	0.04835	0.999585	no
ENSG00000132692	BCAN	brevican [Source:HGNC Symbol;Acc:23059]	protein_coding	1:156611181-156631216	36.3452	13.0769	2.77934	1.47474	0.0389	0.999585	no
ENSG00000132702	HAPLN2	hyaluronan and proteoglycan link protein 2 [Source:HGNC Symbol;Acc:17410]	protein_coding	1:156589085-156595517	56.5565	8.40739	6.727	2.74996	0.00105	0.186998	no
ENSG00000132821	VSTM2L	V-set and transmembrane domain containing 2 like [Source:HGNC Symbol;Acc:16096]	protein_coding	20:36531498-36573752	53.6576	157.357	0.340993	-1.55219	0.0207	0.843044	no
ENSG00000132854	KANK4	KN motif and ankyrin repeat domains 4 [Source:HGNC Symbol;Acc:27263]	protein_coding	1:62702650-62785085	1.17257	0.175149	6.6947	2.74302	0.03135	0.996702	no
ENSG00000132965	ALOX5AP	arachidonate 5-lipoxygenase-activating protein [Source:HGNC Symbol;Acc:436]	protein_coding	13:31309644-31338556	8.10367	27.0048	0.300083	-1.73657	0.02625	0.920941	no
ENSG00000133069	TMCC2	transmembrane and coiled-coil domain family 2 [Source:HGNC Symbol;Acc:24239]	protein_coding	1:205197303-205242471	16.0159	7.12631	2.24743	1.16828	0.04905	0.999585	no
ENSG00000133083	DCLK1	doublecortin-like kinase 1 [Source:HGNC Symbol;Acc:2700]	protein_coding	13:36345477-36705443	93.4592	208.825	0.447548	-1.15989	0.03905	0.999585	no
ENSG00000133101	CCNA1	cyclin A1 [Source:HGNC Symbol;Acc:1577]	protein_coding	13:37005966-37017019	2.96919	8.95666	0.331506	-1.59289	0.0427	0.999585	no
ENSG00000133112	TPT1	"tumor protein, translationally-controlled 1 [Source:HGNC Symbol;Acc:12022]"	protein_coding	13:45911007-45965872	340.321	774.135	0.439615	-1.18569	0.04605	0.999585	no
ENSG00000133135	RNF128	"ring finger protein 128, E3 ubiquitin protein ligase [Source:HGNC Symbol;Acc:21153]"	protein_coding	X:105937023-106040223	2.26384	7.41461	0.305322	-1.7116	0.02635	0.921588	no
ENSG00000133454	MYO18B	myosin XVIIIB [Source:HGNC Symbol;Acc:18150]	protein_coding	22:26138110-26427007	0.0144953	1.10342	0.0131367	-6.25025	0.01635	0.755154	no
ENSG00000133639	BTG1	"B-cell translocation gene 1, anti-proliferative [Source:HGNC Symbol;Acc:1130]"	protein_coding	12:92378755-92583436	6.47142	18.1722	0.356116	-1.48958	0.03205	0.999585	no
ENSG00000134013	LOXL2	lysyl oxidase-like 2 [Source:HGNC Symbol;Acc:6666]	protein_coding	8:23154701-23315208	1.48231	6.66524	0.222394	-2.16881	0.0434	0.999585	no
ENSG00000134042	MRO	maestro [Source:HGNC Symbol;Acc:24121]	protein_coding	18:48324573-48351772	13.7233	3.32027	4.13319	2.04725	0.01535	0.732916	no
ENSG00000134115	CNTN6	contactin 6 [Source:HGNC Symbol;Acc:2176]	protein_coding	3:1134259-1445901	8.59163	2.60227	3.30159	1.72316	0.0156	0.736706	no
ENSG00000134184	GSTM1	glutathione S-transferase mu 1 [Source:HGNC Symbol;Acc:4632]	protein_coding	1:110210643-110252171	0.0001	3.32184	3.01038e-05	-15.0197	0.04315	0.999585	no
ENSG00000134531	EMP1	epithelial membrane protein 1 [Source:HGNC Symbol;Acc:3333]	protein_coding	12:13349649-13369708	7.98694	20.6156	0.387422	-1.36802	0.01365	0.699646	no
ENSG00000134548	C12orf39	chromosome 12 open reading frame 39 [Source:HGNC Symbol;Acc:28139]	protein_coding	12:21679240-21757781	10.744	1.45629	7.37765	2.88316	0.00625	0.482881	no
ENSG00000134716	CYP2J2	"cytochrome P450, family 2, subfamily J, polypeptide 2 [Source:HGNC Symbol;Acc:2634]"	protein_coding	1:60358979-60392462	13.9425	3.39861	4.10241	2.03647	0.02275	0.874689	no
ENSG00000134757	DSG3	desmoglein 3 [Source:HGNC Symbol;Acc:3050]	protein_coding	18:29027757-29058665	0.134055	0.97623	0.137319	-2.8644	0.0197	0.819793	no
ENSG00000134817	APLNR	apelin receptor [Source:HGNC Symbol;Acc:339]	protein_coding	11:57001050-57004709	16.4108	44.9547	0.365052	-1.45383	0.0149	0.727255	no
ENSG00000134871	COL4A2	"collagen, type IV, alpha 2 [Source:HGNC Symbol;Acc:2203]"	protein_coding	13:110801317-111165374	7.49295	21.6295	0.346423	-1.52939	0.04465	0.999585	no
ENSG00000134986	NREP	neuronal regeneration related protein [Source:HGNC Symbol;Acc:16834]	protein_coding	5:110831730-111353006	53.0455	131.646	0.40294	-1.31136	0.03445	0.999585	no
ENSG00000135046	ANXA1	annexin A1 [Source:HGNC Symbol;Acc:533]	protein_coding	9:75766672-75785309	22.5448	53.1161	0.424444	-1.23635	0.0351	0.999585	no
ENSG00000135299	ANKRD6	ankyrin repeat domain 6 [Source:HGNC Symbol;Acc:17280]	protein_coding	6:90142888-90348472	12.6761	38.0162	0.333439	-1.5845	0.04685	0.999585	no
ENSG00000135324	MRAP2	melanocortin 2 receptor accessory protein 2 [Source:HGNC Symbol;Acc:21232]	protein_coding	6:84743474-84800600	11.8363	32.0705	0.369071	-1.43803	0.01385	0.701344	no
ENSG00000135333	EPHA7	EPH receptor A7 [Source:HGNC Symbol;Acc:3390]	protein_coding	6:93949737-94129265	9.07307	2.98425	3.04032	1.60422	0.01485	0.727255	no
ENSG00000135363	LMO2	LIM domain only 2 (rhombotin-like 1) [Source:HGNC Symbol;Acc:6642]	protein_coding	11:33880121-33913836	10.4837	26.8961	0.389785	-1.35925	0.0497	0.999585	no
ENSG00000135451	TROAP	trophinin associated protein [Source:HGNC Symbol;Acc:12327]	protein_coding	12:49686413-49725514	0.0001	1.48054	6.75429e-05	-13.8538	0.00245	0.302863	no
ENSG00000135636	DYSF	dysferlin [Source:HGNC Symbol;Acc:3097]	protein_coding	2:71680851-71913898	7.06703	2.34805	3.00974	1.58964	0.037	0.999585	no
ENSG00000135838	NPL	N-acetylneuraminate pyruvate lyase (dihydrodipicolinate synthase) [Source:HGNC Symbol;Acc:16781]	protein_coding	1:182758427-182799519	4.23953	12.493	0.339352	-1.55914	0.0411	0.999585	no
ENSG00000136099	PCDH8	protocadherin 8 [Source:HGNC Symbol;Acc:8660]	protein_coding	13:53418108-53422775	6.05469	17.8896	0.338447	-1.563	0.0099	0.611907	no
ENSG00000136144	RCBTB1	regulator of chromosome condensation (RCC1) and BTB (POZ) domain containing protein 1 [Source:HGNC Symbol;Acc:18243]	protein_coding	13:50106081-50159719	20.8076	9.69913	2.14531	1.10118	0.04175	0.999585	no
ENSG00000136158	SPRY2	sprouty homolog 2 (Drosophila) [Source:HGNC Symbol;Acc:11270]	protein_coding	13:80910110-80915086	11.5262	27.3562	0.421338	-1.24695	0.0426	0.999585	no
ENSG00000136250	AOAH	acyloxyacyl hydrolase (neutrophil) [Source:HGNC Symbol;Acc:548]	protein_coding	7:36552455-36764154	1.96468	11.4368	0.171786	-2.54132	0.0041	0.386374	no
ENSG00000136295	TTYH3	tweety family member 3 [Source:HGNC Symbol;Acc:22222]	protein_coding	7:2671584-2704436	9.7349	34.8098	0.27966	-1.83826	0.003	0.326658	no
ENSG00000136383	ALPK3	alpha-kinase 3 [Source:HGNC Symbol;Acc:17574]	protein_coding	15:85359910-85416713	0.493425	1.58685	0.310946	-1.68526	0.0409	0.999585	no
ENSG00000136541	ERMN	"ermin, ERM-like protein [Source:HGNC Symbol;Acc:29208]"	protein_coding	2:158175136-158184225	179.038	27.8707	6.42388	2.68344	0.0033	0.352028	no
ENSG00000136750	GAD2	"glutamate decarboxylase 2 (pancreatic islets and brain, 65kDa) [Source:HGNC Symbol;Acc:4093]"	protein_coding	10:26505235-26593487	12.7179	43.9344	0.289475	-1.78849	0.00265	0.311761	no
ENSG00000136830	FAM129B	"family with sequence similarity 129, member B [Source:HGNC Symbol;Acc:25282]"	protein_coding	9:130267617-130341268	6.36241	15.3597	0.414227	-1.2715	0.03175	0.999585	no
ENSG00000136960	ENPP2	ectonucleotide pyrophosphatase/phosphodiesterase 2 [Source:HGNC Symbol;Acc:3357]	protein_coding	8:120569325-120685693	54.1242	13.4789	4.01548	2.00557	0.0008	0.163223	no
ENSG00000137070	IL11RA	"interleukin 11 receptor, alpha [Source:HGNC Symbol;Acc:5967]"	protein_coding	9:34638129-34681295	4.78125	1.04854	4.55991	2.18901	0.04295	0.999585	no
ENSG00000137094	DNAJB5	"DnaJ (Hsp40) homolog, subfamily B, member 5 [Source:HGNC Symbol;Acc:14887]"	protein_coding	9:34989637-34998897	4.58466	12.9577	0.353817	-1.49892	0.02245	0.874689	no
ENSG00000137259	HIST1H2AB	"histone cluster 1, H2ab [Source:HGNC Symbol;Acc:4734]"	protein_coding	6:26033319-26033796	0.0001	4.18989	2.3867e-05	-15.3546	0.00055	0.128425	no
ENSG00000137285	TUBB2B	"tubulin, beta 2B class IIb [Source:HGNC Symbol;Acc:30829]"	protein_coding	6:3224494-3457256	26.4193	87.7479	0.301082	-1.73177	0.03555	0.999585	no
ENSG00000137558	PI15	peptidase inhibitor 15 [Source:HGNC Symbol;Acc:8946]	protein_coding	8:75512009-75779174	1.85255	8.05122	0.230096	-2.11969	0.0043	0.391188	no
ENSG00000137573	SULF1	sulfatase 1 [Source:HGNC Symbol;Acc:20391]	protein_coding	8:70378858-70573150	16.5349	4.32626	3.82198	1.93432	0.01015	0.618267	no
ENSG00000137843	PAK6	p21 protein (Cdc42/Rac)-activated kinase 6 [Source:HGNC Symbol;Acc:16061]	protein_coding	15:40453223-40569688	6.69279	16.129	0.414954	-1.26898	0.02315	0.874689	no
ENSG00000138100	TRIM54	tripartite motif containing 54 [Source:HGNC Symbol;Acc:16008]	protein_coding	2:27505259-27531313	1.39068	10.8979	0.12761	-2.97019	0.0348	0.999585	no
ENSG00000138135	CH25H	cholesterol 25-hydroxylase [Source:HGNC Symbol;Acc:1907]	protein_coding	10:90965693-90967071	0.514293	2.98023	0.172568	-2.53476	0.0384	0.999585	no
ENSG00000138166	DUSP5	dual specificity phosphatase 5 [Source:HGNC Symbol;Acc:3071]	protein_coding	10:112257595-112271302	0.712769	5.42172	0.131465	-2.92724	0.00365	0.360116	no
ENSG00000138413	IDH1	"isocitrate dehydrogenase 1 (NADP+), soluble [Source:HGNC Symbol;Acc:5382]"	protein_coding	2:209100950-209130798	10.9617	24.8308	0.441456	-1.17966	0.0458	0.999585	no
ENSG00000138792	ENPEP	glutamyl aminopeptidase (aminopeptidase A) [Source:HGNC Symbol;Acc:3355]	protein_coding	4:111286888-111486441	0.436236	3.58272	0.121761	-3.03787	0.03265	0.999585	no
ENSG00000139292	LGR5	leucine-rich repeat containing G protein-coupled receptor 5 [Source:HGNC Symbol;Acc:4504]	protein_coding	12:71518864-71980090	1.95123	0.340134	5.73665	2.52021	0.02905	0.962911	no
ENSG00000139318	DUSP6	dual specificity phosphatase 6 [Source:HGNC Symbol;Acc:3072]	protein_coding	12:89741008-89747048	15.9227	87.148	0.182709	-2.45238	0.00155	0.232666	no
ENSG00000139329	LUM	lumican [Source:HGNC Symbol;Acc:6724]	protein_coding	12:91496405-91505608	4.01989	26.5828	0.151221	-2.72527	0.004	0.383836	no
ENSG00000140015	KCNH5	"potassium voltage-gated channel, subfamily H (eag-related), member 5 [Source:HGNC Symbol;Acc:6254]"	protein_coding	14:63173286-63568755	12.86	3.91326	3.28626	1.71645	0.01215	0.676437	no
ENSG00000140092	FBLN5	fibulin 5 [Source:HGNC Symbol;Acc:3602]	protein_coding	14:92335755-92414331	4.09008	12.2274	0.334501	-1.57992	0.02015	0.83193	no
ENSG00000140332	TLE3	"transducin-like enhancer of split 3 (E(sp1) homolog, Drosophila) [Source:HGNC Symbol;Acc:11839]"	protein_coding	15:70340128-70390515	7.40608	19.9478	0.371273	-1.42945	0.01465	0.722699	no
ENSG00000140545	MFGE8	milk fat globule-EGF factor 8 protein [Source:HGNC Symbol;Acc:7036]	protein_coding	15:89441915-89456642	9.981	27.8572	0.358292	-1.48079	0.0228	0.874689	no
ENSG00000140678	ITGAX	"integrin, alpha X (complement component 3 receptor 4 subunit) [Source:HGNC Symbol;Acc:6152]"	protein_coding	16:31366454-31394318	1.50431	7.3106	0.205771	-2.28089	0.00815	0.552491	no
ENSG00000140682	TGFB1I1	transforming growth factor beta 1 induced transcript 1 [Source:HGNC Symbol;Acc:11767]	protein_coding	16:31482905-31489281	0.6445	2.12624	0.303117	-1.72205	0.04825	0.999585	no
ENSG00000140795	MYLK3	myosin light chain kinase 3 [Source:HGNC Symbol;Acc:29826]	protein_coding	16:46740890-46825952	0.412163	4.21339	0.0978222	-3.35369	0.00505	0.434942	no
ENSG00000141338	ABCA8	"ATP-binding cassette, sub-family A (ABC1), member 8 [Source:HGNC Symbol;Acc:38]"	protein_coding	17:66863432-66951533	36.48	11.3628	3.21048	1.68279	0.0397	0.999585	no
ENSG00000141526	SLC16A3	"solute carrier family 16 (monocarboxylate transporter), member 3 [Source:HGNC Symbol;Acc:10924]"	protein_coding	17:80186272-80231607	3.51264	17.7743	0.197625	-2.33917	0.01245	0.676437	no
ENSG00000141540	TTYH2	tweety family member 2 [Source:HGNC Symbol;Acc:13877]	protein_coding	17:72209652-72258159	25.9153	9.58264	2.7044	1.43531	0.01195	0.667897	no
ENSG00000141574	SECTM1	secreted and transmembrane 1 [Source:HGNC Symbol;Acc:10707]	protein_coding	17:80278899-80291950	0.140844	8.51106	0.0165484	-5.91717	0.02115	0.850988	no
ENSG00000141750	STAC2	SH3 and cysteine rich domain 2 [Source:HGNC Symbol;Acc:23990]	protein_coding	17:37366788-37382125	5.72904	16.8359	0.340287	-1.55518	0.0154	0.732916	no
ENSG00000142149	HUNK	hormonally up-regulated Neu-associated kinase [Source:HGNC Symbol;Acc:13326]	protein_coding	21:33245627-33416946	2.77399	11.015	0.251837	-1.98944	0.04575	0.999585	no
ENSG00000142173	COL6A2	"collagen, type VI, alpha 2 [Source:HGNC Symbol;Acc:2212]"	protein_coding	21:47518010-47552763	3.79004	16.4481	0.230424	-2.11764	0.00405	0.386374	no
ENSG00000142178	SIK1	salt-inducible kinase 1 [Source:HGNC Symbol;Acc:11142]	protein_coding	21:44834394-44847008	2.11271	6.96102	0.303506	-1.7202	0.01685	0.766456	no
ENSG00000142507	PSMB6	"proteasome (prosome, macropain) subunit, beta type, 6 [Source:HGNC Symbol;Acc:9543]"	protein_coding	17:4699438-4701790	19.1538	48.2863	0.396672	-1.33398	0.0335	0.999585	no
ENSG00000142798	HSPG2	heparan sulfate proteoglycan 2 [Source:HGNC Symbol;Acc:5273]	protein_coding	1:22138757-22263790	2.49744	9.71582	0.257049	-1.95989	0.0045	0.405869	no
ENSG00000142871	CYR61	"cysteine-rich, angiogenic inducer, 61 [Source:HGNC Symbol;Acc:2654]"	protein_coding	1:86046443-86049645	2.19025	6.42535	0.340876	-1.55268	0.04465	0.999585	no
ENSG00000143226	FCGR2A	"Fc fragment of IgG, low affinity IIa, receptor (CD32) [Source:HGNC Symbol;Acc:3616]"	protein_coding	1:161475219-161648444	14.1959	45.1159	0.314654	-1.66816	0.03805	0.999585	no
ENSG00000143320	CRABP2	cellular retinoic acid binding protein 2 [Source:HGNC Symbol;Acc:2339]	protein_coding	1:156669397-156675608	2.7893	14.3786	0.19399	-2.36595	0.0109	0.631598	no
ENSG00000143333	RGS16	regulator of G-protein signaling 16 [Source:HGNC Symbol;Acc:9997]	protein_coding	1:182567757-182573543	0.55416	2.77209	0.199907	-2.3226	0.0267	0.928849	no
ENSG00000143545	RAB13	"RAB13, member RAS oncogene family [Source:HGNC Symbol;Acc:9762]"	protein_coding	1:153954126-153958834	11.6133	32.2064	0.36059	-1.47157	0.0209	0.845037	no
ENSG00000143632	ACTA1	"actin, alpha 1, skeletal muscle [Source:HGNC Symbol;Acc:129]"	protein_coding	1:229566991-229569845	0.339538	2.9848	0.113756	-3.13599	0.03925	0.999585	no
ENSG00000143772	ITPKB	inositol-trisphosphate 3-kinase B [Source:HGNC Symbol;Acc:6179]	protein_coding	1:226819390-226927024	35.5081	15.7927	2.24839	1.16889	0.0343	0.999585	no
ENSG00000143850	PLEKHA6	"pleckstrin homology domain containing, family A member 6 [Source:HGNC Symbol;Acc:17053]"	protein_coding	1:204187978-204346793	21.8797	9.16039	2.38851	1.25611	0.0306	0.989416	no
ENSG00000144115	THNSL2	threonine synthase-like 2 (S. cerevisiae) [Source:HGNC Symbol;Acc:25602]	protein_coding	2:88469834-88486146	4.25259	0.485056	8.76721	3.13212	0.00425	0.388321	no
ENSG00000144230	GPR17	G protein-coupled receptor 17 [Source:HGNC Symbol;Acc:4471]	protein_coding	2:128395955-128439360	11.8634	1.06953	11.0922	3.47147	0.00995	0.613194	no
ENSG00000145012	LPP	LIM domain containing preferred translocation partner in lipoma [Source:HGNC Symbol;Acc:6679]	protein_coding	3:187868993-188608460	11.9658	38.638	0.30969	-1.6911	0.01255	0.676437	no
ENSG00000145555	MYO10	myosin X [Source:HGNC Symbol;Acc:7593]	protein_coding	5:16665394-16936372	21.4645	8.96821	2.3934	1.25906	0.0186	0.81004	no
ENSG00000145708	CRHBP	corticotropin releasing hormone binding protein [Source:HGNC Symbol;Acc:2356]	protein_coding	5:76248537-76276983	5.61041	44.0964	0.127231	-2.97448	0.0008	0.163223	no
ENSG00000145730	PAM	peptidylglycine alpha-amidating monooxygenase [Source:HGNC Symbol;Acc:8596]	protein_coding	5:102089684-102366809	53.0999	134.301	0.39538	-1.33869	0.0155	0.733632	no
ENSG00000145824	CXCL14	chemokine (C-X-C motif) ligand 14 [Source:HGNC Symbol;Acc:10640]	protein_coding	5:134895266-134970564	11.7571	28.5886	0.411251	-1.28191	0.03545	0.999585	no
ENSG00000145832	SLC25A48	"solute carrier family 25, member 48 [Source:HGNC Symbol;Acc:30451]"	protein_coding	5:135170337-135224326	7.65224	0.717546	10.6645	3.41474	0.011	0.631598	no
ENSG00000145882	PCYOX1L	prenylcysteine oxidase 1 like [Source:HGNC Symbol;Acc:28477]	protein_coding	5:148737569-148749216	3.76793	11.1161	0.338962	-1.56081	0.0237	0.883077	no
ENSG00000146005	PSD2	pleckstrin and Sec7 domain containing 2 [Source:HGNC Symbol;Acc:19092]	protein_coding	5:139175405-139224051	8.40297	3.21651	2.61245	1.3854	0.03495	0.999585	no
ENSG00000146090	RASGEF1C	"RasGEF domain family, member 1C [Source:HGNC Symbol;Acc:27400]"	protein_coding	5:179527794-179636153	5.15108	1.59107	3.23749	1.69488	0.03835	0.999585	no
ENSG00000146122	DAAM2	dishevelled associated activator of morphogenesis 2 [Source:HGNC Symbol;Acc:18143]	protein_coding	6:39760141-39902290	28.1653	5.97506	4.71381	2.23689	0.00075	0.159205	no
ENSG00000146205	ANO7	anoctamin 7 [Source:HGNC Symbol;Acc:31677]	protein_coding	2:242127923-242164792	0.923307	4.56325	0.202335	-2.30518	0.01935	0.81004	no
ENSG00000147174	ACRC	acidic repeat containing [Source:HGNC Symbol;Acc:15805]	protein_coding	X:70798260-70833433	1.73365	5.78043	0.299917	-1.73736	0.0372	0.999585	no
ENSG00000147256	ARHGAP36	Rho GTPase activating protein 36 [Source:HGNC Symbol;Acc:26388]	protein_coding	X:130192215-130223857	0.48187	5.29625	0.0909832	-3.45826	0.011	0.631598	no
ENSG00000147402	GABRQ	"gamma-aminobutyric acid (GABA) A receptor, theta [Source:HGNC Symbol;Acc:14454]"	protein_coding	X:151806636-151825999	0.941901	5.66668	0.166217	-2.58886	0.00145	0.224057	no
ENSG00000147459	DOCK5	dedicator of cytokinesis 5 [Source:HGNC Symbol;Acc:23476]	protein_coding	8:25042237-25275598	22.3508	4.86135	4.59765	2.2009	0.001	0.181164	no
ENSG00000147571	CRH	corticotropin releasing hormone [Source:HGNC Symbol;Acc:2355]	protein_coding	8:67088619-67090960	0.454237	4.75496	0.0955291	-3.38792	0.0125	0.676437	no
ENSG00000147852	VLDLR	very low density lipoprotein receptor [Source:HGNC Symbol;Acc:12698]	protein_coding	9:2422701-2660053	5.31765	14.0948	0.377277	-1.4063	0.04125	0.999585	no
ENSG00000148123	LPPR1	Lipid phosphate phosphatase-related protein type 1 [Source:UniProtKB/Swiss-Prot;Acc:Q8TBJ4]	protein_coding	9:103790990-104087417	23.1399	5.84896	3.95624	1.98413	0.0213	0.850988	no
ENSG00000148773	MKI67	antigen identified by monoclonal antibody Ki-67 [Source:HGNC Symbol;Acc:7107]	protein_coding	10:129894922-129924649	0.151846	1.37897	0.110116	-3.18291	0.0083	0.560624	no
ENSG00000148826	NKX6-2	NK6 homeobox 2 [Source:HGNC Symbol;Acc:19321]	protein_coding	10:134598296-134599556	10.7041	3.17499	3.37138	1.75334	0.0428	0.999585	no
ENSG00000148908	RGS10	regulator of G-protein signaling 10 [Source:HGNC Symbol;Acc:9992]	protein_coding	10:121259339-121302220	6.68003	24.8854	0.268432	-1.89737	0.0114	0.649244	no
ENSG00000149084	HSD17B12	hydroxysteroid (17-beta) dehydrogenase 12 [Source:HGNC Symbol;Acc:18646]	protein_coding	11:43577985-43902276	27.3958	122.642	0.22338	-2.16243	0.0003	0.0788062	no
ENSG00000149090	PAMR1	peptidase domain containing associated with muscle regeneration 1 [Source:HGNC Symbol;Acc:24554]	protein_coding	11:35453369-35551848	4.1293	16.2399	0.254269	-1.97557	0.0025	0.303685	no
ENSG00000149257	SERPINH1	"serpin peptidase inhibitor, clade H (heat shock protein 47), member 1, (collagen binding protein 1) [Source:HGNC Symbol;Acc:1546]"	protein_coding	11:75273100-75283828	3.56703	11.1365	0.320301	-1.6425	0.0238	0.885234	no
ENSG00000149575	SCN2B	"sodium channel, voltage-gated, type II, beta subunit [Source:HGNC Symbol;Acc:10589]"	protein_coding	11:118032665-118047388	24.3889	7.00024	3.48401	1.80075	0.00235	0.297502	no
ENSG00000149633	KIAA1755	KIAA1755 [Source:HGNC Symbol;Acc:29372]	protein_coding	20:36838889-36965907	8.86641	2.92925	3.02685	1.59782	0.0449	0.999585	no
ENSG00000150361	KLHL1	kelch-like family member 1 [Source:HGNC Symbol;Acc:6352]	protein_coding	13:70274725-70713561	0.863439	4.36655	0.197739	-2.33833	0.006	0.474023	no
ENSG00000150551	LYPD1	LY6/PLAUR domain containing 1 [Source:HGNC Symbol;Acc:28431]	protein_coding	2:133174146-133429152	3.21086	14.9135	0.215299	-2.21559	0.00355	0.356858	no
ENSG00000150594	ADRA2A	adrenoceptor alpha 2A [Source:HGNC Symbol;Acc:281]	protein_coding	10:112836789-112840658	2.56773	0.718241	3.57503	1.83795	0.0357	0.999585	no
ENSG00000150867	PIP4K2A	"phosphatidylinositol-5-phosphate 4-kinase, type II, alpha [Source:HGNC Symbol;Acc:8997]"	protein_coding	10:22823777-23003484	175.501	52.8774	3.31902	1.73076	0.0242	0.895357	no
ENSG00000151062	CACNA2D4	"calcium channel, voltage-dependent, alpha 2/delta subunit 4 [Source:HGNC Symbol;Acc:20202]"	protein_coding	12:1901122-2032033	0.165283	1.63492	0.101095	-3.30621	0.0026	0.310449	no
ENSG00000151388	ADAMTS12	"ADAM metallopeptidase with thrombospondin type 1 motif, 12 [Source:HGNC Symbol;Acc:14605]"	protein_coding	5:33523639-33892297	0.114885	0.928709	0.123704	-3.01504	0.01485	0.727255	no
ENSG00000151490	PTPRO	"protein tyrosine phosphatase, receptor type, O [Source:HGNC Symbol;Acc:9678]"	protein_coding	12:15260716-15750333	16.0993	35.8631	0.44891	-1.1555	0.04495	0.999585	no
ENSG00000151552	QDPR	quinoid dihydropteridine reductase [Source:HGNC Symbol;Acc:9752]	protein_coding	4:17461883-17513857	113.914	37.0084	3.07806	1.62202	0.004	0.383836	no
ENSG00000151655	ITIH2	inter-alpha-trypsin inhibitor heavy chain 2 [Source:HGNC Symbol;Acc:6167]	protein_coding	10:7745231-7791483	0.70752	2.84404	0.248773	-2.0071	0.03075	0.991122	no
ENSG00000151704	KCNJ1	"potassium inwardly-rectifying channel, subfamily J, member 1 [Source:HGNC Symbol;Acc:6255]"	protein_coding	11:128706209-128737268	0.120277	1.31963	0.0911445	-3.4557	0.02885	0.960828	no
ENSG00000152078	TMEM56	transmembrane protein 56 [Source:HGNC Symbol;Acc:26477]	protein_coding	1:95582893-95729610	16.1778	5.60384	2.88691	1.52953	0.0129	0.677734	no
ENSG00000152214	RIT2	Ras-like without CAAX 2 [Source:HGNC Symbol;Acc:10017]	protein_coding	18:40323191-40695657	15.7264	4.45328	3.53142	1.82025	0.0373	0.999585	no
ENSG00000152413	HOMER1	homer homolog 1 (Drosophila) [Source:HGNC Symbol;Acc:17512]	protein_coding	5:78668458-78810040	83.1594	243.961	0.340872	-1.5527	0.04195	0.999585	no
ENSG00000153012	LGI2	"leucine-rich repeat LGI family, member 2 [Source:HGNC Symbol;Acc:18710]"	protein_coding	4:25000468-25032501	1.87928	8.24663	0.227885	-2.13362	0.00135	0.218233	no
ENSG00000153266	FEZF2	FEZ family zinc finger 2 [Source:HGNC Symbol;Acc:13506]	protein_coding	3:62355355-62359999	6.70151	0.280851	23.8614	4.57661	0.0109	0.631598	no
ENSG00000154127	UBASH3B	ubiquitin associated and SH3 domain containing B [Source:HGNC Symbol;Acc:29884]	protein_coding	11:122526382-122685181	3.61233	11.2478	0.321159	-1.63864	0.0126	0.676437	no
ENSG00000154478	GPR26	G protein-coupled receptor 26 [Source:HGNC Symbol;Acc:4481]	protein_coding	10:125425870-125454123	9.58774	27.201	0.352477	-1.5044	0.0092	0.584103	no
ENSG00000154864	PIEZO2	piezo-type mechanosensitive ion channel component 2 [Source:HGNC Symbol;Acc:26270]	protein_coding	18:10661929-11148587	14.757	2.16833	6.8057	2.76674	0.0067	0.499293	no
ENSG00000154930	ACSS1	acyl-CoA synthetase short-chain family member 1 [Source:HGNC Symbol;Acc:16091]	protein_coding	20:24986867-25039616	10.825	4.14934	2.60885	1.38341	0.0336	0.999585	no
ENSG00000154945	ANKRD40	ankyrin repeat domain 40 [Source:HGNC Symbol;Acc:28233]	protein_coding	17:48770550-48785285	37.5946	16.0031	2.34921	1.23217	0.02335	0.874689	no
ENSG00000155090	KLF10	Kruppel-like factor 10 [Source:HGNC Symbol;Acc:11810]	protein_coding	8:103661006-103668130	2.11903	6.83253	0.310138	-1.68902	0.0247	0.907466	no
ENSG00000155307	SAMSN1	"SAM domain, SH3 domain and nuclear localization signals 1 [Source:HGNC Symbol;Acc:10528]"	protein_coding	21:15857548-16031142	2.96864	12.1433	0.244467	-2.03229	0.0087	0.572545	no
ENSG00000155465	SLC7A7	"solute carrier family 7 (amino acid transporter light chain, y+L system), member 7 [Source:HGNC Symbol;Acc:11065]"	protein_coding	14:23242430-23299029	1.39384	8.02107	0.173772	-2.52473	0.0027	0.311761	no
ENSG00000155886	SLC24A2	"solute carrier family 24 (sodium/potassium/calcium exchanger), member 2 [Source:HGNC Symbol;Acc:10976]"	protein_coding	9:19507449-19786926	76.3656	27.8572	2.74132	1.45487	0.01575	0.740461	no
ENSG00000155926	SLA	Src-like-adaptor [Source:HGNC Symbol;Acc:10902]	protein_coding	8:133879202-134147147	5.33138	13.451	0.396356	-1.33513	0.0243	0.897477	no
ENSG00000156395	SORCS3	sortilin-related VPS10 domain containing receptor 3 [Source:HGNC Symbol;Acc:16699]	protein_coding	10:106400858-107024993	6.50562	17.5356	0.370995	-1.43053	0.0094	0.595003	no
ENSG00000156463	SH3RF2	SH3 domain containing ring finger 2 [Source:HGNC Symbol;Acc:26299]	protein_coding	5:145316141-145461354	0.695335	4.99054	0.139331	-2.84342	0.00225	0.293688	no
ENSG00000156885	COX6A2	cytochrome c oxidase subunit VIa polypeptide 2 [Source:HGNC Symbol;Acc:2279]	protein_coding	16:31439051-31439967	0.0001	1.08041	9.25575e-05	-13.3993	0.03115	0.996702	no
ENSG00000157017	GHRL	ghrelin/obestatin prepropeptide [Source:HGNC Symbol;Acc:18129]	protein_coding	3:10289706-10362862	0.0775862	0.895439	0.086646	-3.52872	0.0066	0.498917	no
ENSG00000157103	SLC6A1	"solute carrier family 6 (neurotransmitter transporter), member 1 [Source:HGNC Symbol;Acc:11042]"	protein_coding	3:11034409-11080933	42.9635	19.977	2.15065	1.10477	0.04205	0.999585	no
ENSG00000157227	MMP14	matrix metallopeptidase 14 (membrane-inserted) [Source:HGNC Symbol;Acc:7160]	protein_coding	14:23305765-23318236	2.25061	12.3301	0.18253	-2.4538	0.002	0.269423	no
ENSG00000157693	C9orf91	chromosome 9 open reading frame 91 [Source:HGNC Symbol;Acc:24513]	protein_coding	9:117373485-117408702	22.5929	8.64913	2.61216	1.38524	0.01905	0.81004	no
ENSG00000158089	GALNT14	UDP-N-acetyl-alpha-D-galactosamine:polypeptide N-acetylgalactosaminyltransferase 14 (GalNAc-T14) [Source:HGNC Symbol;Acc:22946]	protein_coding	2:31133332-31378068	4.22675	1.29735	3.25799	1.70398	0.0402	0.999585	no
ENSG00000158220	ESYT3	extended synaptotagmin-like protein 3 [Source:HGNC Symbol;Acc:24295]	protein_coding	3:138153427-138200528	6.63855	2.41685	2.74678	1.45774	0.04095	0.999585	no
ENSG00000158258	CLSTN2	calsyntenin 2 [Source:HGNC Symbol;Acc:17448]	protein_coding	3:139654026-140296239	47.0792	16.5293	2.84823	1.51006	0.0051	0.437455	no
ENSG00000158292	GPR153	G protein-coupled receptor 153 [Source:HGNC Symbol;Acc:23618]	protein_coding	1:6307405-6321035	1.80995	10.2308	0.176912	-2.4989	0.00225	0.293688	no
ENSG00000158715	SLC45A3	"solute carrier family 45, member 3 [Source:HGNC Symbol;Acc:8642]"	protein_coding	1:205626978-205649587	3.32333	0.838653	3.9627	1.98648	0.02495	0.908708	no
ENSG00000158865	SLC5A11	"solute carrier family 5 (sodium/inositol cotransporter), member 11 [Source:HGNC Symbol;Acc:23091]"	protein_coding	16:24857161-24922949	26.0838	3.81098	6.84438	2.77492	0.00965	0.601314	no
ENSG00000158869	FCER1G	"Fc fragment of IgE, high affinity I, receptor for; gamma polypeptide [Source:HGNC Symbol;Acc:3611]"	protein_coding	1:161185023-161193421	5.83212	25.9474	0.224767	-2.1535	0.0185	0.81004	no
ENSG00000158874	APOA2	apolipoprotein A-II [Source:HGNC Symbol;Acc:601]	protein_coding	1:161185023-161193421	0.0001	0.889528	0.000112419	-13.1188	0.02795	0.9489	no
ENSG00000159167	STC1	stanniocalcin 1 [Source:HGNC Symbol;Acc:11373]	protein_coding	8:23699427-23712320	0.627523	2.83905	0.221033	-2.17767	0.016	0.747873	no
ENSG00000159176	CSRP1	cysteine and glycine-rich protein 1 [Source:HGNC Symbol;Acc:2469]	protein_coding	1:201452657-201502736	118.033	53.0199	2.2262	1.15458	0.03415	0.999585	no
ENSG00000159189	C1QC	"complement component 1, q subcomponent, C chain [Source:HGNC Symbol;Acc:1245]"	protein_coding	1:22970122-22974603	23.8192	68.9943	0.345234	-1.53435	0.01025	0.62076	no
ENSG00000159200	RCAN1	regulator of calcineurin 1 [Source:HGNC Symbol;Acc:3040]	protein_coding	21:35885439-35987441	11.0136	26.5978	0.414079	-1.27202	0.0303	0.985688	no
ENSG00000159251	ACTC1	"actin, alpha, cardiac muscle 1 [Source:HGNC Symbol;Acc:143]"	protein_coding	15:35047284-35105124	0.576859	2.86408	0.201412	-2.31178	0.0369	0.999585	no
ENSG00000160097	FNDC5	fibronectin type III domain containing 5 [Source:HGNC Symbol;Acc:20240]	protein_coding	1:33327868-33338083	14.2738	4.13978	3.44796	1.78574	0.0385	0.999585	no
ENSG00000160255	ITGB2	"integrin, beta 2 (complement component 3 receptor 3 and 4 subunit) [Source:HGNC Symbol;Acc:6155]"	protein_coding	21:46305867-46351904	5.9194	25.6626	0.230663	-2.11614	0.0028	0.316355	no
ENSG00000160307	S100B	S100 calcium binding protein B [Source:HGNC Symbol;Acc:10500]	protein_coding	21:48018874-48025121	180.282	61.4693	2.93288	1.55232	0.00675	0.501241	no
ENSG00000160781	PAQR6	progestin and adipoQ receptor family member VI [Source:HGNC Symbol;Acc:30132]	protein_coding	1:156213205-156217881	20.607	3.32921	6.18976	2.62988	0.0017	0.244695	no
ENSG00000160991	ORAI2	ORAI calcium release-activated calcium modulator 2 [Source:HGNC Symbol;Acc:21667]	protein_coding	7:102067264-102105323	7.67566	24.2837	0.316083	-1.66163	0.02325	0.874689	no
ENSG00000161048	NAPEPLD	N-acyl phosphatidylethanolamine phospholipase D [Source:HGNC Symbol;Acc:21683]	protein_coding	7:102740222-102790007	36.2032	14.5133	2.49448	1.31874	0.0194	0.810519	no
ENSG00000161509	GRIN2C	"glutamate receptor, ionotropic, N-methyl D-aspartate 2C [Source:HGNC Symbol;Acc:4587]"	protein_coding	17:72838161-72857627	4.63392	1.51123	3.06632	1.61651	0.04395	0.999585	no
ENSG00000161681	SHANK1	SH3 and multiple ankyrin repeat domains 1 [Source:HGNC Symbol;Acc:15474]	protein_coding	19:51124563-51222707	16.269	35.9511	0.452531	-1.14391	0.0338	0.999585	no
ENSG00000161896	IP6K3	inositol hexakisphosphate kinase 3 [Source:HGNC Symbol;Acc:17269]	protein_coding	6:33689443-33714762	4.10035	0.386376	10.6123	3.40767	0.00735	0.530791	no
ENSG00000161911	TREML1	triggering receptor expressed on myeloid cells-like 1 [Source:HGNC Symbol;Acc:20434]	protein_coding	6:41117079-41122075	0.0001	0.92648	0.000107935	-13.1775	0.0097	0.601314	no
ENSG00000161921	CXCL16	chemokine (C-X-C motif) ligand 16 [Source:HGNC Symbol;Acc:16642]	protein_coding	17:4634722-4643217	3.30694	14.7261	0.224563	-2.15481	0.02275	0.874689	no
ENSG00000162390	ACOT11	acyl-CoA thioesterase 11 [Source:HGNC Symbol;Acc:18156]	protein_coding	1:55007929-55104865	4.79457	1.90757	2.51344	1.32967	0.0393	0.999585	no
ENSG00000162493	PDPN	podoplanin [Source:HGNC Symbol;Acc:29602]	protein_coding	1:13909959-13944452	2.67232	14.3663	0.186013	-2.42652	0.0005	0.119403	no
ENSG00000162630	B3GALT2	"UDP-Gal:betaGlcNAc beta 1,3-galactosyltransferase, polypeptide 2 [Source:HGNC Symbol;Acc:917]"	protein_coding	1:193091146-193223031	37.869	8.50411	4.45302	2.15479	0.0057	0.462492	no
ENSG00000162645	GBP2	"guanylate binding protein 2, interferon-inducible [Source:HGNC Symbol;Acc:4183]"	protein_coding	1:89571814-89641723	9.82833	27.233	0.360898	-1.47034	0.04035	0.999585	no
ENSG00000162745	OLFML2B	olfactomedin-like 2B [Source:HGNC Symbol;Acc:24558]	protein_coding	1:161952981-161993644	2.81542	6.93918	0.405728	-1.30142	0.0486	0.999585	no
ENSG00000162849	KIF26B	kinesin family member 26B [Source:HGNC Symbol;Acc:25484]	protein_coding	1:245318286-245872733	1.95042	9.36417	0.208285	-2.26337	0.00145	0.224057	no
ENSG00000162873	KLHDC8A	kelch domain containing 8A [Source:HGNC Symbol;Acc:25573]	protein_coding	1:205305219-205326218	1.61859	4.90179	0.330204	-1.59857	0.02465	0.907215	no
ENSG00000163131	CTSS	cathepsin S [Source:HGNC Symbol;Acc:2545]	protein_coding	1:150702671-150738433	5.03781	16.7793	0.30024	-1.73581	0.04985	0.999585	no
ENSG00000163285	GABRG1	"gamma-aminobutyric acid (GABA) A receptor, gamma 1 [Source:HGNC Symbol;Acc:4086]"	protein_coding	4:46037785-46126098	8.40197	2.25422	3.72722	1.8981	0.00575	0.462974	no
ENSG00000163359	COL6A3	"collagen, type VI, alpha 3 [Source:HGNC Symbol;Acc:2213]"	protein_coding	2:238232645-238323018	3.06521	12.3039	0.249125	-2.00506	0.03065	0.989416	no
ENSG00000163395	IGFN1	immunoglobulin-like and fibronectin type III domain containing 1 [Source:HGNC Symbol;Acc:24607]	protein_coding	1:201159952-201198080	0.222222	1.35123	0.164459	-2.6042	0.035	0.999585	no
ENSG00000163453	IGFBP7	insulin-like growth factor binding protein 7 [Source:HGNC Symbol;Acc:5476]	protein_coding	4:57829535-58071676	110.098	315.493	0.348971	-1.51882	0.03955	0.999585	no
ENSG00000163563	MNDA	myeloid cell nuclear differentiation antigen [Source:HGNC Symbol;Acc:7183]	protein_coding	1:158801106-158819296	2.36415	7.23246	0.32688	-1.61316	0.0376	0.999585	no
ENSG00000163577	EIF5A2	eukaryotic translation initiation factor 5A2 [Source:HGNC Symbol;Acc:3301]	protein_coding	3:170606203-170626482	10.7061	2.21975	4.82311	2.26996	0.01815	0.80639	no
ENSG00000163686	ABHD6	abhydrolase domain containing 6 [Source:HGNC Symbol;Acc:21398]	protein_coding	3:58223232-58281420	21.5025	7.85515	2.73738	1.45279	0.01825	0.809122	no
ENSG00000163701	IL17RE	interleukin 17 receptor E [Source:HGNC Symbol;Acc:18439]	protein_coding	3:9944295-9958086	0.113076	1.15954	0.097518	-3.35819	0.0189	0.81004	no
ENSG00000163702	IL17RC	interleukin 17 receptor C [Source:HGNC Symbol;Acc:18358]	protein_coding	3:9958757-9975314	3.40964	10.5425	0.323419	-1.62853	0.0366	0.999585	no
ENSG00000163814	CDCP1	CUB domain containing protein 1 [Source:HGNC Symbol;Acc:24357]	protein_coding	3:45123769-45187914	0.230699	1.17803	0.195835	-2.35229	0.0357	0.999585	no
ENSG00000163833	FBXO40	F-box protein 40 [Source:HGNC Symbol;Acc:29816]	protein_coding	3:121311965-121349139	1.341	0.193554	6.9283	2.7925	0.01365	0.699646	no
ENSG00000164076	CAMKV	CaM kinase-like vesicle-associated [Source:HGNC Symbol;Acc:28788]	protein_coding	3:49895420-49907655	73.6582	27.6439	2.66454	1.41388	0.0144	0.718803	no
ENSG00000164082	GRM2	"glutamate receptor, metabotropic 2 [Source:HGNC Symbol;Acc:4594]"	protein_coding	3:51741085-51752629	3.46388	0.991496	3.49359	1.80471	0.0305	0.989132	no
ENSG00000164089	ETNPPL	ethanolamine-phosphate phospho-lyase [Source:HGNC Symbol;Acc:14404]	protein_coding	4:109663195-109684210	31.1008	6.12319	5.07918	2.3446	0.0015	0.228424	no
ENSG00000164116	GUCY1A3	"guanylate cyclase 1, soluble, alpha 3 [Source:HGNC Symbol;Acc:4685]"	protein_coding	4:156587862-156653501	24.1817	9.34124	2.5887	1.37223	0.02835	0.95735	no
ENSG00000164124	TMEM144	transmembrane protein 144 [Source:HGNC Symbol;Acc:25633]	protein_coding	4:159045625-159176563	62.9059	10.7908	5.82959	2.54339	0.0032	0.344862	no
ENSG00000164161	HHIP	hedgehog interacting protein [Source:HGNC Symbol;Acc:14866]	protein_coding	4:145564073-145666423	12.8309	3.11763	4.11559	2.0411	0.0059	0.467881	no
ENSG00000164188	RANBP3L	RAN binding protein 3-like [Source:HGNC Symbol;Acc:26353]	protein_coding	5:36248535-36302216	30.3124	13.6536	2.2201	1.15063	0.04625	0.999585	no
ENSG00000164251	F2RL1	coagulation factor II (thrombin) receptor-like 1 [Source:HGNC Symbol;Acc:3538]	protein_coding	5:76114757-76131140	0.228212	1.36394	0.167318	-2.57933	0.0464	0.999585	no
ENSG00000164303	ENPP6	ectonucleotide pyrophosphatase/phosphodiesterase 6 [Source:HGNC Symbol;Acc:23409]	protein_coding	4:185009858-185142383	5.19095	2.02536	2.56298	1.35782	0.04395	0.999585	no
ENSG00000164326	CARTPT	CART prepropeptide [Source:HGNC Symbol;Acc:24323]	protein_coding	5:71014989-71016875	5.07481	23.6994	0.214132	-2.22342	0.0078	0.539201	no
ENSG00000164403	SHROOM1	shroom family member 1 [Source:HGNC Symbol;Acc:24084]	protein_coding	5:132157832-132166590	3.60496	1.10925	3.24991	1.7004	0.04845	0.999585	no
ENSG00000164434	FABP7	"fatty acid binding protein 7, brain [Source:HGNC Symbol;Acc:3562]"	protein_coding	6:123100619-123105219	64.8981	166.229	0.390414	-1.35692	0.01225	0.676437	no
ENSG00000164619	BMPER	BMP binding endothelial regulator [Source:HGNC Symbol;Acc:24154]	protein_coding	7:33944522-34195484	9.48677	3.63766	2.60793	1.38291	0.0318	0.999585	no
ENSG00000164627	KIF6	kinesin family member 6 [Source:HGNC Symbol;Acc:21202]	protein_coding	6:39297765-39693181	5.60113	1.01264	5.53122	2.4676	0.0174	0.783	no
ENSG00000164674	SYTL3	synaptotagmin-like 3 [Source:HGNC Symbol;Acc:15587]	protein_coding	6:159071045-159185908	0.798703	3.75625	0.212633	-2.23356	0.0424	0.999585	no
ENSG00000164684	ZNF704	zinc finger protein 704 [Source:HGNC Symbol;Acc:32291]	protein_coding	8:81540685-81787016	20.5408	6.30741	3.25661	1.70337	0.0171	0.774475	no
ENSG00000164687	FABP5	fatty acid binding protein 5 (psoriasis-associated) [Source:HGNC Symbol;Acc:3560]	protein_coding	8:82192105-82197012	33.6599	80.6184	0.417521	-1.26008	0.0351	0.999585	no
ENSG00000164692	COL1A2	"collagen, type I, alpha 2 [Source:HGNC Symbol;Acc:2198]"	protein_coding	7:94023872-94060544	3.54562	25.8609	0.137104	-2.86666	0.00025	0.0691283	no
ENSG00000165023	DIRAS2	"DIRAS family, GTP-binding RAS-like 2 [Source:HGNC Symbol;Acc:19323]"	protein_coding	9:93372113-93405386	108.437	32.6337	3.32285	1.73242	0.00265	0.311761	no
ENSG00000165025	SYK	spleen tyrosine kinase [Source:HGNC Symbol;Acc:11491]	protein_coding	9:93564068-93660831	1.44711	4.38171	0.330261	-1.59832	0.0232	0.874689	no
ENSG00000165071	TMEM71	transmembrane protein 71 [Source:HGNC Symbol;Acc:26572]	protein_coding	8:133697252-133772958	0.226839	1.29346	0.175374	-2.51149	0.0361	0.999585	no
ENSG00000165092	ALDH1A1	"aldehyde dehydrogenase 1 family, member A1 [Source:HGNC Symbol;Acc:402]"	protein_coding	9:75515577-75695358	20.1818	3.64477	5.53719	2.46916	0.00125	0.205225	no
ENSG00000165272	AQP3	aquaporin 3 (Gill blood group) [Source:HGNC Symbol;Acc:636]	protein_coding	9:33441151-33447609	0.31846	11.7923	0.0270058	-5.21059	0.00605	0.476183	no
ENSG00000165338	HECTD2	HECT domain containing E3 ubiquitin protein ligase 2 [Source:HGNC Symbol;Acc:26736]	protein_coding	10:93170095-93274586	10.4735	27.7156	0.377892	-1.40395	0.0177	0.793103	no
ENSG00000165553	NGB	neuroglobin [Source:HGNC Symbol;Acc:14077]	protein_coding	14:77731825-77737655	2.75587	0.500062	5.51106	2.46233	0.0293	0.965109	no
ENSG00000165566	AMER2	APC membrane recruitment protein 2 [Source:HGNC Symbol;Acc:26360]	protein_coding	13:25735821-25746426	43.7499	17.7315	2.46735	1.30297	0.0259	0.916537	no
ENSG00000165659	DACH1	dachshund homolog 1 (Drosophila) [Source:HGNC Symbol;Acc:2663]	protein_coding	13:72012097-72441330	5.27504	1.04843	5.03137	2.33095	0.00455	0.408625	no
ENSG00000165675	ENOX2	ecto-NOX disulfide-thiol exchanger 2 [Source:HGNC Symbol;Acc:2259]	protein_coding	X:129757349-130037208	6.13431	1.60067	3.83234	1.93823	0.0254	0.914242	no
ENSG00000165730	STOX1	storkhead box 1 [Source:HGNC Symbol;Acc:23508]	protein_coding	10:70587297-70655188	8.43633	2.21601	3.80699	1.92865	0.01085	0.631598	no
ENSG00000165795	NDRG2	NDRG family member 2 [Source:HGNC Symbol;Acc:14460]	protein_coding	14:21484921-21572881	439.005	129.028	3.4024	1.76655	0.0092	0.584103	no
ENSG00000165810	BTNL9	butyrophilin-like 9 [Source:HGNC Symbol;Acc:24176]	protein_coding	5:180467224-180488523	6.9748	2.40418	2.90111	1.53661	0.02895	0.962633	no
ENSG00000166091	CMTM5	CKLF-like MARVEL transmembrane domain containing 5 [Source:HGNC Symbol;Acc:19176]	protein_coding	14:23846016-23848981	10.9523	3.13669	3.49167	1.80392	0.04505	0.999585	no
ENSG00000166145	SPINT1	"serine peptidase inhibitor, Kunitz type 1 [Source:HGNC Symbol;Acc:11246]"	protein_coding	15:41128005-41150405	0.215016	1.31045	0.164078	-2.60755	0.0276	0.944648	no
ENSG00000166394	CYB5R2	cytochrome b5 reductase 2 [Source:HGNC Symbol;Acc:24376]	protein_coding	11:7686330-7698453	6.9231	1.68432	4.11032	2.03925	0.0318	0.999585	no
ENSG00000166428	PLD4	"phospholipase D family, member 4 [Source:HGNC Symbol;Acc:23792]"	protein_coding	14:105391152-105399574	1.37956	6.42793	0.21462	-2.22015	0.02705	0.928849	no
ENSG00000166592	RRAD	Ras-related associated with diabetes [Source:HGNC Symbol;Acc:10446]	protein_coding	16:66955581-66959547	0.699269	3.98836	0.175327	-2.51188	0.02095	0.845037	no
ENSG00000166816	LDHD	lactate dehydrogenase D [Source:HGNC Symbol;Acc:19708]	protein_coding	16:75145757-75150669	5.81969	1.85792	3.13237	1.64725	0.0498	0.999585	no
ENSG00000166908	PIP4K2C	"phosphatidylinositol-5-phosphate 4-kinase, type II, gamma [Source:HGNC Symbol;Acc:23786]"	protein_coding	12:57984956-57997198	31.3357	11.9472	2.62285	1.39113	0.0137	0.7005	no
ENSG00000166923	GREM1	"gremlin 1, DAN family BMP antagonist [Source:HGNC Symbol;Acc:2001]"	protein_coding	15:33009470-33026870	2.9146	0.579348	5.03083	2.3308	0.00905	0.581608	no
ENSG00000166927	MS4A7	"membrane-spanning 4-domains, subfamily A, member 7 [Source:HGNC Symbol;Acc:13378]"	protein_coding	11:60102303-60185161	3.71905	15.1486	0.245505	-2.02618	0.02175	0.865675	no
ENSG00000167011	NAT16	"N-acetyltransferase 16 (GCN5-related, putative) [Source:HGNC Symbol;Acc:22030]"	protein_coding	7:100813773-100823557	0.208858	6.47524	0.0322549	-4.95434	0.01135	0.649244	no
ENSG00000167123	CERCAM	cerebral endothelial cell adhesion molecule [Source:HGNC Symbol;Acc:23723]	protein_coding	9:131174029-131199626	17.9966	4.78432	3.76158	1.91134	0.00115	0.190293	no
ENSG00000167178	ISLR2	immunoglobulin superfamily containing leucine-rich repeat 2 [Source:HGNC Symbol;Acc:29286]	protein_coding	15:74392651-74430881	5.21332	1.69819	3.06993	1.6182	0.0277	0.945164	no
ENSG00000167210	LOXHD1	lipoxygenase homology domains 1 [Source:HGNC Symbol;Acc:26521]	protein_coding	18:44056934-44236996	0.223695	2.21189	0.101133	-3.30567	0.0101	0.618267	no
ENSG00000167306	MYO5B	myosin VB [Source:HGNC Symbol;Acc:7603]	protein_coding	18:47309868-47721463	1.96366	6.27681	0.312844	-1.67649	0.0287	0.95735	no
ENSG00000167508	MVD	mevalonate (diphospho) decarboxylase [Source:HGNC Symbol;Acc:7529]	protein_coding	16:88718342-88729569	12.8784	34.5435	0.372817	-1.42346	0.03665	0.999585	no
ENSG00000167755	KLK6	kallikrein-related peptidase 6 [Source:HGNC Symbol;Acc:6367]	protein_coding	19:51446558-51515385	22.6899	4.13586	5.48614	2.45579	0.00115	0.190293	no
ENSG00000167964	RAB26	"RAB26, member RAS oncogene family [Source:HGNC Symbol;Acc:14259]"	protein_coding	16:2190803-2204166	11.0398	2.1988	5.02083	2.32793	0.00565	0.462003	no
ENSG00000168081	PNOC	prepronociceptin [Source:HGNC Symbol;Acc:9163]	protein_coding	8:28107579-28200872	2.68316	131.687	0.0203753	-5.61704	0.00025	0.0691283	no
ENSG00000168135	KCNJ4	"potassium inwardly-rectifying channel, subfamily J, member 4 [Source:HGNC Symbol;Acc:6265]"	protein_coding	22:38820292-38851205	7.72045	24.288	0.317871	-1.65349	0.00905	0.581608	no
ENSG00000168243	GNG4	"guanine nucleotide binding protein (G protein), gamma 4 [Source:HGNC Symbol;Acc:4407]"	protein_coding	1:235710986-235814054	8.89282	40.1799	0.221325	-2.17576	0.0024	0.300214	no
ENSG00000168297	PXK	PX domain containing serine/threonine kinase [Source:HGNC Symbol;Acc:23326]	protein_coding	3:58318606-58411748	55.9801	20.1878	2.77297	1.47143	0.0136	0.699646	no
ENSG00000168309	FAM107A	"family with sequence similarity 107, member A [Source:HGNC Symbol;Acc:30827]"	protein_coding	3:58549843-58652575	433.212	156.407	2.76977	1.46977	0.0108	0.631598	no
ENSG00000168685	IL7R	interleukin 7 receptor [Source:HGNC Symbol;Acc:6024]	protein_coding	5:35852796-35879705	0.447388	2.49666	0.179195	-2.4804	0.01835	0.81004	no
ENSG00000168772	CXXC4	CXXC finger protein 4 [Source:HGNC Symbol;Acc:24593]	protein_coding	4:105389468-106041157	20.2819	4.45071	4.557	2.18809	0.001	0.181164	no
ENSG00000168830	HTR1E	"5-hydroxytryptamine (serotonin) receptor 1E, G protein-coupled [Source:HGNC Symbol;Acc:5291]"	protein_coding	6:87647023-87726349	3.6062	0.889881	4.05245	2.0188	0.03815	0.999585	no
ENSG00000168961	LGALS9	"lectin, galactoside-binding, soluble, 9 [Source:HGNC Symbol;Acc:6570]"	protein_coding	17:25783669-25976586	1.23637	8.24056	0.150035	-2.73663	0.01495	0.727255	no
ENSG00000169006	NTSR2	neurotensin receptor 2 [Source:HGNC Symbol;Acc:8040]	protein_coding	2:11798303-11810290	8.19954	1.3479	6.0832	2.60483	0.00535	0.449721	no
ENSG00000169035	KLK7	kallikrein-related peptidase 7 [Source:HGNC Symbol;Acc:6368]	protein_coding	19:51446558-51515385	3.99604	0.108086	36.9709	5.20832	0.0381	0.999585	no
ENSG00000169085	C8orf46	chromosome 8 open reading frame 46 [Source:HGNC Symbol;Acc:28498]	protein_coding	8:67341262-67430759	73.5219	25.0192	2.93862	1.55514	0.00255	0.306219	no
ENSG00000169247	SH3TC2	SH3 domain and tetratricopeptide repeats 2 [Source:HGNC Symbol;Acc:29427]	protein_coding	5:148303201-148442726	7.90977	1.52922	5.17242	2.37084	0.0023	0.296531	no
ENSG00000169271	HSPB3	heat shock 27kDa protein 3 [Source:HGNC Symbol;Acc:5248]	protein_coding	5:53751444-53752207	2.50761	18.6516	0.134445	-2.89491	0.0088	0.572545	no
ENSG00000169413	RNASE6	"ribonuclease, RNase A family, k6 [Source:HGNC Symbol;Acc:10048]"	protein_coding	14:21249209-21250626	2.18046	11.2568	0.193702	-2.36809	0.0107	0.631598	no
ENSG00000169427	KCNK9	"potassium channel, subfamily K, member 9 [Source:HGNC Symbol;Acc:6283]"	protein_coding	8:140613080-140715299	3.2841	12.634	0.259941	-1.94374	0.01605	0.747873	no
ENSG00000169562	GJB1	"gap junction protein, beta 1, 32kDa [Source:HGNC Symbol;Acc:4283]"	protein_coding	X:70435043-70445366	5.46899	0.99327	5.50605	2.46102	0.01575	0.740461	no
ENSG00000169679	BUB1	BUB1 mitotic checkpoint serine/threonine kinase [Source:HGNC Symbol;Acc:1148]	protein_coding	2:111395274-111435691	0.261287	2.16784	0.120529	-3.05255	0.01905	0.81004	no
ENSG00000169896	ITGAM	"integrin, alpha M (complement component 3 receptor 3 subunit) [Source:HGNC Symbol;Acc:6149]"	protein_coding	16:31271310-31344213	2.89344	11.1832	0.258731	-1.95048	0.04525	0.999585	no
ENSG00000170214	ADRA1B	adrenoceptor alpha 1B [Source:HGNC Symbol;Acc:278]	protein_coding	5:159343789-159399551	2.61217	8.52747	0.306324	-1.70687	0.04505	0.999585	no
ENSG00000170290	SLN	sarcolipin [Source:HGNC Symbol;Acc:11089]	protein_coding	11:107578103-107595135	4.7439	55.1511	0.0860164	-3.53924	0.0008	0.163223	no
ENSG00000170312	CDK1	cyclin-dependent kinase 1 [Source:HGNC Symbol;Acc:1722]	protein_coding	10:62538088-62554610	0.246582	1.63184	0.151107	-2.72636	0.0364	0.999585	no
ENSG00000170324	FRMPD2	FERM and PDZ domain containing 2 [Source:HGNC Symbol;Acc:28572]	protein_coding	10:49364600-49482941	0.245762	1.79267	0.137093	-2.86678	0.00775	0.539201	no
ENSG00000170381	SEMA3E	"sema domain, immunoglobulin domain (Ig), short basic domain, secreted, (semaphorin) 3E [Source:HGNC Symbol;Acc:10727]"	protein_coding	7:82993221-83278326	16.616	1.48727	11.1721	3.48183	0.0072	0.525375	no
ENSG00000170525	PFKFB3	"6-phosphofructo-2-kinase/fructose-2,6-biphosphatase 3 [Source:HGNC Symbol;Acc:8874]"	protein_coding	10:6186880-6277495	20.509	47.2669	0.433898	-1.20457	0.03745	0.999585	no
ENSG00000170775	GPR37	G protein-coupled receptor 37 (endothelin receptor type B-like) [Source:HGNC Symbol;Acc:4494]	protein_coding	7:124386050-124405681	17.1051	4.65949	3.67102	1.87618	0.0055	0.459186	no
ENSG00000170915	PAQR8	progestin and adipoQ receptor family member VIII [Source:HGNC Symbol;Acc:15708]	protein_coding	6:52226218-52272575	28.3678	12.1761	2.32979	1.2202	0.02395	0.889239	no
ENSG00000170961	HAS2	hyaluronan synthase 2 [Source:HGNC Symbol;Acc:4819]	protein_coding	8:122624355-122656933	0.379064	3.3897	0.111828	-3.16064	0.0058	0.465218	no
ENSG00000171051	FPR1	formyl peptide receptor 1 [Source:HGNC Symbol;Acc:3826]	protein_coding	19:52248424-52329442	2.95222	11.1475	0.264832	-1.91685	0.02595	0.916537	no
ENSG00000171246	NPTX1	neuronal pentraxin I [Source:HGNC Symbol;Acc:7952]	protein_coding	17:78440947-78451643	90.2541	27.0545	3.33601	1.73812	0.0268	0.928849	no
ENSG00000171502	COL24A1	"collagen, type XXIV, alpha 1 [Source:HGNC Symbol;Acc:20821]"	protein_coding	1:86194915-86622626	6.24838	1.85228	3.37335	1.75418	0.0193	0.81004	no
ENSG00000171509	RXFP1	relaxin/insulin-like family peptide receptor 1 [Source:HGNC Symbol;Acc:19718]	protein_coding	4:159236462-159574524	15.3017	2.37992	6.4295	2.68471	0.0006	0.134138	no
ENSG00000171759	PAH	phenylalanine hydroxylase [Source:HGNC Symbol;Acc:8582]	protein_coding	12:103230662-103354294	2.46652	0.335518	7.35138	2.87801	0.0125	0.676437	no
ENSG00000171940	ZNF217	zinc finger protein 217 [Source:HGNC Symbol;Acc:13009]	protein_coding	20:52169308-52251129	2.44757	6.31357	0.387668	-1.36711	0.0311	0.996702	no
ENSG00000172243	CLEC7A	"C-type lectin domain family 7, member A [Source:HGNC Symbol;Acc:14558]"	protein_coding	12:10269375-10282857	0.875787	4.686	0.186894	-2.41971	0.008	0.545844	no
ENSG00000172461	FUT9	"fucosyltransferase 9 (alpha (1,3) fucosyltransferase) [Source:HGNC Symbol;Acc:4020]"	protein_coding	6:96463859-96663488	40.1304	18.1502	2.21102	1.14471	0.0312	0.996702	no
ENSG00000172508	CARNS1	carnosine synthase 1 [Source:HGNC Symbol;Acc:29268]	protein_coding	11:67159175-67193078	15.4469	2.73121	5.6557	2.49971	0.00635	0.487026	no
ENSG00000172554	SNTG2	"syntrophin, gamma 2 [Source:HGNC Symbol;Acc:13741]"	protein_coding	2:946553-1371385	1.50249	0.0520092	28.8889	4.85244	0.0128	0.677562	no
ENSG00000172575	RASGRP1	RAS guanyl releasing protein 1 (calcium and DAG-regulated) [Source:HGNC Symbol;Acc:9878]	protein_coding	15:38780303-38857776	27.0617	9.62058	2.8129	1.49206	0.01155	0.654241	no
ENSG00000172578	KLHL6	kelch-like family member 6 [Source:HGNC Symbol;Acc:18653]	protein_coding	3:183205318-183273477	0.426643	2.19476	0.194392	-2.36296	0.01655	0.75773	no
ENSG00000172673	THEMIS	thymocyte selection associated [Source:HGNC Symbol;Acc:21569]	protein_coding	6:128029216-128239776	1.92408	0.0674289	28.5349	4.83466	0.02595	0.916537	no
ENSG00000172831	CES2	carboxylesterase 2 [Source:HGNC Symbol;Acc:1864]	protein_coding	16:66968346-67009051	10.4129	31.0108	0.335783	-1.5744	0.0129	0.677734	no
ENSG00000172987	HPSE2	heparanase 2 [Source:HGNC Symbol;Acc:18374]	protein_coding	10:100218874-100995619	1.42875	0.30751	4.64619	2.21605	0.041	0.999585	no
ENSG00000173175	ADCY5	adenylate cyclase 5 [Source:HGNC Symbol;Acc:236]	protein_coding	3:123001142-123168605	21.0343	8.05374	2.61174	1.38501	0.02085	0.845037	no
ENSG00000173193	PARP14	"poly (ADP-ribose) polymerase family, member 14 [Source:HGNC Symbol;Acc:29232]"	protein_coding	3:122399464-122449687	4.49809	10.5544	0.426181	-1.23046	0.0323	0.999585	no
ENSG00000173267	SNCG	"synuclein, gamma (breast cancer-specific protein 1) [Source:HGNC Symbol;Acc:11141]"	protein_coding	10:88695296-88784489	126.036	26.2206	4.80675	2.26506	0.0089	0.577264	no
ENSG00000173334	TRIB1	tribbles pseudokinase 1 [Source:HGNC Symbol;Acc:16891]	protein_coding	8:126442562-126450647	1.48872	6.32754	0.235276	-2.08757	0.01285	0.677734	no
ENSG00000173369	C1QB	"complement component 1, q subcomponent, B chain [Source:HGNC Symbol;Acc:1242]"	protein_coding	1:22979254-22988031	69.225	224.467	0.308397	-1.69714	0.0023	0.296531	no
ENSG00000173372	C1QA	"complement component 1, q subcomponent, A chain [Source:HGNC Symbol;Acc:1241]"	protein_coding	1:22962998-22966101	22.9672	65.1366	0.352601	-1.50389	0.01355	0.699639	no
ENSG00000173391	OLR1	oxidized low density lipoprotein (lectin-like) receptor 1 [Source:HGNC Symbol;Acc:8133]	protein_coding	12:10310901-10344400	2.48398	10.1607	0.244469	-2.03227	0.00475	0.422059	no
ENSG00000173786	CNP	"2',3'-cyclic nucleotide 3' phosphodiesterase [Source:HGNC Symbol;Acc:2158]"	protein_coding	17:40118758-40217383	50.6807	12.9453	3.91499	1.96901	0.02855	0.95735	no
ENSG00000173988	LRRC63	leucine rich repeat containing 63 [Source:HGNC Symbol;Acc:34296]	protein_coding	13:46786082-46851501	2.96132	0.758505	3.90415	1.96501	0.04925	0.999585	no
ENSG00000174514	MFSD4	major facilitator superfamily domain containing 4 [Source:HGNC Symbol;Acc:25433]	protein_coding	1:205538012-205572046	28.7838	13.337	2.15819	1.10982	0.03755	0.999585	no
ENSG00000174567	GOLT1A	golgi transport 1A [Source:HGNC Symbol;Acc:24766]	protein_coding	1:204167287-204183220	0.893796	0.0001	8937.96	13.1257	0.0453	0.999585	no
ENSG00000174600	CMKLR1	chemokine-like receptor 1 [Source:HGNC Symbol;Acc:2121]	protein_coding	12:108681820-108733118	1.04141	4.9801	0.209114	-2.25764	0.0167	0.762936	no
ENSG00000174607	UGT8	UDP glycosyltransferase 8 [Source:HGNC Symbol;Acc:12555]	protein_coding	4:115519610-115599380	36.7088	13.7176	2.67604	1.4201	0.0143	0.717218	no
ENSG00000174640	SLCO2A1	"solute carrier organic anion transporter family, member 2A1 [Source:HGNC Symbol;Acc:10955]"	protein_coding	3:133651539-133771028	0.353884	2.14603	0.164902	-2.60032	0.0293	0.965109	no
ENSG00000174792	C4orf26	chromosome 4 open reading frame 26 [Source:HGNC Symbol;Acc:26300]	protein_coding	4:76481257-76491095	0.0001	1.26478	7.90651e-05	-13.6266	0.0421	0.999585	no
ENSG00000175084	DES	desmin [Source:HGNC Symbol;Acc:2770]	protein_coding	2:220283098-220291461	0.257786	3.54951	0.0726258	-3.78337	0.01545	0.732916	no
ENSG00000175899	A2M	alpha-2-macroglobulin [Source:HGNC Symbol;Acc:7]	protein_coding	12:9217772-9268825	41.7251	116.579	0.357913	-1.48232	0.01185	0.66585	no
ENSG00000176046	NUPR1	"nuclear protein, transcriptional regulator, 1 [Source:HGNC Symbol;Acc:29990]"	protein_coding	16:28548605-28550495	41.8111	16.0287	2.60851	1.38323	0.0302	0.983958	no
ENSG00000176082	AL357153.1	-	-	14:70892528-71014181	2.50838	0.000328557	7634.54	12.8983	0.0401	0.999585	no
ENSG00000176194	CIDEA	cell death-inducing DFFA-like effector a [Source:HGNC Symbol;Acc:1976]	protein_coding	18:12254317-12277594	3.37044	0.287284	11.7321	3.55239	0.02805	0.950759	no
ENSG00000176244	ACBD7	acyl-CoA binding domain containing 7 [Source:HGNC Symbol;Acc:17715]	protein_coding	10:15057070-15130775	6.54407	1.78579	3.66452	1.87363	0.03005	0.980591	no
ENSG00000176381	PRR18	proline rich 18 [Source:HGNC Symbol;Acc:28574]	protein_coding	6:166719167-166721936	7.5776	0.642623	11.7917	3.5597	0.00105	0.186998	no
ENSG00000176485	PLA2G16	"phospholipase A2, group XVI [Source:HGNC Symbol;Acc:17825]"	protein_coding	11:63340666-63389143	26.0109	8.78213	2.9618	1.56647	0.0225	0.874689	no
ENSG00000176720	BOK	BCL2-related ovarian killer [Source:HGNC Symbol;Acc:1087]	protein_coding	2:242483817-242513546	12.4366	2.97206	4.18451	2.06506	0.00345	0.356858	no
ENSG00000176769	TCERG1L	transcription elongation regulator 1-like [Source:HGNC Symbol;Acc:23533]	protein_coding	10:132890653-133109984	2.46261	7.92345	0.3108	-1.68594	0.0224	0.874689	no
ENSG00000176771	NCKAP5	NCK-associated protein 5 [Source:HGNC Symbol;Acc:29847]	protein_coding	2:133429373-134326034	13.0321	2.63464	4.94644	2.30639	0.03875	0.999585	no
ENSG00000176840	MIR7-3HG	MIR7-3 host gene (non-protein coding) [Source:HGNC Symbol;Acc:30049]	lincRNA	19:4769116-4772545	2.87162	38.4876	0.0746116	-3.74446	0.00065	0.142289	no
ENSG00000176845	METRNL	"meteorin, glial cell differentiation regulator-like [Source:HGNC Symbol;Acc:27584]"	protein_coding	17:81037566-81052864	3.77707	22.0366	0.1714	-2.54456	0.0036	0.356858	no
ENSG00000176907	C8orf4	chromosome 8 open reading frame 4 [Source:HGNC Symbol;Acc:1357]	protein_coding	8:40010988-40012821	4.39321	20.3068	0.216342	-2.20862	0.0022	0.290774	no
ENSG00000176919	C8G	"complement component 8, gamma polypeptide [Source:HGNC Symbol;Acc:1354]"	protein_coding	9:139839697-139841426	0.973281	0.0001	9732.81	13.2486	0.01535	0.732916	no
ENSG00000177098	SCN4B	"sodium channel, voltage-gated, type IV, beta subunit [Source:HGNC Symbol;Acc:10592]"	protein_coding	11:118004091-118023603	15.8412	5.5581	2.85011	1.51102	0.02045	0.837732	no
ENSG00000177144	NUDT4P1	nudix (nucleoside diphosphate linked moiety X)-type motif 4 pseudogene 1 [Source:HGNC Symbol;Acc:18012]	-	1:145139024-145139569	1.39067	0.0001	13906.7	13.7635	0.0074	0.532572	no
ENSG00000177301	KCNA2	"potassium voltage-gated channel, shaker-related subfamily, member 2 [Source:HGNC Symbol;Acc:6220]"	protein_coding	1:111136201-111174096	40.387	14.0735	2.86972	1.52091	0.0124	0.676437	no
ENSG00000177426	TGIF1	TGFB-induced factor homeobox 1 [Source:HGNC Symbol;Acc:11776]	protein_coding	18:3411605-3458409	2.12775	5.52985	0.384775	-1.37791	0.03625	0.999585	no
ENSG00000177599	ZNF491	zinc finger protein 491 [Source:HGNC Symbol;Acc:23706]	protein_coding	19:11906898-11920437	3.69495	0.744947	4.96002	2.31035	0.0383	0.999585	no
ENSG00000177706	FAM20C	"family with sequence similarity 20, member C [Source:HGNC Symbol;Acc:22140]"	protein_coding	7:182934-300711	5.86002	17.3227	0.338286	-1.56369	0.03125	0.996702	no
ENSG00000177855	CACYBPP2	calcyclin binding protein pseudogene 2 [Source:HGNC Symbol;Acc:45123]	-	2:184472169-184472847	1.54238	0.0001	15423.8	13.9129	0.00145	0.224057	no
ENSG00000177875	C12orf68	chromosome 12 open reading frame 68 [Source:HGNC Symbol;Acc:33749]	protein_coding	12:48577365-48579709	3.53306	9.73768	0.362824	-1.46266	0.03465	0.999585	no
ENSG00000178573	MAF	v-maf avian musculoaponeurotic fibrosarcoma oncogene homolog [Source:HGNC Symbol;Acc:6776]	protein_coding	16:79619739-79634611	5.90007	13.2044	0.446826	-1.16221	0.03165	0.999585	no
ENSG00000178715	RP11-169K16.8	-	-	1:16154723-16155167	0.0001	0.959494	0.000104222	-13.2281	0.0361	0.999585	no
ENSG00000178722	C5orf64	chromosome 5 open reading frame 64 [Source:HGNC Symbol;Acc:26744]	protein_coding	5:60933534-61047590	5.44793	0.712698	7.64409	2.93435	0.04045	0.999585	no
ENSG00000178726	THBD	thrombomodulin [Source:HGNC Symbol;Acc:11784]	protein_coding	20:23026269-23030378	0.455088	2.76317	0.164698	-2.60211	0.01315	0.685725	no
ENSG00000179061	AC012074.1	-	-	2:25592041-25598714	1.66879	0.0001	16687.9	14.0265	0.03135	0.996702	no
ENSG00000179111	HES7	hairy and enhancer of split 7 (Drosophila) [Source:HGNC Symbol;Acc:15977]	protein_coding	17:8023907-8027410	0.0001	1.13926	8.77763e-05	-13.4758	0.0005	0.119403	no
ENSG00000179954	SSC5D	scavenger receptor cysteine rich domain containing (5 domains) [Source:HGNC Symbol;Acc:26641]	protein_coding	19:55999770-56030465	0.464538	2.0998	0.22123	-2.17638	0.0391	0.999585	no
ENSG00000180440	SERTM1	serine-rich and transmembrane domain containing 1 [Source:HGNC Symbol;Acc:33792]	protein_coding	13:37248048-37271976	10.1392	38.3227	0.264574	-1.91826	0.0016	0.238468	no
ENSG00000180739	S1PR5	sphingosine-1-phosphate receptor 5 [Source:HGNC Symbol;Acc:14299]	protein_coding	19:10623622-10628607	10.6582	1.96179	5.4329	2.44172	0.0025	0.303685	no
ENSG00000181104	F2R	coagulation factor II (thrombin) receptor [Source:HGNC Symbol;Acc:3537]	protein_coding	5:75699073-76031606	0.785308	3.99053	0.196793	-2.34525	0.0337	0.999585	no
ENSG00000181195	PENK	proenkephalin [Source:HGNC Symbol;Acc:8831]	protein_coding	8:57349232-57472382	3.98116	24.5171	0.162383	-2.62253	0.01195	0.667897	no
ENSG00000181544	FANCB	"Fanconi anemia, complementation group B [Source:HGNC Symbol;Acc:3583]"	protein_coding	X:14861528-14891191	3.23301	0.818035	3.95217	1.98264	0.03775	0.999585	no
ENSG00000181585	TMIE	transmembrane inner ear [Source:HGNC Symbol;Acc:30800]	protein_coding	3:46742822-46752376	3.55504	0.829128	4.28769	2.1002	0.03955	0.999585	no
ENSG00000181617	FDCSP	follicular dendritic cell secreted protein [Source:HGNC Symbol;Acc:19215]	protein_coding	4:71091787-71100969	0.0001	1.29939	7.69592e-05	-13.6655	0.0078	0.539201	no
ENSG00000181754	AMIGO1	adhesion molecule with Ig-like domain 1 [Source:HGNC Symbol;Acc:20824]	protein_coding	1:110046796-110052360	12.912	4.76562	2.70941	1.43798	0.01505	0.730223	no
ENSG00000181773	GPR3	G protein-coupled receptor 3 [Source:HGNC Symbol;Acc:4484]	protein_coding	1:27719147-27722318	0.412888	5.993	0.068895	-3.85946	0.00425	0.388321	no
ENSG00000182379	NXPH4	neurexophilin 4 [Source:HGNC Symbol;Acc:8078]	protein_coding	12:57610577-57620232	0.914848	4.61603	0.198189	-2.33505	0.0443	0.999585	no
ENSG00000182578	CSF1R	colony stimulating factor 1 receptor [Source:HGNC Symbol;Acc:2433]	protein_coding	5:149432853-149492935	12.0406	33.5876	0.358483	-1.48002	0.01515	0.730223	no
ENSG00000182601	HS3ST4	heparan sulfate (glucosamine) 3-O-sulfotransferase 4 [Source:HGNC Symbol;Acc:5200]	protein_coding	16:25703346-26149009	9.18887	1.1934	7.69974	2.94481	0.00535	0.449721	no
ENSG00000182611	HIST1H2AJ	"histone cluster 1, H2aj [Source:HGNC Symbol;Acc:4727]"	protein_coding	6:27782111-27782607	0.0001	3.68288	2.71527e-05	-15.1685	0.0006	0.134138	no
ENSG00000182718	ANXA2	annexin A2 [Source:HGNC Symbol;Acc:537]	protein_coding	15:60639332-60695082	32.555	94.6364	0.344001	-1.53952	0.00305	0.33039	no
ENSG00000182853	VMO1	vitelline membrane outer layer 1 homolog (chicken) [Source:HGNC Symbol;Acc:30387]	protein_coding	17:4688579-4689728	0.0001	2.15832	4.63323e-05	-14.3976	0.0004	0.100071	no
ENSG00000182902	SLC25A18	"solute carrier family 25 (glutamate carrier), member 18 [Source:HGNC Symbol;Acc:10988]"	protein_coding	22:18043138-18073760	24.7695	5.24045	4.7266	2.2408	0.00115	0.190293	no
ENSG00000183054	RGPD6	RANBP2-like and GRIP domain containing 6 [Source:HGNC Symbol;Acc:32419]	protein_coding	2:111271388-111334762	1.11885	0.038187	29.2992	4.87279	0.01075	0.631598	no
ENSG00000183111	ARHGEF37	Rho guanine nucleotide exchange factor (GEF) 37 [Source:HGNC Symbol;Acc:34430]	protein_coding	5:148931509-149014531	5.01033	1.69687	2.95269	1.56203	0.02245	0.874689	no
ENSG00000183186	C2CD4C	C2 calcium-dependent domain containing 4C [Source:HGNC Symbol;Acc:29417]	protein_coding	19:405437-409139	2.35351	9.27877	0.253645	-1.97912	0.0107	0.631598	no
ENSG00000183578	TNFAIP8L3	"tumor necrosis factor, alpha-induced protein 8-like 3 [Source:HGNC Symbol;Acc:20620]"	protein_coding	15:51329684-51630807	4.18256	13.1921	0.31705	-1.65722	0.01815	0.80639	no
ENSG00000183688	FAM101B	"family with sequence similarity 101, member B [Source:HGNC Symbol;Acc:28705]"	protein_coding	17:289768-295730	0.441252	2.65726	0.166055	-2.59026	0.01435	0.718012	no
ENSG00000183853	KIRREL	kin of IRRE like (Drosophila) [Source:HGNC Symbol;Acc:15734]	protein_coding	1:157963062-158070052	1.05569	3.18805	0.33114	-1.59449	0.0362	0.999585	no
ENSG00000183873	SCN5A	"sodium channel, voltage-gated, type V, alpha subunit [Source:HGNC Symbol;Acc:10593]"	protein_coding	3:38589547-38691164	0.0773287	1.59502	0.0484813	-4.36643	0.0027	0.311761	no
ENSG00000183960	KCNH8	"potassium voltage-gated channel, subfamily H (eag-related), member 8 [Source:HGNC Symbol;Acc:18864]"	protein_coding	3:19189945-19577138	2.87205	0.886021	3.24151	1.69667	0.0294	0.966887	no
ENSG00000184163	FAM132A	"family with sequence similarity 132, member A [Source:HGNC Symbol;Acc:32308]"	protein_coding	1:1177825-1182102	0.0001	1.00485	9.95173e-05	-13.2947	0.00425	0.388321	no
ENSG00000184258	CDR1	"cerebellar degeneration-related protein 1, 34kDa [Source:HGNC Symbol;Acc:1798]"	protein_coding	X:139865424-139866723	363.376	130.893	2.77613	1.47308	0.0088	0.572545	no
ENSG00000184500	PROS1	protein S (alpha) [Source:HGNC Symbol;Acc:9456]	protein_coding	3:93591880-93692910	2.88926	7.22817	0.399722	-1.32293	0.047	0.999585	no
ENSG00000184557	SOCS3	suppressor of cytokine signaling 3 [Source:HGNC Symbol;Acc:19391]	protein_coding	17:76352863-76356158	3.38946	16.1096	0.2104	-2.24879	0.0021	0.281092	no
ENSG00000184602	SNN	stannin [Source:HGNC Symbol;Acc:11149]	protein_coding	16:11762269-11838362	43.8534	18.4937	2.37126	1.24565	0.03755	0.999585	no
ENSG00000184956	MUC6	"mucin 6, oligomeric mucus/gel-forming [Source:HGNC Symbol;Acc:7517]"	protein_coding	11:1012820-1036706	0.149021	1.90849	0.0780832	-3.67884	0.01845	0.81004	no
ENSG00000185052	SLC24A3	"solute carrier family 24 (sodium/potassium/calcium exchanger), member 3 [Source:HGNC Symbol;Acc:10977]"	protein_coding	20:19193289-19703581	2.16935	6.45218	0.33622	-1.57252	0.0229	0.874689	no
ENSG00000185100	ADSSL1	adenylosuccinate synthase like 1 [Source:HGNC Symbol;Acc:20093]	protein_coding	14:105190522-105213662	1.99967	7.09021	0.282033	-1.82607	0.0415	0.999585	no
ENSG00000185186	LINC00313	long intergenic non-protein coding RNA 313 [Source:HGNC Symbol;Acc:16416]	lincRNA	21:44881973-44899414	0.0001	0.939499	0.00010644	-13.1977	0.00535	0.449721	no
ENSG00000186594	MIR22HG	MIR22 host gene (non-protein coding) [Source:HGNC Symbol;Acc:28219]	lincRNA	17:1614804-1641893	1.867	10.5346	0.177226	-2.49634	0.00665	0.499106	no
ENSG00000186684	CYP27C1	"cytochrome P450, family 27, subfamily C, polypeptide 1 [Source:HGNC Symbol;Acc:33480]"	protein_coding	2:127941695-127977654	0.317856	1.86496	0.170436	-2.5527	0.01515	0.730223	no
ENSG00000186867	QRFPR	pyroglutamylated RFamide peptide receptor [Source:HGNC Symbol;Acc:15565]	protein_coding	4:122250466-122302214	1.3559	0.167386	8.10044	3.018	0.04105	0.999585	no
ENSG00000187094	CCK	cholecystokinin [Source:HGNC Symbol;Acc:1569]	protein_coding	3:42299316-42307699	102.696	269.478	0.381092	-1.39179	0.01255	0.676437	no
ENSG00000187479	C11orf96	chromosome 11 open reading frame 96 [Source:HGNC Symbol;Acc:38675]	protein_coding	11:43942608-44022707	0.413967	4.22374	0.0980096	-3.35093	0.02735	0.937619	no
ENSG00000187498	COL4A1	"collagen, type IV, alpha 1 [Source:HGNC Symbol;Acc:2202]"	protein_coding	13:110801317-111165374	3.98169	24.678	0.161346	-2.63177	0.00195	0.266099	no
ENSG00000187605	TET3	tet methylcytosine dioxygenase 3 [Source:HGNC Symbol;Acc:28313]	protein_coding	2:74229839-74335303	4.65975	10.9863	0.424142	-1.23738	0.0382	0.999585	no
ENSG00000187664	HAPLN4	hyaluronan and proteoglycan link protein 4 [Source:HGNC Symbol;Acc:31357]	protein_coding	19:19366449-19384200	7.64691	2.69551	2.83691	1.50432	0.0297	0.972189	no
ENSG00000187730	GABRD	"gamma-aminobutyric acid (GABA) A receptor, delta [Source:HGNC Symbol;Acc:4084]"	protein_coding	1:1950779-1962192	9.2565	33.3892	0.27723	-1.85084	0.0036	0.356858	no
ENSG00000188039	NWD1	NACHT and WD repeat domain containing 1 [Source:HGNC Symbol;Acc:27619]	protein_coding	19:16830786-16928774	1.6334	0.232912	7.01295	2.81002	0.00385	0.372847	no
ENSG00000188064	WNT7B	"wingless-type MMTV integration site family, member 7B [Source:HGNC Symbol;Acc:12787]"	protein_coding	22:46316241-46373009	0.534585	4.01822	0.13304	-2.91007	0.0073	0.530791	no
ENSG00000188133	TMEM215	transmembrane protein 215 [Source:HGNC Symbol;Acc:33816]	protein_coding	9:32783496-32787397	0.420142	2.88943	0.145407	-2.78184	0.0114	0.649244	no
ENSG00000188153	COL4A5	"collagen, type IV, alpha 5 [Source:HGNC Symbol;Acc:2207]"	protein_coding	X:107683073-107940775	9.43177	2.86155	3.29604	1.72073	0.0378	0.999585	no
ENSG00000188269	OR7A5	"olfactory receptor, family 7, subfamily A, member 5 [Source:HGNC Symbol;Acc:8368]"	protein_coding	19:14903120-14946188	1.83191	0.0001	18319.1	14.1611	0.0006	0.134138	no
ENSG00000188729	OSTN	osteocrin [Source:HGNC Symbol;Acc:29961]	protein_coding	3:190917029-190983404	0.362352	11.412	0.0317518	-4.97702	0.0025	0.303685	no
ENSG00000188803	SHISA6	shisa family member 6 [Source:HGNC Symbol;Acc:34491]	protein_coding	17:11144579-11467380	2.13459	11.3103	0.18873	-2.40561	0.0048	0.422059	no
ENSG00000189056	RELN	reelin [Source:HGNC Symbol;Acc:9957]	protein_coding	7:102937868-103629963	4.63905	16.1117	0.287931	-1.79621	0.02625	0.920941	no
ENSG00000189184	PCDH18	protocadherin 18 [Source:HGNC Symbol;Acc:14268]	protein_coding	4:138440071-138453648	2.57917	6.57209	0.392443	-1.34945	0.03655	0.999585	no
ENSG00000189223	AC016683.6	-	-	2:113969098-114036527	0.170812	3.02023	0.056556	-4.14418	0.00735	0.530791	no
ENSG00000189275	AL450307.1	"Uncharacterized protein; cDNA FLJ46300 fis, clone TESTI4035989 [Source:UniProtKB/TrEMBL;Acc:Q6ZRK0]"	protein_coding	10:133604733-133622535	0.362177	17.1194	0.0211559	-5.56279	0.00155	0.232666	no
ENSG00000196083	IL1RAP	interleukin 1 receptor accessory protein [Source:HGNC Symbol;Acc:5995]	protein_coding	3:190231839-190375843	8.18569	26.3156	0.311058	-1.68474	0.0063	0.484962	no
ENSG00000196091	MYBPC1	"myosin binding protein C, slow type [Source:HGNC Symbol;Acc:7549]"	protein_coding	12:101962130-102079796	14.2679	4.08009	3.49696	1.8061	0.0064	0.487304	no
ENSG00000196115	ADAM5	"ADAM metallopeptidase domain 5, pseudogene [Source:HGNC Symbol;Acc:212]"	-	8:39172109-39274897	0.0982465	0.999994	0.0982471	-3.34744	0.03355	0.999585	no
ENSG00000196118	C16orf93	chromosome 16 open reading frame 93 [Source:HGNC Symbol;Acc:28078]	protein_coding	16:30709029-30787628	4.20799	26.7781	0.157143	-2.66985	0.04605	0.999585	no
ENSG00000196169	KIF19	kinesin family member 19 [Source:HGNC Symbol;Acc:26735]	protein_coding	17:72322348-72351959	2.58224	0.202371	12.7599	3.67355	0.0287	0.95735	no
ENSG00000196177	ACADSB	"acyl-CoA dehydrogenase, short/branched chain [Source:HGNC Symbol;Acc:91]"	protein_coding	10:124768494-124817827	11.837	5.01112	2.36215	1.2401	0.04125	0.999585	no
ENSG00000196353	CPNE4	copine IV [Source:HGNC Symbol;Acc:2317]	protein_coding	3:131252398-132004254	24.6539	6.92364	3.56083	1.83221	0.00255	0.306219	no
ENSG00000196547	MAN2A2	"mannosidase, alpha, class 2A, member 2 [Source:HGNC Symbol;Acc:6825]"	protein_coding	15:91445447-91465814	39.7647	18.8356	2.11115	1.07803	0.0408	0.999585	no
ENSG00000196557	CACNA1H	"calcium channel, voltage-dependent, T type, alpha 1H subunit [Source:HGNC Symbol;Acc:1395]"	protein_coding	16:1203240-1275257	1.60362	7.86665	0.20385	-2.29442	0.00045	0.111256	no
ENSG00000196639	HRH1	histamine receptor H1 [Source:HGNC Symbol;Acc:5182]	protein_coding	3:11178778-11305243	3.09545	10.782	0.287094	-1.8004	0.0095	0.597732	no
ENSG00000196878	LAMB3	"laminin, beta 3 [Source:HGNC Symbol;Acc:6490]"	protein_coding	1:209788214-209825811	1.67252	21.5351	0.0776648	-3.68659	0.00055	0.128425	no
ENSG00000196990	FAM163B	"family with sequence similarity 163, member B [Source:HGNC Symbol;Acc:33277]"	protein_coding	9:136444078-136451319	2.06514	10.2336	0.2018	-2.309	0.0412	0.999585	no
ENSG00000197121	PGAP1	post-GPI attachment to proteins 1 [Source:HGNC Symbol;Acc:25712]	protein_coding	2:197697727-197792520	15.5309	39.3203	0.394984	-1.34013	0.02275	0.874689	no
ENSG00000197405	C5AR1	complement component 5a receptor 1 [Source:HGNC Symbol;Acc:1338]	protein_coding	19:47793279-47825323	1.73638	10.2529	0.169355	-2.56188	0.0165	0.75773	no
ENSG00000197430	OPALIN	oligodendrocytic myelin paranodal and inner loop protein [Source:HGNC Symbol;Acc:20707]	protein_coding	10:98102972-98119092	18.025	1.68239	10.7139	3.42142	0.0004	0.100071	no
ENSG00000197467	COL13A1	"collagen, type XIII, alpha 1 [Source:HGNC Symbol;Acc:2190]"	protein_coding	10:71561643-71724031	0.473282	3.12507	0.151447	-2.72312	0.0049	0.423759	no
ENSG00000197558	SSPO	SCO-spondin [Source:HGNC Symbol;Acc:21998]	-	7:149473130-149531068	3.81589	1.1927	3.19937	1.67779	0.0465	0.999585	no
ENSG00000197705	KLHL14	kelch-like family member 14 [Source:HGNC Symbol;Acc:29266]	protein_coding	18:30252633-30354376	0.324658	1.99626	0.162633	-2.62031	0.0108	0.631598	no
ENSG00000197747	S100A10	S100 calcium binding protein A10 [Source:HGNC Symbol;Acc:10487]	protein_coding	1:151955390-151966866	20.0013	112.366	0.178001	-2.49004	0.00065	0.142289	no
ENSG00000197774	EME2	essential meiotic structure-specific endonuclease subunit 2 [Source:HGNC Symbol;Acc:27289]	protein_coding	16:1823207-1844972	3.72205	13.8111	0.269497	-1.89166	0.03785	0.999585	no
ENSG00000197893	NRAP	nebulin-related anchoring protein [Source:HGNC Symbol;Acc:7988]	protein_coding	10:115310595-115423886	0.0857475	1.28803	0.0665726	-3.90893	0.036	0.999585	no
ENSG00000197905	TEAD4	TEA domain family member 4 [Source:HGNC Symbol;Acc:11717]	protein_coding	12:3068495-3149839	0.579045	2.73803	0.211482	-2.24139	0.0269	0.928849	no
ENSG00000198121	LPAR1	lysophosphatidic acid receptor 1 [Source:HGNC Symbol;Acc:3166]	protein_coding	9:113635542-113800981	46.6135	20.12	2.31677	1.21212	0.0397	0.999585	no
ENSG00000198327	HIST1H4F	"histone cluster 1, H4f [Source:HGNC Symbol;Acc:4783]"	protein_coding	6:26240560-26240976	14.689	45.9841	0.319437	-1.6464	0.04415	0.999585	no
ENSG00000198576	ARC	activity-regulated cytoskeleton-associated protein [Source:HGNC Symbol;Acc:648]	protein_coding	8:143692404-143696833	0.592992	6.50584	0.0911476	-3.45565	0.0033	0.352028	no
ENSG00000198729	PPP1R14C	"protein phosphatase 1, regulatory (inhibitor) subunit 14C [Source:HGNC Symbol;Acc:14952]"	protein_coding	6:150464211-150571493	3.73727	12.4109	0.301128	-1.73155	0.01585	0.743499	no
ENSG00000198732	SMOC1	SPARC related modular calcium binding 1 [Source:HGNC Symbol;Acc:20318]	protein_coding	14:70320847-70499083	24.8126	9.09018	2.7296	1.44869	0.02505	0.909198	no
ENSG00000198822	GRM3	"glutamate receptor, metabotropic 3 [Source:HGNC Symbol;Acc:4595]"	protein_coding	7:86273229-86494200	38.642	14.4058	2.68239	1.42352	0.0208	0.845037	no
ENSG00000198873	GRK5	G protein-coupled receptor kinase 5 [Source:HGNC Symbol;Acc:4544]	protein_coding	10:120967100-121215131	4.96703	17.4657	0.284388	-1.81407	0.00575	0.462974	no
ENSG00000198963	RORB	RAR-related orphan receptor B [Source:HGNC Symbol;Acc:10259]	protein_coding	9:77100466-77308093	15.4086	6.28012	2.45355	1.29487	0.02335	0.874689	no
ENSG00000199677	Y_RNA	Y RNA [Source:RFAM;Acc:RF00019]	-	5:132328790-132328892	106.81	0.0001	1068100	20.0266	0.011	0.631598	no
ENSG00000200488	RN7SKP203	"RNA, 7SK small nuclear pseudogene 203 [Source:HGNC Symbol;Acc:45927]"	-	2:76672204-76672536	382.855	94.7665	4.03998	2.01435	0.00175	0.24682	no
ENSG00000202354	RNY3	"RNA, Ro-associated Y3 [Source:HGNC Symbol;Acc:10243]"	-	7:148680846-148680948	277.707	0.0001	2777070	21.4051	0.00095	0.176675	no
ENSG00000202538	RNU4-2	"RNA, U4 small nuclear 2 [Source:HGNC Symbol;Acc:10193]"	-	12:120729565-120729706	7432.03	2676.6	2.77667	1.47335	0.0174	0.783	no
ENSG00000203438	AL512625.1	-	-	9:66473374-66473673	1.82971	0.0001	18297.1	14.1593	0.03715	0.999585	no
ENSG00000203724	C1orf53	chromosome 1 open reading frame 53 [Source:HGNC Symbol;Acc:30003]	protein_coding	1:197871776-197876497	0.0001	1.45575	6.86931e-05	-13.8295	0.02055	0.83856	no
ENSG00000204140	CLPSL1	colipase-like 1 [Source:HGNC Symbol;Acc:21251]	protein_coding	6:35748793-35761452	1.18522	0.0001	11852.2	13.5329	0.03305	0.999585	no
ENSG00000204176	SYT15	synaptotagmin XV [Source:HGNC Symbol;Acc:17167]	protein_coding	10:46897591-46971400	1.9407	0.506692	3.83014	1.9374	0.02855	0.95735	no
ENSG00000204287	HLA-DRA	"major histocompatibility complex, class II, DR alpha [Source:HGNC Symbol;Acc:4947]"	protein_coding	6:32407618-32412823	0.44289	27.7235	0.0159753	-5.96802	0.013	0.681284	no
ENSG00000204291	COL15A1	"collagen, type XV, alpha 1 [Source:HGNC Symbol;Acc:2192]"	protein_coding	9:101705460-101833069	0.337273	2.58619	0.130413	-2.93884	0.0079	0.544323	no
ENSG00000204482	LST1	leukocyte specific transcript 1 [Source:HGNC Symbol;Acc:14189]	protein_coding	6:31553900-31560762	0.0536076	1.40589	0.0381307	-4.7129	0.00025	0.0691283	no
ENSG00000204525	HLA-C	"major histocompatibility complex, class I, C [Source:HGNC Symbol;Acc:4933]"	protein_coding	6:31236525-31239907	0.149713	18.984	0.00788627	-6.98644	0.0266	0.92703	no
ENSG00000204619	PPP1R11	"protein phosphatase 1, regulatory (inhibitor) subunit 11 [Source:HGNC Symbol;Acc:9285]"	protein_coding	6:30034485-30043664	0.741499	4.63355	0.160028	-2.6436	0.0115	0.653169	no
ENSG00000205542	TMSB4X	"thymosin beta 4, X-linked [Source:HGNC Symbol;Acc:11881]"	protein_coding	X:12993226-12995346	250.245	746.052	0.335426	-1.57593	0.00535	0.449721	no
ENSG00000205609	EIF3CL	"eukaryotic translation initiation factor 3, subunit C-like [Source:HGNC Symbol;Acc:26347]"	protein_coding	16:28390899-28415200	2.45676	0.205808	11.9371	3.57739	0.0095	0.597732	no
ENSG00000206503	HLA-A	"major histocompatibility complex, class I, A [Source:HGNC Symbol;Acc:4931]"	protein_coding	6:29909036-29913661	0.381031	20.8006	0.0183183	-5.77057	0.0042	0.388321	no
ENSG00000206530	WDR52	WD repeat domain 52 [Source:HGNC Symbol;Acc:25631]	protein_coding	3:112929849-113160457	8.66462	36.3452	0.238398	-2.06856	0.00565	0.462003	no
ENSG00000207955	MIR219-2	microRNA 219-2 [Source:HGNC Symbol;Acc:31598]	lincRNA	9:131153739-131155789	7.68973	1.5479	4.96785	2.31262	0.0202	0.832359	no
ENSG00000210049	MT-TF	mitochondrially encoded tRNA phenylalanine [Source:HGNC Symbol;Acc:7481]	-	MT:576-647	3669.51	0.0001	36695100	25.1291	0.00095	0.176675	no
ENSG00000210112	MT-TM	mitochondrially encoded tRNA methionine [Source:HGNC Symbol;Acc:7492]	-	MT:4401-4469	4494.13	131265	0.0342371	-4.8683	0.0081	0.550879	no
ENSG00000210135	MT-TN	mitochondrially encoded tRNA asparagine [Source:HGNC Symbol;Acc:7493]	-	MT:5656-5729	1119.06	37316.7	0.0299882	-5.05946	0.038	0.999585	no
ENSG00000211818	TRAV39	T cell receptor alpha variable 39 [Source:HGNC Symbol;Acc:12139]	-	14:22771938-22772438	1.5077	0.0001	15077	13.8801	0.03715	0.999585	no
ENSG00000213578	CPLX3	complexin 3 [Source:HGNC Symbol;Acc:27652]	protein_coding	15:75105056-75124141	4.87548	0.634216	7.68741	2.9425	0.0493	0.999585	no
ENSG00000213622	AL163952.1	-	-	14:56464931-56465307	1.20714	0.0001	12071.4	13.5593	0.03715	0.999585	no
ENSG00000213626	LBH	limb bud and heart development [Source:HGNC Symbol;Acc:29532]	protein_coding	2:30454396-30546596	2.44497	16.4516	0.148616	-2.75034	0.0061	0.478326	no
ENSG00000214376	VSTM5	V-set and transmembrane domain containing 5 [Source:HGNC Symbol;Acc:34443]	protein_coding	11:93551397-93583697	2.03347	0.474608	4.28453	2.09914	0.0476	0.999585	no
ENSG00000214447	FAM187A	"family with sequence similarity 187, member A [Source:HGNC Symbol;Acc:35153]"	protein_coding	17:42923720-42994305	0.0001	1.2006	8.32917e-05	-13.5515	0.02215	0.874689	no
ENSG00000215218	UBE2QL1	ubiquitin-conjugating enzyme E2Q family-like 1 [Source:HGNC Symbol;Acc:37269]	protein_coding	5:6448735-6495022	31.454	12.6269	2.49103	1.31674	0.02095	0.845037	no
ENSG00000215924	BX284613.1	-	-	1:170904611-171033906	127.35	0.0001	1273500	20.2804	0.01935	0.81004	no
ENSG00000217239	RP1-182O16.1	-	-	6:5788578-5788932	3.1213	0.0001	31213	14.9299	0.00275	0.315799	no
ENSG00000217404	RPS4XP9	ribosomal protein S4X pseudogene 9 [Source:HGNC Symbol;Acc:35792]	-	6:127004180-127004992	1.29158	0.0001	12915.8	13.6568	0.00145	0.224057	no
ENSG00000218187	RP11-325O24.1	-	-	6:127976004-127976423	1.3511	0.0001	13511	13.7218	0.01925	0.81004	no
ENSG00000219392	RP1-265C24.5	-	-	6:28083405-28084329	1.28388	0.0001	12838.8	13.6482	0.0019	0.260971	no
ENSG00000220023	AL592183.1	-	protein_coding	GL000219.1:53830-99642	14.1626	3.46818	4.08358	2.02984	0.00685	0.505097	no
ENSG00000221046	RNU6ATAC38P	"RNA, U6atac small nuclear 38, pseudogene [Source:HGNC Symbol;Acc:46937]"	-	20:44376582-44420571	8.62738	0.0001	86273.8	16.3966	0.02565	0.915169	no
ENSG00000221869	CEBPD	"CCAAT/enhancer binding protein (C/EBP), delta [Source:HGNC Symbol;Acc:1835]"	protein_coding	8:48649470-48651648	8.80097	22.0247	0.399595	-1.32339	0.0335	0.999585	no
ENSG00000222022	AC112721.1	Uncharacterized protein [Source:UniProtKB/TrEMBL;Acc:B8ZZ63]	protein_coding	2:238330062-238333919	0.0001	1.02581	9.74839e-05	-13.3245	0.01265	0.676437	no
ENSG00000223812	RP11-197K6.1	-	lincRNA	3:191275112-191308145	1.61925	8.79489	0.184113	-2.44134	0.0445	0.999585	no
ENSG00000224370	RP11-814E24.3	-	-	7:56448668-56449005	1.45938	0.0001	14593.8	13.8331	0.03715	0.999585	no
ENSG00000224699	LAMTOR5-AS1	LAMTOR5 antisense RNA 1 [Source:HGNC Symbol;Acc:40823]	-	1:110905469-110974982	0.923664	0.316693	2.91659	1.54428	0.0434	0.999585	no
ENSG00000224762	CR769776.3	-	-	9:69485457-69486244	0.993478	0.0001	9934.78	13.2783	0.0036	0.356858	no
ENSG00000224924	LINC00320	long intergenic non-protein coding RNA 320 [Source:HGNC Symbol;Acc:19690]	lincRNA	21:22114907-22175534	21.9827	4.77285	4.60578	2.20345	0.00835	0.560624	no
ENSG00000225073	DDX39B	DEAD (Asp-Glu-Ala-Asp) box polypeptide 39B [Source:HGNC Symbol;Acc:13917]	protein_coding	HSCHR6_MHC_COX:31483951-31502076	1.06757	0.383358	2.78479	1.47757	0.04955	0.999585	no
ENSG00000225210	AL589743.1	-	lincRNA	14:19650017-19718563	0.801118	5.94279	0.134805	-2.89105	0.00075	0.159205	no
ENSG00000225748	PRRC2A	proline-rich coiled-coil 2A [Source:HGNC Symbol;Acc:13918]	protein_coding	HSCHR6_MHC_MCF:31664742-31681839	3.88217	0.30513	12.723	3.66937	0.0059	0.467881	no
ENSG00000226339	RPS26P56	ribosomal protein S26 pseudogene 56 [Source:HGNC Symbol;Acc:35858]	-	X:128542358-128542598	0.0001	3.39014	2.94973e-05	-15.0491	0.04325	0.999585	no
ENSG00000226410	AC104058.1	-	-	2:187027675-187027972	1.85437	0.0001	18543.7	14.1786	0.03715	0.999585	no
ENSG00000226762	RP11-298E9.6	-	lincRNA	10:3282562-3299402	0.0001	1.55705	6.4224e-05	-13.9265	0.0225	0.874689	no
ENSG00000226791	AC109826.1	-	lincRNA	2:99378400-99388543	0.0001	1.09367	9.14353e-05	-13.4169	0.0003	0.0788063	no
ENSG00000227057	WDR46	WD repeat domain 46 [Source:HGNC Symbol;Acc:13923]	protein_coding	6:33244916-33267101	0.0001	0.936119	0.000106824	-13.1925	0.03555	0.999585	no
ENSG00000227195	MIR663A	microRNA 663a [Source:HGNC Symbol;Acc:32919]	-	20:26167555-26232162	5.9524	1.65905	3.58784	1.84311	0.01525	0.732916	no
ENSG00000227544	AC018647.3	-	lincRNA	7:35754643-35774497	4.34529	0.684344	6.34957	2.66666	0.0472	0.999585	no
ENSG00000227825	SLC9A7P1	"solute carrier family 9, subfamily A (NHE7, cation proton antiporter 7), member 7 pseudogene 1 [Source:HGNC Symbol;Acc:32679]"	-	12:98847612-98850923	4.9937	13.501	0.369876	-1.43489	0.029	0.962773	no
ENSG00000227869	RP11-807H17.1	-	lincRNA	7:125071400-125106455	1.60805	0.0001	16080.5	13.973	0.0187	0.81004	no
ENSG00000228217	AL390877.1	-	-	1:118320708-118321128	2.35561	0.0001	23556.1	14.5238	0.0036	0.356858	no
ENSG00000228459	CXorf28	chromosome X open reading frame 28 [Source:HGNC Symbol;Acc:27336]	protein_coding	X:3189860-3202694	1.27433	0.0001	12743.3	13.6375	0.02565	0.915169	no
ENSG00000228512	RP11-281A20.2	-	lincRNA	9:120545725-120659534	0.977641	0.0001	9776.41	13.2551	0.02335	0.874689	no
ENSG00000228541	AC093159.1	-	lincRNA	2:62690261-62691205	0.994724	0.0001	9947.24	13.2801	0.03715	0.999585	no
ENSG00000228971	RP11-286B14.1	-	lincRNA	1:95975671-96247898	33.4168	9.04375	3.69502	1.88558	0.0128	0.677562	no
ENSG00000229089	ANKRD20A8P	"ankyrin repeat domain 20 family, member A8, pseudogene [Source:HGNC Symbol;Acc:23666]"	-	2:95476790-95523027	1.04612	0.237221	4.4099	2.14074	0.03035	0.985789	no
ENSG00000229453	SPINK8	"serine peptidase inhibitor, Kazal type 8 (putative) [Source:HGNC Symbol;Acc:33160]"	protein_coding	3:48348335-48369831	0.0001	0.952546	0.000104982	-13.2176	0.0415	0.999585	no
ENSG00000229683	ASNSP5	asparagine synthetase pseudogene 5 [Source:HGNC Symbol;Acc:39401]	-	1:142799586-142799739	12.3253	0.0001	123253	16.9113	0.03715	0.999585	no
ENSG00000229939	RP11-111F16.2	-	-	X:110862035-110862322	5.30153	0.0001	53015.3	15.6941	0.00235	0.297502	no
ENSG00000229952	RP6-74O6.3	-	lincRNA	1:147494089-147498172	0.942792	0.0001	9427.92	13.2027	0.02775	0.945164	no
ENSG00000230054	RP11-402G3.5	-	lincRNA	9:117418583-117424654	1.43134	0.0001	14313.4	13.8051	0.01405	0.706365	no
ENSG00000230444	TFAMP1	"transcription factor A, mitochondrial pseudogene 1 [Source:HGNC Symbol;Acc:11636]"	-	7:1654225-1654961	0.0001	0.908923	0.00011002	-13.1499	0.0078	0.539201	no
ENSG00000230446	RP11-423O2.3	-	-	1:142790232-142790520	4.60568	0.0001	46056.8	15.4911	0.0036	0.356858	no
ENSG00000230556	AC073264.6	-	-	7:143275999-143276165	9.23238	0.0001	92323.8	16.4944	0.03715	0.999585	no
ENSG00000230708	HLA-DPB1	"major histocompatibility complex, class II, DP beta 1 [Source:HGNC Symbol;Acc:4940]"	protein_coding	HSCHR6_MHC_COX:32954321-32976889	3.70691	14.3974	0.257471	-1.95752	0.01005	0.617546	no
ENSG00000230841	RP5-915N17.3	-	-	1:228636863-228637322	0.8814	0.0001	8814	13.1056	0.03715	0.999585	no
ENSG00000230979	AC079250.1	-	-	2:47917854-47918385	2.85545	0.0001	28554.5	14.8014	0.00165	0.242481	no
ENSG00000231170	AC002451.3	-	-	7:95225993-95243031	1.16146	0.0001	11614.6	13.5037	0.0086	0.572545	no
ENSG00000231333	RPL34P6	ribosomal protein L34 pseudogene 6 [Source:HGNC Symbol;Acc:35810]	-	1:200832935-200833280	0.0001	1.46416	6.82985e-05	-13.8378	0.04325	0.999585	no
ENSG00000231427	RP11-436F9.1	-	lincRNA	7:54398389-54417542	1.16284	0.0001	11628.4	13.5054	0.00875	0.572545	no
ENSG00000231812	AC005326.2	-	-	7:97515179-97515386	0.0001	5.41856	1.84551e-05	-15.7256	0.04325	0.999585	no
ENSG00000232561	GTF2IP1	"general transcription factor IIi, pseudogene 1 [Source:HGNC Symbol;Acc:4660]"	-	7:74602782-74653438	5.0532	0.383394	13.1802	3.7203	0.0049	0.423759	no
ENSG00000232573	RPL3P4	ribosomal protein L3 pseudogene 4 [Source:HGNC Symbol;Acc:19805]	-	14:99439215-99439638	0.0001	1.69385	5.90371e-05	-14.048	0.01265	0.676437	no
ENSG00000233117	LINC00702	long intergenic non-protein coding RNA 702 [Source:HGNC Symbol;Acc:44676]	lincRNA	10:4243332-4286104	0.0878662	1.67812	0.0523599	-4.25539	0.0278	0.945335	no
ENSG00000233123	LINC01007	long intergenic non-protein coding RNA 1007 [Source:HGNC Symbol;Acc:48973]	lincRNA	7:101206058-101212286	7.8312	2.03561	3.8471	1.94377	0.0264	0.921588	no
ENSG00000233654	AC093388.3	-	-	2:191399580-191432828	1.43134	0.0001	14313.4	13.8051	0.02335	0.874689	no
ENSG00000234725	RP11-157L3.1	-	-	9:46121005-46121348	1.41402	0.0001	14140.2	13.7875	0.03715	0.999585	no
ENSG00000234745	HLA-B	"major histocompatibility complex, class I, B [Source:HGNC Symbol;Acc:4932]"	protein_coding	6:31321648-31325414	0.778173	30.4221	0.0255792	-5.28889	0.0003	0.0788063	no
ENSG00000234906	APOC2	apolipoprotein C-II [Source:HGNC Symbol;Acc:609]	protein_coding	19:45445494-45452822	12.825	35.9311	0.356933	-1.48627	0.04965	0.999585	no
ENSG00000234975	FTH1P2	"ferritin, heavy polypeptide 1 pseudogene 2 [Source:HGNC Symbol;Acc:3989]"	-	1:228823161-228823574	30.6391	4.62058	6.63101	2.72923	0.01455	0.722699	no
ENSG00000234988	AC068538.4	-	lincRNA	2:101223489-101225820	0.0001	1.06133	9.42214e-05	-13.3736	0.0229	0.874689	no
ENSG00000235056	AC010983.1	-	lincRNA	2:195868434-195891094	0.0001	1.19896	8.34056e-05	-13.5495	0.00115	0.190293	no
ENSG00000235349	RP11-561N12.6	-	-	7:64027191-64027821	0.0001	1.76007	5.68159e-05	-14.1033	0.04325	0.999585	no
ENSG00000235475	RP11-166O4.5	-	lincRNA	7:66800962-66805011	1.3382	0.0001	13382	13.708	0.011	0.631598	no
ENSG00000235884	LINC00941	long intergenic non-protein coding RNA 941 [Source:HGNC Symbol;Acc:48635]	lincRNA	12:30947976-30955645	0.7111	4.20817	0.168981	-2.56507	0.02845	0.95735	no
ENSG00000235893	RP11-460E7.8	-	-	9:70348572-70349113	1.15915	0.0001	11591.5	13.5008	0.011	0.631598	no
ENSG00000235903	CPB2-AS1	CPB2 antisense RNA 1 [Source:HGNC Symbol;Acc:39898]	-	13:46626940-46687467	5.52934	1.7908	3.08764	1.6265	0.04245	0.999585	no
ENSG00000236261	RP11-368M16.6	-	-	7:57712441-57713165	0.0001	1.56056	6.40796e-05	-13.9298	0.04005	0.999585	no
ENSG00000236268	RP11-170N11.1	-	lincRNA	1:83368865-83632498	0.0001	1.11573	8.96274e-05	-13.4457	0.00025	0.0691283	no
ENSG00000236682	AC068282.3	-	lincRNA	2:128146705-128158156	0.28384	1.80254	0.157467	-2.66688	0.02525	0.911733	no
ENSG00000236816	ANKRD20A7P	"ankyrin repeat domain 20 family, member A7, pseudogene [Source:HGNC Symbol;Acc:31980]"	-	9:44076367-44118444	2.46825	0.458326	5.38536	2.42904	0.02835	0.95735	no
ENSG00000237261	AC233263.1	-	-	2:90532367-90532626	0.0001	2.77214	3.60732e-05	-14.7587	0.04325	0.999585	no
ENSG00000237585	LINC00407	long intergenic non-protein coding RNA 407 [Source:HGNC Symbol;Acc:42739]	lincRNA	13:45225947-45275152	0.0001	2.70955	3.69065e-05	-14.7258	0.0225	0.874689	no
ENSG00000237599	TAP2	"transporter 2, ATP-binding cassette, sub-family B (MDR/TAP) [Source:HGNC Symbol;Acc:44]"	protein_coding	HSCHR6_MHC_MCF:32823108-32840035	3.24969	0.0001	32496.9	14.988	0.00415	0.388321	no
ENSG00000237668	RPS15AP38	ribosomal protein S15a pseudogene 38 [Source:HGNC Symbol;Acc:36523]	-	22:36817317-36817689	0.0001	1.27086	7.86869e-05	-13.6335	0.04325	0.999585	no
ENSG00000237720	AC011995.1	-	lincRNA	2:2838035-2842163	4.05986	20.3783	0.199225	-2.32753	0.01955	0.815165	no
ENSG00000237949	LINC00844	long intergenic non-protein coding RNA 844 [Source:HGNC Symbol;Acc:45031]	lincRNA	10:60759385-60761303	20.2594	2.23461	9.06619	3.1805	0.01255	0.676437	no
ENSG00000239927	RPP21	ribonuclease P/MRP 21kDa subunit [Source:HGNC Symbol;Acc:21300]	protein_coding	HSCHR6_MHC_SSTO:30179164-30328137	0.880797	0.0001	8807.97	13.1046	0.00085	0.168517	no
ENSG00000240583	AQP1	aquaporin 1 [Source:HGNC Symbol;Acc:633]	protein_coding	7:30692199-30965131	43.9678	3.18635	13.7988	3.78647	0.0009	0.173518	no
ENSG00000240707	RP13-137A17.6	-	lincRNA	10:134779037-134789858	0.37059	1.93854	0.19117	-2.38707	0.0105	0.631598	no
ENSG00000240914	RPL15P2	ribosomal protein L15 pseudogene 2 [Source:HGNC Symbol;Acc:19803]	-	14:95267185-95267800	1.16837	0.0001	11683.7	13.5122	0.00695	0.510679	no
ENSG00000241002	RP11-119H12.1	-	-	4:113659827-113660262	0.956106	0.0001	9561.06	13.223	0.03715	0.999585	no
ENSG00000241135	LINC00881	long intergenic non-protein coding RNA 881 [Source:HGNC Symbol;Acc:48567]	lincRNA	3:156799455-156840793	0.423108	9.20533	0.0459634	-4.44337	0.0446	0.999585	no
ENSG00000241345	RP4-630C24.3	-	-	7:123634675-123667713	2.34155	0.324685	7.21176	2.85035	0.0498	0.999585	no
ENSG00000241679	RP11-80H8.4	-	lincRNA	3:142842203-142850735	1.19609	0.0001	11960.9	13.546	0.0078	0.539201	no
ENSG00000242516	LINC00960	long intergenic non-protein coding RNA 960 [Source:HGNC Symbol;Acc:48710]	lincRNA	3:75721541-75728454	0.471888	2.57259	0.183429	-2.44671	0.0326	0.999585	no
ENSG00000244274	DBNDD2	dysbindin (dystrobrevin binding protein 1) domain containing 2 [Source:HGNC Symbol;Acc:15881]	protein_coding	20:43990576-44039250	93.6401	32.5091	2.88043	1.52628	0.0353	0.999585	no
ENSG00000244734	HBB	"hemoglobin, beta [Source:HGNC Symbol;Acc:4827]"	protein_coding	11:5246693-5250625	665.939	2036.36	0.327024	-1.61253	0.00745	0.53434	no
ENSG00000246363	RP11-13A1.1	-	lincRNA	12:89404457-89413456	1.35602	9.34061	0.145175	-2.78414	0.0029	0.322452	no
ENSG00000248184	RP11-231C18.1	-	lincRNA	4:55199058-55222121	1.96079	0.0001	19607.9	14.2591	0.0036	0.356858	no
ENSG00000248485	PCP4L1	Purkinje cell protein 4 like 1 [Source:HGNC Symbol;Acc:20448]	protein_coding	1:161228516-161255240	17.2073	46.6859	0.368576	-1.43997	0.01685	0.766456	no
ENSG00000249242	TMEM150C	transmembrane protein 150C [Source:HGNC Symbol;Acc:37263]	protein_coding	4:83404322-83483510	11.4278	4.75228	2.4047	1.26586	0.04865	0.999585	no
ENSG00000249867	RP11-115J23.1	-	lincRNA	11:28724161-29085368	0.0001	1.61767	6.18173e-05	-13.9816	0.00095	0.176675	no
ENSG00000249992	TMEM158	transmembrane protein 158 (gene/pseudogene) [Source:HGNC Symbol;Acc:30293]	protein_coding	3:45265957-45267770	1.0302	5.89493	0.17476	-2.51655	0.00865	0.572545	no
ENSG00000250056	LINC01018	long intergenic non-protein coding RNA 1018 [Source:HGNC Symbol;Acc:27394]	lincRNA	5:6582248-6588612	5.30277	0.967209	5.48255	2.45485	0.0072	0.525375	no
ENSG00000250125	RP11-707A18.1	-	lincRNA	4:65779998-65870218	1.71962	0.219243	7.84344	2.97149	0.014	0.706365	no
ENSG00000250476	ENPP7P9	ectonucleotide pyrophosphatase/phosphodiesterase 7 pseudogene 9 [Source:HGNC Symbol;Acc:48692]	-	4:3968760-3969387	0.949012	0.0001	9490.12	13.2122	0.011	0.631598	no
ENSG00000250722	SEPP1	"selenoprotein P, plasma, 1 [Source:HGNC Symbol;Acc:10751]"	protein_coding	5:42756902-42887494	124.04	50.4816	2.45713	1.29698	0.037	0.999585	no
ENSG00000250794	ALG1L12P	"asparagine-linked glycosylation 1-like 12, pseudogene [Source:HGNC Symbol;Acc:44381]"	-	8:12278540-12282509	0.959493	0.0001	9594.93	13.2281	0.0356	0.999585	no
ENSG00000250808	RP11-531A21.4	-	-	5:5396084-5396448	1.27506	0.0001	12750.6	13.6383	0.03715	0.999585	no
ENSG00000251220	RFPL4AP3	ret finger protein-like 4A pseudogene 3 [Source:HGNC Symbol;Acc:45139]	-	4:23516562-23516907	0.0001	4.39247	2.27662e-05	-15.4227	0.0017	0.244695	no
ENSG00000251226	RP11-469N6.1	-	lincRNA	11:134605489-134633704	0.178451	1.90234	0.093806	-3.41418	0.0125	0.676437	no
ENSG00000251429	RP11-597D13.7	-	-	4:159191529-159199828	11.5563	1.02744	11.2477	3.49155	0.01385	0.701344	no
ENSG00000252051	RN7SKP276	"RNA, 7SK small nuclear pseudogene 276 [Source:HGNC Symbol;Acc:46000]"	-	1:229546246-229546514	2.29478	0.0001	22947.8	14.4861	0.03715	0.999585	no
ENSG00000253161	RP11-150O12.1	-	lincRNA	8:37278858-37411701	0.92998	6.48886	0.143319	-2.80269	0.03305	0.999585	no
ENSG00000253686	CTB-43E15.3	-	lincRNA	5:173134616-173173214	0.301404	6.64537	0.0453555	-4.46258	0.0128	0.677562	no
ENSG00000253833	RP11-367E12.4	-	-	8:74896727-74897118	0.0001	1.16254	8.60185e-05	-13.505	0.04325	0.999585	no
ENSG00000254612	RP11-676M6.1	-	-	11:127810807-127811549	1.83316	0.0001	18331.6	14.162	0.00165	0.242481	no
ENSG00000254952	AP001257.1	-	lincRNA	11:59927159-59928295	0.0001	1.19472	8.37016e-05	-13.5444	0.04325	0.999585	no
ENSG00000255316	RP11-664H7.2	-	-	11:81266951-81267467	0.991084	0.0001	9910.84	13.2748	0.01925	0.81004	no
ENSG00000255455	RP11-890B15.3	-	lincRNA	11:130736148-130740142	9.56174	4.0341	2.37023	1.24503	0.04765	0.999585	no
ENSG00000255853	RP11-407A16.1	-	-	12:126995455-126996257	1.52511	0.0001	15251.1	13.8966	0.0019	0.260971	no
ENSG00000256193	LINC00507	long intergenic non-protein coding RNA 507 [Source:HGNC Symbol;Acc:43558]	lincRNA	12:128399916-128436097	7.74362	25.1649	0.307715	-1.70033	0.0088	0.572545	no
ENSG00000256316	HIST1H3F	"histone cluster 1, H3f [Source:HGNC Symbol;Acc:4773]"	protein_coding	6:26250369-26250835	0.0001	3.76597	2.65536e-05	-15.2007	0.0011	0.190293	no
ENSG00000256802	RP11-680F8.1	-	-	15:29967193-29973161	3.27982	0.363163	9.03126	3.17493	0.0309	0.994431	no
ENSG00000257123	BX927168.1	-	protein_coding	HSCHR6_MHC_MANN:32778164-32778539	2.82923	0.0001	28292.3	14.7881	0.0036	0.356858	no
ENSG00000257278	AC139677.2	-	protein_coding	HSCHR17_1:44771953-44775602	1.19862	0.0001	11986.2	13.5491	0.01925	0.81004	no
ENSG00000257437	AC217779.2	Microtubule-associated protein [Source:UniProtKB/TrEMBL;Acc:B4DSE3]	protein_coding	HSCHR17_1:44150124-44280402	12.8155	0.361426	35.4582	5.14805	0.0013	0.211779	no
ENSG00000257501	RP11-1016B18.1	-	-	12:98107189-98155637	0.515142	5.61282	0.0917795	-3.44568	0.01275	0.677562	no
ENSG00000257585	LINC00609	long intergenic non-protein coding RNA 609 [Source:HGNC Symbol;Acc:43960]	lincRNA	14:36539632-36645674	1.04604	0.0001	10460.4	13.3527	0.01905	0.81004	no
ENSG00000257615	AC139677.4	-	protein_coding	HSCHR17_1:44705730-44708833	2.26909	0.0001	22690.9	14.4698	0.00235	0.297502	no
ENSG00000257935	RP11-82C23.2	-	-	12:113899838-113918429	0.0001	1.2182	8.20883e-05	-13.5725	0.02325	0.874689	no
ENSG00000258053	CTD-2021H9.3	Uncharacterized protein [Source:UniProtKB/TrEMBL;Acc:F8VV48]	protein_coding	12:71427901-71512027	1.52838	0.0001	15283.8	13.8997	0.0042	0.388321	no
ENSG00000259171	AL163636.6	"Homo sapiens ribonuclease, RNase A family, 4 (RNASE4), transcript variant 4, mRNA. [Source:RefSeq mRNA;Acc:NM_001282192]"	protein_coding	14:21152258-21175279	0.000176894	1.57145	0.000112567	-13.1169	0.0473	0.999585	no
ENSG00000259828	RP11-63E9.1	-	lincRNA	6:141768147-141772143	0.468469	1.97119	0.237658	-2.07304	0.0352	0.999585	no
ENSG00000259840	LA16c-380A1.1	-	lincRNA	16:760745-761277	0.0001	0.931898	0.000107308	-13.186	0.04325	0.999585	no
ENSG00000259846	RP11-467L24.1	-	lincRNA	16:64398683-64634150	0.910905	0.0001	9109.05	13.1531	0.01925	0.81004	no
ENSG00000259894	RP11-697E2.4	-	lincRNA	15:90788644-90789043	0.0001	1.12222	8.91091e-05	-13.4541	0.04325	0.999585	no
ENSG00000260157	NCOR1P2	nuclear receptor corepressor 1 pseudogene 2 [Source:HGNC Symbol;Acc:42997]	-	HG987_PATCH:21536036-21544675	0.0001	6.82643	1.46489e-05	-16.0588	0.00175	0.24682	no
ENSG00000260244	RP11-588K22.2	-	-	4:156655599-156658214	11.8091	4.03116	2.92945	1.55063	0.0269	0.928849	no
ENSG00000260262	RP11-440L14.3	-	lincRNA	4:830299-831012	0.0001	0.947444	0.000105547	-13.2098	0.0078	0.539201	no
ENSG00000260328	RP11-416I2.1	-	lincRNA	17:16915227-16918304	8.31183	2.83028	2.93675	1.55422	0.025	0.908953	no
ENSG00000260797	CTD-2336H13.1	-	-	16:76770238-76962066	0.882063	0.0001	8820.63	13.1067	0.0118	0.664818	no
ENSG00000260814	RP11-107F6.3	-	lincRNA	15:42062953-42064930	0.0001	2.20601	4.53307e-05	-14.4292	0.0287	0.95735	no
ENSG00000260911	RP11-196G11.2	-	lincRNA	16:31054470-31061201	1.16759	0.0001	11675.9	13.5112	0.01925	0.81004	no
ENSG00000260981	RP11-315A16.1	-	lincRNA	5:8785153-8785580	0.983887	0.0001	9838.87	13.2643	0.03715	0.999585	no
ENSG00000261452	RP11-509E16.1	-	lincRNA	2:25380062-25382006	22.0121	53.3393	0.412681	-1.2769	0.02565	0.915169	no
ENSG00000261496	RP13-514E23.1	-	-	4:86933448-86935027	46.517	19.0408	2.44302	1.28866	0.0316	0.999585	no
ENSG00000261617	RP11-243A14.1	-	lincRNA	16:9449444-9501950	1.06727	0.066849	15.9654	3.99688	0.0418	0.999585	no
ENSG00000262074	SNORD3B-2	"small nucleolar RNA, C/D box 3B-2 [Source:HGNC Symbol;Acc:33190]"	lincRNA	17:18966761-18967449	37.2519	1.98639	18.7536	4.22909	0.0027	0.311761	no
ENSG00000262933	CALCA	calcitonin-related polypeptide alpha [Source:HGNC Symbol;Acc:1437]	protein_coding	HG873_PATCH:14988216-14993851	0.0001	2.73165	3.66079e-05	-14.7375	0.0017	0.244695	no
ENSG00000263050	RP11-667K14.3	-	lincRNA	17:1946768-1948262	2.16963	0.0001	21696.3	14.4052	0.0036	0.356858	no
ENSG00000263655	RP11-25L3.3	-	lincRNA	18:71581639-71701396	0.0001	1.59303	6.27735e-05	-13.9595	0.0078	0.539201	no
ENSG00000263911	RN7SL31P	"RNA, 7SL, cytoplasmic 31, pseudogene [Source:HGNC Symbol;Acc:46047]"	-	20:43509478-43509775	1.85437	0.0001	18543.7	14.1786	0.03715	0.999585	no
ENSG00000264159	RN7SL866P	"RNA, 7SL, cytoplasmic 866, pseudogene [Source:HGNC Symbol;Acc:46882]"	-	19:3501315-3501587	2.96547	0.0001	29654.7	14.856	0.01925	0.81004	no
ENSG00000264569	RP13-650J16.1	-	-	17:79995780-79997256	0.91391	0.0001	9139.1	13.1578	0.0468	0.999585	no
ENSG00000264734	RP11-260A9.6	-	lincRNA	17:25316214-25326967	1.31828	0.0001	13182.8	13.6864	0.02775	0.945164	no
ENSG00000265078	RN7SL664P	"RNA, 7SL, cytoplasmic 664, pseudogene [Source:HGNC Symbol;Acc:46680]"	-	3:48136292-48136595	1.78226	0.0001	17822.6	14.1214	0.03715	0.999585	no
ENSG00000265185	SNORD3B-1	"small nucleolar RNA, C/D box 3B-1 [Source:HGNC Symbol;Acc:10168]"	lincRNA	17:18965224-18965807	12.8123	2.28411	5.60932	2.48783	0.04435	0.999585	no
ENSG00000265313	RP11-567L7.6	-	lincRNA	17:57508229-57604307	8.05751	1.08008	7.4601	2.8992	0.0336	0.999585	no
ENSG00000265434	HLA-ABC	MHC class I antigen [Source:UniProtKB/TrEMBL;Acc:Q5SUL5]	protein_coding	HG1322_PATCH:29901733-29909270	0.187929	0.930106	0.202051	-2.30721	0.03195	0.999585	no
ENSG00000265743	RP11-848P1.3	-	lincRNA	17:29291952-29292518	0.0001	1.79257	5.57858e-05	-14.1297	0.01265	0.676437	no
ENSG00000265787	CYP4F35P	"cytochrome P450, family 4, subfamily F, polypeptide 35, pseudogene [Source:HGNC Symbol;Acc:39954]"	lincRNA	18:14337421-14342524	1.67341	0.221705	7.54791	2.91608	0.0408	0.999585	no
ENSG00000266350	WI2-1896O14.1	-	-	HG1287_PATCH:149884410-149887505	22.8343	64.918	0.351741	-1.50742	0.0496	0.999585	no
ENSG00000266412	NCOA4	nuclear receptor coactivator 4 [Source:HGNC Symbol;Acc:7671]	protein_coding	HG1211_PATCH:46500535-46526162	1.88815	0.0262813	71.8439	6.16679	0.0186	0.81004	no
ENSG00000266453	RN7SL142P	"RNA, 7SL, cytoplasmic 142, pseudogene [Source:HGNC Symbol;Acc:46158]"	-	7:157098486-157098765	0.0001	2.3159	4.31798e-05	-14.4993	0.04325	0.999585	no
ENSG00000267026	RP11-92C4.3	-	-	9:101569980-101634697	1.62905	0.278823	5.8426	2.54661	0.0237	0.883077	no
ENSG00000267185	PTP4A2P1	"protein tyrosine phosphatase type IVA, member 2 pseudogene 1 [Source:HGNC Symbol;Acc:9637]"	-	17:40685549-40686027	0.0001	1.11368	8.97924e-05	-13.443	0.0225	0.874689	no
ENSG00000267194	RP1-193H18.2	-	lincRNA	17:67547498-67550002	4.02009	0.477371	8.42131	3.07404	0.00865	0.572545	no
ENSG00000267339	LINC00906	long intergenic non-protein coding RNA 906 [Source:HGNC Symbol;Acc:27121]	lincRNA	19:29456037-29461781	1.07581	0.0001	10758.1	13.3931	0.0002	0.0591972	no
ENSG00000267473	AC005789.11	-	lincRNA	19:38888820-38890521	1.22101	4.25483	0.28697	-1.80103	0.04765	0.999585	no
ENSG00000267480	RP11-703I16.1	-	-	18:12031176-12032180	0.961981	0.0001	9619.81	13.2318	0.01925	0.81004	no
ENSG00000267643	RP11-64C12.4	-	lincRNA	18:12200777-12201978	1.67014	0.0001	16701.4	14.0277	0.011	0.631598	no
ENSG00000267945	AC139677.8	-	-	HG1146_PATCH:44054524-44055596	0.979259	0.0001	9792.59	13.2575	0.00095	0.176675	no
ENSG00000268297	CLEC4GP1	"C-type lectin domain family 4, member G pseudogene 1 [Source:HGNC Symbol;Acc:33502]"	-	19:7852434-7855507	1.12953	0.0001	11295.3	13.4634	0.00145	0.224057	no
ENSG00000268307	CTD-2619J13.13	-	lincRNA	19:58911587-58912046	0.0001	0.890078	0.00011235	-13.1197	0.04325	0.999585	no
ENSG00000268691	LDOC1	"leucine zipper, down-regulated in cancer 1 [Source:HGNC Symbol;Acc:6548]"	protein_coding	HG1453_PATCH:140257913-140259290	0.998199	0.0001	9981.99	13.2851	0.003	0.326658	no
ENSG00000268836	LA16c-OS12.2	-	lincRNA	16:235746-236293	0.913214	0.0001	9132.14	13.1567	0.01925	0.81004	no
ENSG00000268941	MGC4294	HCG1785561; MGC4294 protein; Uncharacterized protein [Source:UniProtKB/TrEMBL;Acc:Q9BU82]	protein_coding	20:57209827-57210772	0.0001	1.10618	9.04012e-05	-13.4333	0.00175	0.24682	no
ENSG00000269913	CTC-1337H24.1	-	lincRNA	11:67227338-67227784	0.0001	0.931898	0.000107308	-13.186	0.04325	0.999585	no
ENSG00000269979	RP11-498E2.7	-	lincRNA	9:125086886-125087594	1.13482	0.0001	11348.2	13.4702	0.0036	0.356858	no
ENSG00000270009	RP1-127C7.6	-	lincRNA	1:183589980-183590626	0.0001	0.90074	0.00011102	-13.1369	0.01265	0.676437	no
ENSG00000270022	RNU12	"RNA, U12 small nuclear [Source:HGNC Symbol;Acc:19380]"	lincRNA	22:43011249-43011913	878.74	193.762	4.53515	2.18115	0.02615	0.920506	no
ENSG00000270685	IGHV1OR15-6	immunoglobulin heavy variable 1/OR15-6 (pseudogene) [Source:HGNC Symbol;Acc:5568]	-	15:20844767-20845194	1.88535	0.0001	18853.5	14.2025	0.01925	0.81004	no
ENSG00000271187	RP11-309H21.4	-	-	1:191148650-191148869	4.93724	0.0001	49372.4	15.5914	0.01925	0.81004	no
ENSG00000271284	RP11-465O11.1	-	-	2:109040067-109040341	0.0001	2.41742	4.13664e-05	-14.5612	0.04325	0.999585	no
ENSG00000271597	RP11-85D18.1	-	-	2:69478949-69479496	0.0001	0.90993	0.000109899	-13.1515	0.0225	0.874689	no
ENSG00000271882	KB-1410C5.5	-	lincRNA	8:102220375-102220786	0.0001	2.13333	4.68751e-05	-14.3808	0.0078	0.539201	no
ENSG00000272060	RNA18S5	"RNA, 18S ribosomal 5 [Source:HGNC Symbol;Acc:37657]"	-	GL000220.1:109077-110946	536.059	1872.42	0.286292	-1.80444	0.01245	0.676437	no
ENSG00000272112	CTB-113P19.5	-	lincRNA	5:151104391-151104917	0.964556	0.0001	9645.56	13.2356	0.01925	0.81004	no
ENSG00000272832	RP11-91K8.5	-	lincRNA	3:133261907-133262310	1.07777	0.0001	10777.7	13.3958	0.03715	0.999585	no
ENSG00000273097	RP11-219C20.3	-	lincRNA	4:165991759-165992156	1.10408	0.0001	11040.8	13.4306	0.03715	0.999585	no
