# Supplementary material for: Allele-specific expression in a family quartet with autism reveals mono-to-biallelic switch and novel transcriptional processes of autism susceptibility genes
Source: Sci Rep. 2018 Mar 9;8:4277. doi: 10.1038/s41598-018-22753-4 (PMC5844893; doi:10.1038/s41598-018-22753-4)
Supplement: Supplementary file 6 — Table S5 [file 41598_2018_22753_MOESM6_ESM.xlsx]

## Sheet: ASD vs Cohort
Transcript ID	Gene ID	Gene Name	Non-ASD	ASD
ENST00000160298	ENSG00000076826	CAMSAP3	0.430065	0.001
ENST00000172229	ENSG00000064300	NGFR	0.887606	0.2691
ENST00000188790	ENSG00000078098	FAP	0.302443	0.158107
ENST00000210187	ENSG00000167964	RAB26	7.41567	12.406
ENST00000214893	ENSG00000099219	ERMP1	2.9666	1.15467
ENST00000216155	ENSG00000100321	SYNGR1	5.72296	3.15695
ENST00000216241	ENSG00000100399	CHADL	10.0213	3.22594
ENST00000217246	ENSG00000172264	MACROD2	0.971289	2.12809
ENST00000217305	ENSG00000101327	PDYN	0.589278	0.247605
ENST00000217939	ENSG00000101825	MXRA5	0.577738	0.298997
ENST00000218388	ENSG00000102265	TIMP1	20.561	3.17091
ENST00000219197	ENSG00000102924	CBLN1	1.87813	3.86144
ENST00000219368	ENSG00000103089	FA2H	14.8049	6.39706
ENST00000220772	ENSG00000104332	SFRP1	8.66725	4.59219
ENST00000220888	ENSG00000104447	TRPS1	1.08819	0.169622
ENST00000222543	ENSG00000105825	TFPI2	0.30608	0.0291887
ENST00000222598	ENSG00000105880	DLX5	0.607413	1.14684
ENST00000223095	ENSG00000106366	SERPINE1	6.76501	0.246281
ENST00000224237	ENSG00000026025	VIM	63.1895	33.6657
ENST00000225964	ENSG00000108821	COL1A1	0.990162	0.133636
ENST00000227266	ENSG00000109861	CTSC	4.67822	2.44334
ENST00000229708	ENSG00000111981	ULBP1	2.17289	0.284801
ENST00000230321	ENSG00000112559	MDFI	0.520069	0.001
ENST00000233202	ENSG00000018280	SLC11A1	1.63103	0.357142
ENST00000236067	ENSG00000117410	ATP6V0B	4.68951	2.72594
ENST00000237623	ENSG00000118785	SPP1	101.418	19.5417
ENST00000240100	ENSG00000120875	DUSP4	1.88821	3.8931
ENST00000240285	ENSG00000121039	RDH10	6.08545	1.3977
ENST00000241393	ENSG00000121966	CXCR4	3.92017	2.10797
ENST00000242465	ENSG00000122862	SRGN	24.524	9.16997
ENST00000242729	ENSG00000123096	SSPN	1.82546	0.722146
ENST00000242783	ENSG00000123143	PKN1	7.84241	2.76915
ENST00000243189	ENSG00000117616	RSRP1	12.3288	5.1821
ENST00000243776	ENSG00000123989	CHPF	8.10629	3.6785
ENST00000244221	ENSG00000124374	PAIP2B	38.1809	17.4233
ENST00000247207	ENSG00000126803	HSPA2	53.6195	27.8862
ENST00000249330	ENSG00000128564	VGF	1.08912	2.0737
ENST00000250092	ENSG00000129226	CD68	5.03999	0.737162
ENST00000251973	ENSG00000100065	CARD10	0.4716	0.278296
ENST00000252029	ENSG00000025708	TYMP	1.92001	0.0302973
ENST00000252590	ENSG00000130300	PLVAP	0.974699	0.269635
ENST00000253110	ENSG00000130813	C19orf66	2.74098	7.63891
ENST00000253799	ENSG00000131480	AOC2	1.06434	0.479526
ENST00000254528	ENSG00000132205	EMILIN2	0.744531	0.442582
ENST00000255409	ENSG00000133048	CHI3L1	12.5796	3.06265
ENST00000256186	ENSG00000133808	MICALCL	0.660268	0.10344
ENST00000256447	ENSG00000134061	CD180	0.372512	0.179199
ENST00000256652	ENSG00000134256	CD101	0.497617	0.153931
ENST00000256759	ENSG00000134363	FST	0.792142	0.320102
ENST00000256999	ENSG00000086205	FOLH1	5.42084	2.76899
ENST00000257189	ENSG00000134757	DSG3	0.802593	0.338389
ENST00000257414	ENSG00000092421	SEMA6A	3.10969	0.830312
ENST00000257766	ENSG00000135315	CEP162	0.755092	0.311986
ENST00000258302	ENSG00000135824	RGS8	2.2403	3.86778
ENST00000258888	ENSG00000136383	ALPK3	1.06644	0.489743
ENST00000259043	ENSG00000136527	TRA2B	5.24116	1.37551
ENST00000259708	ENSG00000137171	KLC4	0.565257	1.09524
ENST00000260113	ENSG00000137558	PI15	1.77856	0.988182
ENST00000260184	ENSG00000181381	DDX60L	3.23412	0.262039
ENST00000260283	ENSG00000137727	ARHGAP20	5.94555	10.6337
ENST00000260402	ENSG00000137841	PLCB2	0.44972	0.149062
ENST00000260743	ENSG00000138172	CALHM2	1.09506	0.0638392
ENST00000261169	ENSG00000048540	LMO3	6.6716	11.4825
ENST00000261458	ENSG00000054392	HHAT	1.26057	0.309817
ENST00000261693	ENSG00000073060	SCARB1	1.63043	0.888421
ENST00000262101	ENSG00000038945	MSR1	1.611	0.0720477
ENST00000262994	ENSG00000109458	GAB1	1.16633	0.335127
ENST00000263080	ENSG00000108381	ASPA	20.79	8.46857
ENST00000263265	ENSG00000105559	PLEKHA4	1.50106	0.120285
ENST00000263274	ENSG00000105486	LIG1	1.03686	0.299295
ENST00000263367	ENSG00000105323	HNRNPUL1	0.382706	0.184334
ENST00000263816	ENSG00000081479	LRP2	5.6309	1.55908
ENST00000264059	ENSG00000115468	EFHD1	17.308	6.2708
ENST00000265074	ENSG00000113389	NPR3	0.323806	0.165525
ENST00000265087	ENSG00000113739	STC2	0.364437	0.189892
ENST00000265162	ENSG00000138792	ENPEP	0.500192	0.2282
ENST00000265371	ENSG00000099250	NRP1	1.26379	0.00210891
ENST00000265441	ENSG00000105989	WNT2	0.545728	0.900555
ENST00000265460	ENSG00000124920	MYRF	7.90323	3.58985
ENST00000265741	ENSG00000058091	CDK14	8.23063	15.3658
ENST00000265748	ENSG00000011426	ANLN	30.6346	16.0795
ENST00000266395	ENSG00000139053	PDE6H	0.306012	0.576662
ENST00000266509	ENSG00000139155	SLCO1C1	3.55854	7.48743
ENST00000267814	ENSG00000140263	SORD	3.23164	0.713541
ENST00000268150	ENSG00000140545	MFGE8	5.18353	8.72033
ENST00000268164	ENSG00000140557	ST8SIA2	0.523514	0.198826
ENST00000268296	ENSG00000140678	ITGAX	2.06808	0.771776
ENST00000269389	ENSG00000141574	SECTM1	1.51403	0.103685
ENST00000269439	ENSG00000141622	RNF165	3.17414	5.32986
ENST00000269571	ENSG00000141736	ERBB2	1.15166	0.36773
ENST00000269814	ENSG00000175221	MED16	1.95752	0.348879
ENST00000271002	ENSG00000142856	ITGB3BP	0.376082	0.001
ENST00000273371	ENSG00000144837	PLA1A	3.72578	0.00118016
ENST00000273861	ENSG00000145248	SLC10A4	1.21598	2.66409
ENST00000274364	ENSG00000145703	IQGAP2	0.323021	0.190909
ENST00000274569	ENSG00000145882	PCYOX1L	2.97425	5.70928
ENST00000274867	ENSG00000146122	DAAM2	37.1735	16.0763
ENST00000276440	ENSG00000147459	DOCK5	10.7501	4.5529
ENST00000276480	ENSG00000147488	ST18	9.50457	4.06456
ENST00000276571	ENSG00000147571	CRH	2.88581	10.1163
ENST00000277874	ENSG00000148680	HTR7	0.498763	0.232969
ENST00000278845	ENSG00000149499	EML3	0.31326	0.121574
ENST00000278947	ENSG00000149575	SCN2B	19.7333	33.3098
ENST00000279488	ENSG00000139318	DUSP6	8.00412	13.3305
ENST00000280241	ENSG00000150672	DLG2	12.9943	4.12163
ENST00000284273	ENSG00000154127	UBASH3B	2.46796	5.21452
ENST00000286122	ENSG00000172530	BANP	0.468879	1.38788
ENST00000286186	ENSG00000003400	CASP10	0.485607	0.237666
ENST00000289902	ENSG00000158869	FCER1G	7.31028	4.15933
ENST00000289952	ENSG00000104635	SLC39A14	0.567368	0.0401286
ENST00000290271	ENSG00000159167	STC1	4.24796	0.245321
ENST00000290573	ENSG00000159399	HK2	1.81005	0.819803
ENST00000291270	ENSG00000104936	DMPK	2.64027	1.09377
ENST00000291481	ENSG00000187664	HAPLN4	3.98093	8.33102
ENST00000292291	ENSG00000160781	PAQR6	32.7886	16.4969
ENST00000293379	ENSG00000161638	ITGA5	1.40646	0.596661
ENST00000293756	ENSG00000161896	IP6K3	2.00828	0.8874
ENST00000293968	ENSG00000162063	CCNF	0.65725	0.364402
ENST00000294543	ENSG00000162542	TMCO4	0.79088	0.234203
ENST00000294848	ENSG00000162782	TDRD5	0.679317	0.152392
ENST00000295095	ENSG00000075884	ARHGAP15	1.4013	0.724299
ENST00000295903	ENSG00000163638	ADAMTS9	0.940062	0.159222
ENST00000295924	ENSG00000163659	TIPARP	3.60198	1.88348
ENST00000296471	ENSG00000164076	CAMKV	5.52759	13.6728
ENST00000296529	ENSG00000164124	TMEM144	59.4408	34.0565
ENST00000296575	ENSG00000164161	HHIP	11.5942	6.51564
ENST00000296585	ENSG00000164171	ITGA2	4.08937	2.05675
ENST00000296777	ENSG00000164326	CARTPT	12.0667	26.5937
ENST00000297183	ENSG00000131503	ANKHD1	0.677312	0.001
ENST00000298173	ENSG00000165417	GTF2A1	0.407188	0.13036
ENST00000299492	ENSG00000166387	PPFIBP2	3.71334	1.66643
ENST00000299736	ENSG00000166582	CENPV	3.51528	5.85912
ENST00000299759	ENSG00000166592	RRAD	5.17846	0.232462
ENST00000300302	ENSG00000051108	HERPUD1	13.242	6.01005
ENST00000301324	ENSG00000167695	FAM57A	0.493251	0.173303
ENST00000302262	ENSG00000171298	GAA	0.526362	0.250234
ENST00000302995	ENSG00000130584	ZBTB46	0.421446	0.0951224
ENST00000303277	ENSG00000168936	TMEM129	2.50106	7.82008
ENST00000303562	ENSG00000170345	FOS	18.1855	10.0446
ENST00000303617	ENSG00000148090	AUH	0.402787	0.155847
ENST00000303775	ENSG00000156239	N6AMT1	1.69778	4.08048
ENST00000303921	ENSG00000170775	GPR37	44.9397	24.6308
ENST00000304381	ENSG00000170537	TMC7	2.32612	0.75712
ENST00000304636	ENSG00000168542	COL3A1	0.684928	0.224316
ENST00000304748	ENSG00000171051	FPR1	1.59052	0.626892
ENST00000304877	ENSG00000111907	TPD52L1	4.07468	6.80141
ENST00000305108	ENSG00000171840	NINJ2	6.93888	2.54432
ENST00000305368	ENSG00000129595	EPB41L4A	0.604253	0.344983
ENST00000305557	ENSG00000114993	RTKN	8.03364	4.8178
ENST00000305783	ENSG00000189050	RNFT1	0.853151	1.99788
ENST00000306061	ENSG00000169715	MT1E	36.4956	64.1313
ENST00000306072	ENSG00000172183	ISG20	0.952805	0.24851
ENST00000306247	ENSG00000168404	MLKL	0.611372	0.198923
ENST00000306306	ENSG00000168476	REEP4	1.29464	0.426795
ENST00000306385	ENSG00000168487	BMP1	0.362709	0.108076
ENST00000307000	ENSG00000171759	PAH	0.991038	1.66703
ENST00000307180	ENSG00000171045	TSNARE1	0.594352	0.125808
ENST00000307407	ENSG00000169429	CXCL8	5.81192	0.250991
ENST00000307544	ENSG00000120549	KIAA1217	0.524931	0.883622
ENST00000307546	ENSG00000081026	MAGI3	0.430545	0.118524
ENST00000307954	ENSG00000217128	FNIP1	1.42146	5.13571
ENST00000307968	ENSG00000217128	FNIP1	10.7737	5.51565
ENST00000308342	ENSG00000172803	SNX32	2.68923	4.5051
ENST00000308385	ENSG00000139318	DUSP6	4.40032	7.38927
ENST00000308979	ENSG00000174125	TLR1	1.20883	0.438356
ENST00000308987	ENSG00000173207	CKS1B	2.13448	3.67
ENST00000309052	ENSG00000172954	LCLAT1	2.96941	1.7245
ENST00000309539	ENSG00000173391	OLR1	6.81759	2.02419
ENST00000309758	ENSG00000173110	HSPA6	38.7727	0.133064
ENST00000309777	ENSG00000160055	TMEM234	0.630838	1.21122
ENST00000309784	ENSG00000213186	TRIM59	9.51916	5.75673
ENST00000310123	ENSG00000153902	LGI4	4.00756	6.83527
ENST00000310157	ENSG00000167755	KLK6	19.4539	8.95653
ENST00000310189	ENSG00000144677	CTDSPL	0.622263	1.36794
ENST00000311106	ENSG00000175426	PCSK1	19.5011	33.8395
ENST00000311595	ENSG00000167280	ENGASE	2.56725	0.81591
ENST00000311661	ENSG00000173918	C1QTNF1	1.18964	0.001
ENST00000311785	ENSG00000138674	SEC31A	0.486225	0.0115095
ENST00000311813	ENSG00000240583	AQP1	37.602	8.1593
ENST00000311852	ENSG00000157227	MMP14	2.43678	1.12893
ENST00000312046	ENSG00000164830	OXR1	12.1043	21.5414
ENST00000312734	ENSG00000138028	CGREF1	0.619362	1.19573
ENST00000312849	ENSG00000181016	LSMEM1	1.28924	0.655016
ENST00000314262	ENSG00000087269	NOP14	0.9533	0.190062
ENST00000315323	ENSG00000180340	FZD2	0.333275	0.670862
ENST00000316170	ENSG00000111846	GCNT2	0.394894	0.233778
ENST00000317268	ENSG00000108387	2017-09-04	69.8642	32.6305
ENST00000317560	ENSG00000134283	PPHLN1	0.447113	0.132717
ENST00000318217	ENSG00000176658	MYO1D	7.76863	3.76217
ENST00000318407	ENSG00000176720	BOK	15.4705	8.17632
ENST00000318631	ENSG00000180834	MAP6D1	21.075	12.7112
ENST00000319273	ENSG00000006128	TAC1	8.72409	17.5338
ENST00000319854	ENSG00000164403	SHROOM1	0.99391	0.239981
ENST00000321300	ENSG00000175866	BAIAP2	6.67423	3.93457
ENST00000321356	ENSG00000013441	CLK1	10.904	5.53431
ENST00000321925	ENSG00000141469	SLC14A1	3.51481	1.02905
ENST00000322813	ENSG00000005238	FAM214B	1.67709	0.400345
ENST00000323523	ENSG00000181458	TMEM45A	0.604583	1.64729
ENST00000323668	ENSG00000070814	TCOF1	0.652703	0.00754556
ENST00000323829	ENSG00000169247	SH3TC2	5.35832	2.45243
ENST00000323833	ENSG00000123297	TSFM	0.766363	1.57389
ENST00000323865	ENSG00000178394	HTR1A	2.15524	4.04284
ENST00000323977	ENSG00000020922	MRE11	1.09032	0.499344
ENST00000324048	ENSG00000143373	ZNF687	1.19235	0.517769
ENST00000324288	ENSG00000179583	CIITA	0.905104	0.414884
ENST00000324379	ENSG00000084072	PPIE	1.88983	3.41955
ENST00000324677	ENSG00000141298	SSH2	1.46141	0.424887
ENST00000325590	ENSG00000078053	AMPH	0.512367	0.201687
ENST00000326172	ENSG00000144802	NFKBIZ	1.62798	0.691986
ENST00000326431	ENSG00000181585	TMIE	6.35008	2.43795
ENST00000326577	ENSG00000006327	TNFRSF12A	2.2857	0.001
ENST00000327505	ENSG00000160216	AGPAT3	1.16121	0.024893
ENST00000327619	ENSG00000064655	EYA2	0.42633	0.710078
ENST00000327783	ENSG00000171189	GRIK1	0.582191	0.106444
ENST00000328221	ENSG00000185885	IFITM1	0.362074	2.72964
ENST00000328300	ENSG00000188153	COL4A5	0.715786	0.238861
ENST00000328405	ENSG00000183960	KCNH8	7.11677	2.1651
ENST00000329153	ENSG00000054690	PLEKHH1	43.447	15.0786
ENST00000330298	ENSG00000183230	CTNNA3	32.9991	10.8312
ENST00000330871	ENSG00000184557	SOCS3	8.43992	0.208384
ENST00000331129	ENSG00000115738	ID2	16.037	3.74267
ENST00000331340	ENSG00000185811	IKZF1	0.58785	0.168116
ENST00000331442	ENSG00000184357	HIST1H1B	0.463088	0.15187
ENST00000331830	ENSG00000184144	CNTN2	32.7129	19.2299
ENST00000332127	ENSG00000058673	ZC3H11A	1.34312	0.687238
ENST00000332432	ENSG00000183654	2017-03-11	1.29946	2.25037
ENST00000334100	ENSG00000163512	AZI2	1.24296	0.439998
ENST00000334318	ENSG00000119314	PTBP3	0.681583	1.14781
ENST00000334928	ENSG00000179168	GGN	0.614471	0.240584
ENST00000335099	ENSG00000186907	RTN4RL2	4.99246	8.83396
ENST00000335119	ENSG00000185972	CCIN	0.720745	0.0627792
ENST00000335183	ENSG00000100526	CDKN3	0.596336	1.35796
ENST00000336509	ENSG00000092931	MFSD11	0.792923	3.44291
ENST00000337003	ENSG00000173915	USMG5	1.03618	3.47588
ENST00000337478	ENSG00000148841	ITPRIP	0.696759	0.19541
ENST00000337571	ENSG00000092529	CAPN3	21.0128	8.03715
ENST00000337908	ENSG00000110079	MS4A4A	0.351617	0.788903
ENST00000338662	ENSG00000135390	ATP5G2	1.01041	0.182246
ENST00000338862	ENSG00000136099	PCDH8	4.60555	8.32176
ENST00000339276	ENSG00000175793	SFN	0.391642	0.001
ENST00000339363	ENSG00000156313	RPGR	0.54004	0.246432
ENST00000339809	ENSG00000003147	ICA1	5.55303	3.02758
ENST00000339837	ENSG00000163864	NMNAT3	1.46787	0.380992
ENST00000339839	ENSG00000173588	CEP83	1.89384	1.01717
ENST00000340093	ENSG00000011422	PLAUR	1.00394	0.102729
ENST00000340183	ENSG00000160781	PAQR6	2.09704	0.978683
ENST00000340217	ENSG00000145451	GLRA3	1.24855	0.348631
ENST00000340850	ENSG00000171680	PLEKHG5	1.76416	0.0122408
ENST00000340882	ENSG00000110400	NECTIN1	3.9985	1.65289
ENST00000340900	ENSG00000129538	RNASE1	7.17639	13.9891
ENST00000341037	ENSG00000041982	TNC	0.325586	0.0332283
ENST00000341319	ENSG00000172578	KLHL6	0.480384	0.0384701
ENST00000341517	ENSG00000184588	PDE4B	2.43824	1.35867
ENST00000342058	ENSG00000140092	FBLN5	0.873787	0.476496
ENST00000342063	ENSG00000188305	C19orf35	0.92415	0.132947
ENST00000342506	ENSG00000187944	C2orf66	0.464484	0.0912734
ENST00000342743	ENSG00000188133	TMEM215	1.28359	0.650703
ENST00000342932	ENSG00000138621	PPCDC	1.4379	0.659749
ENST00000343376	ENSG00000267673	FDX2	0.36003	0.730602
ENST00000344279	ENSG00000235109	ZSCAN31	0.720412	1.19356
ENST00000344351	ENSG00000095794	CREM	1.1069	0.232136
ENST00000344624	ENSG00000113360	DROSHA	0.651153	2.23168
ENST00000344686	ENSG00000006062	MAP3K14	1.1214	0.550842
ENST00000344754	ENSG00000088827	SIGLEC1	0.808673	0.300503
ENST00000344908	ENSG00000169967	MAP3K2	1.84136	0.32394
ENST00000345415	ENSG00000141562	NARF	0.960239	4.58426
ENST00000345728	ENSG00000149781	FERMT3	0.892484	0.438084
ENST00000345988	ENSG00000118898	PPL	2.36973	5.07673
ENST00000346249	ENSG00000101150	TPD52L2	2.93046	1.29883
ENST00000346867	ENSG00000006128	TAC1	4.59893	8.74131
ENST00000347159	ENSG00000135069	PSAT1	1.66212	0.510448
ENST00000347587	ENSG00000128918	ALDH1A2	1.04248	0.0929163
ENST00000347596	ENSG00000152402	GUCY1A2	1.62152	0.12384
ENST00000348354	ENSG00000154640	BTG3	8.14893	4.4971
ENST00000348499	ENSG00000160221	C21orf33	3.02613	0.635714
ENST00000348502	ENSG00000068366	ACSL4	1.29934	0.51161
ENST00000348899	ENSG00000187953	PMS2CL	3.1317	0.431082
ENST00000349379	ENSG00000112335	SNX3	2.87174	1.73171
ENST00000349693	ENSG00000104356	POP1	0.315651	0.54571
ENST00000349721	ENSG00000080503	SMARCA2	1.75476	0.180891
ENST00000350763	ENSG00000041982	TNC	8.39016	1.66852
ENST00000350896	ENSG00000038945	MSR1	0.862062	0.358386
ENST00000351233	ENSG00000163719	MTMR14	1.09977	0.642979
ENST00000351266	ENSG00000122756	CNTFR	1.05978	0.001
ENST00000351298	ENSG00000075651	PLD1	3.40383	0.853709
ENST00000352151	ENSG00000161791	FMNL3	0.960207	0.549385
ENST00000353187	ENSG00000109576	AADAT	0.476214	0.0015747
ENST00000353196	ENSG00000131473	ACLY	2.3601	5.1064
ENST00000353334	ENSG00000019582	CD74	12.5201	7.21588
ENST00000353909	ENSG00000141644	MBD1	0.423684	1.18476
ENST00000354161	ENSG00000146828	SLC12A9	3.303	1.77444
ENST00000354275	ENSG00000135549	PKIB	0.377527	0.0178995
ENST00000354550	ENSG00000120907	ADRA1A	0.86957	2.03923
ENST00000354559	ENSG00000185485	SDHAP1	0.776109	0.463513
ENST00000354675	ENSG00000131016	AKAP12	5.23854	0.590758
ENST00000354989	ENSG00000197586	ENTPD6	8.3627	14.7935
ENST00000355085	ENSG00000197405	C5AR1	1.55	0.446669
ENST00000355387	ENSG00000187147	RNF220	16.3018	4.37884
ENST00000355502	ENSG00000105650	PDE4C	1.13892	2.00136
ENST00000355725	ENSG00000125676	THOC2	1.14113	0.00339772
ENST00000355768	ENSG00000132326	PER2	0.452089	0.0261268
ENST00000356142	ENSG00000136238	RAC1	0.615406	1.33648
ENST00000356226	ENSG00000066468	FGFR2	3.75762	2.26973
ENST00000356798	ENSG00000005844	ITGAL	0.592847	0.122444
ENST00000356971	ENSG00000112144	ICK	0.534414	1.48266
ENST00000357060	ENSG00000197748	CFAP43	0.578149	0.260696
ENST00000357162	ENSG00000132549	VPS13B	1.74027	0.774051
ENST00000357724	ENSG00000140538	NTRK3	1.46827	0.745428
ENST00000357899	ENSG00000196323	ZBTB44	0.945621	0.375119
ENST00000358171	ENSG00000149257	SERPINH1	12.2871	1.43329
ENST00000358196	ENSG00000128683	GAD1	29.303	53.2817
ENST00000358807	ENSG00000135596	MICAL1	0.438406	1.43923
ENST00000358866	ENSG00000089091	DZANK1	0.561163	0.253639
ENST00000359082	ENSG00000161681	SHANK1	2.46145	1.48754
ENST00000359092	ENSG00000167601	AXL	1.34298	0.258008
ENST00000359191	ENSG00000196235	SUPT5H	3.24301	5.77515
ENST00000359209	ENSG00000183853	KIRREL1	0.418342	0.138607
ENST00000359671	ENSG00000115414	FN1	1.33258	0.217461
ENST00000360131	ENSG00000084693	AGBL5	1.12258	0.289831
ENST00000360141	ENSG00000167851	CD300A	0.978546	0.346088
ENST00000360212	ENSG00000117335	CD46	0.88683	0.296993
ENST00000360385	ENSG00000130803	ZNF317	1.28073	0.643913
ENST00000360467	ENSG00000134871	COL4A2	4.12674	2.46446
ENST00000360476	ENSG00000197696	NMB	3.77158	1.86942
ENST00000360804	ENSG00000118785	SPP1	16.0914	2.79489
ENST00000360995	ENSG00000139154	AEBP2	1.66253	0.230724
ENST00000361050	ENSG00000197629	MPEG1	0.849571	1.44848
ENST00000361056	ENSG00000152595	MEPE	0.578472	0.315436
ENST00000361198	ENSG00000198728	LDB1	2.47473	1.38193
ENST00000361433	ENSG00000118308	LRMP	0.316201	1.06307
ENST00000361726	ENSG00000169562	GJB1	17.9808	5.96332
ENST00000361822	ENSG00000198839	ZNF277	4.38599	8.27314
ENST00000361872	ENSG00000162419	GMEB1	0.469812	0.145141
ENST00000362566	ENSG00000199436	SNORD9	1534.98	0.001
ENST00000363618	ENSG00000200488	RN7SKP203	74.013	126.975
ENST00000364923	ENSG00000201793	RN7SKP9	6.84237	3.03547
ENST00000365493	ENSG00000202363	SNORA62	21.4013	5.68534
ENST00000366259	ENSG00000203441	LINC00449	0.369715	0.141483
ENST00000366442	ENSG00000160691	SHC1	0.488816	0.23505
ENST00000366528	ENSG00000203667	COX20	0.88534	0.001
ENST00000366813	ENSG00000163041	H3F3A	0.575097	0.309616
ENST00000366835	ENSG00000196187	TMEM63A	24.5499	8.70705
ENST00000366992	ENSG00000143493	INTS7	0.724638	0.164567
ENST00000367122	ENSG00000078269	SYNJ2	0.694058	0.187266
ENST00000367184	ENSG00000133056	PIK3C2B	0.63519	0.122045
ENST00000367186	ENSG00000213079	SCAF8	6.82819	3.9141
ENST00000367446	ENSG00000116747	TROVE2	4.65317	2.806
ENST00000367448	ENSG00000116750	UCHL5	0.796884	0.203337
ENST00000367459	ENSG00000090104	RGS1	7.55982	0.0801988
ENST00000367553	ENSG00000135838	NPL	0.405598	0.0588059
ENST00000367558	ENSG00000143333	RGS16	3.48406	2.07466
ENST00000367799	ENSG00000135541	AHI1	1.5452	0.538972
ENST00000367805	ENSG00000117477	CCDC181	0.869053	0.471683
ENST00000367908	ENSG00000117152	RGS4	3.46294	7.54501
ENST00000367972	ENSG00000143226	FCGR2A	0.352518	0.001
ENST00000368209	ENSG00000143321	HDGF	1.28856	0.001
ENST00000368406	ENSG00000169242	EFNA1	3.06546	0.899967
ENST00000368407	ENSG00000169242	EFNA1	3.0851	1.60371
ENST00000368452	ENSG00000135549	PKIB	0.862329	1.54147
ENST00000368592	ENSG00000148826	NKX6-2	15.8622	6.32266
ENST00000368605	ENSG00000188820	FAM26F	0.551977	0.127431
ENST00000368630	ENSG00000160741	CRTC2	1.67397	0.831345
ENST00000368667	ENSG00000010810	FYN	9.1521	2.99103
ENST00000368809	ENSG00000197747	S100A10	5.50324	2.9519
ENST00000368812	ENSG00000107938	EDRF1	1.33626	2.76881
ENST00000368822	ENSG00000182134	TDRKH	0.329824	0.726169
ENST00000368824	ENSG00000182134	TDRKH	2.41688	1.21516
ENST00000368838	ENSG00000143376	SNX27	4.23432	1.19972
ENST00000368914	ENSG00000143434	SEMA6C	0.535673	1.00435
ENST00000368924	ENSG00000203797	DDO	1.59417	0.548444
ENST00000369096	ENSG00000057657	PRDM1	0.462551	0.259688
ENST00000369103	ENSG00000148908	RGS10	1.51627	0.80962
ENST00000369408	ENSG00000135299	ANKRD6	2.36683	4.33977
ENST00000369426	ENSG00000116874	WARS2	1.1817	0.218876
ENST00000369605	ENSG00000203875	SNHG5	10.1129	4.94396
ENST00000369633	ENSG00000155366	RHOC	1.14921	0.00167049
ENST00000369694	ENSG00000065609	SNAP91	17.7554	32.9513
ENST00000369977	ENSG00000196586	MYO6	5.00139	1.08439
ENST00000370069	ENSG00000101216	GMEB2	0.514127	1.81216
ENST00000370119	ENSG00000162692	VCAM1	0.405973	0.0426976
ENST00000370177	ENSG00000125534	PPDPF	3.52483	1.41962
ENST00000370220	ENSG00000107816	LZTS2	3.47442	1.99186
ENST00000370328	ENSG00000102287	GABRE	0.497967	0.0746534
ENST00000370466	ENSG00000162645	GBP2	5.13151	0.569931
ENST00000370482	ENSG00000117226	GBP3	0.440019	0.202409
ENST00000370563	ENSG00000016602	CLCA4	2.59462	1.21761
ENST00000370747	ENSG00000137965	IFI44	10.7924	1.62802
ENST00000371172	ENSG00000197430	OPALIN	21.9367	11.9857
ENST00000371385	ENSG00000138193	PLCE1	0.610181	0.166697
ENST00000371522	ENSG00000121310	ECHDC2	0.551927	1.43102
ENST00000371564	ENSG00000101096	NFATC2	0.554584	0.246823
ENST00000371671	ENSG00000196642	RABL6	0.729145	0.207278
ENST00000371740	ENSG00000112759	SLC29A1	0.768622	0.175501
ENST00000371799	ENSG00000130558	OLFM1	0.61674	0.345193
ENST00000371804	ENSG00000185745	IFIT1	54.6015	24.7812
ENST00000371852	ENSG00000138135	CH25H	4.77439	1.45251
ENST00000372108	ENSG00000148308	GTF3C5	0.712282	1.23548
ENST00000372201	ENSG00000173846	PLK3	0.685929	1.50684
ENST00000372428	ENSG00000147224	PRPS1	0.740242	1.94436
ENST00000372458	ENSG00000066322	ELOVL1	31.3563	16.5011
ENST00000372555	ENSG00000101470	TNNC2	0.382683	0.001
ENST00000372599	ENSG00000136802	LRRC8A	2.83951	7.92009
ENST00000372642	ENSG00000167136	ENDOG	6.35361	13.7417
ENST00000372764	ENSG00000122861	PLAU	0.691015	0.195549
ENST00000372862	ENSG00000090621	PABPC4	0.794093	0.387732
ENST00000373016	ENSG00000183386	FHL3	1.97977	0.474812
ENST00000373066	ENSG00000148339	SLC25A25	5.62878	2.9817
ENST00000373192	ENSG00000107731	UNC5B	3.09339	1.79059
ENST00000373371	ENSG00000136856	SLC2A8	2.97483	5.67117
ENST00000373506	ENSG00000176261	ZBTB8OS	0.994887	1.8269
ENST00000373538	ENSG00000136933	RABEPK	2.61023	1.19523
ENST00000373700	ENSG00000148634	HERC4	4.23285	1.59595
ENST00000373808	ENSG00000148180	GSN	16.8942	6.35724
ENST00000373812	ENSG00000198492	YTHDF2	6.34546	1.15887
ENST00000373855	ENSG00000119397	CNTRL	1.08206	0.553409
ENST00000373891	ENSG00000123989	CHPF	0.923867	1.74004
ENST00000373921	ENSG00000130775	THEMIS2	1.72674	0.873414
ENST00000373925	ENSG00000130775	THEMIS2	1.12565	0.264269
ENST00000373960	ENSG00000175084	DES	0.788921	0.239496
ENST00000374156	ENSG00000204161	C10orf128	1.00784	0.291911
ENST00000374171	ENSG00000148229	POLE3	4.04984	1.79609
ENST00000374355	ENSG00000082458	DLG3	0.66686	0.17662
ENST00000374370	ENSG00000172671	ZFAND4	0.736222	0.0431131
ENST00000374459	ENSG00000198915	RASGEF1A	0.942136	3.65741
ENST00000374468	ENSG00000189266	PNRC2	0.635704	1.38882
ENST00000374469	ENSG00000165124	SVEP1	2.36278	0.94637
ENST00000374639	ENSG00000159189	C1QC	0.928378	0.272381
ENST00000374695	ENSG00000142798	HSPG2	0.825153	0.40252
ENST00000374724	ENSG00000070214	SLC44A1	43.0825	23.4337
ENST00000374782	ENSG00000141577	CEP131	0.672297	0.261893
ENST00000374810	ENSG00000078804	TP53INP2	15.123	3.01234
ENST00000375001	ENSG00000204291	COL15A1	0.697959	0.304308
ENST00000375225	ENSG00000127481	UBR4	1.52651	0.870276
ENST00000375556	ENSG00000108950	FAM20A	0.672942	0.313089
ENST00000375741	ENSG00000102606	ARHGEF7	4.76395	8.56374
ENST00000375820	ENSG00000187498	COL4A1	4.29829	1.37955
ENST00000375857	ENSG00000041515	MYO16	0.726202	0.105436
ENST00000375921	ENSG00000131044	TTLL9	0.392879	0.150534
ENST00000376057	ENSG00000162493	PDPN	1.63882	0.0105289
ENST00000376160	ENSG00000136754	ABI1	0.57557	1.47136
ENST00000376200	ENSG00000102452	NALCN	10.0566	5.05638
ENST00000376259	ENSG00000028137	TNFRSF1B	2.26227	0.978862
ENST00000376261	ENSG00000136750	GAD2	12.7274	24.5948
ENST00000376451	ENSG00000120549	KIAA1217	0.505176	0.879654
ENST00000376573	ENSG00000150867	PIP4K2A	67.3946	40.5008
ENST00000376598	ENSG00000148019	CEP78	1.50622	0.457685
ENST00000376808	ENSG00000106733	NMRK1	0.5275	1.28762
ENST00000377017	ENSG00000102265	TIMP1	0.764223	0.115227
ENST00000377211	ENSG00000136160	EDNRB	1.90831	3.25869
ENST00000377459	ENSG00000274997	HIST1H2AH	0.890219	0.30659
ENST00000377776	ENSG00000133627	ACTR3B	0.300822	0.001
ENST00000377844	ENSG00000150361	KLHL1	1.05288	0.456964
ENST00000378180	ENSG00000176124	DLEU1	0.589421	0.275932
ENST00000378238	ENSG00000158458	NRG2	0.367686	0.0435838
ENST00000378347	ENSG00000205018	AC092384.1	0.663039	0.142995
ENST00000378455	ENSG00000183337	BCOR	0.757917	0.391044
ENST00000378465	ENSG00000065809	FAM107B	2.10247	1.12353
ENST00000378533	ENSG00000101955	SRPX	2.3705	0.550163
ENST00000378585	ENSG00000187730	GABRD	17.5316	29.0966
ENST00000378805	ENSG00000173988	LRRC63	1.26877	0.480194
ENST00000379251	ENSG00000130066	SAT1	5.21239	2.83239
ENST00000379567	ENSG00000125843	AP5S1	2.05275	1.14064
ENST00000379619	ENSG00000075426	FOSL2	1.347	0.0212656
ENST00000379671	ENSG00000134986	NREP	4.03244	10.3752
ENST00000379826	ENSG00000120693	SMAD9	1.36043	0.310137
ENST00000379917	ENSG00000168615	ADAM9	0.341039	0.103625
ENST00000379983	ENSG00000137831	UACA	1.46313	0.683613
ENST00000380034	ENSG00000132256	TRIM5	1.34985	0.576451
ENST00000380084	ENSG00000102054	RBBP7	2.72624	4.81276
ENST00000380180	ENSG00000163110	PDLIM5	0.804622	0.435821
ENST00000380217	ENSG00000073910	FRY	1.14353	0.321857
ENST00000380605	ENSG00000088882	CPXM1	0.375525	0.191089
ENST00000380728	ENSG00000132522	GPS2	1.2609	2.41649
ENST00000380870	ENSG00000172687	ZNF738	0.925558	0.279993
ENST00000380875	ENSG00000164946	FREM1	0.392005	0.201981
ENST00000381132	ENSG00000159200	RCAN1	6.35426	0.26651
ENST00000381899	ENSG00000125818	PSMF1	1.93536	0.0412393
ENST00000381998	ENSG00000038945	MSR1	1.97354	0.0909141
ENST00000382039	ENSG00000067369	TP53BP1	1.34294	0.217853
ENST00000382040	ENSG00000134321	RSAD2	12.2339	1.70076
ENST00000382224	ENSG00000178177	LCORL	1.96837	0.425539
ENST00000382369	ENSG00000196476	C20orf96	0.366896	0.169633
ENST00000383686	ENSG00000206532	AC117402.1	0.910986	0.434125
ENST00000383736	ENSG00000047849	MAP4	0.324959	0.101891
ENST00000383754	ENSG00000168314	MOBP	45.4737	19.1598
ENST00000383924	ENSG00000206651	Y_RNA	19.9871	0.001
ENST00000384323	ENSG00000207051	SNORA27	107.453	0.001
ENST00000384360	ENSG00000207088	SNORA7B	565.719	236.432
ENST00000384423	ENSG00000277985	SNORA67	148.851	19.8843
ENST00000384488	ENSG00000207217	SNORA80D	118.474	52.2474
ENST00000384770	ENSG00000207501	RNVU1-14	0.389784	3.34626
ENST00000389131	ENSG00000134013	LOXL2	0.938444	0.359298
ENST00000389735	ENSG00000183624	HMCES	1.69259	0.456366
ENST00000389879	ENSG00000090061	CCNK	2.65495	1.58663
ENST00000389900	ENSG00000011275	RNF216	1.94296	1.0775
ENST00000391305	ENSG00000212607	SNORA3B	22.1615	0.001
ENST00000391778	ENSG00000198440	ZNF583	0.403024	1.05615
ENST00000391989	ENSG00000178602	OTOS	0.734253	0.275595
ENST00000392445	ENSG00000173918	C1QTNF1	0.425018	0.203084
ENST00000392530	ENSG00000213144	AC084880.1	2.34534	0.831122
ENST00000392745	ENSG00000131323	TRAF3	0.302957	0.49963
ENST00000392865	ENSG00000148908	RGS10	2.14494	4.4066
ENST00000393040	ENSG00000136717	BIN1	6.10021	1.46635
ENST00000393279	ENSG00000229689	AC009237.3	0.35621	0.165219
ENST00000393292	ENSG00000240682	ISY1	0.59575	1.18081
ENST00000393459	ENSG00000107819	SFXN3	8.09064	3.5117
ENST00000393473	ENSG00000144182	LIPT1	0.376329	0.63563
ENST00000393485	ENSG00000105967	TFEC	0.485244	0.217225
ENST00000393747	ENSG00000085733	CTTN	2.2384	0.757374
ENST00000393870	ENSG00000197430	OPALIN	0.906535	0.291771
ENST00000393892	ENSG00000173786	CNP	65.9954	32.4297
ENST00000394071	ENSG00000156030	ELMSAN1	2.69307	1.36633
ENST00000394162	ENSG00000064225	ST3GAL6	0.415271	0.125241
ENST00000394181	ENSG00000080822	CLDND1	17.4434	9.3589
ENST00000394206	ENSG00000113966	ARL6	0.567982	0.001
ENST00000394283	ENSG00000112561	TFEB	2.82893	0.833248
ENST00000394800	ENSG00000280987	MATR3	1.84342	0.53188
ENST00000394926	ENSG00000106701	FSD1L	0.682347	0.317502
ENST00000394933	ENSG00000160606	TLCD1	0.413706	0.14558
ENST00000395080	ENSG00000118785	SPP1	285.559	21.9716
ENST00000395081	ENSG00000138629	UBL7	2.82129	6.87372
ENST00000395090	ENSG00000139970	RTN1	1.28008	0.58009
ENST00000395118	ENSG00000129009	ISLR	2.05572	0.144951
ENST00000395436	ENSG00000129103	SUMF2	0.492903	0.971132
ENST00000395648	ENSG00000175274	TP53I11	1.71419	0.065728
ENST00000395855	ENSG00000196338	NLGN3	3.55406	1.59076
ENST00000395859	ENSG00000100483	VCPKMT	0.729621	0.374982
ENST00000395961	ENSG00000064787	BCAS1	13.9583	5.75894
ENST00000396068	ENSG00000011426	ANLN	10.3221	3.30455
ENST00000396078	ENSG00000179152	TCAIM	0.89558	0.385563
ENST00000396191	ENSG00000154678	PDE1C	0.677327	0.186971
ENST00000396212	ENSG00000103540	CCP110	3.66245	1.86553
ENST00000396364	ENSG00000165060	FXN	0.801079	0.348723
ENST00000396568	ENSG00000181284	TMEM102	0.74157	0.105905
ENST00000396597	ENSG00000166478	ZNF143	0.310448	0.0969969
ENST00000396738	ENSG00000115661	STK16	3.3264	1.70354
ENST00000396847	ENSG00000132256	TRIM5	0.39869	0.228328
ENST00000396920	ENSG00000107537	PHYH	0.371446	0.119602
ENST00000397070	ENSG00000169490	TM2D2	5.66376	3.28729
ENST00000397200	ENSG00000092529	CAPN3	0.339379	0.12607
ENST00000397311	ENSG00000008083	JARID2	1.01913	0.313559
ENST00000397495	ENSG00000100034	PPM1F	0.443499	0.226845
ENST00000397573	ENSG00000104081	BMF	0.353188	0.141714
ENST00000397627	ENSG00000197744	PTMAP2	2.14282	0.942242
ENST00000397664	ENSG00000130731	METTL26	0.321041	0.763944
ENST00000397708	ENSG00000160294	MCM3AP	0.365524	0.153989
ENST00000397865	ENSG00000197971	MBP	543.232	302.764
ENST00000397866	ENSG00000197971	MBP	845.964	378.107
ENST00000397871	ENSG00000100296	THOC5	0.423188	1.06319
ENST00000398538	ENSG00000121753	ADGRB2	0.801312	0.001
ENST00000398659	ENSG00000032389	EIPR1	0.473562	1.40472
ENST00000398831	ENSG00000100023	PPIL2	2.17713	0.578514
ENST00000398896	ENSG00000172046	USP19	0.643625	1.18854
ENST00000398904	ENSG00000146122	DAAM2	2.6732	1.50256
ENST00000399098	ENSG00000185808	PIGP	0.464608	0.894857
ENST00000399396	ENSG00000244754	N4BP2L2	3.81036	8.38638
ENST00000399703	ENSG00000180071	ANKRD18A	4.08637	1.53538
ENST00000399866	ENSG00000215241	LINC02449	0.305034	0.0601388
ENST00000400066	ENSG00000121742	GJB6	0.757619	1.70208
ENST00000400163	ENSG00000134871	COL4A2	2.53802	0.182318
ENST00000400377	ENSG00000160223	ICOSLG	0.604459	0.109647
ENST00000400532	ENSG00000154721	JAM2	0.376798	0.160621
ENST00000400796	ENSG00000171729	TMEM51	0.344077	0.0155675
ENST00000400913	ENSG00000171680	PLEKHG5	0.588945	0.001
ENST00000401405	ENSG00000100307	CBX7	0.345788	0.75936
ENST00000401443	ENSG00000099957	P2RX6	0.331981	0.0871631
ENST00000401506	ENSG00000213626	LBH	0.366146	0.756817
ENST00000401507	ENSG00000068796	KIF2A	1.45533	0.664645
ENST00000401869	ENSG00000115694	STK25	5.66863	2.95246
ENST00000402185	ENSG00000110066	KMT5B	0.50858	0.0606144
ENST00000402318	ENSG00000236816	ANKRD20A7P	2.62098	0.594662
ENST00000402554	ENSG00000166579	NDEL1	1.22598	0.435642
ENST00000402578	ENSG00000106070	GRB10	0.503192	1.12088
ENST00000402597	ENSG00000178568	ERBB4	3.84616	9.37694
ENST00000402739	ENSG00000066032	CTNNA2	2.03316	0.765116
ENST00000402859	ENSG00000100068	LRP5L	0.467903	0.246017
ENST00000403621	ENSG00000241216	SNAPC5P1	0.628184	1.27054
ENST00000403646	ENSG00000160991	ORAI2	1.7667	0.886547
ENST00000403687	ENSG00000152689	RASGRP3	5.21941	1.98117
ENST00000403821	ENSG00000179912	R3HDM2	0.738968	0.38256
ENST00000403829	ENSG00000165795	NDRG2	3.09821	0.001
ENST00000403997	ENSG00000078808	SDF4	1.04879	3.09624
ENST00000404372	ENSG00000218996	ARL4AP5	0.499864	1.71761
ENST00000404525	ENSG00000049323	LTBP1	1.22501	0.541798
ENST00000404674	ENSG00000157778	PSMG3	3.5692	1.95583
ENST00000404755	ENSG00000186998	EMID1	0.332074	0.001
ENST00000404824	ENSG00000143870	PDIA6	2.12996	0.718306
ENST00000404953	ENSG00000239282	CASTOR1	0.36089	0.183806
ENST00000405010	ENSG00000048052	HDAC9	2.4001	4.61515
ENST00000405309	ENSG00000100105	PATZ1	1.14648	0.612128
ENST00000405600	ENSG00000138028	CGREF1	0.811474	0.259814
ENST00000405885	ENSG00000125347	IRF1	1.0762	0.343875
ENST00000405912	ENSG00000171055	FEZ2	0.64404	0.022997
ENST00000405944	ENSG00000136986	DERL1	0.602306	0.203458
ENST00000406226	ENSG00000243244	STON1	0.77771	0.001
ENST00000406256	ENSG00000102886	GDPD3	0.62932	0.172044
ENST00000406333	ENSG00000216316	AL022722.1	1.06011	1.79655
ENST00000406337	ENSG00000083168	KAT6A	2.32962	1.19747
ENST00000406752	ENSG00000116161	CACYBP	8.16998	3.82433
ENST00000406884	ENSG00000186153	WWOX	4.16021	1.61802
ENST00000407280	ENSG00000216490	IFI30	7.64436	1.47166
ENST00000407308	ENSG00000167065	DUSP18	1.13689	0.504558
ENST00000407332	ENSG00000100243	CYB5R3	0.709951	0.119229
ENST00000407360	ENSG00000064490	RFXANK	0.432804	1.92009
ENST00000407817	ENSG00000185339	TCN2	1.41409	0.513362
ENST00000407893	ENSG00000162959	MEMO1	0.816178	0.252006
ENST00000408954	ENSG00000196730	DAPK1	2.31989	4.46315
ENST00000408984	ENSG00000186153	WWOX	1.61042	0.00681011
ENST00000408995	ENSG00000115641	FHL2	1.2187	0.73262
ENST00000409117	ENSG00000204311	DFNB59	1.02533	0.42785
ENST00000409175	ENSG00000136536	2017-03-07	7.17504	1.56294
ENST00000409208	ENSG00000137166	FOXP4	0.355482	0.133353
ENST00000409212	ENSG00000130147	SH3BP4	0.47469	0.0858898
ENST00000409237	ENSG00000144278	GALNT13	3.3118	1.89657
ENST00000409281	ENSG00000105223	PLD3	4.91298	50.0701
ENST00000409398	ENSG00000115520	COQ10B	0.537028	0.274251
ENST00000409592	ENSG00000135905	DOCK10	3.12313	0.980662
ENST00000409628	ENSG00000140350	ANP32A	0.361884	0.180694
ENST00000409712	ENSG00000116030	SUMO1	0.768362	2.73412
ENST00000409817	ENSG00000121966	CXCR4	0.38034	0.133471
ENST00000409874	ENSG00000156414	TDRD9	0.520659	0.216535
ENST00000410095	ENSG00000115468	EFHD1	3.41052	1.84153
ENST00000410096	ENSG00000136541	ERMN	126.924	61.8033
ENST00000410099	ENSG00000222044	AL031587.1	4.01686	1.4957
ENST00000411404	ENSG00000223336	RNU2-6P	0.800077	2.27344
ENST00000411579	ENSG00000232442	MHENCR	0.799282	0.420153
ENST00000411939	ENSG00000158122	AAED1	0.955512	0.299532
ENST00000412006	ENSG00000120647	CCDC77	1.48842	0.755789
ENST00000412098	ENSG00000229463	LYST-AS1	1.02585	0.397287
ENST00000412272	ENSG00000148634	HERC4	1.42308	0.801922
ENST00000412480	ENSG00000184588	PDE4B	1.11831	0.001
ENST00000412585	ENSG00000234745	HLA-B	2.50885	0.29738
ENST00000412732	ENSG00000011332	DPF1	3.1434	7.01798
ENST00000412779	ENSG00000129538	RNASE1	70.3214	32.8813
ENST00000412879	ENSG00000100372	SLC25A17	0.66072	0.139176
ENST00000413099	ENSG00000114742	WDR48	0.310885	0.001
ENST00000413411	ENSG00000086475	SEPHS1	1.58045	0.672296
ENST00000413437	ENSG00000101811	CSTF2	0.900188	0.263141
ENST00000413442	ENSG00000166348	USP54	5.60336	1.04324
ENST00000413489	ENSG00000172456	FGGY	6.77832	3.79372
ENST00000413753	ENSG00000237684	RPSAP35	0.457532	0.81465
ENST00000413844	ENSG00000066322	ELOVL1	1.24218	0.6761
ENST00000413849	ENSG00000230837	RPL31P2	0.303186	0.572588
ENST00000413904	ENSG00000236859	NIFK-AS1	0.777084	0.001
ENST00000413996	ENSG00000118515	SGK1	0.838152	0.436324
ENST00000414021	ENSG00000234272	RPL30P2	1.4019	2.74691
ENST00000414372	ENSG00000234562	TPMTP2	0.539115	0.917815
ENST00000414373	ENSG00000172269	DPAGT1	0.44838	0.177135
ENST00000414475	ENSG00000223930	AC109779.1	0.348948	0.589441
ENST00000414552	ENSG00000113327	GABRG2	11.6785	19.7212
ENST00000414589	ENSG00000127191	TRAF2	0.432382	1.01313
ENST00000414778	ENSG00000150275	PCDH15	0.552648	0.329993
ENST00000414906	ENSG00000188033	ZNF490	0.334063	0.131852
ENST00000414948	ENSG00000236269	ENO1-IT1	1.17572	0.342739
ENST00000415282	ENSG00000138413	IDH1	0.969095	0.190102
ENST00000415775	ENSG00000033122	LRRC7	2.88031	0.967982
ENST00000415806	ENSG00000145779	TNFAIP8	0.685342	0.221113
ENST00000415850	ENSG00000135503	ACVR1B	0.979346	0.550683
ENST00000415950	ENSG00000105711	SCN1B	1.17349	2.18981
ENST00000416235	ENSG00000073849	ST6GAL1	0.492281	1.04394
ENST00000416278	ENSG00000226701	RPL15P14	0.419948	0.736381
ENST00000416380	ENSG00000137207	YIPF3	0.749938	0.001
ENST00000416784	ENSG00000145012	LPP	2.79029	1.20858
ENST00000416856	ENSG00000122515	ZMIZ2	1.05277	0.274004
ENST00000417345	ENSG00000122756	CNTFR	1.808	0.364337
ENST00000417537	ENSG00000105835	NAMPT	0.596664	1.25484
ENST00000417551	ENSG00000091140	DLD	2.5526	1.48112
ENST00000417689	ENSG00000172831	CES2	0.59224	1.27457
ENST00000417710	ENSG00000127483	HP1BP3	1.09582	0.562355
ENST00000417844	ENSG00000231538	DPP10-AS3	1.82698	3.48557
ENST00000417901	ENSG00000172046	USP19	4.64187	2.75602
ENST00000418103	ENSG00000183486	MX2	0.658021	0.0872568
ENST00000418109	ENSG00000172037	LAMB2	1.68974	0.179908
ENST00000418457	ENSG00000006715	VPS41	1.63995	2.86211
ENST00000418654	ENSG00000157985	AGAP1	2.81037	5.49066
ENST00000418819	ENSG00000123562	MORF4L2	1.92049	1.02393
ENST00000418873	ENSG00000229014	RPL30P13	1.10559	2.74256
ENST00000418919	ENSG00000135677	GNS	2.65523	5.88061
ENST00000419510	ENSG00000113916	BCL6	1.55128	0.332945
ENST00000419517	ENSG00000111860	CEP85L	1.62578	0.225607
ENST00000419619	ENSG00000112394	SLC16A10	0.779366	0.314665
ENST00000419748	ENSG00000172071	EIF2AK3	0.651037	0.291296
ENST00000419910	ENSG00000159409	CELF3	0.853549	1.49145
ENST00000420091	ENSG00000206567	AC022007.1	0.539588	0.0483501
ENST00000420433	ENSG00000171476	HOPX	0.951307	2.24593
ENST00000420494	ENSG00000135334	AKIRIN2	2.29196	0.899963
ENST00000420541	ENSG00000121858	TNFSF10	0.335563	0.749045
ENST00000420568	ENSG00000158296	SLC13A3	0.685983	0.35077
ENST00000420719	ENSG00000136541	ERMN	2.66982	0.712009
ENST00000420739	ENSG00000168314	MOBP	28.6657	7.17526
ENST00000420845	ENSG00000232259	AL158166.2	0.452926	0.775054
ENST00000421462	ENSG00000144283	PKP4	2.8231	1.62984
ENST00000421474	ENSG00000115526	CHST10	0.425685	0.841768
ENST00000421498	ENSG00000237978	KCNMB2-AS1	0.770294	0.310103
ENST00000421875	ENSG00000178662	CSRNP3	1.14549	0.001
ENST00000422077	ENSG00000157036	EXOG	0.612717	0.25133
ENST00000422263	ENSG00000074410	CA12	0.338514	0.0216941
ENST00000422311	ENSG00000233578	EIF4EP1	0.651543	1.48888
ENST00000422357	ENSG00000241728	AP001062.3	1.06634	0.335123
ENST00000422375	ENSG00000137478	FCHSD2	1.18902	0.37279
ENST00000422379	ENSG00000100099	HPS4	0.432646	0.001
ENST00000422685	ENSG00000155229	MMS19	0.409456	0.100398
ENST00000422774	ENSG00000122778	KIAA1549	0.844817	0.258049
ENST00000423112	ENSG00000232104	RFX3-AS1	1.18636	0.480206
ENST00000423241	ENSG00000003402	CFLAR	1.95515	0.612758
ENST00000423935	ENSG00000119139	TJP2	1.90494	0.728768
ENST00000424085	ENSG00000134644	PUM1	0.364547	1.57837
ENST00000424265	ENSG00000166348	USP54	2.54484	0.766092
ENST00000424306	ENSG00000234062	AL390879.2	0.415792	0.217273
ENST00000424332	ENSG00000242861	AL591895.1	3.23653	1.67165
ENST00000424383	ENSG00000225968	ELFN1	2.04976	1.23651
ENST00000424442	ENSG00000250151	ARPC4-TTLL3	3.17363	0.949135
ENST00000424553	ENSG00000236460	SNX2P2	1.83752	0.950196
ENST00000424630	ENSG00000229591	AC006017.1	0.682492	1.32242
ENST00000424993	ENSG00000225345	SNX18P3	1.73032	0.423153
ENST00000425170	ENSG00000203875	SNHG5	2.22602	0.322469
ENST00000425189	ENSG00000225756	DBH-AS1	0.846389	0.490181
ENST00000425428	ENSG00000026508	CD44	3.22071	0.131804
ENST00000425460	ENSG00000105357	MYH14	1.67156	0.001
ENST00000425506	ENSG00000106829	TLE4	0.787451	0.356938
ENST00000425560	ENSG00000117791	2017-03-02	1.12692	0.360075
ENST00000426012	ENSG00000233895	AL121761.1	0.99152	0.292825
ENST00000426155	ENSG00000112335	SNX3	54.9632	19.0085
ENST00000426442	ENSG00000186472	PCLO	0.48978	0.0040303
ENST00000426531	ENSG00000100353	EIF3D	1.14857	0.001
ENST00000426572	ENSG00000106261	ZKSCAN1	1.66955	0.356449
ENST00000426592	ENSG00000163565	IFI16	1.46487	0.568143
ENST00000426912	ENSG00000238165	AC007560.1	1.1297	3.7691
ENST00000427034	ENSG00000100142	POLR2F	3.01767	0.818433
ENST00000427067	ENSG00000136960	ENPP2	52.2542	25.5267
ENST00000427180	ENSG00000184640	2017-09-09	0.310158	0.152048
ENST00000427220	ENSG00000214021	TTLL3	1.35835	0.787417
ENST00000427239	ENSG00000060718	COL11A1	1.19118	0.0375336
ENST00000427304	ENSG00000185278	ZBTB37	2.18071	0.7873
ENST00000427331	ENSG00000144619	CNTN4	0.793578	3.80864
ENST00000427342	ENSG00000234040	RPL10P12	1.87473	0.611294
ENST00000427415	ENSG00000185485	SDHAP1	0.335778	0.807805
ENST00000427501	ENSG00000203875	SNHG5	0.758186	0.425423
ENST00000427566	ENSG00000226191	CLK3P2	0.829937	0.462923
ENST00000427641	ENSG00000114503	NCBP2	0.784744	1.32774
ENST00000427851	ENSG00000112759	SLC29A1	0.646045	1.17066
ENST00000428261	ENSG00000168314	MOBP	37.0896	13.3834
ENST00000428317	ENSG00000087085	ACHE	0.81227	2.77922
ENST00000428419	ENSG00000237637	FRY-AS1	0.32046	0.709472
ENST00000428702	ENSG00000151552	QDPR	8.40416	1.18208
ENST00000428757	ENSG00000008838	MED24	0.430513	0.001
ENST00000428762	ENSG00000189056	RELN	3.85346	9.40591
ENST00000428870	ENSG00000107077	KDM4C	0.488695	0.864336
ENST00000428959	ENSG00000153827	TRIP12	1.10947	0.645176
ENST00000429146	ENSG00000114026	OGG1	0.521244	0.299527
ENST00000429161	ENSG00000185917	SETD4	1.03651	2.05845
ENST00000429175	ENSG00000151702	FLI1	0.881208	0.417993
ENST00000429236	ENSG00000159082	SYNJ1	4.11808	1.75215
ENST00000429437	ENSG00000182899	RPL35A	20.8977	35.6893
ENST00000429642	ENSG00000067064	IDI1	2.48081	1.37048
ENST00000429677	ENSG00000010438	PRSS3	3.48543	9.62146
ENST00000429827	ENSG00000205758	CRYZL1	0.706836	0.0906386
ENST00000429888	ENSG00000114857	NKTR	6.13159	2.47194
ENST00000430291	ENSG00000117713	ARID1A	0.960716	0.148651
ENST00000430524	ENSG00000099901	RANBP1	2.94643	5.10053
ENST00000430559	ENSG00000102524	TNFSF13B	0.506091	0.194097
ENST00000430569	ENSG00000224593	AC092427.1	0.942672	1.72122
ENST00000430586	ENSG00000232034	AC092168.2	0.685107	1.323
ENST00000431239	ENSG00000131778	CHD1L	0.309661	0.0819858
ENST00000431285	ENSG00000168137	SETD5	4.38856	2.36867
ENST00000431497	ENSG00000231764	DLX6-AS1	2.03823	3.68296
ENST00000431553	ENSG00000182109	AL365277.1	1.12944	0.458277
ENST00000431752	ENSG00000237298	TTN-AS1	0.954245	1.78358
ENST00000431948	ENSG00000106078	COBL	0.48865	0.233969
ENST00000432072	ENSG00000115414	FN1	1.16596	0.188053
ENST00000432183	ENSG00000119729	RHOQ	0.339527	0.0925616
ENST00000432519	ENSG00000131378	RFTN1	4.74941	7.92199
ENST00000432535	ENSG00000237949	LINC00844	57.9291	32.6567
ENST00000432922	ENSG00000224592	AL139158.2	0.611246	0.150525
ENST00000432979	ENSG00000067066	SP100	0.595158	0.187219
ENST00000433036	ENSG00000168395	ING5	0.995828	0.11811
ENST00000433049	ENSG00000131503	ANKHD1	3.14604	1.33863
ENST00000433211	ENSG00000183230	CTNNA3	8.12591	2.78141
ENST00000433341	ENSG00000185721	DRG1	0.870114	1.49423
ENST00000433529	ENSG00000116001	TIA1	2.97134	6.64866
ENST00000433588	ENSG00000224247	AJ009632.1	0.362158	0.197877
ENST00000433720	ENSG00000106069	CHN2	1.21499	0.521247
ENST00000433722	ENSG00000110888	CAPRIN2	0.304468	1.79227
ENST00000433735	ENSG00000223849	AL354893.1	0.795004	0.309281
ENST00000434018	ENSG00000125846	ZNF133	0.585946	1.33166
ENST00000434363	ENSG00000230084	AC006059.1	4.26704	1.86153
ENST00000434434	ENSG00000152583	SPARCL1	7.12367	4.03323
ENST00000434442	ENSG00000237273	RSL24D1P8	0.345517	0.940056
ENST00000434565	ENSG00000223685	LINC00571	0.489714	0.191078
ENST00000434826	ENSG00000164123	C4orf45	0.391462	0.177331
ENST00000435126	ENSG00000128872	TMOD2	0.753772	0.273894
ENST00000435127	ENSG00000232759	AC002480.2	0.315197	0.151568
ENST00000436812	ENSG00000115457	IGFBP2	1.36892	0.339881
ENST00000436905	ENSG00000237457	LINC01351	1.52337	0.586511
ENST00000436924	ENSG00000158019	BABAM2	0.439624	0.172384
ENST00000436949	ENSG00000075213	SEMA3A	1.47003	0.510805
ENST00000436966	ENSG00000196187	TMEM63A	18.9365	6.4004
ENST00000437139	ENSG00000179029	TMEM107	1.0968	2.97832
ENST00000437156	ENSG00000233078	AL355994.3	1.00582	0.54181
ENST00000437176	ENSG00000140044	JDP2	0.640344	1.22429
ENST00000437242	ENSG00000233266	HMGB1P31	1.27277	2.16004
ENST00000437509	ENSG00000131386	GALNT15	1.02961	0.485172
ENST00000437593	ENSG00000226864	ATE1-AS1	1.67863	0.845683
ENST00000437646	ENSG00000227078	LINC02094	3.31891	0.431957
ENST00000437765	ENSG00000119820	YIPF4	13.0604	6.61777
ENST00000437805	ENSG00000177409	SAMD9L	0.446774	0.0815297
ENST00000438077	ENSG00000113916	BCL6	1.82184	0.807741
ENST00000438081	ENSG00000231234	SKP1P1	0.447038	0.225862
ENST00000438277	ENSG00000136731	UGGT1	0.749509	0.0971328
ENST00000438597	ENSG00000234233	KCNH1-IT1	1.01327	2.1493
ENST00000438600	ENSG00000215297	AL354941.1	0.716109	1.54432
ENST00000438721	ENSG00000232887	AC006466.1	0.652782	0.001
ENST00000438952	ENSG00000159082	SYNJ1	3.46154	5.82839
ENST00000438975	ENSG00000075151	EIF4G3	1.17695	0.120212
ENST00000439237	ENSG00000237732	AC010980.1	0.516032	0.083659
ENST00000439343	ENSG00000259040	BLOC1S5-TXNDC5	0.351577	0.0568757
ENST00000439629	ENSG00000272391	POM121C	0.337894	0.001
ENST00000439882	ENSG00000073803	MAP3K13	0.412378	0.0118988
ENST00000440689	ENSG00000232811	AL360270.1	1.05237	0.583973
ENST00000441350	ENSG00000132549	VPS13B	1.04691	0.626209
ENST00000441379	ENSG00000227039	ITGB2-AS1	0.474569	0.273679
ENST00000441386	ENSG00000235831	BHLHE40-AS1	0.477832	0.957478
ENST00000441390	ENSG00000151948	GLT1D1	1.20916	0.544216
ENST00000441542	ENSG00000048052	HDAC9	0.386869	0.001
ENST00000441594	ENSG00000010282	HHATL	22.5013	11.464
ENST00000441626	ENSG00000169714	CNBP	0.364173	0.001
ENST00000441645	ENSG00000231546	RPL3P5	0.609393	0.192644
ENST00000441658	ENSG00000232228	AC092431.2	0.811577	2.86651
ENST00000441784	ENSG00000139737	SLAIN1	10.6566	2.91366
ENST00000441812	ENSG00000003756	RBM5	1.46327	0.715812
ENST00000441861	ENSG00000227110	LMCD1-AS1	1.54385	0.757017
ENST00000441969	ENSG00000142512	SIGLEC10	0.487701	0.033094
ENST00000441980	ENSG00000168314	MOBP	6.34727	2.14075
ENST00000442018	ENSG00000183337	BCOR	0.30237	1.16375
ENST00000442286	ENSG00000125454	SLC25A19	0.472605	1.37885
ENST00000442383	ENSG00000223891	OSER1-AS1	2.22582	0.873113
ENST00000442508	ENSG00000168283	BMI1	0.833947	0.494757
ENST00000442711	ENSG00000122641	INHBA	0.487413	0.0933023
ENST00000442815	ENSG00000237989	LINC01679	0.801442	0.200668
ENST00000442855	ENSG00000234784	AL606517.2	0.602443	0.001
ENST00000443059	ENSG00000116260	QSOX1	2.24856	4.49354
ENST00000443217	ENSG00000145012	LPP	0.572246	0.001
ENST00000443296	ENSG00000244274	DBNDD2	93.9204	41.7371
ENST00000443360	ENSG00000231940	RPS7P3	0.654164	0.355324
ENST00000443409	ENSG00000128185	DGCR6L	0.373073	0.001
ENST00000443607	ENSG00000146232	NFKBIE	0.867926	0.264242
ENST00000443696	ENSG00000237328	RAI1-AS1	0.932169	0.189231
ENST00000443800	ENSG00000231185	SPRY4-AS1	1.81847	3.43068
ENST00000443927	ENSG00000198399	ITSN2	1.08361	0.22112
ENST00000443959	ENSG00000143373	ZNF687	0.670465	0.343032
ENST00000444007	ENSG00000173692	PSMD1	0.345353	0.0652943
ENST00000444569	ENSG00000147459	DOCK5	1.47671	0.452344
ENST00000444639	ENSG00000235750	KIAA0040	0.378667	0.001
ENST00000445012	ENSG00000148339	SLC25A25	0.846893	0.353632
ENST00000445076	ENSG00000223745	CCDC18-AS1	0.772415	0.247864
ENST00000445177	ENSG00000160584	SIK3	7.52809	3.94972
ENST00000445273	ENSG00000120694	HSPH1	0.500528	0.211507
ENST00000445310	ENSG00000233844	KCNQ5-IT1	0.574647	1.83192
ENST00000445482	ENSG00000128564	VGF	5.12894	8.57947
ENST00000445535	ENSG00000225217	HSPA7	6.53081	0.234756
ENST00000445656	ENSG00000116670	MAD2L2	0.365167	0.138899
ENST00000445856	ENSG00000143819	EPHX1	0.671375	0.244587
ENST00000445870	ENSG00000115194	SLC30A3	0.628916	0.11451
ENST00000446045	ENSG00000158122	AAED1	1.04091	0.537801
ENST00000446046	ENSG00000115414	FN1	0.49754	0.001
ENST00000446246	ENSG00000235669	AC004593.1	0.770982	0.332349
ENST00000446476	ENSG00000228692	AL445307.1	0.541505	0.239413
ENST00000446617	ENSG00000205413	SAMD9	0.750024	0.0370593
ENST00000446635	ENSG00000011426	ANLN	0.967305	0.365315
ENST00000446876	ENSG00000068024	HDAC4	0.59242	0.208154
ENST00000446922	ENSG00000164104	HMGB2	1.56567	0.850145
ENST00000447114	ENSG00000197971	MBP	3.6942	2.08182
ENST00000447133	ENSG00000111224	PARP11	0.689407	1.31022
ENST00000447324	ENSG00000168314	MOBP	3.26565	0.152927
ENST00000447484	ENSG00000077044	DGKD	1.33512	0.694491
ENST00000447600	ENSG00000230337	AL109811.2	0.368271	0.690082
ENST00000448083	ENSG00000175592	FOSL1	0.478688	0.2631
ENST00000448157	ENSG00000110958	PTGES3	1.23043	0.520195
ENST00000448301	ENSG00000163131	CTSS	2.48137	0.271176
ENST00000448344	ENSG00000231485	AL357078.1	5.04128	2.82297
ENST00000448389	ENSG00000235298	AL354733.3	4.99605	1.9125
ENST00000448530	ENSG00000165280	VCP	0.487135	0.239472
ENST00000448698	ENSG00000225365	AC078942.1	0.520299	0.29117
ENST00000448773	ENSG00000018699	TTC27	0.359927	0.001
ENST00000448858	ENSG00000237734	AL163192.1	0.541288	0.319825
ENST00000448955	ENSG00000188185	LINC00265	0.438588	0.0862795
ENST00000449224	ENSG00000170275	CRTAP	3.69756	1.80086
ENST00000449543	ENSG00000163719	MTMR14	0.47245	0.0737522
ENST00000449553	ENSG00000165259	HDX	1.1977	0.512248
ENST00000449726	ENSG00000106086	PLEKHA8	0.63067	0.0116445
ENST00000449910	ENSG00000143537	ADAM15	0.95803	0.00156739
ENST00000450168	ENSG00000166816	LDHD	1.73442	0.622084
ENST00000450214	ENSG00000127314	RAP1B	2.56165	0.553883
ENST00000450683	ENSG00000081665	ZNF506	2.01167	0.837075
ENST00000450684	ENSG00000106624	AEBP1	2.40775	0.446565
ENST00000450737	ENSG00000111224	PARP11	1.22561	0.624688
ENST00000450760	ENSG00000223401	AC072022.1	0.776994	0.458888
ENST00000450986	ENSG00000219608	HIGD1AP16	0.590024	0.306336
ENST00000451179	ENSG00000189223	PAX8-AS1	1.01777	0.309552
ENST00000451551	ENSG00000183873	SCN5A	0.419455	0.0998061
ENST00000451578	ENSG00000011638	TMEM159	0.365883	0.13427
ENST00000451730	ENSG00000235934	AC007405.2	1.75444	0.830936
ENST00000451868	ENSG00000090975	PITPNM2	0.847576	0.358257
ENST00000451966	ENSG00000066032	CTNNA2	0.88452	1.58761
ENST00000452228	ENSG00000099957	P2RX6	0.504108	0.0724426
ENST00000452376	ENSG00000182287	AP1S2	0.805551	0.364569
ENST00000452476	ENSG00000145220	LYAR	0.336485	0.609911
ENST00000452588	ENSG00000158545	ZC3H18	0.58357	0.138967
ENST00000452617	ENSG00000235652	AL356599.1	1.37179	0.678664
ENST00000452673	ENSG00000127022	CANX	11.1359	19.1384
ENST00000452684	ENSG00000112096	SOD2	4.53629	0.504659
ENST00000452765	ENSG00000087266	SH3BP2	0.930584	0.192064
ENST00000452950	ENSG00000101138	CSTF1	0.914536	0.380239
ENST00000452959	ENSG00000168314	MOBP	100.277	38.9774
ENST00000453037	ENSG00000133641	C12orf29	1.4312	0.563018
ENST00000453291	ENSG00000119402	FBXW2	2.87551	0.970596
ENST00000453370	ENSG00000234197	ETV5-AS1	0.538155	2.18104
ENST00000453553	ENSG00000155313	USP25	3.01181	0.895334
ENST00000454002	ENSG00000137094	DNAJB5	1.49706	3.17936
ENST00000454046	ENSG00000070669	ASNS	2.7184	0.565805
ENST00000454272	ENSG00000235098	ANKRD65	0.431005	0.001
ENST00000454356	ENSG00000057935	MTA3	0.623941	1.28835
ENST00000454417	ENSG00000198815	FOXJ3	1.02542	0.476088
ENST00000454822	ENSG00000197713	RPE	2.85078	1.59091
ENST00000454828	ENSG00000132274	TRIM22	0.659523	0.118578
ENST00000455008	ENSG00000128683	GAD1	0.736213	1.4417
ENST00000455193	ENSG00000196878	LAMB3	1.29636	2.89322
ENST00000455503	ENSG00000237976	AL391069.3	0.311461	0.973959
ENST00000455599	ENSG00000233519	AL590490.1	0.767711	0.437208
ENST00000455683	ENSG00000164077	MON1A	1.23158	4.00878
ENST00000455773	ENSG00000151465	CDC123	4.30714	1.54668
ENST00000455817	ENSG00000198453	ZNF568	0.467121	0.166857
ENST00000455853	ENSG00000223414	LINC00473	1.71793	3.50973
ENST00000455992	ENSG00000141127	PRPSAP2	0.706189	0.0030844
ENST00000456112	ENSG00000132702	HAPLN2	9.17555	4.07382
ENST00000456178	ENSG00000100150	DEPDC5	0.335683	0.001
ENST00000456349	ENSG00000108381	ASPA	5.3083	1.91092
ENST00000456472	ENSG00000235310	GXYLT1P6	0.733533	1.69218
ENST00000456516	ENSG00000227032	RPS2P36	0.322962	0.0212604
ENST00000456699	ENSG00000075711	DLG1	4.93316	0.001
ENST00000456733	ENSG00000147041	SYTL5	1.16839	2.15557
ENST00000457373	ENSG00000080298	RFX3	0.449309	0.138895
ENST00000457586	ENSG00000171867	PRNP	2.47365	5.16394
ENST00000457591	ENSG00000226695	ANKRD20A10P	0.566301	0.323373
ENST00000457660	ENSG00000168003	SLC3A2	1.58697	0.501399
ENST00000457757	ENSG00000196141	SPATS2L	1.22473	2.02633
ENST00000457836	ENSG00000248098	BCKDHA	1.28301	0.631082
ENST00000458008	ENSG00000118894	EEF2KMT	0.870111	0.446125
ENST00000458180	ENSG00000224614	TNK2-AS1	0.482806	0.142838
ENST00000458301	ENSG00000223959	AFG3L1P	0.352731	0.0475943
ENST00000458337	ENSG00000173163	COMMD1	0.414554	0.23594
ENST00000458536	ENSG00000143870	PDIA6	0.323026	0.165264
ENST00000458624	ENSG00000244239	AC007009.1	1.35081	4.09635
ENST00000458707	ENSG00000004766	VPS50	0.948912	2.10389
ENST00000459229	ENSG00000239183	SNORA84	52.08	101.831
ENST00000459299	ENSG00000239039	SNORD13	51.5572	0.001
ENST00000459676	ENSG00000168297	PXK	16.0518	6.22353
ENST00000459721	ENSG00000132669	RIN2	0.306114	0.001
ENST00000459781	ENSG00000146192	FGD2	0.998812	0.342434
ENST00000459948	ENSG00000197971	MBP	4.51223	0.756105
ENST00000459956	ENSG00000187051	RPS19BP1	0.902433	0.241522
ENST00000460061	ENSG00000134668	SPOCD1	0.305885	0.001
ENST00000460311	ENSG00000168288	MMADHC	1.40792	2.76043
ENST00000460340	ENSG00000107317	PTGDS	8.84719	1.96869
ENST00000460386	ENSG00000130150	MOSPD2	0.348877	0.001
ENST00000460389	ENSG00000101294	HM13	1.57911	0.915675
ENST00000460510	ENSG00000026103	FAS	0.387657	0.0206751
ENST00000460531	ENSG00000091513	TF	11.5257	4.63215
ENST00000460721	ENSG00000182195	LDOC1	3.61593	6.50042
ENST00000460748	ENSG00000091137	SLC26A4	1.21399	2.0352
ENST00000460770	ENSG00000008282	SYPL1	0.612893	3.47327
ENST00000460840	ENSG00000126756	UXT	1.49481	2.61243
ENST00000461000	ENSG00000198648	STK39	0.699329	0.307719
ENST00000461251	ENSG00000147231	CXorf57	0.50433	0.287755
ENST00000461356	ENSG00000101391	CDK5RAP1	0.481521	0.225659
ENST00000461475	ENSG00000170266	GLB1	0.704274	2.16737
ENST00000461717	ENSG00000169282	KCNAB1	0.781623	0.193594
ENST00000461835	ENSG00000070882	OSBPL3	0.842313	2.15668
ENST00000461882	ENSG00000135205	CCDC146	0.491769	1.01649
ENST00000461940	ENSG00000133574	GIMAP4	0.647613	0.188159
ENST00000462092	ENSG00000156171	DRAM2	1.03347	0.617667
ENST00000462125	ENSG00000148120	C9orf3	0.496618	0.170682
ENST00000462231	ENSG00000116117	PARD3B	1.02663	0.304548
ENST00000462309	ENSG00000134871	COL4A2	0.495709	0.225071
ENST00000462444	ENSG00000135821	GLUL	1.13015	0.001
ENST00000462445	ENSG00000122862	SRGN	0.681734	1.34101
ENST00000462537	ENSG00000124762	CDKN1A	0.841333	0.001
ENST00000462567	ENSG00000050555	LAMC3	0.33641	0.119221
ENST00000462589	ENSG00000090104	RGS1	2.18771	0.352884
ENST00000462622	ENSG00000130226	DPP6	0.857288	1.45709
ENST00000462901	ENSG00000163320	CGGBP1	0.545263	0.174701
ENST00000462967	ENSG00000101365	IDH3B	2.32852	0.667215
ENST00000463079	ENSG00000075391	RASAL2	1.93126	1.06352
ENST00000463121	ENSG00000178568	ERBB4	0.332379	0.126539
ENST00000463183	ENSG00000242516	LINC00960	0.884861	0.349828
ENST00000463244	ENSG00000149532	CPSF7	0.377439	0.001
ENST00000463271	ENSG00000122126	OCRL	0.723365	0.176068
ENST00000463478	ENSG00000148634	HERC4	1.89602	5.90572
ENST00000463559	ENSG00000240399	AC004801.2	0.965806	0.001
ENST00000463574	ENSG00000234745	HLA-B	0.31222	0.001
ENST00000463615	ENSG00000131435	PDLIM4	0.75184	0.0729455
ENST00000463627	ENSG00000136682	CBWD2	1.16142	1.99322
ENST00000463718	ENSG00000084453	SLCO1A2	4.55703	1.76573
ENST00000463722	ENSG00000166508	MCM7	0.411413	0.15288
ENST00000463761	ENSG00000114757	PEX5L	11.3607	5.28934
ENST00000463779	ENSG00000239437	RN7SL752P	5.01033	1.90562
ENST00000463828	ENSG00000111913	RIPOR2	0.744353	0.394521
ENST00000463830	ENSG00000144426	NBEAL1	1.36114	2.62717
ENST00000463871	ENSG00000105835	NAMPT	1.70249	0.702609
ENST00000463927	ENSG00000113845	TIMMDC1	0.645881	0.272893
ENST00000463935	ENSG00000161203	AP2M1	0.758266	1.35117
ENST00000463951	ENSG00000138378	STAT4	0.304647	0.910852
ENST00000463989	ENSG00000018625	ATP1A2	3.08339	10.6422
ENST00000464048	ENSG00000198837	DENND4B	2.12352	0.986509
ENST00000464067	ENSG00000149564	ESAM	0.46034	0.227925
ENST00000464116	ENSG00000196419	XRCC6	2.59862	5.09106
ENST00000464157	ENSG00000107331	ABCA2	6.51322	1.10697
ENST00000464391	ENSG00000107249	GLIS3	0.91591	0.412117
ENST00000464429	ENSG00000157388	CACNA1D	0.383502	1.09138
ENST00000464443	ENSG00000115944	COX7A2L	0.647268	0.278881
ENST00000464452	ENSG00000125779	PANK2	3.02966	0.537078
ENST00000464543	ENSG00000146574	CCZ1B	1.02781	1.96799
ENST00000464560	ENSG00000181722	ZBTB20	0.415732	0.0794472
ENST00000464586	ENSG00000105223	PLD3	6.48105	1.9218
ENST00000464589	ENSG00000154734	ADAMTS1	2.71534	1.03498
ENST00000464646	ENSG00000124787	RPP40	0.738035	1.27602
ENST00000464839	ENSG00000162645	GBP2	0.642364	0.124818
ENST00000464876	ENSG00000107331	ABCA2	6.8428	2.39773
ENST00000464917	ENSG00000162496	DHRS3	0.515193	0.222154
ENST00000465002	ENSG00000137076	TLN1	0.903343	0.37116
ENST00000465019	ENSG00000088876	ZNF343	0.480334	0.192443
ENST00000465159	ENSG00000197106	SLC6A17	1.04685	2.38923
ENST00000465242	ENSG00000115350	POLE4	6.06803	3.13142
ENST00000465475	ENSG00000221955	SLC12A8	0.604136	0.215397
ENST00000465632	ENSG00000142657	PGD	0.662425	0.001
ENST00000465679	ENSG00000173267	SNCG	12.2331	20.3833
ENST00000465942	ENSG00000136152	COG3	1.52531	0.777937
ENST00000466100	ENSG00000165280	VCP	2.37216	1.40837
ENST00000466161	ENSG00000198799	LRIG2	1.03143	0.618921
ENST00000466165	ENSG00000180228	PRKRA	0.816092	0.401276
ENST00000466222	ENSG00000092529	CAPN3	10.4497	4.42318
ENST00000466247	ENSG00000004534	RBM6	0.858243	1.86076
ENST00000466273	ENSG00000077157	PPP1R12B	0.619181	0.188737
ENST00000466294	ENSG00000186377	CYP4X1	0.67433	1.12211
ENST00000466335	ENSG00000165996	HACD1	2.07299	1.07382
ENST00000466612	ENSG00000114626	ABTB1	1.80038	0.804033
ENST00000466691	ENSG00000073756	PTGS2	0.676543	0.227963
ENST00000466774	ENSG00000162601	MYSM1	1.33861	0.623881
ENST00000466854	ENSG00000160124	CCDC58	0.301289	0.0942331
ENST00000466892	ENSG00000204525	HLA-C	1.13262	0.337052
ENST00000466898	ENSG00000178075	GRAMD1C	0.561048	0.958966
ENST00000466951	ENSG00000136930	PSMB7	0.411756	0.793156
ENST00000466963	ENSG00000168772	CXXC4	2.64959	1.46776
ENST00000467108	ENSG00000197971	MBP	33.1058	16.9006
ENST00000467116	ENSG00000077150	NFKB2	0.845059	0.0358787
ENST00000467816	ENSG00000187514	PTMA	5.19582	1.28711
ENST00000467842	ENSG00000091513	TF	21.7325	8.70693
ENST00000468041	ENSG00000198853	RUSC2	2.87058	1.64263
ENST00000468221	ENSG00000018280	SLC11A1	0.968659	0.0977247
ENST00000468272	ENSG00000125826	RBCK1	2.55864	0.735872
ENST00000468488	ENSG00000167110	GOLGA2	0.764907	0.001
ENST00000468694	ENSG00000136279	DBNL	0.774709	0.393287
ENST00000468741	ENSG00000114757	PEX5L	4.01426	1.83376
ENST00000468807	ENSG00000100154	TTC28	2.06021	0.680453
ENST00000468811	ENSG00000124596	OARD1	0.695264	0.390855
ENST00000469038	ENSG00000177479	ARIH2	1.78242	0.719016
ENST00000469356	ENSG00000072310	SREBF1	1.85814	0.569236
ENST00000469385	ENSG00000144834	TAGLN3	6.50756	11.2676
ENST00000469464	ENSG00000185736	ADARB2	2.82165	1.14666
ENST00000469524	ENSG00000163412	EIF4E3	0.807356	0.242765
ENST00000469543	ENSG00000026025	VIM	1.4066	0.504431
ENST00000469550	ENSG00000171720	HDAC3	2.28625	4.01396
ENST00000469578	ENSG00000090104	RGS1	3.79253	0.472586
ENST00000469632	ENSG00000072756	TRNT1	0.473509	1.35413
ENST00000469758	ENSG00000165669	FAM204A	1.37221	0.668153
ENST00000469864	ENSG00000244308	RN7SL762P	0.3916	0.001
ENST00000469877	ENSG00000102606	ARHGEF7	0.61586	0.147393
ENST00000470005	ENSG00000134121	CHL1	0.571104	1.76582
ENST00000470080	ENSG00000163762	TM4SF18	0.786997	0.111776
ENST00000470259	ENSG00000091409	ITGA6	0.951537	0.440647
ENST00000470323	ENSG00000137965	IFI44	2.29151	0.404838
ENST00000470386	ENSG00000119041	GTF3C3	0.435774	1.92897
ENST00000470417	ENSG00000144118	RALB	0.618696	0.001
ENST00000470498	ENSG00000187147	RNF220	9.18957	2.61276
ENST00000470508	ENSG00000099282	TSPAN15	0.585372	0.001
ENST00000470592	ENSG00000065911	MTHFD2	1.21021	0.15009
ENST00000470784	ENSG00000239822	RN7SL754P	1.5918	0.653154
ENST00000470908	ENSG00000198625	MDM4	0.504239	0.001
ENST00000471021	ENSG00000162814	SPATA17	0.418581	0.0726121
ENST00000471158	ENSG00000163933	RFT1	0.65762	1.1978
ENST00000471182	ENSG00000126822	PLEKHG3	9.28981	4.15245
ENST00000471271	ENSG00000138380	CARF	2.16202	0.592658
ENST00000471531	ENSG00000174839	DENND6A	0.577873	0.983351
ENST00000471758	ENSG00000169188	APEX2	0.505752	0.028196
ENST00000471815	ENSG00000065809	FAM107B	2.68461	1.57634
ENST00000471919	ENSG00000153975	ZUFSP	0.355398	0.148464
ENST00000472050	ENSG00000055044	NOP58	0.823618	0.0616818
ENST00000472064	ENSG00000133048	CHI3L1	1.77663	1.06745
ENST00000472108	ENSG00000136878	USP20	1.17097	2.59254
ENST00000472148	ENSG00000158296	SLC13A3	0.344236	0.19822
ENST00000472172	ENSG00000137171	KLC4	1.62253	0.813923
ENST00000472202	ENSG00000165629	ATP5C1	1.70417	3.5691
ENST00000472208	ENSG00000165282	PIGO	0.3402	0.001
ENST00000472265	ENSG00000066135	KDM4A	1.84508	0.768307
ENST00000472588	ENSG00000159086	PAXBP1	1.77703	0.220035
ENST00000472610	ENSG00000148444	COMMD3	0.531651	0.001
ENST00000472650	ENSG00000127838	PNKD	1.72297	0.624488
ENST00000472713	ENSG00000111860	CEP85L	4.45105	0.734636
ENST00000472796	ENSG00000178467	P4HTM	0.930735	0.554243
ENST00000472901	ENSG00000166428	PLD4	0.570102	1.60816
ENST00000473050	ENSG00000106443	PHF14	1.0799	3.4172
ENST00000473133	ENSG00000106128	GHRHR	0.824379	0.244984
ENST00000473185	ENSG00000133048	CHI3L1	1.45423	0.704158
ENST00000473206	ENSG00000007341	ST7L	0.302984	0.811365
ENST00000473516	ENSG00000101444	AHCY	0.626447	1.67841
ENST00000473575	ENSG00000114812	VIPR1	0.696317	1.14964
ENST00000473608	ENSG00000144566	RAB5A	1.09674	0.147265
ENST00000473688	ENSG00000134490	TMEM241	1.27743	2.27917
ENST00000473731	ENSG00000134313	KIDINS220	10.04	1.06366
ENST00000473778	ENSG00000148120	C9orf3	1.01911	0.501877
ENST00000473814	ENSG00000186591	UBE2H	0.590122	0.316564
ENST00000474070	ENSG00000106069	CHN2	0.378222	1.0684
ENST00000474088	ENSG00000008710	PKD1	0.890413	0.228131
ENST00000474295	ENSG00000117640	MTFR1L	0.684902	1.78383
ENST00000474392	ENSG00000241127	YAE1D1	1.99432	0.924731
ENST00000474478	ENSG00000196187	TMEM63A	5.67725	2.55306
ENST00000474528	ENSG00000144040	SFXN5	6.73428	16.6648
ENST00000474568	ENSG00000150093	ITGB1	0.703307	0.269806
ENST00000474705	ENSG00000046651	OFD1	1.46635	0.221856
ENST00000474849	ENSG00000144199	FAHD2B	0.720454	0.187314
ENST00000474900	ENSG00000182667	NTM	2.28298	6.02457
ENST00000474981	ENSG00000099991	CABIN1	1.03088	0.364501
ENST00000474988	ENSG00000112078	KCTD20	0.798336	0.335482
ENST00000474991	ENSG00000188643	S100A16	0.821569	0.244836
ENST00000475225	ENSG00000018280	SLC11A1	1.46359	0.0511673
ENST00000475226	ENSG00000244734	HBB	4.80267	0.846553
ENST00000475298	ENSG00000163660	CCNL1	0.362854	0.0706271
ENST00000475436	ENSG00000182601	HS3ST4	0.378222	0.169471
ENST00000475571	ENSG00000163093	BBS5	1.33426	0.382035
ENST00000475743	ENSG00000075292	ZNF638	3.49745	1.86267
ENST00000475982	ENSG00000163686	ABHD6	0.443654	0.259587
ENST00000475989	ENSG00000144355	DLX1	0.536859	1.2041
ENST00000476153	ENSG00000117266	CDK18	16.7925	3.56703
ENST00000476429	ENSG00000135926	TMBIM1	0.605786	0.245807
ENST00000476509	ENSG00000142733	MAP3K6	0.418191	0.206179
ENST00000476634	ENSG00000059804	SLC2A3	4.8216	0.452444
ENST00000476744	ENSG00000163660	CCNL1	0.928753	0.47537
ENST00000476749	ENSG00000184905	TCEAL2	0.426831	0.195042
ENST00000476903	ENSG00000115355	CCDC88A	0.877805	1.78461
ENST00000476953	ENSG00000136147	PHF11	1.45425	0.650372
ENST00000477021	ENSG00000198218	QRICH1	0.324222	0.00473603
ENST00000477115	ENSG00000132376	INPP5K	1.04939	0.367194
ENST00000477389	ENSG00000125675	GRIA3	1.07862	0.403254
ENST00000477702	ENSG00000196668	LINC00173	0.550982	0.203942
ENST00000477931	ENSG00000087460	GNAS	37.5814	1.82854
ENST00000477964	ENSG00000218227	AC136632.1	1.72571	3.67038
ENST00000478064	ENSG00000135862	LAMC1	0.7352	0.0902724
ENST00000478090	ENSG00000135951	TSGA10	1.58984	0.948314
ENST00000478105	ENSG00000160305	DIP2A	1.18988	2.0131
ENST00000478503	ENSG00000109686	SH3D19	0.725452	0.389329
ENST00000478524	ENSG00000130940	CASZ1	0.33555	0.810868
ENST00000478571	ENSG00000157181	C1orf27	3.95182	2.34996
ENST00000478612	ENSG00000163466	ARPC2	0.877754	0.184056
ENST00000478626	ENSG00000168887	C2orf68	0.70975	0.311435
ENST00000478669	ENSG00000163812	ZDHHC3	0.346392	0.0635566
ENST00000478722	ENSG00000171723	GPHN	5.2084	1.98781
ENST00000478733	ENSG00000144824	PHLDB2	3.73971	0.780083
ENST00000478818	ENSG00000272601	AC010655.3	0.678499	0.260067
ENST00000478996	ENSG00000006459	KDM7A	0.672337	0.191193
ENST00000479016	ENSG00000139579	NABP2	1.05668	0.162154
ENST00000479120	ENSG00000182220	ATP6AP2	0.361784	1.3971
ENST00000479176	ENSG00000114416	FXR1	1.17234	2.41982
ENST00000479198	ENSG00000163630	SYNPR	1.25672	0.136621
ENST00000479250	ENSG00000145191	EIF2B5	0.362541	0.205298
ENST00000479338	ENSG00000106682	EIF4H	3.17711	0.334427
ENST00000479355	ENSG00000010327	STAB1	0.469209	0.805527
ENST00000479620	ENSG00000163873	GRIK3	0.785429	0.398577
ENST00000479681	ENSG00000143390	RFX5	1.54868	0.581903
ENST00000479712	ENSG00000169062	UPF3A	1.12553	3.78173
ENST00000479715	ENSG00000125818	PSMF1	1.21712	4.84002
ENST00000479736	ENSG00000065150	IPO5	0.733282	1.4312
ENST00000479740	ENSG00000169239	CA5B	0.586258	0.155223
ENST00000479774	ENSG00000115652	UXS1	1.00506	2.25137
ENST00000479798	ENSG00000122482	ZNF644	1.74277	1.02356
ENST00000479846	ENSG00000106692	FKTN	0.464024	2.85629
ENST00000479866	ENSG00000079337	RAPGEF3	5.35859	2.85756
ENST00000479894	ENSG00000115677	HDLBP	1.54365	0.454134
ENST00000479927	ENSG00000114745	GORASP1	1.61401	0.775427
ENST00000480040	ENSG00000147576	ADHFE1	1.18481	0.614581
ENST00000480067	ENSG00000013297	CLDN11	0.921078	0.49831
ENST00000480179	ENSG00000160199	PKNOX1	0.362908	0.0567352
ENST00000480356	ENSG00000117525	F3	3.56179	2.04862
ENST00000480394	ENSG00000084453	SLCO1A2	8.21565	4.85709
ENST00000480453	ENSG00000171132	PRKCE	0.676233	1.51232
ENST00000480590	ENSG00000081692	JMJD4	0.41973	1.15603
ENST00000480614	ENSG00000112715	VEGFA	1.97996	0.749858
ENST00000480865	ENSG00000060971	ACAA1	3.02602	0.923026
ENST00000480925	ENSG00000095380	NANS	0.47653	0.105476
ENST00000481028	ENSG00000100359	SGSM3	2.03222	0.445212
ENST00000481100	ENSG00000147459	DOCK5	1.68411	0.680347
ENST00000481163	ENSG00000057657	PRDM1	0.364292	0.129233
ENST00000481752	ENSG00000158092	NCK1	1.10498	0.600148
ENST00000481794	ENSG00000164402	2017-09-08	3.16872	0.828471
ENST00000481872	ENSG00000184144	CNTN2	2.99753	0.891234
ENST00000482125	ENSG00000114416	FXR1	0.384569	0.206489
ENST00000482204	ENSG00000132702	HAPLN2	6.52797	3.72914
ENST00000482316	ENSG00000182667	NTM	0.598246	3.35916
ENST00000482320	ENSG00000064419	TNPO3	2.07841	0.602754
ENST00000482440	ENSG00000101019	UQCC1	0.360653	0.001
ENST00000482445	ENSG00000197971	MBP	19.0283	5.8113
ENST00000482454	ENSG00000077380	DYNC1I2	4.83215	9.06277
ENST00000482556	ENSG00000124126	PREX1	7.69668	3.69478
ENST00000482584	ENSG00000213755	AC093270.1	1.01798	2.40502
ENST00000482592	ENSG00000185420	SMYD3	1.83404	4.20091
ENST00000482605	ENSG00000005448	WDR54	2.63968	0.692279
ENST00000482613	ENSG00000242614	RN7SL164P	0.963785	2.05424
ENST00000482709	ENSG00000122482	ZNF644	1.21082	0.727297
ENST00000482744	ENSG00000243256	RPL30P14	3.36647	1.55658
ENST00000482754	ENSG00000078114	NEBL	0.491524	1.22686
ENST00000482831	ENSG00000187957	DNER	0.448162	0.145945
ENST00000482917	ENSG00000182263	FIGN	1.18691	0.159915
ENST00000483155	ENSG00000135002	RFK	0.646186	0.001
ENST00000483181	ENSG00000119333	WDR34	0.567975	0.001
ENST00000483295	ENSG00000116741	RGS2	1.38257	0.49667
ENST00000483385	ENSG00000120049	KCNIP2	1.20971	2.1494
ENST00000483416	ENSG00000135829	DHX9	0.750438	0.221856
ENST00000483466	ENSG00000151276	MAGI1	1.21882	0.607148
ENST00000483640	ENSG00000137221	TJAP1	3.70477	1.90148
ENST00000483679	ENSG00000105889	STEAP1B	1.45591	0.866603
ENST00000483704	ENSG00000205309	NT5M	1.08518	0.001
ENST00000483714	ENSG00000264978	RN7SL630P	0.348549	0.685039
ENST00000483751	ENSG00000182179	UBA7	1.42577	0.53542
ENST00000483754	ENSG00000248710	AC079594.2	2.9688	0.0216766
ENST00000483765	ENSG00000122026	RPL21	5.26593	1.18596
ENST00000483853	ENSG00000089280	FUS	1.09594	0.441378
ENST00000484055	ENSG00000240823	RN7SL23P	1.18635	2.86654
ENST00000484122	ENSG00000006744	ELAC2	0.583044	0.230432
ENST00000484145	ENSG00000168395	ING5	0.320673	0.82039
ENST00000484288	ENSG00000168297	PXK	11.4562	3.66503
ENST00000484326	ENSG00000136270	TBRG4	1.97124	0.945736
ENST00000484362	ENSG00000149633	KIAA1755	2.84212	0.909504
ENST00000484527	ENSG00000105835	NAMPT	0.604828	0.0986505
ENST00000484823	ENSG00000242398	RN7SL800P	0.439148	1.33553
ENST00000484846	ENSG00000110047	EHD1	0.966356	0.263997
ENST00000484886	ENSG00000115234	SNX17	1.3705	2.26957
ENST00000484945	ENSG00000244026	FAM86DP	0.620195	0.147781
ENST00000484977	ENSG00000178381	ZFAND2A	2.50624	0.768813
ENST00000485183	ENSG00000106617	PRKAG2	0.412689	1.798
ENST00000485200	ENSG00000189077	TMEM120A	0.404447	0.772359
ENST00000485539	ENSG00000158286	RNF207	1.23825	0.681048
ENST00000486130	ENSG00000135052	GOLM1	0.51359	0.289879
ENST00000486153	ENSG00000157680	DGKI	0.384228	1.23713
ENST00000486269	ENSG00000164687	FABP5	0.869854	0.285375
ENST00000486367	ENSG00000154654	NCAM2	11.3252	4.85214
ENST00000486429	ENSG00000013297	CLDN11	5.67184	1.73751
ENST00000486439	ENSG00000137171	KLC4	1.08671	0.434788
ENST00000486484	ENSG00000143797	MBOAT2	4.03746	2.39225
ENST00000486535	ENSG00000107902	LHPP	25.4853	6.64017
ENST00000486571	ENSG00000205664	BX890604.1	0.604196	1.33762
ENST00000486575	ENSG00000099901	RANBP1	1.06812	0.508358
ENST00000486621	ENSG00000243725	TTC4	1.17245	0.444591
ENST00000486879	ENSG00000143643	TTC13	0.98475	0.476645
ENST00000486949	ENSG00000105835	NAMPT	3.99233	1.54192
ENST00000487019	ENSG00000133895	MEN1	0.502612	0.136253
ENST00000487192	ENSG00000146205	ANO7	0.652352	0.181936
ENST00000487274	ENSG00000134597	RBMX2	1.91385	1.05525
ENST00000487294	ENSG00000048991	R3HDM1	2.21017	4.8327
ENST00000487406	ENSG00000107164	FUBP3	0.648099	0.251314
ENST00000487411	ENSG00000103496	STX4	1.59507	0.618494
ENST00000487477	ENSG00000186998	EMID1	1.15836	0.35767
ENST00000487490	ENSG00000165283	STOML2	1.86202	0.175848
ENST00000487500	ENSG00000147604	RPL7	3.73115	1.77275
ENST00000487506	ENSG00000149633	KIAA1755	0.318186	0.763417
ENST00000487577	ENSG00000025708	TYMP	1.54683	0.170476
ENST00000487625	ENSG00000124486	USP9X	1.91873	0.710975
ENST00000487853	ENSG00000115942	ORC2	0.764691	0.373795
ENST00000487865	ENSG00000102471	NDFIP2	3.79822	1.74257
ENST00000487938	ENSG00000026025	VIM	0.629922	0.220756
ENST00000487948	ENSG00000147459	DOCK5	2.73224	1.24831
ENST00000487989	ENSG00000170525	PFKFB3	2.07451	0.915885
ENST00000487994	ENSG00000182240	BACE2	2.44554	0.400834
ENST00000488090	ENSG00000119946	CNNM1	1.06767	2.14097
ENST00000488218	ENSG00000244515	KRT18P34	0.486947	0.289149
ENST00000488222	ENSG00000136270	TBRG4	0.836433	0.374331
ENST00000488328	ENSG00000095794	CREM	2.41378	6.08341
ENST00000488699	ENSG00000139737	SLAIN1	1.66314	0.805315
ENST00000488726	ENSG00000059378	PARP12	1.19211	0.137211
ENST00000489056	ENSG00000173660	UQCRH	0.994792	2.40277
ENST00000489092	ENSG00000134262	AP4B1	0.431979	0.121357
ENST00000489093	ENSG00000028310	BRD9	0.698618	0.332995
ENST00000489435	ENSG00000140403	DNAJA4	3.8025	1.37525
ENST00000489532	ENSG00000129562	DAD1	0.827335	0.361016
ENST00000489551	ENSG00000119535	CSF3R	1.1167	0.526776
ENST00000489567	ENSG00000124783	SSR1	0.335728	0.140988
ENST00000489617	ENSG00000117266	CDK18	16.2127	4.1443
ENST00000489637	ENSG00000196814	MVB12B	3.59834	1.30408
ENST00000489704	ENSG00000150337	FCGR1A	0.817648	0.180311
ENST00000489732	ENSG00000105835	NAMPT	3.08278	1.17432
ENST00000489858	ENSG00000115839	RAB3GAP1	0.687897	1.82851
ENST00000489964	ENSG00000115866	DARS	1.12141	0.438447
ENST00000490192	ENSG00000077147	TM9SF3	1.24969	2.07601
ENST00000490295	ENSG00000126705	AHDC1	0.551456	0.277171
ENST00000490399	ENSG00000112739	PRPF4B	0.8234	0.476756
ENST00000490447	ENSG00000137207	YIPF3	0.374597	0.630988
ENST00000490464	ENSG00000131069	ACSS2	1.52023	2.83446
ENST00000490536	ENSG00000018280	SLC11A1	0.9749	0.001
ENST00000490667	ENSG00000160691	SHC1	0.546457	0.001
ENST00000490724	ENSG00000162755	KLHDC9	0.303001	0.0180406
ENST00000490745	ENSG00000188313	PLSCR1	0.888474	0.10948
ENST00000490850	ENSG00000132122	SPATA6	2.83507	0.438659
ENST00000490868	ENSG00000105568	PPP2R1A	0.991411	2.72181
ENST00000490872	ENSG00000018280	SLC11A1	0.596451	0.0690469
ENST00000491016	ENSG00000185340	GAS2L1	0.552265	1.0737
ENST00000491027	ENSG00000105835	NAMPT	2.89283	0.198432
ENST00000491100	ENSG00000114353	GNAI2	0.670853	0.273665
ENST00000491195	ENSG00000120742	SERP1	0.306368	0.758394
ENST00000491577	ENSG00000180098	TRNAU1AP	0.585859	1.13755
ENST00000491603	ENSG00000184925	LCN12	0.563433	0.247364
ENST00000491609	ENSG00000101928	MOSPD1	0.415411	0.119605
ENST00000491634	ENSG00000165113	GKAP1	0.514976	0.935773
ENST00000491665	ENSG00000266967	AARSD1	0.366499	0.823812
ENST00000491753	ENSG00000132535	DLG4	2.17441	0.488909
ENST00000491784	ENSG00000135049	AGTPBP1	2.32612	0.933068
ENST00000491797	ENSG00000116922	C1orf109	1.71618	3.05552
ENST00000492265	ENSG00000106070	GRB10	0.488069	1.00236
ENST00000492337	ENSG00000242808	SOX2-OT	0.681848	0.308834
ENST00000492656	ENSG00000154734	ADAMTS1	0.930471	0.536933
ENST00000492666	ENSG00000117114	ADGRL2	4.09691	9.0128
ENST00000492670	ENSG00000203780	FANK1	0.540171	1.03507
ENST00000492717	ENSG00000204843	DCTN1	2.56345	0.733948
ENST00000492762	ENSG00000106460	TMEM106B	0.441142	0.733053
ENST00000492772	ENSG00000197157	SND1	1.82736	0.179541
ENST00000492795	ENSG00000172340	SUCLG2	0.977344	0.350702
ENST00000492830	ENSG00000159461	AMFR	1.252	4.97719
ENST00000493006	ENSG00000105223	PLD3	3.55945	1.70511
ENST00000493011	ENSG00000091513	TF	25.3191	11.0232
ENST00000493243	ENSG00000078295	ADCY2	1.25207	0.669951
ENST00000493348	ENSG00000169908	TM4SF1	0.497356	2.15014
ENST00000493501	ENSG00000081479	LRP2	1.60108	0.476939
ENST00000493566	ENSG00000163960	UBXN7	0.795158	0.260298
ENST00000493568	ENSG00000051382	PIK3CB	0.382888	0.211781
ENST00000493610	ENSG00000148843	PDCD11	0.636548	0.198051
ENST00000493636	ENSG00000117480	FAAH	3.21287	1.50993
ENST00000493657	ENSG00000169972	PUSL1	1.5599	0.518671
ENST00000493667	ENSG00000135363	LMO2	1.29283	2.18724
ENST00000493808	ENSG00000065413	ANKRD44	0.719388	0.324601
ENST00000493814	ENSG00000143612	C1orf43	1.21925	2.0511
ENST00000493875	ENSG00000128683	GAD1	1.23786	0.665666
ENST00000493981	ENSG00000168405	CMAHP	1.08639	0.608203
ENST00000493992	ENSG00000131584	ACAP3	5.67224	2.28324
ENST00000494012	ENSG00000127603	MACF1	4.45199	1.23248
ENST00000494037	ENSG00000156298	TSPAN7	1.90991	4.74808
ENST00000494233	ENSG00000145012	LPP	1.46598	0.425911
ENST00000494273	ENSG00000100242	SUN2	2.578	0.508709
ENST00000494343	ENSG00000146192	FGD2	0.659363	0.239911
ENST00000494434	ENSG00000100151	PICK1	0.919788	0.28831
ENST00000494437	ENSG00000177674	AGTRAP	0.724005	0.378705
ENST00000494494	ENSG00000172995	ARPP21	0.850852	2.49629
ENST00000494552	ENSG00000128596	CCDC136	0.729604	0.158477
ENST00000494604	ENSG00000005059	MCUB	0.455017	0.0658913
ENST00000494942	ENSG00000158062	UBXN11	0.995779	0.371926
ENST00000495180	ENSG00000144824	PHLDB2	5.13293	1.09205
ENST00000495235	ENSG00000170248	PDCD6IP	0.554124	0.0991484
ENST00000495244	ENSG00000136104	RNASEH2B	2.42739	0.001
ENST00000495430	ENSG00000225484	NUTM2B-AS1	0.757068	0.228836
ENST00000495511	ENSG00000115252	PDE1A	4.49436	0.952068
ENST00000495578	ENSG00000131503	ANKHD1	2.09282	1.19191
ENST00000495595	ENSG00000115808	STRN	5.45531	2.49069
ENST00000495813	ENSG00000059804	SLC2A3	2.79868	0.212826
ENST00000496013	ENSG00000134452	FBXO18	0.353269	0.123886
ENST00000496044	ENSG00000241837	ATP5O	0.730909	0.0870016
ENST00000496126	ENSG00000134900	TPP2	1.0628	3.0659
ENST00000496262	ENSG00000187147	RNF220	3.91829	0.788896
ENST00000496341	ENSG00000124571	XPO5	0.877848	0.273451
ENST00000496379	ENSG00000182511	FES	0.315862	0.181512
ENST00000496567	ENSG00000148120	C9orf3	0.458031	1.02757
ENST00000496577	ENSG00000155363	MOV10	0.943815	0.177512
ENST00000496746	ENSG00000174851	YIF1A	0.53947	1.27794
ENST00000496792	ENSG00000179915	NRXN1	1.55199	2.59061
ENST00000496808	ENSG00000087095	NLK	10.4961	5.64502
ENST00000496836	ENSG00000123560	PLP1	9.19594	4.79439
ENST00000496900	ENSG00000149633	KIAA1755	4.81145	2.01925
ENST00000496992	ENSG00000128641	MYO1B	0.38879	0.728496
ENST00000497177	ENSG00000156976	EIF4A2	0.748714	1.287
ENST00000497182	ENSG00000115750	TAF1B	0.769254	1.90967
ENST00000497216	ENSG00000197694	SPTAN1	7.68452	4.42688
ENST00000497334	ENSG00000242602	AC008953.1	0.924974	0.542161
ENST00000497377	ENSG00000234745	HLA-B	0.404181	0.0213286
ENST00000497451	ENSG00000186094	AGBL4	1.28305	2.11941
ENST00000497475	ENSG00000114541	FRMD4B	0.342737	0.700808
ENST00000497556	ENSG00000105726	ATP13A1	0.415573	0.822966
ENST00000497743	ENSG00000196730	DAPK1	0.768612	0.0940936
ENST00000497888	ENSG00000163166	IWS1	1.77507	0.983911
ENST00000497895	ENSG00000133619	KRBA1	1.21816	0.270592
ENST00000497899	ENSG00000154380	ENAH	0.846478	0.328804
ENST00000497978	ENSG00000015676	NUDCD3	1.24237	0.609114
ENST00000498136	ENSG00000161204	ABCF3	1.72691	0.73162
ENST00000498152	ENSG00000072858	SIDT1	0.334456	0.80846
ENST00000498204	ENSG00000119139	TJP2	0.893992	0.517766
ENST00000498223	ENSG00000085733	CTTN	0.974766	0.51563
ENST00000498236	ENSG00000070831	CDC42	2.84963	0.930588
ENST00000498352	ENSG00000090104	RGS1	3.54748	0.441826
ENST00000498600	ENSG00000120370	GORAB	1.47735	0.75657
ENST00000498622	ENSG00000091513	TF	18.2217	5.60697
ENST00000498787	ENSG00000143799	PARP1	1.12314	0.390165
ENST00000498923	ENSG00000246082	NUDT16P1	0.6376	0.10999
ENST00000499631	ENSG00000251474	RPL32P3	2.48141	4.45757
ENST00000502274	ENSG00000169247	SH3TC2	4.3929	2.25932
ENST00000502282	ENSG00000109775	UFSP2	0.314027	0.18325
ENST00000502322	ENSG00000164211	STARD4	7.58857	13.1026
ENST00000502408	ENSG00000164252	AGGF1	1.25488	0.259895
ENST00000502455	ENSG00000249330	AC095060.1	0.301123	0.001
ENST00000502506	ENSG00000186010	NDUFA13	0.327113	0.154846
ENST00000502637	ENSG00000242110	AMACR	1.17342	0.405736
ENST00000502797	ENSG00000134851	TMEM165	8.55364	4.31111
ENST00000502878	ENSG00000183624	HMCES	1.1553	0.503887
ENST00000503004	ENSG00000080822	CLDND1	21.6291	10.2878
ENST00000503016	ENSG00000109180	OCIAD1	3.24777	0.495075
ENST00000503064	ENSG00000243678	NME2	7.97368	3.0552
ENST00000503360	ENSG00000251566	HMGB1P35	0.318721	0.139123
ENST00000503404	ENSG00000164124	TMEM144	3.99134	2.07216
ENST00000503502	ENSG00000249302	FTH1P24	0.736445	1.58177
ENST00000503661	ENSG00000138738	PRDM5	0.301685	0.136869
ENST00000503707	ENSG00000151883	PARP8	1.47535	0.148097
ENST00000503709	ENSG00000249673	NOP14-AS1	0.491823	0.218969
ENST00000504124	ENSG00000167085	PHB	1.41877	0.397904
ENST00000504310	ENSG00000118785	SPP1	8.55695	1.41555
ENST00000504360	ENSG00000188848	BEND4	1.68166	0.249534
ENST00000504613	ENSG00000129596	CDO1	0.56045	0.001
ENST00000504866	ENSG00000082213	C5orf22	1.0105	0.5999
ENST00000504967	ENSG00000247121	AC009126.1	2.83426	0.591212
ENST00000505606	ENSG00000172262	ZNF131	1.44509	3.01345
ENST00000505631	ENSG00000113369	ARRDC3	2.7901	1.18044
ENST00000505816	ENSG00000248249	AC110794.1	2.95504	5.51671
ENST00000505865	ENSG00000164188	RANBP3L	0.48821	0.001
ENST00000506011	ENSG00000170074	FAM153A	1.3301	2.77515
ENST00000506103	ENSG00000134851	TMEM165	1.63721	0.876936
ENST00000506326	ENSG00000114019	AMOTL2	1.68109	1.01246
ENST00000506554	ENSG00000081189	MEF2C	0.60272	0.001
ENST00000506593	ENSG00000251474	RPL32P3	0.792882	0.419738
ENST00000506797	ENSG00000085871	MGST2	0.71074	4.49349
ENST00000506916	ENSG00000113621	TXNDC15	4.08506	2.30507
ENST00000506971	ENSG00000136436	CALCOCO2	0.45057	0.915533
ENST00000507048	ENSG00000063438	AHRR	0.305041	0.127635
ENST00000507146	ENSG00000061918	GUCY1B3	0.547264	1.34528
ENST00000507205	ENSG00000185324	CDK10	0.387685	0.138434
ENST00000507293	ENSG00000112972	HMGCS1	4.24682	2.43203
ENST00000507349	ENSG00000163319	MRPS18C	1.83605	3.96952
ENST00000507479	ENSG00000186352	ANKRD37	0.384779	0.185424
ENST00000507481	ENSG00000081791	KIAA0141	0.448265	0.250623
ENST00000507539	ENSG00000153071	DAB2	0.584035	0.127674
ENST00000507942	ENSG00000113161	HMGCR	0.74202	0.280334
ENST00000507980	ENSG00000186468	RPS23	18.6447	8.28682
ENST00000508108	ENSG00000250045	CBX3P3	1.2696	0.712568
ENST00000508274	ENSG00000157869	RAB28	0.765784	0.0305039
ENST00000508319	ENSG00000112972	HMGCS1	1.59481	0.904169
ENST00000508548	ENSG00000112200	ZNF451	4.30879	1.76923
ENST00000508561	ENSG00000134851	TMEM165	4.87367	2.26616
ENST00000508588	ENSG00000118762	PKD2	0.502746	0.135691
ENST00000508821	ENSG00000164181	ELOVL7	5.21112	3.07011
ENST00000508963	ENSG00000204628	RACK1	5.87981	1.09862
ENST00000509039	ENSG00000087274	ADD1	4.50737	2.22932
ENST00000509078	ENSG00000123415	SMUG1	0.85952	0.467549
ENST00000509257	ENSG00000048162	NOP16	0.892574	0.358912
ENST00000509278	ENSG00000164124	TMEM144	8.90026	4.81471
ENST00000509290	ENSG00000091490	SEL1L3	1.04113	0.341243
ENST00000509364	ENSG00000187678	SPRY4	0.566077	0.955234
ENST00000509508	ENSG00000127419	TMEM175	0.344907	0.838781
ENST00000509538	ENSG00000164306	PRIMPOL	0.670013	1.15336
ENST00000509577	ENSG00000165275	TRMT10B	0.617952	0.316835
ENST00000509589	ENSG00000120306	CYSTM1	0.358565	0.133887
ENST00000509607	ENSG00000170074	FAM153A	0.663008	2.26082
ENST00000509697	ENSG00000159674	SPON2	1.12484	0.464772
ENST00000509748	ENSG00000189308	LIN54	0.335019	1.00238
ENST00000509761	ENSG00000065882	TBC1D1	0.580704	0.165689
ENST00000509857	ENSG00000168538	TRAPPC11	0.960228	0.161357
ENST00000509896	ENSG00000150471	ADGRL3	0.900701	2.29183
ENST00000509946	ENSG00000112851	ERBIN	2.32714	0.790669
ENST00000510021	ENSG00000119048	UBE2B	0.868383	0.44223
ENST00000510052	ENSG00000150756	FAM173B	1.74803	5.18573
ENST00000510126	ENSG00000169398	PTK2	1.66235	0.471179
ENST00000510204	ENSG00000087266	SH3BP2	0.696225	0.267222
ENST00000510241	ENSG00000113108	APBB3	1.96465	0.90233
ENST00000510316	ENSG00000171617	ENC1	1.51553	0.847412
ENST00000510332	ENSG00000251652	AC092535.3	0.612978	0.001
ENST00000510545	ENSG00000080822	CLDND1	1.66757	0.827312
ENST00000510706	ENSG00000164089	ETNPPL	0.838404	0.173831
ENST00000510803	ENSG00000159788	RGS12	0.460624	1.0257
ENST00000510830	ENSG00000197603	C5orf42	0.68768	1.86713
ENST00000511001	ENSG00000072609	CHFR	2.01357	3.99297
ENST00000511009	ENSG00000129071	MBD4	0.751	0.181363
ENST00000511109	ENSG00000109458	GAB1	2.57681	1.33323
ENST00000511244	ENSG00000198055	GRK6	0.404615	0.001
ENST00000511367	ENSG00000113360	DROSHA	1.88459	0.550576
ENST00000511371	ENSG00000164902	PHAX	1.1556	0.529274
ENST00000511433	ENSG00000214108	TPT1P5	0.453267	0.868857
ENST00000511450	ENSG00000174695	TMEM167A	2.44052	0.512703
ENST00000511505	ENSG00000133706	LARS	2.05847	1.24114
ENST00000511534	ENSG00000151612	ZNF827	1.54629	0.167318
ENST00000511547	ENSG00000250802	ZBED3-AS1	0.54087	0.131206
ENST00000511570	ENSG00000128805	ARHGAP22	2.28171	1.14229
ENST00000511584	ENSG00000186010	NDUFA13	2.49268	1.48301
ENST00000511624	ENSG00000198961	PJA2	2.61927	5.98708
ENST00000511633	ENSG00000137601	NEK1	0.869856	0.399143
ENST00000511710	ENSG00000134851	TMEM165	5.71807	2.14802
ENST00000511766	ENSG00000111875	ASF1A	0.803379	0.381006
ENST00000511828	ENSG00000248713	AC083902.2	0.723675	0.375501
ENST00000511970	ENSG00000164035	EMCN	0.345917	0.0277634
ENST00000511981	ENSG00000249318	AC010468.2	0.494151	1.10433
ENST00000512016	ENSG00000251429	AC098679.3	6.43713	2.6904
ENST00000512062	ENSG00000103018	CYB5B	0.57726	1.17825
ENST00000512085	ENSG00000151881	TMEM267	0.465628	0.214953
ENST00000512126	ENSG00000132563	REEP2	1.19855	0.14922
ENST00000512195	ENSG00000168818	STX18	0.989776	0.21824
ENST00000512333	ENSG00000138758	2017-09-11	1.99646	0.00359481
ENST00000512368	ENSG00000161904	LEMD2	0.719471	0.37282
ENST00000512382	ENSG00000177706	FAM20C	0.671155	0.156726
ENST00000512400	ENSG00000169026	MFSD7	0.61548	0.0659359
ENST00000512404	ENSG00000137106	GRHPR	0.806686	2.74519
ENST00000512467	ENSG00000183775	KCTD16	1.87588	1.08593
ENST00000512644	ENSG00000133835	HSD17B4	0.438423	6.02133
ENST00000512650	ENSG00000250615	AC008581.1	1.46556	0.535838
ENST00000512741	ENSG00000138660	AP1AR	0.976848	0.546773
ENST00000513071	ENSG00000245293	AC096564.1	4.75001	2.19031
ENST00000513140	ENSG00000163697	APBB2	1.72816	0.848731
ENST00000513217	ENSG00000087088	BAX	0.969922	0.464513
ENST00000513666	ENSG00000153113	CAST	1.24751	0.680412
ENST00000513684	ENSG00000134986	NREP	2.13072	3.96205
ENST00000513791	ENSG00000248637	AC108064.1	0.387173	0.911375
ENST00000513811	ENSG00000048342	CC2D2A	0.493313	0.169624
ENST00000513822	ENSG00000138246	DNAJC13	1.03729	1.79223
ENST00000514006	ENSG00000136436	CALCOCO2	1.08852	0.457878
ENST00000514070	ENSG00000134851	TMEM165	6.76843	3.27041
ENST00000514114	ENSG00000250802	ZBED3-AS1	0.671633	0.211773
ENST00000514131	ENSG00000151292	CSNK1G3	2.26243	6.38981
ENST00000514308	ENSG00000154553	PDLIM3	0.562313	0.229544
ENST00000514466	ENSG00000248592	TMEM110-MUSTN1	0.305953	0.0989636
ENST00000514511	ENSG00000152795	HNRNPDL	0.655436	0.324231
ENST00000514671	ENSG00000138668	HNRNPD	4.91747	2.69465
ENST00000514680	ENSG00000155893	PXYLP1	0.721068	0.121605
ENST00000514878	ENSG00000164253	WDR41	0.746553	0.309153
ENST00000514946	ENSG00000113319	RASGRF2	0.308209	0.1551
ENST00000515011	ENSG00000113448	PDE4D	0.45459	0.223115
ENST00000515078	ENSG00000109794	FAM149A	0.497058	1.33448
ENST00000515462	ENSG00000138796	HADH	0.435034	0.240833
ENST00000515482	ENSG00000163312	HELQ	0.439341	0.992363
ENST00000515524	ENSG00000164346	NSA2	0.36843	1.77581
ENST00000515568	ENSG00000109680	TBC1D19	2.19674	0.868844
ENST00000515591	ENSG00000134851	TMEM165	9.43108	4.38047
ENST00000515749	ENSG00000138674	SEC31A	1.3962	0.7047
ENST00000515770	ENSG00000124795	DEK	1.53829	0.668488
ENST00000516546	ENSG00000252355	RN7SKP287	2.38076	1.42071
ENST00000517138	ENSG00000252947	SCARNA1	18.907	3.2487
ENST00000517192	ENSG00000253001	RN7SKP105	1.1122	2.168
ENST00000517420	ENSG00000253837	AC090197.1	0.746939	0.425354
ENST00000517502	ENSG00000104365	IKBKB	1.08838	0.227081
ENST00000517552	ENSG00000104635	SLC39A14	0.436251	0.0805835
ENST00000517600	ENSG00000158856	DMTN	6.72357	12.4237
ENST00000517654	ENSG00000153310	FAM49B	7.65	4.31588
ENST00000517662	ENSG00000253341	AC115837.1	0.413999	1.10975
ENST00000517682	ENSG00000164919	COX6C	20.3631	0.102556
ENST00000517791	ENSG00000019582	CD74	0.488915	0.172889
ENST00000518041	ENSG00000168802	CHTF8	0.846967	0.00273161
ENST00000518109	ENSG00000136960	ENPP2	5.10431	2.35672
ENST00000518160	ENSG00000197948	FCHSD1	0.972105	0.588226
ENST00000518195	ENSG00000104369	JPH1	0.31209	0.001
ENST00000518328	ENSG00000120915	EPHX2	0.329934	0.120101
ENST00000518364	ENSG00000082515	MRPL22	0.445104	1.51328
ENST00000518366	ENSG00000147439	BIN3	0.970598	0.330366
ENST00000518453	ENSG00000147488	ST18	5.64406	3.10845
ENST00000518541	ENSG00000198791	CNOT7	0.68296	0.001
ENST00000518618	ENSG00000101199	ARFGAP1	0.952993	1.62217
ENST00000518797	ENSG00000019582	CD74	0.619468	0.209632
ENST00000518893	ENSG00000154589	LY96	1.60422	0.970407
ENST00000518895	ENSG00000104714	ERICH1	1.42083	0.428682
ENST00000519030	ENSG00000104408	EIF3E	0.331547	2.06547
ENST00000519066	ENSG00000129422	MTUS1	1.22515	0.665459
ENST00000519176	ENSG00000156162	DPY19L4	0.741712	0.356822
ENST00000519201	ENSG00000147488	ST18	4.84282	1.52983
ENST00000519210	ENSG00000008853	RHOBTB2	1.16121	0.613694
ENST00000519369	ENSG00000008988	RPS20	2.35857	0.911401
ENST00000519453	ENSG00000120896	SORBS3	0.687193	0.211398
ENST00000519487	ENSG00000154582	ELOC	3.1736	0.309942
ENST00000519564	ENSG00000178187	ZNF454	1.4615	0.837103
ENST00000519668	ENSG00000104218	CSPP1	0.963025	0.360261
ENST00000520086	ENSG00000164270	HTR4	0.334309	0.602253
ENST00000520135	ENSG00000106290	TAF6	0.564196	0.213602
ENST00000520199	ENSG00000113240	CLK4	1.31672	0.0328091
ENST00000520271	ENSG00000164919	COX6C	3.43821	11.1676
ENST00000520279	ENSG00000147488	ST18	8.56626	2.91238
ENST00000520296	ENSG00000235098	ANKRD65	1.27235	3.74785
ENST00000520304	ENSG00000102878	HSF4	0.347212	0.001
ENST00000520353	ENSG00000155511	GRIA1	0.375391	0.142465
ENST00000520412	ENSG00000123908	AGO2	1.30877	0.382355
ENST00000520456	ENSG00000158806	NPM2	0.516483	3.37143
ENST00000520511	ENSG00000156804	FBXO32	0.498468	0.123462
ENST00000520517	ENSG00000164919	COX6C	20.7532	0.82615
ENST00000520553	ENSG00000101336	HCK	0.682553	0.264699
ENST00000520608	ENSG00000254004	ZNF260	4.22477	1.67154
ENST00000520687	ENSG00000113140	SPARC	44.0535	24.5382
ENST00000520716	ENSG00000147488	ST18	6.79139	3.02194
ENST00000520740	ENSG00000182132	KCNIP1	0.617881	0.001
ENST00000520961	ENSG00000183808	RBM12B	0.895749	2.23802
ENST00000521013	ENSG00000121039	RDH10	0.82311	0.129787
ENST00000521015	ENSG00000134014	ELP3	1.20205	0.00770387
ENST00000521120	ENSG00000161813	LARP4	2.43072	1.2686
ENST00000521140	ENSG00000147439	BIN3	0.613839	0.236052
ENST00000521152	ENSG00000104205	SGK3	0.302361	0.079358
ENST00000521155	ENSG00000164941	INTS8	2.31604	1.23788
ENST00000521192	ENSG00000233170	AC138356.2	1.3557	2.89693
ENST00000521220	ENSG00000147419	CCDC25	1.76121	0.808175
ENST00000521362	ENSG00000170231	FABP6	1.07219	3.01504
ENST00000521368	ENSG00000044115	CTNNA1	1.18172	0.001
ENST00000521569	ENSG00000113140	SPARC	8.4273	3.33417
ENST00000521585	ENSG00000170091	HGNC:24955	0.459775	0.0440291
ENST00000521717	ENSG00000254061	AC091144.2	0.609331	1.18581
ENST00000521720	ENSG00000169045	HNRNPH1	2.02222	0.646974
ENST00000521724	ENSG00000044115	CTNNA1	1.4462	0.001
ENST00000521789	ENSG00000141698	NT5C3B	0.615126	1.05797
ENST00000521873	ENSG00000104427	ZC2HC1A	0.919312	1.79212
ENST00000522065	ENSG00000079102	RUNX1T1	0.339132	0.136962
ENST00000522102	ENSG00000147488	ST18	10.5327	4.48702
ENST00000522701	ENSG00000175445	LPL	0.364552	0.216852
ENST00000522766	ENSG00000120533	ENY2	0.539369	0.0851614
ENST00000522802	ENSG00000132549	VPS13B	0.394631	0.870996
ENST00000522854	ENSG00000147408	CSGALNACT1	0.789887	0.00385955
ENST00000522990	ENSG00000113327	GABRG2	2.51376	4.90751
ENST00000523036	ENSG00000136986	DERL1	0.551022	0.20416
ENST00000523062	ENSG00000183117	CSMD1	1.03352	2.28116
ENST00000523266	ENSG00000158856	DMTN	1.06929	0.182512
ENST00000523274	ENSG00000181195	PENK	0.312406	0.042853
ENST00000523319	ENSG00000076554	TPD52	2.13802	0.677778
ENST00000523409	ENSG00000215114	UBXN2B	1.51199	0.390272
ENST00000523430	ENSG00000104549	SQLE	0.952561	2.43811
ENST00000523652	ENSG00000147488	ST18	9.48877	4.02587
ENST00000523653	ENSG00000169427	KCNK9	0.413852	0.78747
ENST00000523730	ENSG00000145864	GABRB2	0.326202	0.153531
ENST00000523771	ENSG00000133943	C14orf159	1.09594	0.527531
ENST00000523797	ENSG00000169398	PTK2	0.802547	0.214212
ENST00000523861	ENSG00000136960	ENPP2	4.87178	2.27901
ENST00000524422	ENSG00000167283	ATP5L	2.31344	3.91103
ENST00000524546	ENSG00000168522	FNTA	0.447687	0.0428255
ENST00000524660	ENSG00000109846	CRYAB	4.62168	0.981986
ENST00000524867	ENSG00000177600	RPLP2	1.86626	0.342135
ENST00000524870	ENSG00000110719	TCIRG1	0.659708	0.383881
ENST00000524887	ENSG00000168807	SNTB2	0.362645	2.31394
ENST00000524939	ENSG00000162735	PEX19	1.91807	1.04649
ENST00000525052	ENSG00000080839	RBL1	0.688132	0.159698
ENST00000525192	ENSG00000121680	PEX16	0.544966	0.001
ENST00000525193	ENSG00000079819	EPB41L2	3.2866	0.963611
ENST00000525258	ENSG00000143842	SOX13	0.866827	0.264941
ENST00000525363	ENSG00000254919	AC090692.1	0.459058	0.001
ENST00000525430	ENSG00000092208	GEMIN2	1.20419	0.539172
ENST00000525449	ENSG00000173715	C11orf80	0.37992	0.837698
ENST00000525755	ENSG00000159063	ALG8	1.1322	0.258908
ENST00000526119	ENSG00000075239	ACAT1	0.398539	0.70875
ENST00000526197	ENSG00000184588	PDE4B	0.427024	0.0576213
ENST00000526277	ENSG00000149187	CELF1	0.613601	0.001
ENST00000526292	ENSG00000104643	MTMR9	0.329103	0.110376
ENST00000526303	ENSG00000166266	CUL5	1.09117	2.11013
ENST00000526305	ENSG00000255382	AP001646.3	0.650533	0.001
ENST00000526371	ENSG00000136153	LMO7	2.0439	3.63123
ENST00000526476	ENSG00000166135	HIF1AN	1.54356	2.64962
ENST00000526523	ENSG00000184014	DENND5A	4.91142	2.86253
ENST00000526530	ENSG00000023697	DERA	0.601356	0.001
ENST00000526672	ENSG00000133816	MICAL2	1.34847	2.84518
ENST00000526698	ENSG00000182208	MOB2	1.6904	0.923351
ENST00000526844	ENSG00000149480	MTA2	2.48933	0.638464
ENST00000526894	ENSG00000117640	MTFR1L	0.346112	0.001
ENST00000526980	ENSG00000119535	CSF3R	0.434958	0.948367
ENST00000526982	ENSG00000177963	RIC8A	0.629266	1.27313
ENST00000526990	ENSG00000173442	EHBP1L1	0.399974	0.196572
ENST00000527206	ENSG00000172273	HINFP	1.06884	1.80208
ENST00000527294	ENSG00000086848	ALG9	0.326943	1.89627
ENST00000527534	ENSG00000149557	FEZ1	1.64446	0.829685
ENST00000527585	ENSG00000010361	FUZ	0.584724	2.10431
ENST00000527642	ENSG00000254746	AC103855.2	0.596178	1.18153
ENST00000527644	ENSG00000214063	TSPAN4	0.329622	0.001
ENST00000527709	ENSG00000147654	EBAG9	0.655086	0.001
ENST00000527788	ENSG00000060749	QSER1	1.02203	0.351837
ENST00000527809	ENSG00000117152	RGS4	3.97555	0.001
ENST00000527897	ENSG00000014216	CAPN1	1.05913	0.586105
ENST00000527918	ENSG00000167524	SGK494	3.1365	1.54016
ENST00000528160	ENSG00000197971	MBP	1.33095	3.43066
ENST00000528263	ENSG00000111011	RSRC2	1.14355	0.328947
ENST00000528359	ENSG00000100678	SLC8A3	2.03905	0.0193044
ENST00000528430	ENSG00000160972	PPP1R16A	1.22483	3.66409
ENST00000528483	ENSG00000182359	KBTBD3	1.27041	3.11149
ENST00000528499	ENSG00000084234	APLP2	6.26441	1.61895
ENST00000528541	ENSG00000186470	BTN3A2	0.325985	0.001
ENST00000528572	ENSG00000187479	C11orf96	1.19309	0.558761
ENST00000528636	ENSG00000005801	ZNF195	3.25306	1.2972
ENST00000528798	ENSG00000211450	SELENOH	3.83361	9.46608
ENST00000528799	ENSG00000172243	CLEC7A	0.358908	0.0472603
ENST00000528895	ENSG00000100926	TM9SF1	0.827944	0.0174696
ENST00000529038	ENSG00000183715	OPCML	3.52797	0.001
ENST00000529382	ENSG00000142082	SIRT3	2.00491	3.52087
ENST00000529434	ENSG00000166199	ALKBH3	0.503789	0.20905
ENST00000529641	ENSG00000112339	HBS1L	5.82313	1.12019
ENST00000529679	ENSG00000185627	PSMD13	1.04191	0.472194
ENST00000529885	ENSG00000172375	C2CD2L	1.23201	0.524055
ENST00000530002	ENSG00000245248	USP2-AS1	0.436714	0.0798974
ENST00000530041	ENSG00000170242	USP47	1.57562	0.700887
ENST00000530097	ENSG00000172247	C1QTNF4	0.628798	0.105125
ENST00000530199	ENSG00000198168	SVIP	0.750001	0.389294
ENST00000530233	ENSG00000127054	INTS11	1.03048	0.268179
ENST00000530253	ENSG00000137500	CCDC90B	0.352493	0.103719
ENST00000530257	ENSG00000118363	SPCS2	0.319736	1.28734
ENST00000530439	ENSG00000148926	ADM	1.02842	0.105591
ENST00000530469	ENSG00000052841	TTC17	0.310258	1.08458
ENST00000530780	ENSG00000184014	DENND5A	2.10354	1.15326
ENST00000530812	ENSG00000160224	AIRE	0.320123	0.112517
ENST00000530856	ENSG00000164961	WASHC5	0.603867	0.188967
ENST00000530961	ENSG00000173992	CCS	0.824631	0.277821
ENST00000531078	ENSG00000174672	BRSK2	1.44378	0.264298
ENST00000531118	ENSG00000026508	CD44	1.24926	0.0330146
ENST00000531133	ENSG00000149131	SERPING1	3.50246	0.843178
ENST00000531147	ENSG00000166801	FAM111A	0.381742	0.122293
ENST00000531186	ENSG00000149100	EIF3M	8.09266	4.25264
ENST00000531256	ENSG00000116497	S100PBP	0.904274	0.100188
ENST00000531292	ENSG00000127054	INTS11	1.25779	0.130735
ENST00000531388	ENSG00000172508	CARNS1	20.8181	9.9076
ENST00000532047	ENSG00000152219	ARL14EP	2.87014	1.59422
ENST00000532080	ENSG00000108021	FAM208B	2.08964	0.6195
ENST00000532168	ENSG00000250303	AP002884.3	0.452794	0.0406758
ENST00000532191	ENSG00000166340	TPP1	1.74653	0.994712
ENST00000532437	ENSG00000149115	TNKS1BP1	0.860391	0.459801
ENST00000532757	ENSG00000135426	TESPA1	1.49244	6.64131
ENST00000532785	ENSG00000136153	LMO7	0.88724	2.0557
ENST00000532951	ENSG00000021762	OSBPL5	0.565568	1.02392
ENST00000532995	ENSG00000137501	SYTL2	1.44612	0.862512
ENST00000533278	ENSG00000197971	MBP	0.813782	0.285999
ENST00000533364	ENSG00000173442	EHBP1L1	1.03791	0.512596
ENST00000533472	ENSG00000182993	C12orf60	0.49454	0.0454393
ENST00000533668	ENSG00000077782	FGFR1	0.700199	1.53879
ENST00000533729	ENSG00000213465	ARL2	4.60058	2.57343
ENST00000533757	ENSG00000135365	PHF21A	2.65056	1.54864
ENST00000533765	ENSG00000135540	NHSL1	0.314447	0.167692
ENST00000533802	ENSG00000149084	HSD17B12	1.15112	0.001
ENST00000533867	ENSG00000166471	TMEM41B	1.9601	0.666438
ENST00000533871	ENSG00000080854	IGSF9B	2.7647	1.4937
ENST00000533948	ENSG00000179526	SHARPIN	0.890762	0.0788374
ENST00000533960	ENSG00000177225	GATD1	1.54724	0.32078
ENST00000534011	ENSG00000110074	FOXRED1	1.02851	1.79976
ENST00000534104	ENSG00000172977	KAT5	0.328422	0.154543
ENST00000534171	ENSG00000166199	ALKBH3	1.13892	0.386546
ENST00000534269	ENSG00000029363	BCLAF1	1.9723	1.00274
ENST00000534374	ENSG00000174851	YIF1A	0.720553	1.2773
ENST00000534400	ENSG00000096070	BRPF3	0.932361	0.366975
ENST00000534464	ENSG00000148926	ADM	2.85464	0.935637
ENST00000534600	ENSG00000166181	API5	0.543119	0.305491
ENST00000534796	ENSG00000184007	PTP4A2	11.0578	5.17909
ENST00000534815	ENSG00000182359	KBTBD3	2.18805	4.26479
ENST00000534835	ENSG00000008394	MGST1	2.20491	0.169708
ENST00000534914	ENSG00000153363	LINC00467	0.398356	0.101395
ENST00000534961	ENSG00000120925	RNF170	0.354033	1.11494
ENST00000534988	ENSG00000256116	AP001453.1	1.25007	0.612766
ENST00000535139	ENSG00000134548	SPX	8.71477	3.86375
ENST00000535488	ENSG00000134759	ELP2	2.2979	5.0147
ENST00000535601	ENSG00000102241	HTATSF1	2.22481	5.35913
ENST00000535609	ENSG00000139155	SLCO1C1	0.652432	1.51571
ENST00000535812	ENSG00000155957	TMBIM4	0.842964	0.490075
ENST00000535815	ENSG00000119714	GPR68	1.74612	0.722665
ENST00000535838	ENSG00000137497	NUMA1	0.367249	0.111477
ENST00000535893	ENSG00000257096	AL161747.2	0.410225	0.799765
ENST00000536334	ENSG00000136754	ABI1	1.86845	0.716506
ENST00000536340	ENSG00000101040	ZMYND8	0.565218	2.31439
ENST00000536352	ENSG00000124920	MYRF	5.10746	1.07059
ENST00000536769	ENSG00000150991	UBC	11.3877	3.12123
ENST00000536772	ENSG00000130787	HIP1R	1.84205	0.490785
ENST00000536777	ENSG00000147050	KDM6A	1.06129	0.616074
ENST00000536807	ENSG00000120438	TCP1	1.42343	0.464512
ENST00000536905	ENSG00000176834	VSIG10	0.306758	0.185787
ENST00000537110	ENSG00000006118	TMEM132A	2.79206	1.07437
ENST00000537178	ENSG00000130779	CLIP1	0.870177	0.22215
ENST00000537248	ENSG00000126746	ZNF384	0.687765	0.33187
ENST00000537274	ENSG00000137693	YAP1	1.35856	0.465431
ENST00000537290	ENSG00000176715	ACSF3	0.491266	0.0852348
ENST00000537320	ENSG00000041982	TNC	0.859281	0.144972
ENST00000537517	ENSG00000172661	WASHC2C	1.96864	1.15271
ENST00000537526	ENSG00000124422	USP22	1.56047	6.00385
ENST00000537621	ENSG00000003056	M6PR	3.33657	1.71587
ENST00000537707	ENSG00000149761	NUDT22	0.3787	0.194726
ENST00000537766	ENSG00000124920	MYRF	2.08912	1.0347
ENST00000537771	ENSG00000054967	RELT	0.406756	0.131131
ENST00000537877	ENSG00000167986	DDB1	0.787062	0.429596
ENST00000537992	ENSG00000105855	ITGB8	1.80063	0.854783
ENST00000538031	ENSG00000060339	CCAR1	2.11472	0.911516
ENST00000538281	ENSG00000112414	ADGRG6	0.353271	0.161967
ENST00000538451	ENSG00000134333	LDHA	1.65589	0.317794
ENST00000538489	ENSG00000152332	UHMK1	1.1316	0.610436
ENST00000538490	ENSG00000196666	FAM180B	0.838276	0.465047
ENST00000538780	ENSG00000139438	FAM222A	8.00403	3.96964
ENST00000538809	ENSG00000141542	RAB40B	0.326916	1.56841
ENST00000539025	ENSG00000111711	GOLT1B	1.53442	0.0952234
ENST00000539040	ENSG00000143622	RIT1	0.528937	0.110095
ENST00000539170	ENSG00000139112	GABARAPL1	3.41014	0.46288
ENST00000539259	ENSG00000250132	AC004803.1	0.413315	1.92149
ENST00000539261	ENSG00000111341	MGP	2.91355	1.54
ENST00000539361	ENSG00000124920	MYRF	6.93794	1.95047
ENST00000539905	ENSG00000101327	PDYN	0.40058	1.05229
ENST00000540009	ENSG00000179195	ZNF664	2.53658	1.50112
ENST00000540089	ENSG00000110906	KCTD10	0.49102	0.0704527
ENST00000540280	ENSG00000110108	TMEM109	0.565372	1.16552
ENST00000540436	ENSG00000110888	CAPRIN2	0.785441	0.274862
ENST00000540555	ENSG00000074319	TSG101	1.83978	0.550325
ENST00000540743	ENSG00000110852	CLEC2B	1.2708	0.162816
ENST00000540837	ENSG00000003056	M6PR	1.4119	0.116169
ENST00000541150	ENSG00000166037	CEP57	0.410104	0.001
ENST00000541174	ENSG00000110911	SLC11A2	0.352051	0.051994
ENST00000541225	ENSG00000141338	ABCA8	4.19306	1.86435
ENST00000541448	ENSG00000179195	ZNF664	0.330993	0.001
ENST00000541465	ENSG00000151491	EPS8	1.35712	0.715242
ENST00000541834	ENSG00000167272	POP5	1.41453	0.71668
ENST00000541840	ENSG00000256725	AC095350.2	6.1716	11.1859
ENST00000541935	ENSG00000134531	EMP1	0.740064	0.169275
ENST00000542002	ENSG00000060138	YBX3	1.08877	0.137545
ENST00000542275	ENSG00000155368	DBI	0.479216	0.12017
ENST00000542648	ENSG00000198598	MMP17	0.308966	0.0389856
ENST00000542935	ENSG00000135048	TMEM2	1.8708	0.403733
ENST00000543103	ENSG00000140853	NLRC5	0.606425	0.001
ENST00000543147	ENSG00000110848	CD69	0.751839	0.0440321
ENST00000543655	ENSG00000064115	TM7SF3	1.19351	2.13618
ENST00000543719	ENSG00000060339	CCAR1	2.0164	0.62576
ENST00000543800	ENSG00000134548	SPX	0.681674	3.72068
ENST00000543959	ENSG00000111639	MRPL51	4.16193	0.001
ENST00000544224	ENSG00000063015	SEZ6	0.689832	0.228737
ENST00000544227	ENSG00000156103	MMP16	2.43963	0.348352
ENST00000544286	ENSG00000149743	TRPT1	0.994462	0.450638
ENST00000544346	ENSG00000184949	FAM227A	0.346775	0.0167302
ENST00000544417	ENSG00000166710	B2M	3.57794	1.90204
ENST00000544490	ENSG00000168010	ATG16L2	0.736779	0.266935
ENST00000544553	ENSG00000256940	AP001453.2	1.60425	0.300768
ENST00000544582	ENSG00000076053	RBM7	0.701589	0.340262
ENST00000544719	ENSG00000267508	ZNF285	0.843826	1.48288
ENST00000544726	ENSG00000076555	ACACB	2.99715	1.27292
ENST00000544750	ENSG00000048028	USP28	0.745105	0.380867
ENST00000544819	ENSG00000175581	MRPL48	0.540976	1.50137
ENST00000544936	ENSG00000059804	SLC2A3	3.48739	0.473992
ENST00000545030	ENSG00000135625	EGR4	1.49819	3.8686
ENST00000545112	ENSG00000133316	WDR74	1.25368	0.49206
ENST00000545199	ENSG00000111341	MGP	1.73604	0.916459
ENST00000545264	ENSG00000149231	CCDC82	1.47994	3.0039
ENST00000545337	ENSG00000139178	C1RL	0.50269	0.157377
ENST00000545440	ENSG00000255717	SNHG1	0.741566	0.001
ENST00000545525	ENSG00000110917	MLEC	1.09141	0.439082
ENST00000545666	ENSG00000155974	GRIP1	0.411494	1.03142
ENST00000545764	ENSG00000120438	TCP1	2.68573	1.34002
ENST00000545790	ENSG00000198598	MMP17	0.347585	1.22518
ENST00000545825	ENSG00000196118	CCDC189	0.766173	0.409534
ENST00000545964	ENSG00000111554	MDM1	0.854217	1.52785
ENST00000546017	ENSG00000139112	GABARAPL1	6.20332	11.0509
ENST00000546257	ENSG00000157423	HYDIN	0.439491	0.0847345
ENST00000546266	ENSG00000135336	ORC3	0.387915	0.0548835
ENST00000546446	ENSG00000170370	EMX2	0.542517	0.206009
ENST00000546511	ENSG00000168952	STXBP6	0.673872	0.001
ENST00000546544	ENSG00000135469	COQ10A	1.67391	0.001
ENST00000546571	ENSG00000110880	CORO1C	1.10119	0.60821
ENST00000546642	ENSG00000139329	LUM	0.456748	0.123443
ENST00000546692	ENSG00000166578	IQCD	0.420193	0.200725
ENST00000546699	ENSG00000257890	AC011595.3	0.844825	0.471973
ENST00000546727	ENSG00000111344	RASAL1	1.20446	0.356102
ENST00000546760	ENSG00000258315	C17orf49	1.23747	2.86203
ENST00000547140	ENSG00000139318	DUSP6	1.44504	0.35767
ENST00000547178	ENSG00000083454	P2RX5	0.392128	1.53424
ENST00000547292	ENSG00000224078	SNHG14	0.739766	0.108053
ENST00000547300	ENSG00000072657	TRHDE	2.73574	0.860562
ENST00000547591	ENSG00000127328	RAB3IP	0.828663	2.0407
ENST00000547626	ENSG00000247774	PCED1B-AS1	0.35265	0.129658
ENST00000547904	ENSG00000258072	AC126177.7	0.785425	0.254128
ENST00000548232	ENSG00000123358	NR4A1	1.8392	0.578624
ENST00000548336	ENSG00000235162	C12orf75	0.30895	0.166189
ENST00000548388	ENSG00000123352	SPATS2	1.50381	0.809222
ENST00000548468	ENSG00000272368	AC074032.1	1.57661	2.73855
ENST00000548505	ENSG00000161835	GRASP	1.90969	1.01745
ENST00000548580	ENSG00000092841	MYL6	2.99366	1.61462
ENST00000548670	ENSG00000139220	PPFIA2	8.04909	3.11856
ENST00000548675	ENSG00000135519	KCNH3	2.04577	4.60505
ENST00000548785	ENSG00000134294	SLC38A2	1.16765	2.41176
ENST00000548870	ENSG00000134294	SLC38A2	2.64864	1.21883
ENST00000548941	ENSG00000111335	OAS2	2.85791	0.204872
ENST00000548979	ENSG00000111371	SLC38A1	0.723383	1.74604
ENST00000549056	ENSG00000136044	APPL2	0.548534	0.115723
ENST00000549205	ENSG00000065361	ERBB3	5.47449	1.17009
ENST00000549273	ENSG00000063177	RPL18	4.63236	2.28634
ENST00000549278	ENSG00000257156	AC024909.1	0.666237	1.93292
ENST00000549429	ENSG00000139636	LMBR1L	0.357675	0.918281
ENST00000549736	ENSG00000089169	RPH3A	0.471523	0.0805874
ENST00000550089	ENSG00000258342	AL133304.3	12.9438	5.73643
ENST00000550195	ENSG00000135472	FAIM2	1.37697	0.332568
ENST00000550260	ENSG00000161813	LARP4	0.549212	0.001
ENST00000550357	ENSG00000138346	DNA2	1.3464	0.552646
ENST00000550503	ENSG00000067798	NAV3	1.52836	0.795951
ENST00000550507	ENSG00000197647	ZNF433	1.05901	0.471605
ENST00000550557	ENSG00000123358	NR4A1	4.60044	1.76235
ENST00000550750	ENSG00000175203	DCTN2	0.36073	0.001
ENST00000550797	ENSG00000167550	RHEBL1	0.413899	1.35482
ENST00000550948	ENSG00000110876	SELPLG	2.7943	4.76375
ENST00000550962	ENSG00000198707	CEP290	0.307265	1.15395
ENST00000551197	ENSG00000123066	MED13L	10.476	5.97813
ENST00000551374	ENSG00000134294	SLC38A2	3.95444	1.35873
ENST00000551855	ENSG00000139117	CPNE8	0.36545	0.7844
ENST00000551883	ENSG00000120833	SOCS2	0.440094	0.0473086
ENST00000552072	ENSG00000136003	ISCU	0.441815	0.0391075
ENST00000552074	ENSG00000067715	SYT1	3.69462	6.95795
ENST00000552080	ENSG00000205323	SARNP	0.652007	0.355232
ENST00000552213	ENSG00000111666	CHPT1	0.342188	0.001
ENST00000552443	ENSG00000110871	COQ5	1.34893	0.615212
ENST00000552488	ENSG00000092140	G2E3	0.307197	0.510861
ENST00000552566	ENSG00000139613	SMARCC2	0.896087	0.389129
ENST00000552652	ENSG00000065357	DGKA	0.986786	0.592336
ENST00000552793	ENSG00000181929	PRKAG1	1.42973	0.642403
ENST00000553049	ENSG00000123395	ATG101	1.27075	2.29231
ENST00000553135	ENSG00000257815	LINC01481	2.26496	1.1681
ENST00000553162	ENSG00000166986	MARS	1.48466	3.676
ENST00000553260	ENSG00000172602	RND1	1.62657	0.492509
ENST00000553272	ENSG00000100731	PCNX1	1.24351	0.628008
ENST00000553324	ENSG00000182199	SHMT2	1.00058	0.152491
ENST00000553345	ENSG00000171456	ASXL1	0.686544	1.4216
ENST00000553380	ENSG00000136866	ZFP37	0.611709	0.0593859
ENST00000553531	ENSG00000070778	PTPN21	0.349397	0.671284
ENST00000553565	ENSG00000100603	SNW1	2.33306	1.06672
ENST00000553709	ENSG00000165801	ARHGEF40	1.15921	0.18562
ENST00000553716	ENSG00000119630	PGF	1.11418	0.196798
ENST00000553876	ENSG00000100461	RBM23	2.08048	0.001
ENST00000553891	ENSG00000165861	ZFYVE1	0.903388	0.0935705
ENST00000553900	ENSG00000165795	NDRG2	4.24001	8.33741
ENST00000553907	ENSG00000131966	ACTR10	5.72158	2.02202
ENST00000553909	ENSG00000259171	AL163636.2	0.485216	0.114184
ENST00000553915	ENSG00000100462	PRMT5	0.825954	0.072981
ENST00000553932	ENSG00000259070	LINC00639	6.43382	3.05196
ENST00000554044	ENSG00000100519	PSMC6	0.438653	0.001
ENST00000554230	ENSG00000100522	GNPNAT1	0.882409	0.339627
ENST00000554237	ENSG00000071246	VASH1	1.16603	0.599592
ENST00000554617	ENSG00000170345	FOS	5.74435	1.27493
ENST00000554623	ENSG00000259006	AC092143.2	0.408076	0.173884
ENST00000554630	ENSG00000100711	ZFYVE21	0.762622	0.210988
ENST00000554893	ENSG00000165795	NDRG2	0.487778	2.54899
ENST00000554924	ENSG00000165898	ISCA2	0.400278	0.12307
ENST00000555074	ENSG00000259132	AL132780.3	0.399652	0.93548
ENST00000555276	ENSG00000258644	SYNJ2BP-COX16	0.427837	0.001
ENST00000555347	ENSG00000170345	FOS	3.5586	2.07395
ENST00000555415	ENSG00000119684	MLH3	1.06051	0.33509
ENST00000555537	ENSG00000119638	NEK9	1.58504	0.684218
ENST00000555544	ENSG00000185567	AHNAK2	0.906776	1.6092
ENST00000555684	ENSG00000129467	ADCY4	0.315583	0.115235
ENST00000555686	ENSG00000170345	FOS	4.54689	1.67536
ENST00000555727	ENSG00000129566	TEP1	0.411701	0.23552
ENST00000555765	ENSG00000165410	CFL2	5.90262	2.10513
ENST00000555821	ENSG00000100968	NFATC4	3.19373	1.84482
ENST00000555836	ENSG00000126214	KLC1	0.80815	0.10176
ENST00000555935	ENSG00000100888	CHD8	1.68499	1.00561
ENST00000556040	ENSG00000165861	ZFYVE1	0.340954	0.13489
ENST00000556116	ENSG00000259070	LINC00639	2.45584	0.455589
ENST00000556293	ENSG00000198805	PNP	0.768597	0.392049
ENST00000556298	ENSG00000013523	ANGEL1	0.577774	0.320972
ENST00000556324	ENSG00000170345	FOS	8.24016	3.71362
ENST00000556525	ENSG00000020426	MNAT1	0.392998	0.0250653
ENST00000556554	ENSG00000080824	HSP90AA1	35.5924	9.46524
ENST00000556600	ENSG00000133961	NUMB	0.46318	1.05887
ENST00000556626	ENSG00000070182	SPTB	2.54539	4.88823
ENST00000556685	ENSG00000119685	TTLL5	1.98612	1.00813
ENST00000556687	ENSG00000100461	RBM23	1.21484	0.662051
ENST00000556740	ENSG00000119684	MLH3	4.63419	2.5598
ENST00000556814	ENSG00000119616	FCF1	0.539444	0.001
ENST00000556821	ENSG00000100836	PABPN1	1.2845	0.064343
ENST00000556840	ENSG00000172590	MRPL52	5.59441	1.90007
ENST00000557089	ENSG00000080824	HSP90AA1	17.1309	3.21439
ENST00000557157	ENSG00000092199	HNRNPC	0.926115	0.174527
ENST00000557165	ENSG00000090061	CCNK	1.18476	0.470078
ENST00000557204	ENSG00000072121	ZFYVE26	0.863924	0.390984
ENST00000557271	ENSG00000185100	ADSSL1	0.334997	0.131834
ENST00000557413	ENSG00000198208	RPS6KL1	2.18273	0.695858
ENST00000557550	ENSG00000165792	METTL17	0.613033	0.00115587
ENST00000557833	ENSG00000105419	MEIS3	0.97195	0.578799
ENST00000557951	ENSG00000103855	CD276	1.05789	0.290987
ENST00000557990	ENSG00000196547	MAN2A2	3.19777	1.26029
ENST00000558072	ENSG00000140416	TPM1	1.16551	0.521204
ENST00000558134	ENSG00000140612	SEC11A	0.846512	0.001
ENST00000558296	ENSG00000054690	PLEKHH1	7.15063	2.94347
ENST00000558431	ENSG00000137872	SEMA6D	0.314103	0.718032
ENST00000558432	ENSG00000172575	RASGRP1	1.1115	0.527954
ENST00000558518	ENSG00000130164	LDLR	3.05313	0.700747
ENST00000558533	ENSG00000185418	TARSL2	1.51283	0.617728
ENST00000558554	ENSG00000166411	IDH3A	1.5984	0.806451
ENST00000558562	ENSG00000166557	TMED3	0.823181	2.72974
ENST00000558610	ENSG00000128928	IVD	1.79618	0.782548
ENST00000558640	ENSG00000196547	MAN2A2	0.913383	0.212177
ENST00000558746	ENSG00000185787	MORF4L1	0.403567	0.237849
ENST00000558880	ENSG00000131323	TRAF3	0.872101	0.396648
ENST00000558925	ENSG00000140455	USP3	1.31912	0.695985
ENST00000558981	ENSG00000054690	PLEKHH1	13.245	5.92053
ENST00000558983	ENSG00000068305	MEF2A	4.23134	1.50158
ENST00000559037	ENSG00000166734	CASC4	0.374489	0.001
ENST00000559140	ENSG00000166173	LARP6	2.45431	1.31085
ENST00000559245	ENSG00000198752	CDC42BPB	5.16829	2.45945
ENST00000559367	ENSG00000132466	ANKRD17	1.01438	0.0870205
ENST00000559412	ENSG00000157483	MYO1E	0.841377	2.12213
ENST00000559443	ENSG00000103569	AQP9	0.385766	0.001
[truncated: 407 more rows]

## Sheet: ASD_sus vs Cohort
Transcript ID	Gene ID	Gene Name	Non-ASD	ASD
ENST00000223095	ENSG00000106366	SERPINE1	6.76501	0.246281
ENST00000262101	ENSG00000038945	MSR1	1.611	0.0720477
ENST00000263816	ENSG00000081479	LRP2	5.6309	1.55908
ENST00000340093	ENSG00000011422	PLAUR	1.00394	0.102729
ENST00000347596	ENSG00000152402	GUCY1A2	1.62152	0.12384
ENST00000349721	ENSG00000080503	SMARCA2	1.75476	0.180891
ENST00000375857	ENSG00000041515	MYO16	0.726202	0.105436
ENST00000381998	ENSG00000038945	MSR1	1.97354	0.0909141
ENST00000393040	ENSG00000136717	BIN1	6.10021	1.46635
ENST00000396191	ENSG00000154678	PDE1C	0.677327	0.186971
ENST00000397311	ENSG00000008083	JARID2	1.01913	0.313559
ENST00000402185	ENSG00000110066	KMT5B	0.50858	0.0606144
ENST00000409592	ENSG00000135905	DOCK10	3.12313	0.980662
ENST00000412480	ENSG00000184588	PDE4B	1.11831	0.001
ENST00000412585	ENSG00000234745	HLA-B	2.50885	0.29738
ENST00000420719	ENSG00000136541	ERMN	2.66982	0.712009
ENST00000425428	ENSG00000026508	CD44	3.22071	0.131804
ENST00000427331	ENSG00000144619	CNTN4	0.793578	3.80864
ENST00000428317	ENSG00000087085	ACHE	0.81227	2.77922
ENST00000445870	ENSG00000115194	SLC30A3	0.628916	0.11451
ENST00000451551	ENSG00000183873	SCN5A	0.419455	0.0998061
ENST00000456178	ENSG00000100150	DEPDC5	0.335683	0.001
ENST00000456699	ENSG00000075711	DLG1	4.93316	0.001
ENST00000462231	ENSG00000116117	PARD3B	1.02663	0.304548
ENST00000463271	ENSG00000122126	OCRL	0.723365	0.176068
ENST00000463574	ENSG00000234745	HLA-B	0.31222	0.001
ENST00000464560	ENSG00000181722	ZBTB20	0.415732	0.0794472
ENST00000477931	ENSG00000087460	GNAS	37.5814	1.82854
ENST00000481028	ENSG00000100359	SGSM3	2.03222	0.445212
ENST00000491753	ENSG00000132535	DLG4	2.17441	0.488909
ENST00000492772	ENSG00000197157	SND1	1.82736	0.179541
ENST00000493501	ENSG00000081479	LRP2	1.60108	0.476939
ENST00000497377	ENSG00000234745	HLA-B	0.404181	0.0213286
ENST00000497743	ENSG00000196730	DAPK1	0.768612	0.0940936
ENST00000506554	ENSG00000081189	MEF2C	0.60272	0.001
ENST00000511009	ENSG00000129071	MBD4	0.751	0.181363
ENST00000511534	ENSG00000151612	ZNF827	1.54629	0.167318
ENST00000526197	ENSG00000184588	PDE4B	0.427024	0.0576213
ENST00000531118	ENSG00000026508	CD44	1.24926	0.0330146
ENST00000546257	ENSG00000157423	HYDIN	0.439491	0.0847345
ENST00000547178	ENSG00000083454	P2RX5	0.392128	1.53424
ENST00000550962	ENSG00000198707	CEP290	0.307265	1.15395
ENST00000559037	ENSG00000166734	CASC4	0.374489	0.001
ENST00000559790	ENSG00000198752	CDC42BPB	1.61404	0.279942
ENST00000565831	ENSG00000196557	CACNA1H	0.725029	0.0936571
ENST00000574974	ENSG00000141837	CACNA1A	0.776746	0.001
ENST00000578574	ENSG00000141526	SLC16A3	0.341757	0.001
ENST00000578810	ENSG00000141526	SLC16A3	0.366315	0.001
ENST00000581642	ENSG00000141526	SLC16A3	0.578926	0.103003
ENST00000582743	ENSG00000141526	SLC16A3	1.65459	0.278978
ENST00000585026	ENSG00000141551	CSNK1D	0.329973	0.001

## Sheet: ASD_miR vs Cohort
Transcript ID	Gene ID	Gene Name	Non-ASD	ASD
ENST00000384819	ENSG00000207550	MIR99B	0.817683	0.210026
ENST00000385192	ENSG00000207927	MIR302A	0.001	0.221967
ENST00000385248	ENSG00000207983	MIR613	0.292256	0.0178174
ENST00000390137	ENSG00000211563	MIR3065	3.05143	0.731816
ENST00000408313	ENSG00000221240	MIR1258	0.259951	1.22282
ENST00000577722	ENSG00000266072	MIR5693	0.336807	0.100108
ENST00000577791	ENSG00000283874	MIR3911	0.001	0.191501
ENST00000579802	ENSG00000266437	MIR4746	0.135999	0.001
ENST00000580185	ENSG00000284407	MIR5001	0.001	0.173949
ENST00000580207	ENSG00000265470	MIR548AQ	0.122506	0.0192849
ENST00000583157	ENSG00000263752	MIR3133	0.545466	0.146015
ENST00000584082	ENSG00000263643	MIR4515	0.001	0.0987231
