# Supplementary material for: Allele-specific expression in a family quartet with autism reveals mono-to-biallelic switch and novel transcriptional processes of autism susceptibility genes
Source: Sci Rep. 2018 Mar 9;8:4277. doi: 10.1038/s41598-018-22753-4 (PMC5844893; doi:10.1038/s41598-018-22753-4)
Supplement: Supplementary file 7 — Table S6 [file 41598_2018_22753_MOESM7_ESM.xlsx]

## Sheet: Genes
Gene lists for comparison in house ASD DEGs with public cohorts
Enlisted Gene ID	ASD	ASD_SFARI	Parikshak et al 2016
AFF4	AFF4	AFF4	AFF4
CADM1	CADM1	CADM1	CADM1
CADPS2	CADPS2	CADPS2	CADPS2
CAMK4	CAMK4	CAMK4	CAMK4
DEPDC5	DEPDC5	DEPDC5	DEPDC5
DNM1L	DNM1L	DNM1L	DNM1L
EPS8	EPS8	EPS8	EPS8
GABRA1	GABRA1	GABRA1	GABRA1
GPR85	GPR85	GPR85	GPR85
GRIN2A	GRIN2A	GRIN2A	GRIN2A
ICA1	ICA1	ICA1	ICA1
MCC	MCC	MCC	MCC
NIPA1	NIPA1	NIPA1	NIPA1
NRXN3	NRXN3	NRXN3	NRXN3
PLAUR	PLAUR	PLAUR	PLAUR
PLCB1	PLCB1	PLCB1	PLCB1
PVALB	PVALB	PVALB	PVALB
SLC16A3	SLC16A3	SLC16A3	SLC16A3
SLC25A14	SLC25A14	SLC25A14	SLC25A14
SLC27A4	SLC27A4	SLC27A4	SLC27A4
SNX14	SNX14	SNX14	SNX14
SYT17	SYT17	SYT17	SYT17
SYT3	SYT3	SYT3	SYT3
TBC1D7	TBC1D7	TBC1D7	TBC1D7
THBS1	THBS1	THBS1	THBS1
TNIP2	TNIP2	TNIP2	TNIP2
UBE2H	UBE2H	UBE2H	UBE2H
UBL7	UBL7	UBL7	UBL7
ZNF385B	ZNF385B	ZNF385B	ZNF385B
ABAT	ABAT	ABAT
ABCC8	ABCC8		ABCC8
ABCG4	ABCG4		ABCG4
ABHD2	ABHD2		ABHD2
ABHD3	ABHD3		ABHD3
ABTB1	ABTB1		ABTB1
ACE	ACE	ACE
ACHE	ACHE	ACHE
ACTN4	ACTN4	ACTN4
ADAM22	ADAM22		ADAM22
ADAMTSL1	ADAMTSL1		ADAMTSL1
ADORA2A	ADORA2A	ADORA2A
ADORA3	ADORA3	ADORA3
ADRA1A	ADRA1A		ADRA1A
AGAP1	AGAP1	AGAP1
AGBL4	AGBL4	AGBL4
AHCY	AHCY		AHCY
AHDC1	AHDC1	AHDC1
AHI1	AHI1	AHI1
AKAP13	AKAP13		AKAP13
AKAP9	AKAP9	AKAP9
ALOX5AP	ALOX5AP	ALOX5AP
AMOT	AMOT		AMOT
ANKRD11	ANKRD11	ANKRD11
ANKS1B	ANKS1B	ANKS1B
AP1AR	AP1AR		AP1AR
AP1S2	AP1S2	AP1S2
APBA2	APBA2	APBA2
APBB1	APBB1		APBB1
APOC1	APOC1		APOC1
APOE	APOE		APOE
APP	APP	APP
ARHGAP15	ARHGAP15	ARHGAP15
ARHGAP24	ARHGAP24	ARHGAP24
ARHGAP33	ARHGAP33	ARHGAP33
ARHGAP6	ARHGAP6		ARHGAP6
ARIH2	ARIH2		ARIH2
ARL6	ARL6		ARL6
ARRDC3	ARRDC3		ARRDC3
ASH2L	ASH2L		ASH2L
ATG16L1	ATG16L1		ATG16L1
ATG7	ATG7	ATG7
ATP2B1	ATP2B1		ATP2B1
ATP5B	ATP5B		ATP5B
ATP6AP2	ATP6AP2		ATP6AP2
ATP6V1E1	ATP6V1E1		ATP6V1E1
ATP8A1	ATP8A1	ATP8A1
ATRNL1	ATRNL1	ATRNL1
ATXN7	ATXN7	ATXN7
AUH	AUH		AUH
AXL	AXL		AXL
BAIAP2	BAIAP2	BAIAP2
BBS4	BBS4	BBS4
BCAS1	BCAS1	BCAS1
BCAS3	BCAS3		BCAS3
BCKDK	BCKDK	BCKDK
BCL6	BCL6		BCL6
BDNF	BDNF	BDNF
BECN1	BECN1		BECN1
BIN1	BIN1	BIN1
BTG3	BTG3		BTG3
BZRAP1	BZRAP1	BZRAP1
C11orf30	C11orf30	C11orf30
C12orf10	C12orf10		C12orf10
C1QL1	C1QL1		C1QL1
C2CD4A	C2CD4A		C2CD4A
C2CD5	C2CD5		C2CD5
C5AR1	C5AR1		C5AR1
C6orf165	C6orf165		C6orf165
CA12	CA12		CA12
CABP1	CABP1		CABP1
CACHD1	CACHD1		CACHD1
CACNA1A	CACNA1A	CACNA1A
CACNA1C	CACNA1C	CACNA1C
CACNA1D	CACNA1D	CACNA1D
CACNA1E	CACNA1E	CACNA1E
CACNA1G	CACNA1G	CACNA1G
CACNA1H	CACNA1H	CACNA1H
CACTIN	CACTIN		CACTIN
CADPS	CADPS		CADPS
CAMK2G	CAMK2G		CAMK2G
CANX	CANX		CANX
CARNS1	CARNS1		CARNS1
CASC4	CASC4	CASC4
CBFB	CBFB		CBFB
CBS	CBS	CBS
CC2D1A	CC2D1A	CC2D1A
CCDC25	CCDC25		CCDC25
CCDC64	CCDC64	CCDC64
CCDC78	CCDC78		CCDC78
CCDC91	CCDC91	CCDC91
CCIN	CCIN		CCIN
CD14	CD14		CD14
CD300A	CD300A		CD300A
CD4	CD4		CD4
CD44	CD44	CD44
CDC42BPB	CDC42BPB	CDC42BPB
CDH8	CDH8	CDH8
CDK14	CDK14		CDK14
CDKL5	CDKL5	CDKL5
CDKN1A	CDKN1A		CDKN1A
CELF4	CELF4	CELF4
CEP290	CEP290	CEP290
CERCAM	CERCAM		CERCAM
CHD8	CHD8	CHD8
CHGA	CHGA		CHGA
CHKB	CHKB	CHKB
CHN1	CHN1		CHN1
CHPT1	CHPT1		CHPT1
CLASP2	CLASP2		CLASP2
CLCN3	CLCN3		CLCN3
CLDN10	CLDN10		CLDN10
CLN8	CLN8	CLN8
CNN3	CNN3		CNN3
CNTN4	CNTN4	CNTN4
CNTN5	CNTN5	CNTN5
CNTNAP4	CNTNAP4	CNTNAP4
CNTNAP5	CNTNAP5	CNTNAP5
COL25A1	COL25A1		COL25A1
CORO2A	CORO2A		CORO2A
COX7A1	COX7A1		COX7A1
CPNE3	CPNE3		CPNE3
CRTAC1	CRTAC1		CRTAC1
CSMD1	CSMD1	CSMD1
CSNK1D	CSNK1D	CSNK1D
CTNNA3	CTNNA3	CTNNA3
CTNND2	CTNND2	CTNND2
CTSC	CTSC		CTSC
CUTA	CUTA		CUTA
CXCL16	CXCL16		CXCL16
CYFIP1	CYFIP1	CYFIP1
DAPK1	DAPK1	DAPK1
DCTN1	DCTN1		DCTN1
DCTN2	DCTN2		DCTN2
DCUN1D2	DCUN1D2		DCUN1D2
DCUN1D4	DCUN1D4		DCUN1D4
DDX11	DDX11	DDX11
DEAF1	DEAF1	DEAF1
DERL1	DERL1		DERL1
DGKI	DGKI		DGKI
DGKZ	DGKZ	DGKZ
DHPS	DHPS		DHPS
DHRS3	DHRS3		DHRS3
DIP2A	DIP2A	DIP2A
DIRAS2	DIRAS2		DIRAS2
DLG1	DLG1	DLG1
DLG4	DLG4	DLG4
DLX1	DLX1	DLX1
DMPK	DMPK	DMPK
DMXL2	DMXL2	DMXL2
DNAJB1	DNAJB1		DNAJB1
DNAJC6	DNAJC6		DNAJC6
DNALI1	DNALI1		DNALI1
DNER	DNER	DNER
DNMT3A	DNMT3A	DNMT3A
DNPEP	DNPEP		DNPEP
DOCK10	DOCK10	DOCK10
DOCK4	DOCK4	DOCK4
DPP6	DPP6	DPP6
DPYSL3	DPYSL3		DPYSL3
DYNC1I1	DYNC1I1		DYNC1I1
EFR3A	EFR3A	EFR3A
EGR2	EGR2	EGR2
EHBP1L1	EHBP1L1		EHBP1L1
EHMT1	EHMT1	EHMT1
EIF3K	EIF3K		EIF3K
EIF5A2	EIF5A2		EIF5A2
ELP4	ELP4	ELP4
EML1	EML1	EML1
EMP1	EMP1		EMP1
EMX2	EMX2		EMX2
ENAH	ENAH		ENAH
ENY2	ENY2		ENY2
EPB41L3	EPB41L3		EPB41L3
EPHB2	EPHB2	EPHB2
EPHB6	EPHB6	EPHB6
ERBB2IP	ERBB2IP	ERBB2IP
ERBB4	ERBB4	ERBB4
ERMN	ERMN	ERMN
EXOC6B	EXOC6B	EXOC6B
EYA2	EYA2		EYA2
F13A1	F13A1	F13A1
F2R	F2R		F2R
FABP5	FABP5	FABP5
FAH	FAH		FAH
FAHD2B	FAHD2B		FAHD2B
FAM101B	FAM101B		FAM101B
FAM107A	FAM107A		FAM107A
FAM126A	FAM126A		FAM126A
FAM161A	FAM161A		FAM161A
FAM192A	FAM192A		FAM192A
FAM219A	FAM219A		FAM219A
FAM49B	FAM49B		FAM49B
FAM73A	FAM73A		FAM73A
FAS	FAS		FAS
FBLN7	FBLN7		FBLN7
FBXO15	FBXO15	FBXO15
FBXW7	FBXW7		FBXW7
FCGR2A	FCGR2A		FCGR2A
FER	FER	FER
FERMT3	FERMT3		FERMT3
FGF11	FGF11		FGF11
FGL1	FGL1		FGL1
FHIT	FHIT	FHIT
FHOD1	FHOD1		FHOD1
FIBP	FIBP		FIBP
FNDC3A	FNDC3A		FNDC3A
FOLH1	FOLH1	FOLH1
FOXP2	FOXP2	FOXP2
FPR1	FPR1		FPR1
FSD1	FSD1		FSD1
GABARAPL1	GABARAPL1		GABARAPL1
GABRA2	GABRA2		GABRA2
GABRA3	GABRA3	GABRA3
GABRB1	GABRB1	GABRB1
GABRB2	GABRB2		GABRB2
GABRB3	GABRB3	GABRB3
GABRE	GABRE		GABRE
GABRQ	GABRQ	GABRQ
GAD1	GAD1	GAD1
GALNT13	GALNT13	GALNT13
GALNT14	GALNT14	GALNT14
GALNT6	GALNT6		GALNT6
GAP43	GAP43	GAP43
GARNL3	GARNL3		GARNL3
GAS7	GAS7		GAS7
GIGYF2	GIGYF2	GIGYF2
GLIS3	GLIS3		GLIS3
GLMN	GLMN		GLMN
GLRB	GLRB		GLRB
GNA12	GNA12		GNA12
GNAS	GNAS	GNAS
GOLM1	GOLM1		GOLM1
GPC4	GPC4		GPC4
GPCPD1	GPCPD1		GPCPD1
GPD2	GPD2	GPD2
GPHN	GPHN	GPHN
GPR37	GPR37	GPR37
GPSM1	GPSM1		GPSM1
GRIK3	GRIK3	GRIK3
GRIN1	GRIN1	GRIN1
GRIP1	GRIP1	GRIP1
GRM4	GRM4	GRM4
GRM5	GRM5	GRM5
GRM7	GRM7	GRM7
GSN	GSN	GSN
GTF2I	GTF2I	GTF2I
GUCY1A2	GUCY1A2	GUCY1A2
HAS2	HAS2		HAS2
HCLS1	HCLS1		HCLS1
HDAC3	HDAC3	HDAC3
HDAC4	HDAC4	HDAC4
HERC2	HERC2	HERC2
HGF	HGF		HGF
HIC1	HIC1		HIC1
HID1	HID1		HID1
HIST1H2AH	HIST1H2AH		HIST1H2AH
HLA-A	HLA-A	HLA-A
HLA-B	HLA-B	HLA-B
HLA-DRB1	HLA-DRB1	HLA-DRB1
HMGN1	HMGN1	HMGN1
HMHA1	HMHA1		HMHA1
HOMER1	HOMER1	HOMER1
HSPA6	HSPA6		HSPA6
HTR7	HTR7	HTR7
HYDIN	HYDIN	HYDIN
IDH1	IDH1		IDH1
IDH3A	IDH3A		IDH3A
IFI16	IFI16		IFI16
IFRD1	IFRD1		IFRD1
IGSF8	IGSF8		IGSF8
IKBIP	IKBIP		IKBIP
IL1R2	IL1R2	IL1R2
IMMP2L	IMMP2L	IMMP2L
IPCEF1	IPCEF1		IPCEF1
ITFG1	ITFG1		ITFG1
ITPR1	ITPR1		ITPR1
ITPRIP	ITPRIP		ITPRIP
JARID2	JARID2	JARID2
JMJD1C	JMJD1C	JMJD1C
KANK1	KANK1	KANK1
KAT6A	KAT6A	KAT6A
KCNA1	KCNA1		KCNA1
KCNAB1	KCNAB1		KCNAB1
KCNH8	KCNH8		KCNH8
KCNMA1	KCNMA1	KCNMA1
KCNQ2	KCNQ2	KCNQ2
KDM3A	KDM3A		KDM3A
KHDRBS3	KHDRBS3	KHDRBS3
KIAA0226L	KIAA0226L		KIAA0226L
KIF13B	KIF13B	KIF13B
KIFAP3	KIFAP3		KIFAP3
KIRREL3	KIRREL3	KIRREL3
KLF5	KLF5		KLF5
KLHDC2	KLHDC2		KLHDC2
KLHL6	KLHL6		KLHL6
KMT2C	KMT2C	KMT2C
KPTN	KPTN	KPTN
LAMC3	LAMC3	LAMC3
LANCL1	LANCL1		LANCL1
LARP6	LARP6		LARP6
LCMT1	LCMT1		LCMT1
LGALS3	LGALS3		LGALS3
LIN54	LIN54		LIN54
LIN7B	LIN7B	LIN7B
LINC00689	LINC00689		LINC00689
LPL	LPL	LPL
LPP	LPP		LPP
LRBA	LRBA	LRBA
LRIF1	LRIF1		LRIF1
LRP2	LRP2	LRP2
LRP8	LRP8		LRP8
LRRC16A	LRRC16A		LRRC16A
LRRC7	LRRC7	LRRC7
LSP1	LSP1		LSP1
LTBR	LTBR		LTBR
LYNX1	LYNX1		LYNX1
LYPD1	LYPD1		LYPD1
LYPLAL1	LYPLAL1		LYPLAL1
LZTS2	LZTS2	LZTS2
MACROD2	MACROD2	MACROD2
MAL	MAL	MAL
MAOB	MAOB	MAOB
MAP2	MAP2	MAP2
MAP2K3	MAP2K3		MAP2K3
MAP4K2	MAP4K2		MAP4K2
MAP6D1	MAP6D1		MAP6D1
MAP7D3	MAP7D3		MAP7D3
MAPK12	MAPK12	MAPK12
MAPK3	MAPK3	MAPK3
MBD1	MBD1	MBD1
MBD4	MBD4	MBD4
MCM4	MCM4	MCM4
MCRS1	MCRS1		MCRS1
MDK	MDK		MDK
MED12	MED12	MED12
MED13L	MED13L	MED13L
MEF2C	MEF2C	MEF2C
MERTK	MERTK		MERTK
MET	MET	MET
MEX3D	MEX3D		MEX3D
MFSD6	MFSD6		MFSD6
MGST1	MGST1		MGST1
MKNK2	MKNK2		MKNK2
MPZL1	MPZL1		MPZL1
MRPL37	MRPL37		MRPL37
MSR1	MSR1	MSR1
MTMR2	MTMR2		MTMR2
MTMR7	MTMR7		MTMR7
MTOR	MTOR	MTOR
MYO16	MYO16	MYO16
MYO9B	MYO9B	MYO9B
NAA15	NAA15	NAA15
NABP1	NABP1		NABP1
NABP2	NABP2		NABP2
NBPF10	NBPF10		NBPF10
NCBP2	NCBP2		NCBP2
NCKAP1	NCKAP1	NCKAP1
NDUFS2	NDUFS2		NDUFS2
NDUFV1	NDUFV1		NDUFV1
NEK6	NEK6		NEK6
NFAM1	NFAM1		NFAM1
NFIA	NFIA	NFIA
NFIX	NFIX	NFIX
NFKB2	NFKB2		NFKB2
NFKBIZ	NFKBIZ		NFKBIZ
NIPA2	NIPA2	NIPA2
NIPBL	NIPBL	NIPBL
NLGN3	NLGN3	NLGN3
NOMO1	NOMO1		NOMO1
NOTCH2	NOTCH2		NOTCH2
NPAS2	NPAS2	NPAS2
NQO1	NQO1		NQO1
NRG1	NRG1	NRG1
NRN1	NRN1		NRN1
NRP2	NRP2	NRP2
NRXN1	NRXN1	NRXN1
NRXN2	NRXN2	NRXN2
NT5C2	NT5C2		NT5C2
NTNG1	NTNG1	NTNG1
NTRK3	NTRK3	NTRK3
NTSR2	NTSR2		NTSR2
NUP133	NUP133	NUP133
NUP98	NUP98		NUP98
OCIAD1	OCIAD1		OCIAD1
OCRL	OCRL	OCRL
OGT	OGT	OGT
OPRM1	OPRM1	OPRM1
OPTN	OPTN		OPTN
ORC2	ORC2		ORC2
ORC3	ORC3		ORC3
OXR1	OXR1		OXR1
P2RX5	P2RX5	P2RX5
P4HA1	P4HA1		P4HA1
P4HA2	P4HA2	P4HA2
PABPC4	PABPC4		PABPC4
PAH	PAH	PAH
PARD3B	PARD3B	PARD3B
PARVG	PARVG		PARVG
PAX6	PAX6	PAX6
PCDH15	PCDH15	PCDH15
PCDH8	PCDH8	PCDH8
PDCD6IP	PDCD6IP		PDCD6IP
PDE1C	PDE1C	PDE1C
PDE4A	PDE4A	PDE4A
PDE4B	PDE4B	PDE4B
PDE4DIP	PDE4DIP		PDE4DIP
PDLIM3	PDLIM3		PDLIM3
PDLIM5	PDLIM5		PDLIM5
PEX5	PEX5		PEX5
PEX5L	PEX5L		PEX5L
PHF21B	PHF21B		PHF21B
PHRF1	PHRF1	PHRF1
PICK1	PICK1		PICK1
PIK3CB	PIK3CB		PIK3CB
PINX1	PINX1	PINX1
PJA2	PJA2		PJA2
PKNOX1	PKNOX1		PKNOX1
PLB1	PLB1		PLB1
PLCB3	PLCB3		PLCB3
PLCE1	PLCE1		PLCE1
PLEKHA4	PLEKHA4		PLEKHA4
PLSCR1	PLSCR1		PLSCR1
PLTP	PLTP		PLTP
PLXDC1	PLXDC1		PLXDC1
PNP	PNP		PNP
PNRC2	PNRC2		PNRC2
POGZ	POGZ	POGZ
POLR3F	POLR3F		POLR3F
PPIA	PPIA		PPIA
PPOX	PPOX		PPOX
PPP1R14B	PPP1R14B		PPP1R14B
PPP1R16A	PPP1R16A		PPP1R16A
PPP2R1A	PPP2R1A		PPP2R1A
PREX1	PREX1	PREX1
PRKAR1A	PRKAR1A		PRKAR1A
PRKCE	PRKCE		PRKCE
PRODH	PRODH	PRODH
PROS1	PROS1		PROS1
PRPS1	PRPS1		PRPS1
PRUNE2	PRUNE2	PRUNE2
PSD4	PSD4		PSD4
PSMC2	PSMC2		PSMC2
PSMD10	PSMD10	PSMD10
PSMD7	PSMD7		PSMD7
PSMG3	PSMG3		PSMG3
PTBP3	PTBP3		PTBP3
PTEN	PTEN	PTEN
PTGS2	PTGS2	PTGS2
PTK7	PTK7	PTK7
PTPN11	PTPN11	PTPN11
PTPRB	PTPRB	PTPRB
PTPRC	PTPRC	PTPRC
PTPRD	PTPRD		PTPRD
PTPRT	PTPRT	PTPRT
PTPRZ1	PTPRZ1		PTPRZ1
PXN	PXN		PXN
PYCR1	PYCR1		PYCR1
PYGL	PYGL		PYGL
RAB11FIP5	RAB11FIP5	RAB11FIP5
RAB2A	RAB2A	RAB2A
RAB43	RAB43	RAB43
RAB8B	RAB8B		RAB8B
RABEPK	RABEPK		RABEPK
RANBP17	RANBP17	RANBP17
RAPGEF4	RAPGEF4	RAPGEF4
RASGEF1B	RASGEF1B		RASGEF1B
RASGRP1	RASGRP1		RASGRP1
RBFOX1	RBFOX1	RBFOX1
RBM12B	RBM12B		RBM12B
RBM8A	RBM8A	RBM8A
RBMS3	RBMS3	RBMS3
RCOR3	RCOR3		RCOR3
RDH10	RDH10		RDH10
RELA	RELA		RELA
RELN	RELN	RELN
RFNG	RFNG		RFNG
RFWD2	RFWD2	RFWD2
RFX2	RFX2		RFX2
RGS4	RGS4		RGS4
RHOBTB1	RHOBTB1		RHOBTB1
RHOBTB3	RHOBTB3		RHOBTB3
RHOC	RHOC		RHOC
RHPN2	RHPN2		RHPN2
RIT1	RIT1		RIT1
RIT2	RIT2	RIT2
RNASE1	RNASE1		RNASE1
RNPS1	RNPS1	RNPS1
ROBO1	ROBO1	ROBO1
ROBO2	ROBO2	ROBO2
RORA	RORA	RORA
RPL10	RPL10	RPL10
RPL28	RPL28		RPL28
RPS19	RPS19		RPS19
RPS20	RPS20		RPS20
RPS6KA2	RPS6KA2	RPS6KA2
RREB1	RREB1		RREB1
S100A10	S100A10		S100A10
S100A16	S100A16		S100A16
SARDH	SARDH		SARDH
SAT1	SAT1		SAT1
SATB2	SATB2	SATB2
SBNO2	SBNO2		SBNO2
SCN1B	SCN1B		SCN1B
SCN4B	SCN4B		SCN4B
SCN5A	SCN5A	SCN5A
SDHA	SDHA		SDHA
SEPT7P2	SEPT7P2		SEPT7P2
SERP1	SERP1		SERP1
SERPINE1	SERPINE1	SERPINE1
SERTAD4	SERTAD4		SERTAD4
SETD5	SETD5	SETD5
SFMBT2	SFMBT2		SFMBT2
SGSM3	SGSM3	SGSM3
SH3KBP1	SH3KBP1	SH3KBP1
SH3TC1	SH3TC1		SH3TC1
SHANK1	SHANK1	SHANK1
SHANK2	SHANK2	SHANK2
SHC1	SHC1		SHC1
SIN3A	SIN3A	SIN3A
SLC12A2	SLC12A2		SLC12A2
SLC12A7	SLC12A7		SLC12A7
SLC1A2	SLC1A2	SLC1A2
SLC1A3	SLC1A3		SLC1A3
SLC25A36	SLC25A36		SLC25A36
SLC25A40	SLC25A40		SLC25A40
SLC29A1	SLC29A1		SLC29A1
SLC30A3	SLC30A3	SLC30A3
SLC39A11	SLC39A11	SLC39A11
SLC3A2	SLC3A2		SLC3A2
SLC4A10	SLC4A10	SLC4A10
SLC6A1	SLC6A1	SLC6A1
SLC7A2	SLC7A2		SLC7A2
SMAD1	SMAD1		SMAD1
SMARCA2	SMARCA2	SMARCA2
SMARCC2	SMARCC2	SMARCC2
SND1	SND1	SND1
SNRPG	SNRPG		SNRPG
SNX17	SNX17		SNX17
SOX5	SOX5	SOX5
SOX6	SOX6		SOX6
SPARCL1	SPARCL1	SPARCL1
SPHK1	SPHK1		SPHK1
SPRY1	SPRY1		SPRY1
SPTY2D1	SPTY2D1		SPTY2D1
SRCRB4D	SRCRB4D		SRCRB4D
SRGAP1	SRGAP1		SRGAP1
ST7	ST7	ST7
ST8SIA1	ST8SIA1		ST8SIA1
ST8SIA2	ST8SIA2	ST8SIA2
STAT3	STAT3		STAT3
STAU2	STAU2		STAU2
STK39	STK39	STK39
SUCLG2	SUCLG2	SUCLG2
SUV420H1	SUV420H1	SUV420H1
SWAP70	SWAP70		SWAP70
SYNE1	SYNE1	SYNE1
SYNGAP1	SYNGAP1	SYNGAP1
SYT12	SYT12		SYT12
SYT2	SYT2		SYT2
SYTL3	SYTL3		SYTL3
TAF1C	TAF1C	TAF1C
TAGLN3	TAGLN3		TAGLN3
TBC1D5	TBC1D5	TBC1D5
TBR1	TBR1	TBR1
TCEA3	TCEA3		TCEA3
TCF4	TCF4	TCF4
TCF7L2	TCF7L2	TCF7L2
TCIRG1	TCIRG1		TCIRG1
TERF2	TERF2	TERF2
TESPA1	TESPA1		TESPA1
TGFB1	TGFB1		TGFB1
TGIF1	TGIF1		TGIF1
TGM3	TGM3	TGM3
THRA	THRA	THRA
TLR4	TLR4		TLR4
TMEM155	TMEM155		TMEM155
TMEM231	TMEM231	TMEM231
TMEM8A	TMEM8A		TMEM8A
TMOD3	TMOD3		TMOD3
TNFRSF1A	TNFRSF1A		TNFRSF1A
TNFSF13B	TNFSF13B		TNFSF13B
TNRC6B	TNRC6B	TNRC6B
TOP2B	TOP2B		TOP2B
TOP3B	TOP3B	TOP3B
TPD52L1	TPD52L1		TPD52L1
TPD52L2	TPD52L2		TPD52L2
TPP2	TPP2		TPP2
TPRG1	TPRG1		TPRG1
TRAPPC11	TRAPPC11		TRAPPC11
TRIM25	TRIM25		TRIM25
TRIM3	TRIM3		TRIM3
TRIM37	TRIM37		TRIM37
TRIO	TRIO	TRIO
TRIP12	TRIP12	TRIP12
TRPS1	TRPS1		TRPS1
TSC1	TSC1	TSC1
TSC2	TSC2	TSC2
TSPAN4	TSPAN4		TSPAN4
TSPAN7	TSPAN7	TSPAN7
TTN	TTN	TTN
TUBB2B	TUBB2B		TUBB2B
UBE3C	UBE3C	UBE3C
UBR3	UBR3		UBR3
UCHL5	UCHL5		UCHL5
UPF3B	UPF3B	UPF3B
UQCRH	UQCRH		UQCRH
USF1	USF1		USF1
USP19	USP19		USP19
USP32	USP32		USP32
USP45	USP45	USP45
USP53	USP53		USP53
UTRN	UTRN	UTRN
UVRAG	UVRAG		UVRAG
VASH1	VASH1	VASH1
VASP	VASP		VASP
VDAC3	VDAC3		VDAC3
VIM	VIM		VIM
VIP	VIP	VIP
VLDLR	VLDLR	VLDLR
VPS11	VPS11		VPS11
VPS13B	VPS13B	VPS13B
WAC	WAC	WAC
WDR54	WDR54		WDR54
WDR62	WDR62		WDR62
WEE1	WEE1		WEE1
WLS	WLS		WLS
WNT2	WNT2	WNT2
XPC	XPC	XPC
YAP1	YAP1		YAP1
YWHAE	YWHAE	YWHAE
ZBTB20	ZBTB20	ZBTB20
ZFAND6	ZFAND6		ZFAND6
ZFP36L1	ZFP36L1		ZFP36L1
ZMYM1	ZMYM1		ZMYM1
ZMYND11	ZMYND11	ZMYND11
ZNF516	ZNF516		ZNF516
ZNF559	ZNF559	ZNF559
ZNF827	ZNF827	ZNF827
MARCH2	MARCH2
MARCH3			MARCH3
7SK	7SK
A1BG-AS1	A1BG-AS1
A2M	A2M
A2ML1	A2ML1
AAAS	AAAS
AADAT	AADAT
AAED1	AAED1
AAGAB			AAGAB
AAMDC	AAMDC
AARSD1	AARSD1
AASDH	AASDH
AATK	AATK
ABCA1			ABCA1
ABCA10			ABCA10
ABCA2	ABCA2
ABCA5	ABCA5
ABCA8	ABCA8
ABCB7	ABCB7
ABCC1	ABCC1
ABCC10	ABCC10
ABCC3	ABCC3
ABCC4	ABCC4
ABCE1	ABCE1
ABCF3	ABCF3
ABCG2			ABCG2
ABHD12			ABHD12
ABHD14A	ABHD14A
ABHD17C			ABHD17C
ABHD4	ABHD4
ABHD6	ABHD6
ABHD8	ABHD8
ABI1	ABI1
ABI2	ABI2
ABI3BP	ABI3BP
ABLIM1	ABLIM1
ABR	ABR
AC002055.4	AC002055.4
AC002398.13	AC002398.13
AC002480.3	AC002480.3
AC002480.5	AC002480.5
AC003005.2	AC003005.2
AC004016.2	AC004016.2
AC004067.5	AC004067.5
AC004381.6	AC004381.6
AC004448.2	AC004448.2
AC004593.3	AC004593.3
AC004637.1	AC004637.1
AC004771.1	AC004771.1
AC005009.2	AC005009.2
AC005154.6	AC005154.6
AC005306.3	AC005306.3
AC005592.2	AC005592.2
AC005789.11	AC005789.11
AC006130.3	AC006130.3
AC006355.3	AC006355.3
AC006466.5	AC006466.5
AC006538.1	AC006538.1
AC006538.4	AC006538.4
AC007009.1	AC007009.1
AC007193.6	AC007193.6
AC007193.9	AC007193.9
AC007277.3	AC007277.3
AC007405.8	AC007405.8
AC007464.1	AC007464.1
AC007560.1	AC007560.1
AC007787.2	AC007787.2
AC008174.3	AC008174.3
AC008280.3	AC008280.3
AC008752.3	AC008752.3
AC008914.1	AC008914.1
AC009120.6	AC009120.6
AC009234.1	AC009234.1
AC009237.8	AC009237.8
AC009245.3	AC009245.3
AC009362.2	AC009362.2
AC009505.2	AC009505.2
AC009878.2	AC009878.2
AC010468.2	AC010468.2
AC010525.7	AC010525.7
AC010884.2	AC010884.2
AC010980.2	AC010980.2
AC011239.1	AC011239.1
AC011288.2	AC011288.2
AC011841.10	AC011841.10
AC011994.1	AC011994.1
AC011995.1	AC011995.1
AC011995.3	AC011995.3
AC012065.7	AC012065.7
AC012318.3	AC012318.3
AC012501.3	AC012501.3
AC013283.1	AC013283.1
AC016683.6	AC016683.6
AC016725.4	AC016725.4
AC017104.6	AC017104.6
AC018737.1	AC018737.1
AC018799.1	AC018799.1
AC019319.1	AC019319.1
AC022007.5	AC022007.5
AC023085.1	AC023085.1
AC025165.8	AC025165.8
AC026703.1	AC026703.1
AC027119.1	AC027119.1
AC027320.1	AC027320.1
AC061975.1	AC061975.1
AC067852.1	AC067852.1
AC068282.3	AC068282.3
AC068542.1	AC068542.1
AC068542.2	AC068542.2
AC069278.4	AC069278.4
AC072062.1	AC072062.1
AC073254.1	AC073254.1
AC073957.15	AC073957.15
AC078925.1	AC078925.1
AC078942.1	AC078942.1
AC079781.5	AC079781.5
AC083884.8	AC083884.8
AC084290.2	AC084290.2
AC084809.3	AC084809.3
AC087269.1	AC087269.1
AC091633.3	AC091633.3
AC091729.7	AC091729.7
AC092168.2	AC092168.2
AC092171.2	AC092171.2
AC092295.7	AC092295.7
AC092757.1	AC092757.1
AC093415.2	AC093415.2
AC093807.1	AC093807.1
AC093818.1	AC093818.1
AC096921.2	AC096921.2
AC098614.2	AC098614.2
AC099506.1	AC099506.1
AC104653.1	AC104653.1
AC104667.3	AC104667.3
AC104781.1	AC104781.1
AC110781.3	AC110781.3
AC110792.1	AC110792.1
AC113617.1	AC113617.1
AC124309.1	AC124309.1
AC128709.1	AC128709.1
AC131097.3	AC131097.3
AC133528.2	AC133528.2
AC133644.3	AC133644.3
AC137932.6	AC137932.6
AC140481.1	AC140481.1
AC144521.1	AC144521.1
AC144530.1	AC144530.1
AC144831.1	AC144831.1
AC159540.1	AC159540.1
ACAA1	ACAA1
ACAA2			ACAA2
ACACA	ACACA
ACACB	ACACB
ACADM	ACADM
ACADVL	ACADVL
ACAP3	ACAP3
ACAT1	ACAT1
ACAT2	ACAT2
ACBD7	ACBD7
ACE2	ACE2
ACIN1	ACIN1
ACKR3			ACKR3
ACLY	ACLY
ACO1			ACO1
ACO2	ACO2
ACOT2	ACOT2
ACOT7	ACOT7
ACP1	ACP1
ACPL2	ACPL2
ACRC	ACRC
ACSF3	ACSF3
ACSL4	ACSL4
ACSM5	ACSM5
ACSS2	ACSS2
ACTA1	ACTA1
ACTA2	ACTA2
ACTC1	ACTC1
ACTR10	ACTR10
ACTR1A			ACTR1A
ACTR1B			ACTR1B
ACTR3B	ACTR3B
ACTR3C			ACTR3C
ACTR6	ACTR6
ACVR1B	ACVR1B
ADAD2	ADAD2
ADAL	ADAL
ADAM10	ADAM10
ADAM11	ADAM11
ADAM15	ADAM15
ADAM17	ADAM17
ADAM21	ADAM21
ADAM23			ADAM23
ADAM28	ADAM28
ADAM29	ADAM29
ADAM33	ADAM33
ADAM7	ADAM7
ADAM8	ADAM8
ADAM9	ADAM9
ADAMTS1	ADAMTS1
ADAMTS12	ADAMTS12
ADAMTS9	ADAMTS9
ADAMTS9-AS1	ADAMTS9-AS1
ADAP1	ADAP1
ADARB2	ADARB2
ADCK5	ADCK5
ADCY2	ADCY2
ADCY3	ADCY3
ADCY4	ADCY4
ADCY6	ADCY6
ADCY7	ADCY7
ADCYAP1	ADCYAP1
ADD1	ADD1
ADH5	ADH5
ADHFE1	ADHFE1
ADIRF	ADIRF
ADM	ADM
ADORA1			ADORA1
ADPRHL1	ADPRHL1
ADRA1B	ADRA1B
ADRA2A	ADRA2A
ADSS			ADSS
ADSSL1	ADSSL1
ADTRP	ADTRP
AE000658.22	AE000658.22
AEBP1	AEBP1
AEBP2	AEBP2
AEN			AEN
AES	AES
AF127936.3	AF127936.3
AFF1			AFF1
AFG3L1P	AFG3L1P
AFG3L2			AFG3L2
AFMID	AFMID
AGA	AGA
AGAP3	AGAP3
AGBL5	AGBL5
AGBL5-IT1	AGBL5-IT1
AGGF1	AGGF1
AGK			AGK
AGO2	AGO2
AGO4	AGO4
AGPAT3	AGPAT3
AGPAT5	AGPAT5
AGPAT6	AGPAT6
AGR2	AGR2
AGTPBP1	AGTPBP1
AGTRAP	AGTRAP
AHNAK2	AHNAK2
AHRR	AHRR
AHSA1	AHSA1
AIF1	AIF1
AIRE	AIRE
AJ009632.3	AJ009632.3
AK2	AK2
AK3			AK3
AK4			AK4
AK8	AK8
AKAP12	AKAP12
AKAP6			AKAP6
AKAP7	AKAP7
AKAP8L	AKAP8L
AKIP1	AKIP1
AKIRIN2	AKIRIN2
AKR1A1	AKR1A1
AKR1C3			AKR1C3
AKR1E2	AKR1E2
AKR7L	AKR7L
AKT2	AKT2
AKT3	AKT3
AL049840.1	AL049840.1
AL117190.3	AL117190.3
AL121756.1	AL121756.1
AL138815.2	AL138815.2
AL139815.1	AL139815.1
AL158151.2	AL158151.2
AL163636.6	AL163636.6
AL353626.2	AL353626.2
AL353662.3	AL353662.3
AL358113.1	AL358113.1
AL358813.2	AL358813.2
AL365361.1	AL365361.1
AL390036.1	AL390036.1
AL392111.1	AL392111.1
AL450307.1	AL450307.1
AL589743.1	AL589743.1
AL591856.4	AL591856.4
AL592183.1	AL592183.1
AL592183.5	AL592183.5
AL732314.1	AL732314.1
ALDH16A1	ALDH16A1
ALDH1A1	ALDH1A1
ALDH1A2	ALDH1A2
ALDH3A2	ALDH3A2
ALDH4A1	ALDH4A1
ALDOA	ALDOA
ALG1	ALG1
ALG13	ALG13
ALG8	ALG8
ALG9	ALG9
ALKBH2	ALKBH2
ALKBH3	ALKBH3
ALOX12P2	ALOX12P2
ALOX5	ALOX5
ALPK3	ALPK3
ALPL	ALPL
ALS2CL	ALS2CL
ALS2CR11	ALS2CR11
AMACR	AMACR
AMD1	AMD1
AMDHD2	AMDHD2
AMFR	AMFR
AMIGO2	AMIGO2
AMMECR1L	AMMECR1L
AMOTL2	AMOTL2
AMPD2	AMPD2
AMPH	AMPH
AMY2B	AMY2B
ANAPC1			ANAPC1
ANAPC10	ANAPC10
ANAPC15	ANAPC15
ANAPC4	ANAPC4
ANAPC5			ANAPC5
ANAPC7			ANAPC7
ANGEL1	ANGEL1
ANK1	ANK1
ANK3			ANK3
ANKAR	ANKAR
ANKFY1	ANKFY1
ANKHD1	ANKHD1
ANKRD10	ANKRD10
ANKRD13D	ANKRD13D
ANKRD17	ANKRD17
ANKRD18A	ANKRD18A
ANKRD18B	ANKRD18B
ANKRD19P	ANKRD19P
ANKRD20A10P	ANKRD20A10P
ANKRD20A11P	ANKRD20A11P
ANKRD20A14P	ANKRD20A14P
ANKRD20A3	ANKRD20A3
ANKRD20A5P	ANKRD20A5P
ANKRD20A7P	ANKRD20A7P
ANKRD23	ANKRD23
ANKRD24	ANKRD24
ANKRD27	ANKRD27
ANKRD28			ANKRD28
ANKRD30BL	ANKRD30BL
ANKRD36			ANKRD36
ANKRD36BP2	ANKRD36BP2
ANKRD36C	ANKRD36C
ANKRD37	ANKRD37
ANKRD44	ANKRD44
ANKRD49	ANKRD49
ANKRD6	ANKRD6
ANKRD65	ANKRD65
ANKRD9	ANKRD9
ANKS6			ANKS6
ANLN	ANLN
ANO10	ANO10
ANO6			ANO6
ANO7	ANO7
ANP32A	ANP32A
ANTXR1	ANTXR1
ANTXR2			ANTXR2
ANXA2	ANXA2
ANXA2P2	ANXA2P2
ANXA4	ANXA4
ANXA5	ANXA5
ANXA6			ANXA6
AOAH	AOAH
AOC2	AOC2
AP000275.65	AP000275.65
AP000350.6	AP000350.6
AP000758.1	AP000758.1
AP000866.1	AP000866.1
AP001046.5	AP001046.5
AP001062.8	AP001062.8
AP001092.4	AP001092.4
AP001468.1	AP001468.1
AP001597.1	AP001597.1
AP003025.2	AP003025.2
AP1B1	AP1B1
AP1G1	AP1G1
AP1M1	AP1M1
AP2A1	AP2A1
AP2A2	AP2A2
AP2B1	AP2B1
AP2M1	AP2M1
AP3D1	AP3D1
AP3M2	AP3M2
AP4B1	AP4B1
AP4S1	AP4S1
AP5M1	AP5M1
AP5S1	AP5S1
APBB2	APBB2
APBB3	APBB3
APCDD1	APCDD1
APEX1	APEX1
APEX2	APEX2
API5	API5
APIP	APIP
APLP1	APLP1
APLP2	APLP2
APOBEC3C	APOBEC3C
APOBEC3G	APOBEC3G
APOC2	APOC2
APOF	APOF
APOLD1	APOLD1
APOPT1	APOPT1
APPL1	APPL1
APPL2	APPL2
APTX	APTX
AQP1	AQP1
AQP3	AQP3
AQP9	AQP9
ARC	ARC
AREL1	AREL1
ARF1	ARF1
ARF1P2	ARF1P2
ARF3	ARF3
ARFGAP1	ARFGAP1
ARFGEF1	ARFGEF1
ARFGEF2			ARFGEF2
ARHGAP18			ARHGAP18
ARHGAP19-SLIT1	ARHGAP19-SLIT1
ARHGAP20	ARHGAP20
ARHGAP22	ARHGAP22
ARHGAP25	ARHGAP25
ARHGAP26	ARHGAP26
ARHGAP30	ARHGAP30
ARHGAP36	ARHGAP36
ARHGAP42			ARHGAP42
ARHGAP44			ARHGAP44
ARHGAP5			ARHGAP5
ARHGAP5-AS1			ARHGAP5-AS1
ARHGDIA	ARHGDIA
ARHGDIB	ARHGDIB
ARHGEF10	ARHGEF10
ARHGEF15	ARHGEF15
ARHGEF2			ARHGEF2
ARHGEF25	ARHGEF25
ARHGEF26			ARHGEF26
ARHGEF28	ARHGEF28
ARHGEF3	ARHGEF3
ARHGEF40	ARHGEF40
ARHGEF6	ARHGEF6
ARHGEF7	ARHGEF7
ARID1A	ARID1A
ARID2	ARID2
ARID3A			ARID3A
ARID3C	ARID3C
ARID4A	ARID4A
ARID4B	ARID4B
ARID5A			ARID5A
ARID5B			ARID5B
ARL1	ARL1
ARL13B	ARL13B
ARL14EP	ARL14EP
ARL17A	ARL17A
ARL2	ARL2
ARL2BP	ARL2BP
ARL5A	ARL5A
ARL6IP1	ARL6IP1
ARL8A	ARL8A
ARMC1			ARMC1
ARMC10	ARMC10
ARMC6	ARMC6
ARMC8	ARMC8
ARMCX6			ARMCX6
ARNTL	ARNTL
ARPC1B	ARPC1B
ARPC2	ARPC2
ARPC4	ARPC4
ARPC4-TTLL3	ARPC4-TTLL3
ARPC5L	ARPC5L
ARPP19	ARPP19
ARPP21	ARPP21
ARRDC5	ARRDC5
ARSA	ARSA
ARSK	ARSK
ARV1	ARV1
ASAH2B			ASAH2B
ASAP3			ASAP3
ASB13			ASB13
ASB14	ASB14
ASB2	ASB2
ASB8			ASB8
ASCC1	ASCC1
ASCC2	ASCC2
ASCL1	ASCL1
ASF1A	ASF1A
ASGR1	ASGR1
ASIC1	ASIC1
ASL	ASL
ASNS	ASNS
ASPA	ASPA
ASPH	ASPH
ASRGL1	ASRGL1
ASUN	ASUN
ASXL1	ASXL1
ATCAY	ATCAY
ATE1	ATE1
ATF2	ATF2
ATF4	ATF4
ATF5	ATF5
ATF7IP	ATF7IP
ATF7IP2	ATF7IP2
ATG12	ATG12
ATG13	ATG13
ATG14			ATG14
ATG16L2	ATG16L2
ATG2B			ATG2B
ATG4D			ATG4D
ATG5	ATG5
ATG9A	ATG9A
ATL1			ATL1
ATM	ATM
ATN1	ATN1
ATOH8			ATOH8
ATOX1	ATOX1
ATP10D			ATP10D
ATP13A1	ATP13A1
ATP13A3	ATP13A3
ATP1A1			ATP1A1
ATP1A2	ATP1A2
ATP1B1			ATP1B1
ATP1B3	ATP1B3
ATP2B2			ATP2B2
ATP2B4	ATP2B4
ATP2C1	ATP2C1
ATP5A1			ATP5A1
ATP5C1	ATP5C1
ATP5D			ATP5D
ATP5G2	ATP5G2
ATP5I	ATP5I
ATP5J	ATP5J
ATP5L	ATP5L
ATP5O	ATP5O
ATP6AP1	ATP6AP1
ATP6V0A1	ATP6V0A1
ATP6V0B	ATP6V0B
ATP6V0E1			ATP6V0E1
ATP8A2	ATP8A2
ATP8B2	ATP8B2
ATP8B3	ATP8B3
ATP8B4	ATP8B4
ATR			ATR
ATRN			ATRN
ATXN1	ATXN1
ATXN10	ATXN10
ATXN1L	ATXN1L
ATXN2L	ATXN2L
ATXN7L1	ATXN7L1
ATXN7L2	ATXN7L2
AVIL	AVIL
AZI1	AZI1
AZI2	AZI2
B2M	B2M
B3GALT2	B3GALT2
B3GNT5	B3GNT5
B4GALNT4	B4GALNT4
B4GALT2	B4GALT2
B4GALT3	B4GALT3
BABAM1	BABAM1
BACE1	BACE1
BACE2	BACE2
BAG1	BAG1
BAG3			BAG3
BAHD1	BAHD1
BAI2	BAI2
BAK1	BAK1
BAK1P1	BAK1P1
BANK1	BANK1
BANP	BANP
BAX	BAX
BAZ2A	BAZ2A
BAZ2B	BAZ2B
BBS1	BBS1
BBS5	BBS5
BBS7			BBS7
BBS9	BBS9
BCAM	BCAM
BCAN	BCAN
BCAP29	BCAP29
BCAR1	BCAR1
BCAR3	BCAR3
BCAT1	BCAT1
BCAT2	BCAT2
BCCIP			BCCIP
BCKDHA	BCKDHA
BCL2L11			BCL2L11
BCL2L12	BCL2L12
BCL2L2			BCL2L2
BCL2L2-PABPN1	BCL2L2-PABPN1
BCLAF1	BCLAF1
BCO2	BCO2
BCOR	BCOR
BCR	BCR
BDH1	BDH1
BDKRB2	BDKRB2
BDNF-AS	BDNF-AS
BEGAIN	BEGAIN
BEND4	BEND4
BEST4	BEST4
BET1	BET1
BEX2	BEX2
BEX5			BEX5
BHLHE40-AS1	BHLHE40-AS1
BICC1	BICC1
BIN3	BIN3
BIRC2	BIRC2
BIRC3			BIRC3
BIRC5	BIRC5
BLM	BLM
BLMH	BLMH
BLOC1S5	BLOC1S5
BLOC1S5-TXNDC5	BLOC1S5-TXNDC5
BLOC1S6	BLOC1S6
BMF	BMF
BMI1	BMI1
BMP1	BMP1
BMP2K			BMP2K
BMPER			BMPER
BMPR1A			BMPR1A
BMPR1B			BMPR1B
BMS1P15	BMS1P15
BNC2	BNC2
BNIP2	BNIP2
BNIP3L			BNIP3L
BOK	BOK
BOP1	BOP1
BPNT1	BPNT1
BRD8	BRD8
BRD9	BRD9
BRE	BRE
BRI3	BRI3
BRINP3	BRINP3
BROX	BROX
BRPF3	BRPF3
BRSK2	BRSK2
BRWD1	BRWD1
BSCL2	BSCL2
BSDC1	BSDC1
BTBD11	BTBD11
BTBD19	BTBD19
BTBD9	BTBD9
BTF3L4			BTF3L4
BTG1			BTG1
BTN2A1	BTN2A1
BTN2A2	BTN2A2
BTN3A2	BTN3A2
BTRC	BTRC
BUB1	BUB1
BUD31	BUD31
BZW1	BZW1
BZW1P2	BZW1P2
BZW2	BZW2
C10orf105	C10orf105
C10orf128	C10orf128
C10orf137	C10orf137
C10orf32	C10orf32
C10orf68	C10orf68
C10orf90	C10orf90
C11orf31	C11orf31
C11orf49	C11orf49
C11orf57	C11orf57
C11orf74	C11orf74
C11orf80	C11orf80
C11orf83			C11orf83
C11orf96	C11orf96
C12orf29	C12orf29
C12orf39	C12orf39
C12orf42	C12orf42
C12orf44	C12orf44
C12orf60	C12orf60
C12orf68			C12orf68
C12orf75	C12orf75
C12orf76	C12orf76
C14orf159	C14orf159
C14orf166	C14orf166
C14orf23	C14orf23
C14orf64	C14orf64
C14orf79	C14orf79
C15orf38	C15orf38
C15orf39	C15orf39
C15orf41	C15orf41
C16orf13	C16orf13
C16orf45			C16orf45
C16orf52	C16orf52
C16orf58	C16orf58
C16orf59	C16orf59
C16orf80	C16orf80
C16orf87	C16orf87
C16orf89	C16orf89
C16orf93	C16orf93
C17orf49	C17orf49
C17orf62	C17orf62
C17orf76-AS1	C17orf76-AS1
C17orf80	C17orf80
C17orf89	C17orf89
C19orf12	C19orf12
C19orf25	C19orf25
C19orf35	C19orf35
C19orf43	C19orf43
C19orf52	C19orf52
C19orf59	C19orf59
C19orf66	C19orf66
C19orf71	C19orf71
C19orf82	C19orf82
C1D	C1D
C1orf109	C1orf109
C1orf112	C1orf112
C1orf131	C1orf131
C1orf159	C1orf159
C1orf194	C1orf194
C1orf222	C1orf222
C1orf27	C1orf27
C1orf43	C1orf43
C1orf61	C1orf61
C1orf63	C1orf63
C1orf86			C1orf86
C1QA	C1QA
C1QB	C1QB
C1QC	C1QC
C1QTNF1	C1QTNF1
C1QTNF3	C1QTNF3
C1QTNF4	C1QTNF4
C1QTNF5	C1QTNF5
C1R			C1R
C1RL	C1RL
C20orf26	C20orf26
C20orf27	C20orf27
C20orf96	C20orf96
C21orf33	C21orf33
C21orf59	C21orf59
C21orf91	C21orf91
C22orf29	C22orf29
C22orf34	C22orf34
C22orf39	C22orf39
C22orf43	C22orf43
C2CD2	C2CD2
C2CD2L	C2CD2L
C2CD4C	C2CD4C
C2orf16			C2orf16
C2orf27A	C2orf27A
C2orf42	C2orf42
C2orf48	C2orf48
C2orf66	C2orf66
C2orf68	C2orf68
C2orf80	C2orf80
C3AR1	C3AR1
C3orf17	C3orf17
C3orf18	C3orf18
C3orf35	C3orf35
C3orf62			C3orf62
C3orf67	C3orf67
C3orf70			C3orf70
C3orf80			C3orf80
C4orf27			C4orf27
C4orf45	C4orf45
C4orf48	C4orf48
C5orf22	C5orf22
C5orf27	C5orf27
C5orf28	C5orf28
C5orf42	C5orf42
C5orf54	C5orf54
C6orf118			C6orf118
C6orf136			C6orf136
C6orf163	C6orf163
C6orf89	C6orf89
C7orf26			C7orf26
C7orf49	C7orf49
C8orf4	C8orf4
C8orf44	C8orf44
C9orf131	C9orf131
C9orf142	C9orf142
C9orf3	C9orf3
C9orf47	C9orf47
C9orf69	C9orf69
C9orf9	C9orf9
CA13			CA13
CA4	CA4
CA5B	CA5B
CA5BP1	CA5BP1
CABIN1	CABIN1
CACNA2D3			CACNA2D3
CACNB4	CACNB4
CACYBP	CACYBP
CAD	CAD
CALB2	CALB2
CALCOCO2	CALCOCO2
CALCR	CALCR
CALCRL	CALCRL
CALD1	CALD1
CALHM2	CALHM2
CALM2			CALM2
CALM2P2	CALM2P2
CALM3	CALM3
CALN1	CALN1
CALU	CALU
CAMK1D	CAMK1D
CAMK1G	CAMK1G
CAMK2A	CAMK2A
CAMK2B	CAMK2B
CAMK2D	CAMK2D
CAMKK2			CAMKK2
CAMKV	CAMKV
CAMLG	CAMLG
CAMSAP3	CAMSAP3
CAMTA1			CAMTA1
CAMTA2	CAMTA2
CAND2			CAND2
CAP1	CAP1
CAPG	CAPG
CAPN1	CAPN1
CAPN15			CAPN15
CAPN3	CAPN3
CAPNS1	CAPNS1
CAPRIN2	CAPRIN2
CAPS2	CAPS2
CAPZA2	CAPZA2
CARD10	CARD10
CARD14			CARD14
CARD8	CARD8
CARF	CARF
CARM1	CARM1
CARS	CARS
CARS2	CARS2
CARS-AS1	CARS-AS1
CARTPT	CARTPT
CASC10			CASC10
CASD1			CASD1
CASK	CASK
CASP1	CASP1
CASP10	CASP10
CASP4	CASP4
CASP6	CASP6
CASP7			CASP7
CASP8	CASP8
CASP9	CASP9
CASS4	CASS4
CAST	CAST
CASZ1	CASZ1
CATSPERG	CATSPERG
CAV3	CAV3
CBFA2T3	CBFA2T3
CBLN1	CBLN1
CBLN2	CBLN2
CBWD1	CBWD1
CBWD2	CBWD2
CBWD5	CBWD5
CBX3	CBX3
CBX3P3	CBX3P3
CBX7	CBX7
CC2D2A	CC2D2A
CCAR1	CCAR1
CCAR2	CCAR2
CCDC102A			CCDC102A
CCDC109B	CCDC109B
CCDC127	CCDC127
CCDC130	CCDC130
CCDC132	CCDC132
CCDC136	CCDC136
CCDC137	CCDC137
CCDC138	CCDC138
CCDC144B	CCDC144B
CCDC146	CCDC146
CCDC147	CCDC147
CCDC147-AS1	CCDC147-AS1
CCDC149	CCDC149
CCDC163P	CCDC163P
CCDC170	CCDC170
CCDC171	CCDC171
CCDC174	CCDC174
CCDC18			CCDC18
CCDC180	CCDC180
CCDC181	CCDC181
CCDC24	CCDC24
CCDC3	CCDC3
CCDC30	CCDC30
CCDC41	CCDC41
CCDC43	CCDC43
CCDC53	CCDC53
CCDC58	CCDC58
CCDC62	CCDC62
CCDC68	CCDC68
CCDC77	CCDC77
CCDC8			CCDC8
CCDC82	CCDC82
CCDC88A	CCDC88A
CCDC88B	CCDC88B
CCDC90B	CCDC90B
CCDC97	CCDC97
CCL2	CCL2
CCL22	CCL22
CCM2	CCM2
CCNA1	CCNA1
CCNC	CCNC
CCND3	CCND3
CCNF	CCNF
CCNG1			CCNG1
CCNK	CCNK
CCNL1	CCNL1
CCNL2	CCNL2
CCP110	CCP110
CCS	CCS
CCT3	CCT3
CCT5	CCT5
CCT8	CCT8
CCZ1B	CCZ1B
CD101	CD101
CD151	CD151
CD160	CD160
CD163L1	CD163L1
CD164	CD164
CD180	CD180
CD1D	CD1D
CD200R1	CD200R1
CD22	CD22
CD226	CD226
CD244	CD244
CD274			CD274
CD276	CD276
CD27-AS1	CD27-AS1
CD28	CD28
CD302			CD302
CD320	CD320
CD34	CD34
CD37	CD37
CD46	CD46
CD48	CD48
CD55	CD55
CD58			CD58
CD59			CD59
CD63			CD63
CD68	CD68
CD69	CD69
CD7	CD7
CD74	CD74
CD79B	CD79B
CD80	CD80
CD82	CD82
CD86	CD86
CD99			CD99
CD99L2			CD99L2
CD99P1			CD99P1
CDADC1	CDADC1
CDC123	CDC123
CDC14B	CDC14B
CDC16	CDC16
CDC25B	CDC25B
CDC26	CDC26
CDC27	CDC27
CDC42	CDC42
CDC42EP4			CDC42EP4
CDC42SE1	CDC42SE1
CDC42SE2	CDC42SE2
CDCA8	CDCA8
CDCP1	CDCP1
CDH13	CDH13
CDH18	CDH18
CDH2	CDH2
CDHR5	CDHR5
CDK10	CDK10
CDK11A	CDK11A
CDK11B	CDK11B
CDK12	CDK12
CDK13	CDK13
CDK16	CDK16
CDK17	CDK17
CDK18	CDK18
CDK19	CDK19
CDK20	CDK20
CDK3	CDK3
CDK5RAP1	CDK5RAP1
CDK5RAP2	CDK5RAP2
CDKL3	CDKL3
CDKN1C	CDKN1C
CDKN3	CDKN3
CDNF	CDNF
CDO1	CDO1
CDR2	CDR2
CDS2	CDS2
CDV3	CDV3
CEBPB			CEBPB
CECR1	CECR1
CELF1	CELF1
CELF3	CELF3
CELF5	CELF5
CELSR1	CELSR1
CELSR2			CELSR2
CELSR3	CELSR3
CENPJ	CENPJ
CENPO	CENPO
CENPT	CENPT
CENPV	CENPV
CENPW	CENPW
CEP104	CEP104
CEP112	CEP112
CEP128	CEP128
CEP152	CEP152
CEP170	CEP170
CEP192	CEP192
CEP250	CEP250
CEP44	CEP44
CEP57	CEP57
CEP57L1	CEP57L1
CEP68	CEP68
CEP70	CEP70
CEP78	CEP78
CEP85	CEP85
CEP85L	CEP85L
CERS2	CERS2
CERS5	CERS5
CES2	CES2
CFI	CFI
CFL2	CFL2
CFLAR	CFLAR
CGGBP1	CGGBP1
CGREF1	CGREF1
CH25H	CH25H
CHADL	CHADL
CHCHD10	CHCHD10
CHCHD7	CHCHD7
CHD1L	CHD1L
CHD5	CHD5
CHD9	CHD9
CHFR	CHFR
CHI3L1	CHI3L1
CHIC1			CHIC1
CHKA	CHKA
CHL1	CHL1
CHMP2A	CHMP2A
CHMP4A	CHMP4A
CHN2	CHN2
CHPF	CHPF
CHRDL1			CHRDL1
CHRM2	CHRM2
CHRM5	CHRM5
CHRNB3			CHRNB3
CHST10	CHST10
CHST11			CHST11
CHST15	CHST15
CHSY1			CHSY1
CHTF18	CHTF18
CHTF8	CHTF8
CHTOP	CHTOP
CIAPIN1	CIAPIN1
CIDEA			CIDEA
CIITA	CIITA
CIRBP	CIRBP
CITED1	CITED1
CIZ1	CIZ1
CKAP5			CKAP5
CKS1B	CKS1B
CLASP1	CLASP1
CLASRP	CLASRP
CLCA4	CLCA4
CLCN2	CLCN2
CLCN4			CLCN4
CLCN6	CLCN6
CLDN11	CLDN11
CLDND1	CLDND1
CLEC10A	CLEC10A
CLEC17A	CLEC17A
CLEC18B	CLEC18B
CLEC1A	CLEC1A
CLEC2B	CLEC2B
CLEC2L			CLEC2L
CLEC4A	CLEC4A
CLEC7A	CLEC7A
CLGN	CLGN
CLIC1	CLIC1
CLINT1	CLINT1
CLIP1	CLIP1
CLIP4	CLIP4
CLK1	CLK1
CLK3	CLK3
CLK4	CLK4
CLMN	CLMN
CLN3	CLN3
CLOCK	CLOCK
CLP1	CLP1
CLPB	CLPB
CLPTM1L	CLPTM1L
CLSTN3			CLSTN3
CLTC	CLTC
CLU			CLU
CLUAP1	CLUAP1
CLUH	CLUH
CMAHP	CMAHP
CMAS			CMAS
CMBL	CMBL
CMC2	CMC2
CMKLR1	CMKLR1
CMPK1	CMPK1
CMTM3	CMTM3
CMTM6			CMTM6
CMTM7	CMTM7
CNBP	CNBP
CNEP1R1	CNEP1R1
CNGB1	CNGB1
CNIH2	CNIH2
CNIH3	CNIH3
CNN1	CNN1
CNN2	CNN2
CNNM1	CNNM1
CNOT10	CNOT10
CNOT2	CNOT2
CNOT4	CNOT4
CNOT6			CNOT6
CNOT7	CNOT7
CNOT8	CNOT8
CNP	CNP
CNPY4	CNPY4
CNTFR	CNTFR
CNTN1	CNTN1
CNTN2	CNTN2
CNTNAP1			CNTNAP1
CNTNAP3B	CNTNAP3B
CNTRL	CNTRL
COA1	COA1
COA4	COA4
COBL	COBL
COBLL1	COBLL1
COG3	COG3
COG5	COG5
COG6	COG6
COG7	COG7
COG8	COG8
COL11A1	COL11A1
COL12A1	COL12A1
COL13A1	COL13A1
COL14A1	COL14A1
COL15A1	COL15A1
COL16A1	COL16A1
COL18A1	COL18A1
COL19A1			COL19A1
COL1A1	COL1A1
COL1A2	COL1A2
COL20A1	COL20A1
COL27A1	COL27A1
COL3A1	COL3A1
COL4A1	COL4A1
COL4A2	COL4A2
COL4A5	COL4A5
COL5A1	COL5A1
COL6A2	COL6A2
COL6A3	COL6A3
COL6A5	COL6A5
COL7A1	COL7A1
COL9A2			COL9A2
COLGALT1			COLGALT1
COMMD1	COMMD1
COMMD3	COMMD3
COMMD3-BMI1	COMMD3-BMI1
COMMD4	COMMD4
COMT	COMT
COMTD1	COMTD1
COPA	COPA
COPG1			COPG1
COPS3	COPS3
COPS7A			COPS7A
COPS7B	COPS7B
COPZ2	COPZ2
COQ10A	COQ10A
COQ10B	COQ10B
COQ5	COQ5
COQ6			COQ6
COQ9	COQ9
CORO1C	CORO1C
CORO2B			CORO2B
CORO7	CORO7
COX11	COX11
COX20	COX20
COX5A	COX5A
COX6C	COX6C
COX7A2L	COX7A2L
CP	CP
CPB2-AS1	CPB2-AS1
CPLX1			CPLX1
CPLX3	CPLX3
CPNE1	CPNE1
CPNE2	CPNE2
CPNE6	CPNE6
CPNE8	CPNE8
CPOX	CPOX
CPS1	CPS1
CPSF3L	CPSF3L
CPSF6	CPSF6
CPSF7	CPSF7
CPT1C	CPT1C
CPVL	CPVL
CPXM1	CPXM1
CPZ	CPZ
CRABP2	CRABP2
CRADD	CRADD
CRBN	CRBN
CREB3L1	CREB3L1
CREBRF	CREBRF
CRELD2	CRELD2
CREM	CREM
CRH	CRH
CRHBP	CRHBP
CRHR1-IT1	CRHR1-IT1
CRLF1	CRLF1
CRMP1	CRMP1
CROCC	CROCC
CROCCP3	CROCCP3
CROT	CROT
CRTAP	CRTAP
CRTC2	CRTC2
CRYAB	CRYAB
CRYM	CRYM
CRYZL1	CRYZL1
CS	CS
CSDC2	CSDC2
CSDE1	CSDE1
CSF1R	CSF1R
CSF2RA	CSF2RA
CSF2RB			CSF2RB
CSF3R	CSF3R
CSGALNACT1	CSGALNACT1
CSK	CSK
CSNK1E	CSNK1E
CSNK1G2	CSNK1G2
CSNK1G3	CSNK1G3
CSPP1	CSPP1
CSRNP2	CSRNP2
CSRNP3	CSRNP3
CSRP1	CSRP1
CSRP2	CSRP2
CSRP2BP	CSRP2BP
CSTB			CSTB
CSTF1	CSTF1
CSTF2	CSTF2
CTA-217C2.2	CTA-217C2.2
CTA-223H9.9	CTA-223H9.9
CTA-249B10.1	CTA-249B10.1
CTA-299D3.8	CTA-299D3.8
CTA-972D3.2	CTA-972D3.2
CTAGE5	CTAGE5
CTB-134F13.1	CTB-134F13.1
CTB-174D11.1	CTB-174D11.1
CTB-33G10.11	CTB-33G10.11
CTB-43E15.3	CTB-43E15.3
CTB-55O6.12	CTB-55O6.12
CTBP2P2	CTBP2P2
CTC1	CTC1
CTC-205M6.5	CTC-205M6.5
CTC-255N20.1	CTC-255N20.1
CTC-344H19.4	CTC-344H19.4
CTC-353G13.1	CTC-353G13.1
CTC-448F2.4	CTC-448F2.4
CTC-459F4.3	CTC-459F4.3
CTC-459F4.6	CTC-459F4.6
CTC-471F3.4	CTC-471F3.4
CTC-564N23.2	CTC-564N23.2
CTC-575D19.1	CTC-575D19.1
CTD-2013N17.4	CTD-2013N17.4
CTD-2033D15.1	CTD-2033D15.1
CTD-2047H16.4	CTD-2047H16.4
CTD-2050B12.1	CTD-2050B12.1
CTD-2058B24.3	CTD-2058B24.3
CTD-2124B8.2	CTD-2124B8.2
CTD-2179L22.1	CTD-2179L22.1
CTD-2186M15.3	CTD-2186M15.3
CTD-2195M15.1	CTD-2195M15.1
CTD-2201E9.2	CTD-2201E9.2
CTD-2206G10.1	CTD-2206G10.1
CTD-2243E23.1	CTD-2243E23.1
CTD-2260A17.2	CTD-2260A17.2
CTD-2267D19.3	CTD-2267D19.3
CTD-2269F5.1	CTD-2269F5.1
CTD-2314B22.3	CTD-2314B22.3
CTD-2337A12.1	CTD-2337A12.1
CTD-2339M3.1	CTD-2339M3.1
CTD-2342J14.6	CTD-2342J14.6
CTD-2370N5.3	CTD-2370N5.3
CTD-2501E16.1	CTD-2501E16.1
CTD-2514K5.4	CTD-2514K5.4
CTD-2517M22.17	CTD-2517M22.17
CTD-2521M24.6	CTD-2521M24.6
CTD-2521M24.9	CTD-2521M24.9
CTD-2527I21.9	CTD-2527I21.9
CTD-2540B15.7	CTD-2540B15.7
CTD-2545H1.1	CTD-2545H1.1
CTD-2545M3.8	CTD-2545M3.8
CTD-2547L24.3	CTD-2547L24.3
CTD-2554C21.3	CTD-2554C21.3
CTD-2561B21.11	CTD-2561B21.11
CTD-2561J22.2	CTD-2561J22.2
CTD-2636A23.2	CTD-2636A23.2
CTD-3018O17.3	CTD-3018O17.3
CTD-3096M3.2	CTD-3096M3.2
CTD-3110H11.1	CTD-3110H11.1
CTD-3162L10.5	CTD-3162L10.5
CTD-3184A7.4	CTD-3184A7.4
CTD-3185P2.1	CTD-3185P2.1
CTD-3187F8.14	CTD-3187F8.14
CTDSPL	CTDSPL
CTDSPL2	CTDSPL2
CTH	CTH
CTNNA1	CTNNA1
CTNNA2	CTNNA2
CTNNBIP1	CTNNBIP1
CTNND1	CTNND1
CTPS1	CTPS1
CTSB	CTSB
CTSH	CTSH
CTSL	CTSL
CTSS	CTSS
CTTN	CTTN
CTTNBP2NL	CTTNBP2NL
CTU2	CTU2
CTXN3			CTXN3
CUEDC1	CUEDC1
CUEDC2	CUEDC2
CUL4A	CUL4A
CUL5	CUL5
CUL9	CUL9
CUX1	CUX1
CUX2	CUX2
CWF19L1	CWF19L1
CWF19L2	CWF19L2
CXCL12	CXCL12
CXCR4	CXCR4
CXorf21	CXorf21
CXorf40A	CXorf40A
CXorf57	CXorf57
[truncated: 4,862 more rows]

## Sheet: miRNA
miRNA lists for comparison in house ASD DEGs with public cohorts
Enlisted miRNA	ASD_miRNA	Wu et al 2016
hsa-miR-3687	hsa-miR-3687	hsa-miR-3687
hsa-miR-101-1	hsa-miR-101-1
hsa-miR-106b	hsa-miR-106b
hsa-miR-107		hsa-miR-107
hsa-miR-10a-5p		hsa-miR-10a-5p
hsa-miR-1180	hsa-miR-1180
hsa-miR-1181	hsa-miR-1181
hsa-miR-1200	hsa-miR-1200
hsa-miR-1229	hsa-miR-1229
hsa-miR-124-2	hsa-miR-124-2
hsa-miR-1250	hsa-miR-1250
hsa-miR-1254-1	hsa-miR-1254-1
hsa-miR-1255a	hsa-miR-1255a
hsa-miR-1256	hsa-miR-1256
hsa-miR-1258	hsa-miR-1258
hsa-miR-125b1	hsa-miR-125b1
hsa-miR-126	hsa-miR-126
hsa-miR-1260b	hsa-miR-1260b
hsa-miR-1262	hsa-miR-1262
hsa-miR-1269b	hsa-miR-1269b
hsa-miR-127	hsa-miR-127
hsa-miR-1277	hsa-miR-1277
hsa-miR-1277-3p		hsa-miR-1277-3p
hsa-miR-1282	hsa-miR-1282
hsa-miR-128-2	hsa-miR-128-2
hsa-miR-1285-1	hsa-miR-1285-1
hsa-miR-129-2-3p		hsa-miR-129-2-3p
hsa-miR-1296	hsa-miR-1296
hsa-miR-1301	hsa-miR-1301
hsa-miR-1302-8	hsa-miR-1302-8
hsa-miR-130a	hsa-miR-130a
hsa-miR-130b-5p		hsa-miR-130b-5p
hsa-miR-1343	hsa-miR-1343
hsa-miR-136	hsa-miR-136
hsa-miR-139	hsa-miR-139
hsa-miR-148a-3p		hsa-miR-148a-3p
hsa-miR-153-1	hsa-miR-153-1
hsa-miR-1537	hsa-miR-1537
hsa-miR-154	hsa-miR-154
hsa-miR-155-5p		hsa-miR-155-5p
hsa-miR-181a1	hsa-miR-181a1
hsa-miR-184	hsa-miR-184
hsa-miR-18b-5p		hsa-miR-18b-5p
hsa-miR-190a	hsa-miR-190a
hsa-miR-1913	hsa-miR-1913
hsa-miR-1972-2	hsa-miR-1972-2
hsa-miR-199a1	hsa-miR-199a1
hsa-miR-204-3p		hsa-miR-204-3p
hsa-miR-2053	hsa-miR-2053
hsa-miR-20b-5p		hsa-miR-20b-5p
hsa-miR-21	hsa-miR-21
hsa-miR-2115	hsa-miR-2115
hsa-miR-21-3p		hsa-miR-21-3p
hsa-miR-218-2-3p		hsa-miR-218-2-3p
hsa-miR-221-3p		hsa-miR-221-3p
hsa-miR-223-3p		hsa-miR-223-3p
hsa-miR-2277	hsa-miR-2277
hsa-miR-2277-5p		hsa-miR-2277-5p
hsa-miR-23a-3p		hsa-miR-23a-3p
hsa-miR-2467	hsa-miR-2467
hsa-miR-2681	hsa-miR-2681
hsa-miR-26a2	hsa-miR-26a2
hsa-miR-27b	hsa-miR-27b
hsa-miR-301a	hsa-miR-301a
hsa-miR-302a	hsa-miR-302a
hsa-miR-30a	hsa-miR-30a
hsa-miR-3115	hsa-miR-3115
hsa-miR-3133	hsa-miR-3133
hsa-miR-3139	hsa-miR-3139
hsa-miR-3140	hsa-miR-3140
hsa-miR-3151	hsa-miR-3151
hsa-miR-3155a	hsa-miR-3155a
hsa-miR-3161	hsa-miR-3161
hsa-miR-3176	hsa-miR-3176
hsa-miR-3180-4	hsa-miR-3180-4
hsa-miR-3191	hsa-miR-3191
hsa-miR-3192	hsa-miR-3192
hsa-miR-320c1	hsa-miR-320c1
hsa-miR-335-3p		hsa-miR-335-3p
hsa-miR-337	hsa-miR-337
hsa-miR-338	hsa-miR-338
hsa-miR-339	hsa-miR-339
hsa-miR-3605	hsa-miR-3605
hsa-miR-3609	hsa-miR-3609
hsa-miR-361	hsa-miR-361
hsa-miR-3614	hsa-miR-3614
hsa-miR-3615	hsa-miR-3615
hsa-miR-363-3p		hsa-miR-363-3p
hsa-miR-3650	hsa-miR-3650
hsa-miR-365a	hsa-miR-365a
hsa-miR-3661	hsa-miR-3661
hsa-miR-3671	hsa-miR-3671
hsa-miR-3672	hsa-miR-3672
hsa-miR-3676	hsa-miR-3676
hsa-miR-3679	hsa-miR-3679
hsa-miR-3680-1	hsa-miR-3680-1
hsa-miR-3682	hsa-miR-3682
hsa-miR-3685	hsa-miR-3685
hsa-miR-3688-2	hsa-miR-3688-2
hsa-miR-370	hsa-miR-370
hsa-miR-374a	hsa-miR-374a
hsa-miR-376a1	hsa-miR-376a1
hsa-miR-381	hsa-miR-381
hsa-miR-3911	hsa-miR-3911
hsa-miR-3935	hsa-miR-3935
hsa-miR-3936	hsa-miR-3936
hsa-miR-3938		hsa-miR-3938
hsa-miR-3943	hsa-miR-3943
hsa-miR-421	hsa-miR-421
hsa-miR-424-3p		hsa-miR-424-3p
hsa-miR-424-5p		hsa-miR-424-5p
hsa-miR-4253	hsa-miR-4253
hsa-miR-425-3p		hsa-miR-425-3p
hsa-miR-4257	hsa-miR-4257
hsa-miR-4269	hsa-miR-4269
hsa-miR-4271	hsa-miR-4271
hsa-miR-4279	hsa-miR-4279
hsa-miR-4304	hsa-miR-4304
hsa-miR-4312	hsa-miR-4312
hsa-miR-432	hsa-miR-432
hsa-miR-433	hsa-miR-433
hsa-miR-4419a	hsa-miR-4419a
hsa-miR-4427	hsa-miR-4427
hsa-miR-4442	hsa-miR-4442
hsa-miR-4447	hsa-miR-4447
hsa-miR-4451	hsa-miR-4451
hsa-miR-4482-1	hsa-miR-4482-1
hsa-miR-4486	hsa-miR-4486
hsa-miR-449b-5p		hsa-miR-449b-5p
hsa-miR-450b-5p		hsa-miR-450b-5p
hsa-miR-4513	hsa-miR-4513
hsa-miR-4515	hsa-miR-4515
hsa-miR-4517	hsa-miR-4517
hsa-miR-4523	hsa-miR-4523
hsa-miR-4526	hsa-miR-4526
hsa-miR-4534	hsa-miR-4534
hsa-miR-4635	hsa-miR-4635
hsa-miR-4639	hsa-miR-4639
hsa-miR-4644	hsa-miR-4644
hsa-miR-4650-1	hsa-miR-4650-1
hsa-miR-4653	hsa-miR-4653
hsa-miR-4665	hsa-miR-4665
hsa-miR-4668	hsa-miR-4668
hsa-miR-4669	hsa-miR-4669
hsa-miR-4676	hsa-miR-4676
hsa-miR-4677	hsa-miR-4677
hsa-miR-4680	hsa-miR-4680
hsa-miR-4694	hsa-miR-4694
hsa-miR-4697	hsa-miR-4697
hsa-miR-4712	hsa-miR-4712
hsa-miR-4714	hsa-miR-4714
hsa-miR-4729	hsa-miR-4729
hsa-miR-4730	hsa-miR-4730
hsa-miR-4742	hsa-miR-4742
hsa-miR-4746	hsa-miR-4746
hsa-miR-4753	hsa-miR-4753
hsa-miR-4755	hsa-miR-4755
hsa-miR-4760	hsa-miR-4760
hsa-miR-4762	hsa-miR-4762
hsa-miR-4768	hsa-miR-4768
hsa-miR-4777	hsa-miR-4777
hsa-miR-4798	hsa-miR-4798
hsa-miR-484		hsa-miR-484
hsa-miR-491-5p		hsa-miR-491-5p
hsa-miR-495	hsa-miR-495
hsa-miR-496	hsa-miR-496
hsa-miR-5000	hsa-miR-5000
hsa-miR-5001	hsa-miR-5001
hsa-miR-5002	hsa-miR-5002
hsa-miR-5096		hsa-miR-5096
hsa-miR-5190	hsa-miR-5190
hsa-miR-5191	hsa-miR-5191
hsa-miR-5192	hsa-miR-5192
hsa-miR-544b	hsa-miR-544b
hsa-miR-548a3	hsa-miR-548a3
hsa-miR-548aa1	hsa-miR-548aa1
hsa-miR-548aq	hsa-miR-548aq
hsa-miR-548ar	hsa-miR-548ar
hsa-miR-548av	hsa-miR-548av
hsa-miR-548f2	hsa-miR-548f2
hsa-miR-548i1	hsa-miR-548i1
hsa-miR-548k	hsa-miR-548k
hsa-miR-548l	hsa-miR-548l
hsa-miR-548v	hsa-miR-548v
hsa-miR-549	hsa-miR-549
hsa-miR-550a3	hsa-miR-550a3
hsa-miR-553	hsa-miR-553
hsa-miR-5581	hsa-miR-5581
hsa-miR-562	hsa-miR-562
hsa-miR-5687	hsa-miR-5687
hsa-miR-5688	hsa-miR-5688
hsa-miR-569	hsa-miR-569
hsa-miR-5692c2	hsa-miR-5692c2
hsa-miR-5693	hsa-miR-5693
hsa-miR-5706	hsa-miR-5706
hsa-miR-573	hsa-miR-573
hsa-miR-576	hsa-miR-576
hsa-miR-577	hsa-miR-577
hsa-miR-578	hsa-miR-578
hsa-miR-579	hsa-miR-579
hsa-miR-581	hsa-miR-581
hsa-miR-582	hsa-miR-582
hsa-miR-586	hsa-miR-586
hsa-miR-595	hsa-miR-595
hsa-miR-598	hsa-miR-598
hsa-miR-603	hsa-miR-603
hsa-miR-605	hsa-miR-605
hsa-miR-613	hsa-miR-613
hsa-miR-619	hsa-miR-619
hsa-miR-619-5p		hsa-miR-619-5p
hsa-miR-620	hsa-miR-620
hsa-miR-621	hsa-miR-621
hsa-miR-627	hsa-miR-627
hsa-miR-628	hsa-miR-628
hsa-miR-629-5p		hsa-miR-629-5p
hsa-miR-631	hsa-miR-631
hsa-miR-635	hsa-miR-635
hsa-miR-644a	hsa-miR-644a
hsa-miR-648	hsa-miR-648
hsa-miR-651-5p		hsa-miR-651-5p
hsa-miR-655	hsa-miR-655
hsa-miR-657	hsa-miR-657
hsa-miR-708-5p		hsa-miR-708-5p
hsa-miR-744	hsa-miR-744
hsa-miR-760	hsa-miR-760
hsa-miR-765	hsa-miR-765
hsa-miR-766-3p		hsa-miR-766-3p
hsa-miR-770	hsa-miR-770
hsa-miR-873	hsa-miR-873
hsa-miR-874	hsa-miR-874
hsa-miR-874-3p		hsa-miR-874-3p
hsa-miR-876	hsa-miR-876
hsa-miR-887-3p		hsa-miR-887-3p
hsa-miR-9-1	hsa-miR-9-1
hsa-miR-9-3	hsa-miR-9-3
hsa-miR-940		hsa-miR-940
hsa-miR-941-1	hsa-miR-941-1
hsa-miR-941-2	hsa-miR-941-2
hsa-miR-95	hsa-miR-95
hsa-miR-99a	hsa-miR-99a
hsa-miR-99b	hsa-miR-99b
hsa-miR-let7a1	hsa-miR-let7a1
hsa-miR-let7a2	hsa-miR-let7a2
hsa-miR-let7d	hsa-miR-let7d
hsa-miR-let7f1	hsa-miR-let7f1
hsa_can_1002-m		hsa_can_1002-m
hsa_can_1155-m		hsa_can_1155-m
hsa_can_1727-m		hsa_can_1727-m
hsa_can_2071-m		hsa_can_2071-m
hsa_can_2434-m		hsa_can_2434-m
hsa_can_257-m		hsa_can_257-m
hsa_can_270-m		hsa_can_270-m
hsa_can_575-m		hsa_can_575-m
hsa_can_74-m		hsa_can_74-m
hsa-chr2_4541-m		hsa-chr2_4541-m
hsa-chr5_13097-m		hsa-chr5_13097-m
hsa-chr5_14497-s		hsa-chr5_14497-s
hsa-chr9_24118-m		hsa-chr9_24118-m
hsa-chrX_20124-m		hsa-chrX_20124-m
hsa-let-7g-3p		hsa-let-7g-3p
hsa-P1-can676-m		hsa-P1-can676-m
hsa-P1-can888-m		hsa-P1-can888-m
hsa-P1-can914-m		hsa-P1-can914-m
hsa-P2-can246-m		hsa-P2-can246-m
hsa-P5-can399-m		hsa-P5-can399-m
hsa-P7-can8443-m		hsa-P7-can8443-m
hsa-P9-can627-m		hsa-P9-can627-m
