# Supplementary material for: Allele-specific expression in a family quartet with autism reveals mono-to-biallelic switch and novel transcriptional processes of autism susceptibility genes
Source: Sci Rep. 2018 Mar 9;8:4277. doi: 10.1038/s41598-018-22753-4 (PMC5844893; doi:10.1038/s41598-018-22753-4)
Supplement: Supplementary file 8 — Table S7 [file 41598_2018_22753_MOESM8_ESM.xlsx]

## Sheet: Table S7
miRNA ID	Transcript ID	Expression level (FPKM)		Expression level (weighted)		qPCR(Non-ASD)		qPCR(ASD)
		Non-ASD	ASD	Non-ASD	ASD	mean	SEM	mean	SEM
hsa-miR-4257	ENST00000581735	1.50124	0.226227	0.261918	1.73808
hsa-miR-586	ENST00000385035	3.40276	0.516444	0.263545	1.73645
hsa-miR-26A2	ENST00000385054	1.49644	0.246936	0.283285	1.71672
hsa-miR-2277	ENST00000515916	0.616976	0.0817886	0.234095	1.76591	5.7876e-05	5.2716e-06	0.00029016	3.1322e-05
hsa-miR-1302-8	ENST00000408342	3.37001	0.450238	0.235711	1.76429
hsa-miR-184	ENST00000384962	1.28364	0.263721	0.340866	1.65913	2.3078e-07	1.8831e-08	4.3941e-07	2.9907e-08
hsa-miR-4451	ENST00000580577	3.46208	0.705179	0.338438	1.66156
hsa-miR-4515	ENST00000584082	2.35915	0.435949	0.311938	1.68806
hsa-miR-365A	ENST00000362260	1.97669	0.367149	0.313289	1.68671	2.4496e-05	4.2151e-06	0.00041635	0.00010019
hsa-miR-548K	ENST00000408406	2.61415	0.618569	0.382693	1.61731
hsa-miR-627	ENST00000384979	1.21145	0.295521	0.392205	1.60779
hsa-miR-548F2	ENST00000408855	5.6197	1.39888	0.398622	1.60138
hsa-miR-199A1	ENST00000385019	1.51935	0.384476	0.403898	1.5961
hsa-miR-4534	ENST00000578108	0.882472	0.199875	0.369336	1.63066
hsa-miR-5191	ENST00000577455	0.986005	0.216892	0.360616	1.63938
hsa-miR-4486	ENST00000578325	1.91054	0.52402	0.430484	1.56952
hsa-miR-603	ENST00000385195	2.19465	0.602721	0.43092	1.56908
hsa-miR-4644	ENST00000579929	3.07976	0.840923	0.428968	1.57103
hsa-miR-4798	ENST00000578126	1.6429	0.455892	0.434433	1.56557
hsa-miR-3676	ENST00000579470	7.0979	1.92284	0.426315	1.57368
hsa-miR-621	ENST00000384919	4.75566	1.27832	0.423707	1.57629
hsa-miR-1277	ENST00000408536	1.72054	0.620285	0.529971	1.47003
hsa-miR-550A3	ENST00000390735	1.64749	0.595711	0.531126	1.46887
hsa-miR-5706	ENST00000579841	1.41757	0.518962	0.53597	1.46403
hsa-miR-5581	ENST00000580821	3.05348	1.1366	0.542519	1.45748
hsa-miR-4419A	ENST00000583845	1.04246	0.399162	0.553768	1.44623
hsa-miR-760	ENST00000390220	1.06365	0.410869	0.557292	1.44271
hsa-miR-4677	ENST00000584153	2.89025	1.13192	0.56284	1.43716
hsa-miR-628	ENST00000385229	21.0564	8.29782	0.565358	1.43464
hsa-miR-3682	ENST00000581338	7.33193	2.98867	0.579166	1.42083
hsa-miR-744	ENST00000578242	2.06873	0.844118	0.579583	1.42042
hsa-miR-302A	ENST00000385192	2.10811	0.869991	0.584259	1.41574
hsa-miR-644A	ENST00000385262	5.71247	2.29798	0.573746	1.42625
hsa-miR-3139	ENST00000579145	5.4425	2.27097	0.588832	1.41117
hsa-miR-573	ENST00000384964	3.24838	1.36107	0.590556	1.40944
hsa-miR-5000	ENST00000577717	1.20385	0.3829	0.482622	1.51738
hsa-miR-99B	ENST00000384819	1.30697	0.416163	0.483031	1.51697
hsa-miR-3180-4	ENST00000582223	1.83067	0.57898	0.480551	1.51945
hsa-miR-3161	ENST00000577977	2.39271	0.750019	0.477304	1.5227
hsa-miR-873	ENST00000401120	1.56756	0.492716	0.478301	1.5217
hsa-miR-130A	ENST00000385274	0.775525	0.249161	0.486317	1.51368
hsa-miR-2467	ENST00000584559	2.10391	0.649881	0.47199	1.52801
hsa-miR-4712	ENST00000583750	6.42558	2.11911	0.496006	1.50399
hsa-miR-655	ENST00000362159	0.828689	0.271467	0.493506	1.50649
hsa-miR-4517	ENST00000578855	3.10751	1.03177	0.498526	1.50147
hsa-miR-548L	ENST00000408303	0.905049	0.301328	0.499559	1.50044
hsa-miR-496	ENST00000385226	0.791476	0.267821	0.505658	1.49434
hsa-miR-874	ENST00000401190	1.36732	0.466344	0.508647	1.49135
hsa-miR-1285-1	ENST00000408593	2.69549	0.927852	0.512153	1.48785
hsa-miR-3192	ENST00000584920	0.965757	0.33851	0.519081	1.48092
hsa-miR-635	ENST00000384830	3.40642	1.19446	0.519231	1.48077
hsa-miR-5693	ENST00000577722	1.18168	0.416565	0.521278	1.47872
hsa-miR-553	ENST00000385017	1.83932	0.648419	0.521292	1.47871
hsa-miR-1255A	ENST00000408338	5.19859	2.23617	0.601545	1.39846
hsa-miR-LET7A1	ENST00000362295	2.14653	0.944054	0.610923	1.38908
hsa-miR-4665	ENST00000581132	7.49973	3.38634	0.622142	1.37786
hsa-miR-619	ENST00000384890	1.23343	0.557751	0.622775	1.37723
hsa-miR-338	ENST00000390137	1.89567	0.867994	0.628147	1.37185
hsa-miR-548V	ENST00000584165	2.74694	1.32143	0.649612	1.35039
hsa-miR-4762	ENST00000585261	1.12798	0.544934	0.651479	1.34852
hsa-miR-3115	ENST00000577915	1.79278	0.85434	0.645486	1.35451
hsa-miR-LET7F1	ENST00000362202	10.9889	5.18568	0.641214	1.35879
hsa-miR-581	ENST00000384895	1.82089	0.853068	0.638056	1.36194
hsa-miR-1343	ENST00000516053	1.21503	0.682464	0.719332	1.28067
hsa-miR-421	ENST00000365696	23.8557	13.3384	0.717232	1.28277
hsa-miR-3176	ENST00000582210	2.26054	1.2783	0.72244	1.27756
hsa-miR-579	ENST00000385221	1.84656	1.00139	0.703236	1.29676
hsa-miR-361	ENST00000362181	3.06647	1.60175	0.686236	1.31376
hsa-miR-1301	ENST00000408518	2.57603	1.34663	0.68659	1.31341
hsa-miR-4729	ENST00000584140	1.46319	0.763403	0.685714	1.31429
hsa-miR-577	ENST00000385196	1.0764	0.559053	0.683667	1.31633
hsa-miR-1256	ENST00000408881	2.11979	1.12409	0.693053	1.30695
hsa-miR-4523	ENST00000580425	2.49757	1.50931	0.753359	1.24664
hsa-miR-5001	ENST00000580185	2.15857	1.30079	0.752041	1.24796
hsa-miR-124-2	ENST00000385081	2.1875	1.27717	0.737253	1.26275
hsa-miR-1972-2	ENST00000458813	1.57768	0.999079	0.775454	1.22455
hsa-miR-4427	ENST00000585213	1.87446	1.17816	0.771901	1.2281
hsa-miR-3935	ENST00000583472	1.89288	1.1801	0.768049	1.23195
hsa-miR-1296	ENST00000408136	21.9674	13.6219	0.765505	1.23449
hsa-miR-3650	ENST00000581972	3.01904	1.95905	0.787069	1.21293
hsa-miR-2681	ENST00000581814	3.25359	2.11251	0.787354	1.21265
hsa-miR-3671	ENST00000580455	6.1612	3.99097	0.78623	1.21377
hsa-miR-3679	ENST00000581102	3.69416	2.4351	0.794582	1.20542
hsa-miR-4269	ENST00000578705	2.93731	1.93229	0.793613	1.20639
hsa-miR-657	ENST00000385003	2.35329	1.59441	0.807767	1.19223
hsa-miR-136	ENST00000385207	0.0336903	2.36098	1.97186	0.0281377	5.6962e-05	1.4223e-06	1.0103e-05	1.3686e-06
hsa-miR-495	ENST00000385010	0.327871	2.06155	1.72556	0.274436
hsa-miR-1250	ENST00000408098	0.169711	0.969698	1.70211	0.297893
hsa-miR-2053	ENST00000459295	0.399238	2.36516	1.71116	0.288843
hsa-miR-181A1	ENST00000385026	0.367607	1.9777	1.68652	0.313483
hsa-miR-LET7D	ENST00000362263	0.966024	4.614	1.65376	0.346244
hsa-miR-4635	ENST00000583759	0.326029	1.64524	1.66922	0.330781
hsa-miR-4650-1	ENST00000579075	0.38758	1.90952	1.66255	0.337452
hsa-miR-3672	ENST00000584290	0.699703	3.44341	1.66223	0.337767
hsa-miR-21	ENST00000362134	0.0525349	0.644066	1.84917	0.150832	0.0187	0.0041799	0.00059181	8.9345e-05
hsa-miR-941-1	ENST00000401127	0.126007	0.925938	1.76043	0.23957
hsa-miR-3151	ENST00000583423	0.346842	2.98595	1.79186	0.208139
hsa-miR-5002	ENST00000584713	0.398539	3.47339	1.79414	0.205861
hsa-miR-4668	ENST00000582284	1.97885	3.13892	1.22667	0.773325
hsa-miR-4669	ENST00000585099	0.923512	1.45416	1.22318	0.77682
hsa-miR-125B1	ENST00000385236	3.52964	5.70302	1.2354	0.764599
hsa-miR-433	ENST00000384837	0.842441	1.36751	1.23759	0.762407
hsa-miR-876	ENST00000401147	2.48807	4.05174	1.2391	0.7609
hsa-miR-4639	ENST00000584938	1.5875	2.58645	1.23933	0.76067
hsa-miR-101-1	ENST00000362265	1.12817	1.68238	1.19719	0.802811
hsa-miR-4680	ENST00000580906	0.990657	1.49218	1.202	0.798004
hsa-miR-648	ENST00000385046	2.87414	4.3805	1.20764	0.792359
hsa-miR-4442	ENST00000583412	2.61885	4.05625	1.21534	0.784662
hsa-miR-3609	ENST00000582661	7.64799	11.7599	1.21187	0.788132
hsa-miR-126	ENST00000362291	2.1804	4.13719	1.30974	0.690263
hsa-miR-5688	ENST00000580619	1.03022	1.99091	1.31799	0.68201
hsa-miR-582	ENST00000365731	1.01308	1.94565	1.31519	0.684807
hsa-miR-3685	ENST00000579373	2.73586	5.08849	1.30068	0.699319
hsa-miR-3605	ENST00000583214	2.52502	4.7172	1.30269	0.697306
hsa-miR-99A	ENST00000384906	4.64104	8.39873	1.28817	0.711829
hsa-miR-3133	ENST00000583157	0.629126	1.14768	1.29185	0.708154
hsa-miR-381	ENST00000362150	0.859474	1.57273	1.29326	0.706745
hsa-miR-548AQ	ENST00000580207	0.687599	1.25929	1.29364	0.706357
hsa-miR-770	ENST00000390219	32.8476	58.3808	1.27988	0.720118
hsa-miR-4513	ENST00000581077	0.801147	1.39939	1.27186	0.728138
hsa-miR-LET7A2	ENST00000362105	1.141	2.00839	1.27542	0.724585
hsa-miR-3936	ENST00000584304	3.7198	6.37696	1.26317	0.73683
hsa-miR-548AR	ENST00000582191	8.36886	14.0515	1.25346	0.746541
hsa-miR-5687	ENST00000581367	8.13328	13.5194	1.24875	0.751249
hsa-miR-4742	ENST00000581069	1.41314	2.35744	1.25044	0.749561
hsa-miR-548A3	ENST00000385297	2.41615	3.27458	1.15085	0.849153
hsa-miR-569	ENST00000385228	1.57484	2.17515	1.16008	0.839917
hsa-miR-9-3	ENST00000385084	1.61322	2.2147	1.15713	0.84287
hsa-miR-3687	ENST00000577708	19.9971	25.3217	1.11749	0.882508
hsa-miR-27B	ENST00000385129	2.09807	2.73747	1.13223	0.867771
hsa-miR-3615	ENST00000581999	7.95959	8.53987	1.03517	0.96483
hsa-miR-30A	ENST00000385092	3.26638	4.06255	1.10863	0.891366
hsa-miR-1260B	ENST00000582890	4.1002	5.02186	1.10104	0.898964
hsa-miR-1282	ENST00000408865	15.6792	18.8219	1.09109	0.90891
hsa-miR-548AV	ENST00000583040	4.98879	5.85237	1.07966	0.920342
hsa-miR-3911	ENST00000577791	11.8368	13.9831	1.08313	0.916874
hsa-miR-1269B	ENST00000580405	4.88316	5.78995	1.08496	0.91504
hsa-miR-605	ENST00000385078	0.337767	1.10331	1.53123	0.46877
hsa-miR-190A	ENST00000388402	0.257927	0.844596	1.53211	0.467885
hsa-miR-4447	ENST00000580126	0.407182	1.33542	1.53267	0.467326
hsa-miR-4697	ENST00000582977	1.83978	5.84583	1.52124	0.47876
hsa-miR-1262	ENST00000408276	0.252946	0.801548	1.52025	0.479749
hsa-miR-128-2	ENST00000384893	1.54984	4.96798	1.52443	0.47557
hsa-miR-1258	ENST00000408313	0.236724	0.766942	1.52828	0.471719
hsa-miR-9-1	ENST00000385198	1.9775	6.78166	1.54847	0.451527
hsa-miR-595	ENST00000384905	0.385285	1.39636	1.5675	0.432505
hsa-miR-548AA1	ENST00000384971	0.785877	2.84254	1.56682	0.433179
hsa-miR-4312	ENST00000579909	0.454963	1.62199	1.56189	0.438106
hsa-miR-153-1	ENST00000384914	0.496507	1.78336	1.56444	0.435558
hsa-miR-106B	ENST00000385301	0.345099	1.50641	1.62722	0.372776	6.32e-05	1.3375e-06	0.00013415	1.8433e-05
hsa-miR-4271	ENST00000582451	0.561248	2.47718	1.63057	0.369433
hsa-miR-1181	ENST00000408639	0.887274	3.68551	1.61193	0.388067
hsa-miR-5192	ENST00000579892	0.229906	0.982699	1.62081	0.379194
hsa-miR-1180	ENST00000408613	0.359111	1.52078	1.61794	0.382055
hsa-miR-2115	ENST00000516657	0.34154	1.36069	1.59871	0.401285
hsa-miR-4653	ENST00000585107	0.341762	1.36492	1.5995	0.400499
hsa-miR-127	ENST00000384876	0.879142	3.56399	1.60427	0.395731	0.00043727	1.6692e-05	0.00031742	3.3541e-05
hsa-miR-4777	ENST00000583710	0.328285	1.3249	1.60285	0.397155
hsa-miR-544B	ENST00000582372	0.302749	1.13159	1.57786	0.422144
hsa-miR-562	ENST00000384894	0.54038	2.04235	1.58154	0.418456
hsa-miR-4755	ENST00000583905	0.220419	0.837638	1.58335	0.416649
hsa-miR-339	ENST00000362153	0.342511	1.30429	1.58403	0.415971
hsa-miR-3688-2	ENST00000583455	0.265774	1.01188	1.58397	0.416034
hsa-miR-765	ENST00000390226	0.198243	0.75946	1.586	0.413997
hsa-miR-1229	ENST00000408467	0.357006	1.37788	1.58844	0.411561
hsa-miR-139	ENST00000606837	0.223225	0.875725	1.59375	0.406251
hsa-miR-301A	ENST00000385261	0.553328	2.15546	1.59146	0.408543
hsa-miR-3155A	ENST00000577482	0.371645	1.44568	1.591	0.409002
hsa-miR-4760	ENST00000585040	0.568327	1.28952	1.38819	0.611812
hsa-miR-5692C2	ENST00000577959	1.0395	2.32078	1.3813	0.618698
hsa-miR-4279	ENST00000582091	0.421249	0.938916	1.38059	0.619409
hsa-miR-337	ENST00000362281	0.670561	1.43853	1.36412	0.635877
hsa-miR-4694	ENST00000578534	0.840462	1.80942	1.36566	0.634339
hsa-miR-370	ENST00000362135	0.816589	1.79419	1.37445	0.625552
hsa-miR-620	ENST00000385232	0.486617	1.06347	1.37214	0.627858
hsa-miR-4304	ENST00000580964	0.649681	1.35709	1.35251	0.647489
hsa-miR-613	ENST00000385248	0.815137	1.68948	1.34909	0.650908
hsa-miR-941-2	ENST00000401322	0.794036	1.64463	1.34879	0.651205
hsa-miR-376A1	ENST00000584362	0.632963	1.24226	1.32492	0.67508
hsa-miR-374A	ENST00000362298	0.922977	1.85625	1.3358	0.664197
hsa-miR-3661	ENST00000577394	15.0018	30.1706	1.3358	0.664202
hsa-miR-4746	ENST00000579802	0.566612	1.15024	1.33994	0.660059
hsa-miR-4253	ENST00000581187	0.553482	1.12092	1.33889	0.66111
hsa-miR-1254-1	ENST00000408257	0.950171	2.30328	1.4159	0.5841
hsa-miR-3943	ENST00000585069	0.583158	1.47056	1.4321	0.567905
hsa-miR-598	ENST00000384868	0.42544	1.05487	1.4252	0.574799
hsa-miR-631	ENST00000384904	1.5817	3.92173	1.42519	0.574805
hsa-miR-320C1	ENST00000408566	1.15486	3.43289	1.49655	0.503454
hsa-miR-548I1	ENST00000408810	0.470939	1.41384	1.50027	0.499729
hsa-miR-3614	ENST00000581261	2.38272	7.15031	1.50011	0.499887
hsa-miR-5190	ENST00000581537	1.58737	4.55612	1.48324	0.516765
hsa-miR-549	ENST00000385268	0.268962	0.777721	1.48607	0.513932
hsa-miR-4676	ENST00000583078	0.412739	1.19276	1.48584	0.514157
hsa-miR-95	ENST00000385072	0.513755	1.51153	1.49266	0.507341
hsa-miR-4526	ENST00000583168	0.398685	1.17081	1.49196	0.508042
hsa-miR-1200	ENST00000408398	2.23057	6.49834	1.48892	0.511076
hsa-miR-3191	ENST00000577414	0.274612	0.803519	1.49058	0.509422
hsa-miR-4768	ENST00000585270	0.515258	1.50808	1.49069	0.509315
hsa-miR-3140	ENST00000583685	1.92844	5.63428	1.49001	0.509986
hsa-miR-4753	ENST00000585119	0.41262	1.20513	1.48988	0.510116
hsa-miR-1537	ENST00000410899	0.368408	1.03476	1.47489	0.525109
hsa-miR-576	ENST00000385253	0.433474	1.18968	1.46589	0.534113
hsa-miR-3680-1	ENST00000581433	0.679429	1.85978	1.46485	0.53515
hsa-miR-1913	ENST00000411026	0.453797	1.25398	1.46855	0.531448
hsa-miR-4714	ENST00000580728	0.79954	2.22125	1.47064	0.529358
hsa-miR-4730	ENST00000584535	0.409168	1.13424	1.46979	0.530214
hsa-miR-432	ENST00000606207	1.38535	3.70339	1.45552	0.544477
hsa-miR-4482-1	ENST00000583050	1.7062	4.41976	1.44296	0.557039
hsa-miR-578	ENST00000384828	1.72669	4.54001	1.44893	0.551068
hsa-miR-154	ENST00000385243	0.352888	0.921876	1.44635	0.553652
