# Supplementary material for: Allele-specific expression in a family quartet with autism reveals mono-to-biallelic switch and novel transcriptional processes of autism susceptibility genes
Source: Sci Rep. 2018 Mar 9;8:4277. doi: 10.1038/s41598-018-22753-4 (PMC5844893; doi:10.1038/s41598-018-22753-4)
Supplement: Supplementary file 9 — Table S8 [file 41598_2018_22753_MOESM9_ESM.xlsx]

## Sheet: Table S8
Up-regulation	Category	Subcategory	Enrichment	p-value	-log(p-value)	observed	miRNAs/precursors
	Gene Ontology (miRWalk)	receptor activity	depleted	0.00295587	2.52931	4	hsa-miR-421; hsa-miR-577; hsa-miR-1256; hsa-miR-657
	Pathways (miRWalk)	viral myocarditis	depleted	0.0134656	1.87077	3	hsa-miR-421; hsa-miR-3176; hsa-miR-1256
	Gene Ontology (miRWalk)	integral to plasma membrane	depleted	0.0134656	1.87077	3	hsa-miR-421; hsa-miR-1256; hsa-miR-657
	Gene Ontology (miRWalk)	response to organic cyclic compound	depleted	0.0254902	1.59363	2	hsa-miR-1256; hsa-miR-657
Down-regulation	Category	Subcategory	Enrichment	p-value	-log(p-value)	observed	miRNAs/precursors
	Gene Ontology (miRWalk)	nucleoplasm	depleted	0.0220665	1.65627	4	hsa-miR-765; hsa-miR-613; hsa-miR-3943; hsa-miR-1913
