# Supplementary material for: Allele-specific expression in a family quartet with autism reveals mono-to-biallelic switch and novel transcriptional processes of autism susceptibility genes
Source: Sci Rep. 2018 Mar 9;8:4277. doi: 10.1038/s41598-018-22753-4 (PMC5844893; doi:10.1038/s41598-018-22753-4)
Supplement: Supplementary file 10 — Table S9 [file 41598_2018_22753_MOESM10_ESM.xlsx]

## Sheet: Table S9
miRNA	ASD increase/decrease	Target genes matched our RNA-seq data
		Transcript Id	Gene Id(name)
miR-365a-3p	increase	ENST00000405666	ENSG00000173153 (ESRRA)
		ENST00000260184	ENSG00000181381 (DDX60L)
		ENST00000431922	ENSG00000184574 (LPAR5)
		ENST00000454817	ENSG00000114270 (COL7A1)
		ENST00000436592	ENSG00000236882 (C5orf27)
		ENST00000366518	ENSG00000162849 (KIF26B)
		ENST00000337743	ENSG00000089123 (TASP1)
		ENST00000550797	ENSG00000167550 (RHEBL1)
		ENST00000358825	ENSG00000170325 (PRDM10)
		ENST00000290039	ENSG00000158966 (CACHD1)
		ENST00000429772	ENSG00000134291 (TMEM106C)
		ENST00000568027	ENSG00000166669 (ATF7IP2)
		ENST00000352083	ENSG00000110693 (SOX6)
		ENST00000427331	ENSG00000144619 (CNTN4)
		ENST00000312046	ENSG00000164830 (OXR1)
		ENST00000412285	ENSG00000081377 (CDC14B)
		ENST00000312413	ENSG00000011021 (CLCN6)
		ENST00000528851	ENSG00000110077 (MS4A6A)
		ENST00000473392	ENSG00000122254 (HS3ST2)
		ENST00000373812	ENSG00000198492 (YTHDF2)
		ENST00000366618	ENSG00000183780 (SLC35F3)
		ENST00000262241	ENSG00000089902 (RCOR1)
		ENST00000290271	ENSG00000159167 (STC1)
		ENST00000343796	ENSG00000113580 (NR3C1)
		ENST00000359707	ENSG00000138757 (G3BP2)
		ENST00000367245	ENSG00000120279 (MYCT1)
		ENST00000429888	ENSG00000114857 (NKTR)
		ENST00000423485	ENSG00000131747 (TOP2A)
miR-2277-3p	increase	ENST00000396583	ENSG00000144642 (RBMS3)
		ENST00000409998	ENSG00000064989 (CALCRL)
		ENST00000559140	ENSG00000166173 (LARP6)
		ENST00000409592	ENSG00000135905 (DOCK10)
		ENST00000299927	ENSG00000166716 (ZNF592)
		ENST00000524388	ENSG00000149380 (P4HA3)
		ENST00000504360	ENSG00000188848 (BEND4)
		ENST00000546090	ENSG00000065320 (NTN1)
		ENST00000378081	ENSG00000101247 (NDUFAF5)
		ENST00000600406	ENSG00000087074 (PPP1R15A)
miR-184-3p	increase	ENST00000553915	ENSG00000100462 (PRMT5)
		ENST00000371564	ENSG00000101096 (NFATC2)
		ENST00000244766	ENSG00000124785 (NRN1)
		ENST00000568470	ENSG00000172831 (CES2)
		ENST00000265087	ENSG00000113739 (STC2)
		ENST00000372431	ENSG00000100979 (PLTP)
miR-21-5p	decrease	ENST00000382040	ENSG00000134321 (RSAD2)
		ENST00000327835	ENSG00000164684 (ZNF704)
		ENST00000452959	ENSG00000168314 (MOBP)
		ENST00000345714	ENSG00000104205 (SGK3)
		ENST00000394800	ENSG00000015479 (MATR3)
		ENST00000265362	ENSG00000075213 (SEMA3A)
		ENST00000244221	ENSG00000124374 (PAIP2B)
		ENST00000521724	ENSG00000044115 (CTNNA1)
		ENST00000378528	ENSG00000139323 (POC1B)
		ENST00000297785	ENSG00000165092 (ALDH1A1)
		ENST00000409977	ENSG00000214376 (VSTM5)
		ENST00000375765	ENSG00000165023 (DIRAS2)
miR-136-5p	decrease	ENST00000585201	ENSG00000197971 (MBP)
		ENST00000314332	ENSG00000180596 (HIST1H2BC)
		ENST00000446228	ENSG00000144290 (SLC4A10)
miR-127-3p	decreased	NA

## Sheet: hsa-miR-365a-3p 
Transcript Id	Gene Id(name)	Mirna Name	miTG score
ENST00000400301	ENSG00000090686 (USP48)	hsa-miR-365a-3p	0.999928
UTR3	1:22005841-22005866	0.161235
UTR3	1:22004972-22005000	0.00526632
ENST00000338965	ENSG00000188211 (NCR3LG1)	hsa-miR-365a-3p	0.999353
UTR3	11:17396229-17396246	0.0666962
UTR3	11:17397156-17397169	0.00314349
UTR3	11:17397741-17397746	0.00545819
UTR3	11:17397784-17397796	0.00184617
UTR3	11:17398678-17398687	0.0535716
ENST00000344721	ENSG00000151623 (NR3C2)	hsa-miR-365a-3p	0.999035
UTR3	4:149002061-149002069	0.119843
UTR3	4:149001395-149001414	0.00433253
ENST00000263640	ENSG00000115170 (ACVR1)	hsa-miR-365a-3p	0.998486
UTR3	2:158593836-158593842	0.023153
UTR3	2:158593734-158593750	0.0936481
ENST00000281523	ENSG00000151789 (ZNF385D)	hsa-miR-365a-3p	0.998041
UTR3	3:21462340-21462347	0.0781803
UTR3	3:21461959-21461977	0.00602092
UTR3	3:21461631-21461657	0.00338845
UTR3	3:21461123-21461151	0.00296666
UTR3	3:21460542-21460547	0.00489185
UTR3	3:21460118-21460140	0.0171365
ENST00000375110	ENSG00000120616 (EPC1)	hsa-miR-365a-3p	0.997181
UTR3	10:32556695-32556702	0.106623
ENST00000261180	ENSG00000072657 (TRHDE)	hsa-miR-365a-3p	0.996136
UTR3	12:73057403-73057415	0.0885102
UTR3	12:73059220-73059240	0.0129395
ENST00000361729	ENSG00000007968 (E2F2)	hsa-miR-365a-3p	0.995949
UTR3	1:23834826-23834849	0.00313144
UTR3	1:23832944-23832965	0.0975431
ENST00000380934	ENSG00000147862 (NFIB)	hsa-miR-365a-3p	0.99454
UTR3	9:14087294-14087309	0.0518294
UTR3	9:14087283-14087304	0.0114105
UTR3	9:14087120-14087142	0.00190028
UTR3	9:14082729-14082736	0.0177785
UTR3	9:14082265-14082270	0.0128555
ENST00000409036	ENSG00000091428 (RAPGEF4)	hsa-miR-365a-3p	0.994396
UTR3	2:173917267-173917282	0.0953442
ENST00000312521	ENSG00000174738 (NR1D2)	hsa-miR-365a-3p	0.994006
UTR3	3:24020807-24020812	0.00304853
UTR3	3:24021383-24021402	0.0611928
UTR3	3:24021418-24021425	0.0299984
ENST00000370440	ENSG00000122482 (ZNF644)	hsa-miR-365a-3p	0.99352
UTR3	1:91381885-91381895	0.0929573
ENST00000309241	ENSG00000155846 (PPARGC1B)	hsa-miR-365a-3p	0.993006
UTR3	5:149229940-149229965	0.00098825
UTR3	5:149231433-149231450	0.00322929
UTR3	5:149231865-149231889	0.00230031
UTR3	5:149232345-149232365	0.00126178
UTR3	5:149233800-149233824	0.083921
ENST00000331710	ENSG00000183735 (TBK1)	hsa-miR-365a-3p	0.992868
UTR3	12:64895215-64895222	0.0601673
UTR3	12:64895636-64895653	0.0312115
ENST00000524135	ENSG00000185728 (YTHDF3)	hsa-miR-365a-3p	0.989516
UTR3	8:64098897-64098905	0.0596857
UTR3	8:64099105-64099122	0.0204701
UTR3	8:64123609-64123622	0.00310314
UTR3	8:64123999-64124007	0.00176934
ENST00000370693	ENSG00000112208 (BAG2)	hsa-miR-365a-3p	0.988759
UTR3	6:57049341-57049347	0.0116484
UTR3	6:57050029-57050034	0.00343604
UTR3	6:57050716-57050731	0.00204873
UTR3	6:57051725-57051734	0.00200015
UTR3	6:57051936-57051941	0.0026029
UTR3	6:57054114-57054141	0.0621388
ENST00000290858	ENSG00000067955 (CBFB)	hsa-miR-365a-3p	0.988392
UTR3	16:67132919-67132939	0.0344975
UTR3	16:67133195-67133210	0.00671624
UTR3	16:67134101-67134107	0.0179113
UTR3	16:67134712-67134718	0.024219
ENST00000575877	ENSG00000141480 (ARRB2)	hsa-miR-365a-3p	0.986741
UTR3	17:4624523-4624533	0.0811435
ENST00000406451	ENSG00000048052 (HDAC9)	hsa-miR-365a-3p	0.985884
UTR3	7:19035847-19035868	0.0739318
UTR3	7:19039758-19039763	0.00330505
UTR3	7:19041079-19041090	0.00355412
UTR3	7:18688132-18688151	0.00759551
ENST00000410026	ENSG00000173559 (NABP1)	hsa-miR-365a-3p	0.985282
UTR3	2:192550686-192550710	0.0479294
UTR3	2:192552253-192552275	0.00184554
UTR3	2:192553442-192553447	0.00299014
UTR3	2:192554100-192554110	0.01097
UTR3	2:192555032-192555050	0.00141412
UTR3	2:192557566-192557590	0.00169256
UTR3	2:192558231-192558257	0.0013825
UTR3	2:192559102-192559111	0.00176267
UTR3	2:192559815-192559836	0.00129582
UTR3	2:192560752-192560774	0.00813087
ENST00000367390	ENSG00000143355 (LHX9)	hsa-miR-365a-3p	0.983789
UTR3	1:197898933-197898961	0.00474451
UTR3	1:197899324-197899329	0.005043
UTR3	1:197899841-197899849	0.00516563
UTR3	1:197900033-197900044	0.0096418
UTR3	1:197901047-197901071	0.0441431
UTR3	1:197901479-197901496	0.00299575
UTR3	1:197901544-197901572	0.000942629
UTR3	1:197904342-197904367	0.00513342
ENST00000405666	ENSG00000173153 (ESRRA)	hsa-miR-365a-3p	0.983671
UTR3	11:64083887-64083903	0.0776893
ENST00000403491	ENSG00000162599 (NFIA)	hsa-miR-365a-3p	0.981705
UTR3	1:61921136-61921152	0.006761
UTR3	1:61921266-61921293	0.00539942
UTR3	1:61922705-61922725	0.00372911
UTR3	1:61923822-61923835	0.0422529
UTR3	1:61924890-61924896	0.00746729
UTR3	1:61926828-61926836	0.00578664
UTR3	1:61927860-61927865	0.00440187
ENST00000368323	ENSG00000143622 (RIT1)	hsa-miR-365a-3p	0.98054
UTR3	1:155867879-155867891	0.0747701
ENST00000481579	ENSG00000077254 (USP33)	hsa-miR-365a-3p	0.980488
UTR3	1:78162859-78162871	0.0747252
ENST00000395003	ENSG00000043143 (JADE2)	hsa-miR-365a-3p	0.980377
UTR3	5:133915343-133915371	0.0690071
UTR3	5:133916756-133916775	0.00123001
UTR3	5:133918184-133918202	0.00439397
ENST00000317025	ENSG00000147548 (WHSC1L1)	hsa-miR-365a-3p	0.980258
UTR3	8:38132191-38132209	0.00567484
UTR3	8:38128247-38128266	0.00563532
UTR3	8:38127611-38127634	0.0632203
ENST00000400405	ENSG00000215475 (SIAH3)	hsa-miR-365a-3p	0.979838
UTR3	13:46357334-46357356	0.0741788
ENST00000358220	ENSG00000047056 (WDR37)	hsa-miR-365a-3p	0.978793
UTR3	10:1175574-1175593	0.0733354
ENST00000260184	ENSG00000181381 (DDX60L)	hsa-miR-365a-3p	0.978542
UTR3	4:169277892-169277899	0.0731392
ENST00000431721	ENSG00000068745 (IP6K2)	hsa-miR-365a-3p	0.977108
UTR3	3:48731852-48731867	0.00556797
UTR3	3:48730975-48730996	0.0664901
ENST00000257831	ENSG00000135373 (EHF)	hsa-miR-365a-3p	0.974793
UTR3	11:34680828-34680838	0.0704444
ENST00000360647	ENSG00000163848 (ZNF148)	hsa-miR-365a-3p	0.974772
UTR3	3:124950963-124950974	0.0101669
UTR3	3:124950624-124950641	0.00793016
UTR3	3:124950031-124950037	0.0171577
UTR3	3:124949186-124949211	0.00148898
UTR3	3:124949115-124949121	0.000998085
UTR3	3:124949084-124949099	0.00109567
UTR3	3:124948618-124948646	0.0256139
UTR3	3:124948021-124948044	0.00597942
ENST00000540014	ENSG00000164463 (CREBRF)	hsa-miR-365a-3p	0.974554
UTR3	5:172560836-172560841	0.0115952
UTR3	5:172562413-172562423	0.00280972
UTR3	5:172563597-172563614	0.00458369
UTR3	5:172563885-172563891	0.00455991
UTR3	5:172565204-172565211	0.0467379
ENST00000381007	ENSG00000197860 (SGTB)	hsa-miR-365a-3p	0.972473
UTR3	5:64964899-64964915	0.0113989
UTR3	5:64963167-64963175	0.00195353
UTR3	5:64962342-64962352	0.0357908
UTR3	5:64962145-64962155	0.0203634
UTR3	5:64976561-64976567	0.0181392
ENST00000533297	ENSG00000150768 (DLAT)	hsa-miR-365a-3p	0.972044
UTR3	11:111933385-111933408	0.0687068
ENST00000410080	ENSG00000196504 (PRPF40A)	hsa-miR-365a-3p	0.969438
UTR3	2:153512201-153512221	0.0654036
UTR3	2:153510135-153510145	0.00180259
ENST00000431922	ENSG00000184574 (LPAR5)	hsa-miR-365a-3p	0.964817
UTR3	12:6728991-6729007	0.0217854
UTR3	12:6728950-6728968	0.00882045
UTR3	12:6728067-6728074	0.0342207
ENST00000370489	ENSG00000198018 (ENTPD7)	hsa-miR-365a-3p	0.964801
UTR3	10:101464762-101464780	0.00585122
UTR3	10:101465172-101465188	0.0589678
ENST00000379361	ENSG00000165186 (PTCHD1)	hsa-miR-365a-3p	0.964086
UTR3	X:23412403-23412417	0.00402823
UTR3	X:23412653-23412668	0.00389103
UTR3	X:23414322-23414343	0.00222788
UTR3	X:23414816-23414835	0.00649963
UTR3	X:23415451-23415458	0.0206582
UTR3	X:23415847-23415856	0.00255793
UTR3	X:23416355-23416364	0.00097309
UTR3	X:23421669-23421678	0.0236421
ENST00000454817	ENSG00000114270 (COL7A1)	hsa-miR-365a-3p	0.963795
UTR3	3:48601526-48601547	0.0643809
UTR3	3:48624050-48624056	0.00834326
UTR3	3:48616942;48617021-48616948;48617030	0.00902117
ENST00000560258	ENSG00000180304 (OAZ2)	hsa-miR-365a-3p	0.96357
UTR3	15:64980661-64980686	0.0201224
UTR3	15:64980303-64980308	0.00560729
UTR3	15:64980246-64980264	0.0385066
ENST00000260408	ENSG00000137845 (ADAM10)	hsa-miR-365a-3p	0.962724
UTR3	15:58888518-58888536	0.00424439
UTR3	15:58888448-58888467	0.0463058
UTR3	15:58887614-58887642	0.0132965
ENST00000334660	ENSG00000187446 (CHP1)	hsa-miR-365a-3p	0.96138
UTR3	15:41571761-41571768	0.050936
UTR3	15:41573545-41573555	0.0123092
ENST00000271915	ENSG00000143603 (KCNN3)	hsa-miR-365a-3p	0.960261
UTR3	1:154679531-154679557	0.00409745
UTR3	1:154678345-154678351	0.00382861
UTR3	1:154676948-154676969	0.00134325
UTR3	1:154674318-154674323	0.00211878
UTR3	1:154670017-154670032	0.0213487
UTR3	1:154669975-154669981	0.0300224
ENST00000599847	ENSG00000152439 (ZNF773)	hsa-miR-365a-3p	0.959658
UTR3	19:58025202-58025227	0.0115996
UTR3	19:58025407-58025429	0.0301091
UTR3	19:58028349-58028355	0.020794
ENST00000466382	ENSG00000117713 (ARID1A)	hsa-miR-365a-3p	0.959113
UTR3	1:27102120-27102138	0.0399376
UTR3	1:27105561-27105579	0.0119898
UTR3	1:27106213-27106219	0.0103468
ENST00000540714	ENSG00000183354 (KIAA2026)	hsa-miR-365a-3p	0.957359
UTR3	9:5922034-5922039	0.00328881
UTR3	9:5920203-5920208	0.00536407
UTR3	9:5919643-5919670	0.0529048
ENST00000317802	ENSG00000178021 (TSPYL6)	hsa-miR-365a-3p	0.953831
UTR3	2:54481980-54482005	0.00438065
UTR3	2:54481845-54481850	0.00673263
UTR3	2:54481623-54481641	0.049085
ENST00000261438	ENSG00000109787 (KLF3)	hsa-miR-365a-3p	0.948103
UTR3	4:38701757-38701764	0.0460044
UTR3	4:38702175-38702195	0.00709857
UTR3	4:38702421-38702440	0.00508538
ENST00000328747	ENSG00000146757 (ZNF92)	hsa-miR-365a-3p	0.945482
UTR3	7:64865226-64865246	0.00480836
UTR3	7:64865747-64865774	0.0525295
ENST00000428443	ENSG00000187231 (SESTD1)	hsa-miR-365a-3p	0.945477
UTR3	2:179974560-179974565	0.00706135
UTR3	2:179973972-179973997	0.019455
UTR3	2:179972420-179972431	0.00575743
UTR3	2:179971100-179971116	0.0178499
UTR3	2:179970867-179970888	0.00203293
UTR3	2:179968711-179968727	0.00255368
UTR3	2:179967986-179968007	0.00232962
UTR3	2:179997096-179997116	0.00799297
ENST00000266383	ENSG00000139044 (B4GALNT3)	hsa-miR-365a-3p	0.944587
UTR3	12:671253-671263	0.0438725
UTR3	12:671305-671330	0.00279995
UTR3	12:672392-672417	0.00726326
UTR3	12:672623-672646	0.00312034
ENST00000436592	ENSG00000236882 (C5orf27)	hsa-miR-365a-3p	0.944418
UTR3	5:95194838-95194851	0.0202609
UTR3	5:95195034-95195051	0.0367426
ENST00000306954	ENSG00000170270 (C14orf142)	hsa-miR-365a-3p	0.943811
UTR3	14:93669608-93669627	0.0512563
UTR3	14:93669445-93669459	0.00555923
ENST00000330796	ENSG00000185238 (PRMT3)	hsa-miR-365a-3p	0.942837
UTR3	11:20419232-20419242	0.0565176
ENST00000358602	ENSG00000132466 (ANKRD17)	hsa-miR-365a-3p	0.941824
UTR3	4:73941356-73941375	0.0540238
UTR3	4:74019651-74019665	0.0113478
UTR3	4:74014543-74014568	0.00561252
UTR3	4:73985906-73985913	0.0241649
ENST00000546590	ENSG00000179104 (TMTC2)	hsa-miR-365a-3p	0.941594
UTR3	12:83290060-83290074	0.0229238
UTR3	12:83424635-83424656	0.00338287
UTR3	12:83526432-83526437	0.00242316
UTR3	12:83526897-83526907	0.00226042
UTR3	12:83527321-83527326	0.00214608
UTR3	12:83527641-83527646	0.00248212
UTR3	12:83527834-83527840	0.0120666
UTR3	12:83527873-83527892	0.00845945
ENST00000379687	ENSG00000173681 (CXorf23)	hsa-miR-365a-3p	0.94126
UTR3	X:19935166-19935173	0.0468983
UTR3	X:19934610-19934615	0.00435457
UTR3	X:19934343-19934358	0.00221285
UTR3	X:19932245-19932269	0.0012839
UTR3	X:19984705-19984725	0.0155263
UTR3	X:19971984-19971990	0.0107368
ENST00000392288	ENSG00000196268 (ZNF493)	hsa-miR-365a-3p	0.940374
UTR3	19:21609898-21609911	0.0457113
UTR3	19:21610031-21610054	0.00566633
UTR3	19:21610206-21610211	0.00388041
UTR3	19:21605736-21605762	0.0113103
ENST00000354489	ENSG00000111837 (MAK)	hsa-miR-365a-3p	0.938254
UTR3	6:10763176-10763199	0.0352497
UTR3	6:10762972-10762978	0.0199279
ENST00000587536	ENSG00000267106 (C19orf82)	hsa-miR-365a-3p	0.937305
UTR3	19:9743092;9744136-9743093;9744152	0.0148507
UTR3	19:9744333-9744338	0.022373
UTR3	19:9745325-9745330	0.017688
ENST00000434009	ENSG00000009413 (REV3L)	hsa-miR-365a-3p	0.937248
UTR3	6:111737573-111737582	0.00878351
UTR3	6:111688574-111688588	0.0019884
UTR3	6:111656705-111656730	0.00330934
UTR3	6:111620567-111620585	0.0408145
ENST00000537526	ENSG00000124422 (USP22)	hsa-miR-365a-3p	0.936028
UTR3	17:20905702-20905722	0.00528737
UTR3	17:20903781-20903799	0.04137
UTR3	17:20903731-20903737	0.00183046
UTR3	17:20903647-20903652	0.00170963
UTR3	17:20903215-20903241	0.00436237
ENST00000311128	ENSG00000174839 (DENND6A)	hsa-miR-365a-3p	0.935069
UTR3	3:57613770-57613787	0.00863956
UTR3	3:57613711-57613716	0.0070426
UTR3	3:57613622-57613650	0.00684922
UTR3	3:57612741-57612746	0.0031407
UTR3	3:57612684-57612705	0.00312671
UTR3	3:57611994-57612000	0.00978031
UTR3	3:57611876-57611894	0.00553188
UTR3	3:57611228-57611248	0.010189
ENST00000277900	ENSG00000148700 (ADD3)	hsa-miR-365a-3p	0.934856
UTR3	10:111893791-111893817	0.0497631
UTR3	10:111893856-111893861	0.00447954
ENST00000510930	ENSG00000113593 (PPWD1)	hsa-miR-365a-3p	0.934506
UTR3	5:64872849-64872871	0.054149
ENST00000265138	ENSG00000113369 (ARRDC3)	hsa-miR-365a-3p	0.930624
UTR3	5:90665129-90665156	0.0206582
UTR3	5:90664865-90664877	0.0324816
ENST00000265362	ENSG00000075213 (SEMA3A)	hsa-miR-365a-3p	0.929954
UTR3	7:83590590-83590611	0.0311293
UTR3	7:83589747-83589752	0.0031453
UTR3	7:83589135-83589140	0.00310059
UTR3	7:83585599-83585604	0.00305744
UTR3	7:83585517-83585527	0.00485989
UTR3	7:83585125-83585130	0.00767847
ENST00000354631	ENSG00000107614 (TRDMT1)	hsa-miR-365a-3p	0.928852
UTR3	10:17210910-17210917	0.036349
UTR3	10:17201220-17201225	0.0103576
UTR3	10:17186935-17186953	0.00598989
ENST00000262213	ENSG00000067167 (TRAM1)	hsa-miR-365a-3p	0.92768
UTR3	8:71487101-71487106	0.00526148
UTR3	8:71487017-71487034	0.0148183
UTR3	8:71485776-71485781	0.00785181
UTR3	8:71485730-71485736	0.0244771
ENST00000507331	ENSG00000186867 (QRFPR)	hsa-miR-365a-3p	0.927381
UTR3	4:122250470-122250480	0.0523362
ENST00000540438	ENSG00000048028 (USP28)	hsa-miR-365a-3p	0.925854
UTR3	11:113679910-113679924	0.00446261
UTR3	11:113675764;113679020-113675768;113679036	0.00655195
UTR3	11:113675460-113675465	0.00309377
UTR3	11:113672334-113672341	0.0378608
ENST00000396700	ENSG00000168952 (STXBP6)	hsa-miR-365a-3p	0.924989
UTR3	14:25281512-25281522	0.00489103
UTR3	14:25279052-25279076	0.0468732
ENST00000243457	ENSG00000123700 (KCNJ2)	hsa-miR-365a-3p	0.924806
UTR3	17:68173067-68173074	0.049854
UTR3	17:68173577-68173601	0.00186715
ENST00000549258	ENSG00000134294 (SLC38A2)	hsa-miR-365a-3p	0.924392
UTR3	12:46760915-46760929	0.00936869
UTR3	12:46760670-46760698	0.0242187
UTR3	12:46756333-46756338	0.00383644
UTR3	12:46753875-46753888	0.00704809
UTR3	12:46752622-46752627	0.00715207
ENST00000335056	ENSG00000104970 (KIR3DX1)	hsa-miR-365a-3p	0.92355
UTR3	19:55054929-55054936	0.0391675
UTR3	19:55055383-55055406	0.00460851
UTR3	19:55055530-55055555	0.00293858
UTR3	19:55055687-55055693	0.00471344
ENST00000366518	ENSG00000162849 (KIF26B)	hsa-miR-365a-3p	0.922153
UTR3	1:245868361-245868375	0.000820643
UTR3	1:245868651-245868656	0.00178305
UTR3	1:245868979-245868995	0.00120454
UTR3	1:245871325-245871349	0.00236334
UTR3	1:245872580-245872595	0.00566329
UTR3	1:245872705-245872715	0.0392727
ENST00000367405	ENSG00000177888 (ZBTB41)	hsa-miR-365a-3p	0.922085
UTR3	1:197127770-197127794	0.0263871
UTR3	1:197125993-197126018	0.00253022
UTR3	1:197124952-197124957	0.00251179
UTR3	1:197123701-197123713	0.00349522
UTR3	1:197123302-197123320	0.0037023
UTR3	1:197123166-197123172	0.0124653
ENST00000448705	ENSG00000085377 (PREP)	hsa-miR-365a-3p	0.921669
UTR3	6:105770741-105770748	0.0509975
ENST00000429348	ENSG00000177873 (ZNF619)	hsa-miR-365a-3p	0.92064
UTR3	3:40530018-40530040	0.0161754
UTR3	3:40530048-40530064	0.0311804
UTR3	3:40530583-40530601	0.00341011
ENST00000376717	ENSG00000106772 (PRUNE2)	hsa-miR-365a-3p	0.920397
UTR3	9:79229092-79229116	0.00332795
UTR3	9:79228862-79228885	0.0351075
UTR3	9:79228630-79228635	0.00411429
UTR3	9:79227128-79227138	0.00816202
ENST00000371099	ENSG00000087460 (GNAS)	hsa-miR-365a-3p	0.92037
UTR3	20:57432018-57432026	0.0503112
UTR3	20:57429587-57429594	0.00539446
ENST00000359943	ENSG00000196937 (FAM3C)	hsa-miR-365a-3p	0.917502
UTR3	7:120989878-120989888	0.00375741
UTR3	7:120989370-120989393	0.0432697
UTR3	7:120991220-120991232	0.0336058
ENST00000423057	ENSG00000128512 (DOCK4)	hsa-miR-365a-3p	0.916697
UTR3	7:111367353-111367379	0.0490795
UTR3	7:111407156;111409585-111407174;111409592	0.0103316
ENST00000306503	ENSG00000171150 (SOCS5)	hsa-miR-365a-3p	0.915029
UTR3	2:46987553-46987573	0.0334356
UTR3	2:46987879-46987897	0.00403787
UTR3	2:46988806-46988826	0.00204204
UTR3	2:46989343-46989348	0.00536387
UTR3	2:46990107-46990119	0.00467028
ENST00000373191	ENSG00000126070 (AGO3)	hsa-miR-365a-3p	0.914962
UTR3	1:36524080-36524100	0.00833353
UTR3	1:36528106-36528122	0.00175272
UTR3	1:36528403-36528408	0.00227142
UTR3	1:36528788-36528799	0.0303185
UTR3	1:36529010-36529023	0.00222563
UTR3	1:36532675-36532690	0.00131175
UTR3	1:36533241-36533269	0.00117176
UTR3	1:36536290-36536295	0.00215027
ENST00000409974	ENSG00000222004 (C7orf71)	hsa-miR-365a-3p	0.912661
UTR3	7:26686666-26686672	0.0332744
UTR3	7:26686664-26686686	0.00311646
UTR3	7:26686699-26686704	0.0116573
UTR3	7:26686053-26686066	0.0118428
ENST00000549143	ENSG00000062485 (CS)	hsa-miR-365a-3p	0.911425
UTR3	12:56666298-56666321	0.00283463
UTR3	12:56665840-56665855	0.0459715
ENST00000334884	ENSG00000005483 (KMT2E)	hsa-miR-365a-3p	0.910861
UTR3	7:104753003-104753028	0.00803235
UTR3	7:104753763-104753779	0.0104411
UTR3	7:104754477-104754494	0.0234291
UTR3	7:104754785-104754790	0.00678961
ENST00000455385	ENSG00000008282 (SYPL1)	hsa-miR-365a-3p	0.910759
UTR3	7:105732178-105732187	0.0099736
UTR3	7:105731508-105731518	0.0386982
ENST00000309447	ENSG00000174145 (KIAA1239)	hsa-miR-365a-3p	0.907512
UTR3	4:37449643-37449655	0.0460516
UTR3	4:37448216-37448231	0.0206061
ENST00000341189	ENSG00000102401 (ARMCX3)	hsa-miR-365a-3p	0.906524
UTR3	X:100882754-100882769	0.0478378
ENST00000367097	ENSG00000130338 (TULP4)	hsa-miR-365a-3p	0.906106
UTR3	6:158927947-158927959	0.00390265
UTR3	6:158928080-158928096	0.00298858
UTR3	6:158928238-158928264	0.00654312
UTR3	6:158928700-158928720	0.00241862
UTR3	6:158932354-158932359	0.00892223
UTR3	6:158932406-158932411	0.00462031
UTR3	6:158932690-158932712	0.0183618
ENST00000262844	ENSG00000101935 (AMMECR1)	hsa-miR-365a-3p	0.904204
UTR3	X:109441567-109441589	0.0102463
UTR3	X:109440409-109440420	0.00235121
UTR3	X:109437579-109437591	0.0311977
UTR3	X:109445746;109459746-109445764;109459750	0.0333135
ENST00000532414	ENSG00000254726 (MEX3A)	hsa-miR-365a-3p	0.903111
UTR3	1:156046046-156046065	0.00496048
UTR3	1:156045260-156045267	0.0422295
ENST00000370396	ENSG00000171100 (MTM1)	hsa-miR-365a-3p	0.902636
UTR3	X:149840124-149840134	0.0181854
UTR3	X:149840542-149840548	0.00792902
UTR3	X:149841751-149841761	0.020987
ENST00000282059	ENSG00000152242 (C18orf25)	hsa-miR-365a-3p	0.902171
UTR3	18:43843174-43843190	0.0136533
UTR3	18:43843513-43843519	0.020629
UTR3	18:43843788-43843796	0.00358268
UTR3	18:43844244-43844260	0.00742766
UTR3	18:43844749-43844754	0.00172256
ENST00000257868	ENSG00000135414 (GDF11)	hsa-miR-365a-3p	0.90185
UTR3	12:56144813-56144840	0.00857878
UTR3	12:56146076-56146092	0.0383772
ENST00000367242	ENSG00000163444 (TMEM183A)	hsa-miR-365a-3p	0.901191
UTR3	1:202993207-202993219	0.00856124
UTR3	1:202993541-202993555	0.0221133
UTR3	1:202993754-202993767	0.0161601
ENST00000359370	ENSG00000113578 (FGF1)	hsa-miR-365a-3p	0.901062
UTR3	5:141974327-141974335	0.00407386
UTR3	5:141972492-141972499	0.042737
ENST00000425380	ENSG00000198331 (HYLS1)	hsa-miR-365a-3p	0.900752
UTR3	11:125770488-125770510	0.0467542
ENST00000510439	ENSG00000184206 (GOLGA6L4)	hsa-miR-365a-3p	0.899279
UTR3	15:84912490-84912516	0.00134957
UTR3	15:84914025-84914052	0.045137
ENST00000609713	ENSG00000157542 (KCNJ6)	hsa-miR-365a-3p	0.89744
UTR3	21:38996742-38996747	0.00464561
UTR3	21:38996224-38996250	0.00190665
UTR3	21:38993070-38993090	0.00143178
UTR3	21:38992135-38992141	0.00380978
UTR3	21:38991594-38991616	0.00253622
UTR3	21:38990516-38990521	0.0014574
UTR3	21:38987394-38987402	0.007203
UTR3	21:38986560-38986566	0.00507888
UTR3	21:38986356-38986372	0.00165904
UTR3	21:38985420-38985435	0.00664082
UTR3	21:38983002-38983016	0.00228344
UTR3	21:38981839-38981845	0.00495867
UTR3	21:38980603-38980626	0.00254616
ENST00000327435	ENSG00000182551 (ADI1)	hsa-miR-365a-3p	0.896408
UTR3	2:3501655-3501682	0.045975
ENST00000566029	ENSG00000177200 (CHD9)	hsa-miR-365a-3p	0.896303
UTR3	16:53359042-53359048	0.0373241
UTR3	16:53360920-53360948	0.00249794
UTR3	16:53361658-53361676	0.00613451
ENST00000460448	ENSG00000174776 (WDR49)	hsa-miR-365a-3p	0.896076
UTR3	3:167322126-167322132	0.0299397
UTR3	3:167320049-167320055	0.0159769
ENST00000453744	ENSG00000109332 (UBE2D3)	hsa-miR-365a-3p	0.895425
UTR3	4:103718541-103718546	0.0138661
UTR3	4:103718161-103718175	0.00608881
UTR3	4:103717068-103717075	0.0258477
ENST00000394171	ENSG00000185551 (NR2F2)	hsa-miR-365a-3p	0.893586
UTR3	15:96881041-96881051	0.00407115
UTR3	15:96882116-96882137	0.00342035
UTR3	15:96883443-96883458	0.0379927
ENST00000374183	ENSG00000119411 (BSPRY)	hsa-miR-365a-3p	0.893187
UTR3	9:116133468-116133484	0.0438754
UTR3	9:116124672;116130539-116124674;116130560	0.0143107
ENST00000355661	ENSG00000166689 (PLEKHA7)	hsa-miR-365a-3p	0.893158
UTR3	11:16809668-16809682	0.0454107
ENST00000240093	ENSG00000104290 (FZD3)	hsa-miR-365a-3p	0.891944
UTR3	8:28421176-28421190	0.00944795
UTR3	8:28422471-28422476	0.00207039
UTR3	8:28423029-28423034	0.00300632
UTR3	8:28426263-28426268	0.0015042
UTR3	8:28426308-28426314	0.000635802
UTR3	8:28426907-28426918	0.0024044
UTR3	8:28428168-28428182	0.00157493
UTR3	8:28429709-28429730	0.00177568
UTR3	8:28430211-28430236	0.00221363
UTR3	8:28430803-28430819	0.00279195
UTR3	8:28431456-28431469	0.0165123
UTR3	8:28385433-28385460	0.0118023
ENST00000288368	ENSG00000046889 (PREX2)	hsa-miR-365a-3p	0.8915
UTR3	8:69146045-69146070	0.00186386
UTR3	8:69146465-69146472	0.0127563
UTR3	8:69148018-69148030	0.00662936
UTR3	8:69148716-69148722	0.0129039
UTR3	8:69149160-69149168	0.00934646
UTR3	8:69069671;69103957-69069671;69103962	0.0148548
ENST00000337743	ENSG00000089123 (TASP1)	hsa-miR-365a-3p	0.890373
UTR3	20:13370971-13370988	0.0067465
UTR3	20:13370437-13370444	0.0381926
ENST00000389063	ENSG00000172795 (DCP2)	hsa-miR-365a-3p	0.890372
UTR3	5:112349419-112349430	0.0145544
UTR3	5:112349634-112349639	0.00309215
UTR3	5:112349641-112349663	0.00293381
UTR3	5:112350824-112350837	0.00302163
UTR3	5:112352368-112352393	0.00256759
UTR3	5:112355546-112355572	0.00157652
UTR3	5:112356041-112356047	0.0171929
ENST00000312828	ENSG00000176641 (RNF152)	hsa-miR-365a-3p	0.89002
UTR3	18:59481978-59481987	0.00573321
UTR3	18:59481212-59481229	0.0227397
UTR3	18:59481004-59481015	0.00190154
UTR3	18:59480405-59480410	0.00204911
UTR3	18:59477242-59477253	0.0124565
ENST00000550797	ENSG00000167550 (RHEBL1)	hsa-miR-365a-3p	0.889984
UTR3	12:49458596-49458617	0.0448741
ENST00000225388	ENSG00000108256 (NUFIP2)	hsa-miR-365a-3p	0.889672
UTR3	17:27591518-27591523	0.0105536
UTR3	17:27590871-27590890	0.0114868
UTR3	17:27590298-27590319	0.00237378
UTR3	17:27590076-27590096	0.00895598
UTR3	17:27588801-27588814	0.00594429
UTR3	17:27586765-27586790	0.00164133
UTR3	17:27584455-27584471	0.00386635
ENST00000366844	ENSG00000154380 (ENAH)	hsa-miR-365a-3p	0.888844
UTR3	1:225683441-225683451	0.00275524
UTR3	1:225682094-225682120	0.0270578
UTR3	1:225679164-225679176	0.00298433
UTR3	1:225678744-225678758	0.00486769
UTR3	1:225674676-225674681	0.00579464
UTR3	1:225702597;225704898-225702602;225704899	0.0111496
ENST00000395375	ENSG00000198039 (ZNF273)	hsa-miR-365a-3p	0.888792
UTR3	7:64389092-64389115	0.00527101
UTR3	7:64389607-64389626	0.00199181
UTR3	7:64390614-64390641	0.0318713
UTR3	7:64390754-64390780	0.00379277
UTR3	7:64377471-64377493	0.0155179
ENST00000370112	ENSG00000162695 (SLC30A7)	hsa-miR-365a-3p	0.888423
UTR3	1:101441749-101441777	0.00211699
UTR3	1:101442401-101442415	0.00167316
UTR3	1:101442909-101442926	0.00613616
UTR3	1:101444626-101444654	0.0267518
UTR3	1:101444759-101444764	0.00159682
UTR3	1:101445660-101445679	0.00169248
UTR3	1:101446168-101446184	0.00464766
ENST00000409402	ENSG00000134278 (SPIRE1)	hsa-miR-365a-3p	0.888392
UTR3	18:12449523-12449547	0.00792866
UTR3	18:12449226-12449243	0.00568565
UTR3	18:12447650-12447673	0.0163472
UTR3	18:12447602-12447607	0.00170321
UTR3	18:12447580-12447603	0.00133423
UTR3	18:12447007-12447020	0.00598192
UTR3	18:12446596-12446612	0.00562911
ENST00000426016	ENSG00000115904 (SOS1)	hsa-miR-365a-3p	0.887075
UTR3	2:39209645-39209665	0.00348688
UTR3	2:39209294-39209303	0.00726064
UTR3	2:39208740-39208766	0.0294211
UTR3	2:39283889-39283908	0.0331392
ENST00000308580	ENSG00000138594 (TMOD3)	hsa-miR-365a-3p	0.886486
UTR3	15:52201725-52201735	0.0382573
UTR3	15:52202312-52202330	0.00198382
UTR3	15:52203534-52203539	0.00405697
ENST00000541110	ENSG00000124496 (TRERF1)	hsa-miR-365a-3p	0.886057
UTR3	6:42192924-42192940	0.0304831
UTR3	6:42192776-42192787	0.0137456
ENST00000556369	ENSG00000100591 (AHSA1)	hsa-miR-365a-3p	0.884581
UTR3	14:77935534-77935557	0.0439909
ENST00000596143	ENSG00000160352 (ZNF714)	hsa-miR-365a-3p	0.884446
UTR3	19:21301435-21301441	0.0165594
UTR3	19:21301874-21301879	0.00419991
UTR3	19:21303162-21303173	0.0201178
UTR3	19:21303308-21303313	0.00165953
UTR3	19:21303463-21303468	0.00143267
ENST00000295797	ENSG00000163558 (PRKCI)	hsa-miR-365a-3p	0.882769
UTR3	3:170021214-170021219	0.00521938
UTR3	3:170021234-170021239	0.00452851
UTR3	3:170022662-170022673	0.00382499
UTR3	3:170022950-170022978	0.0240007
UTR3	3:170023395-170023400	0.00612923
ENST00000240587	ENSG00000121297 (TSHZ3)	hsa-miR-365a-3p	0.882709
UTR3	19:31767164-31767169	0.00899717
UTR3	19:31767091-31767096	0.00546388
UTR3	19:31767039-31767044	0.0062321
UTR3	19:31766252-31766257	0.00647902
UTR3	19:31765871-31765897	0.015613
UTR3	19:31769983-31769991	0.00800264
ENST00000396879	ENSG00000166762 (CATSPER2)	hsa-miR-365a-3p	0.881253
UTR3	15:43921036-43921043	0.0434648
ENST00000394555	ENSG00000115380 (EFEMP1)	hsa-miR-365a-3p	0.88124
UTR3	2:56094180-56094200	0.0117358
UTR3	2:56094050-56094066	0.031727
ENST00000550683	ENSG00000139567 (ACVRL1)	hsa-miR-365a-3p	0.880586
UTR3	12:52315271-52315295	0.0405146
UTR3	12:52316325-52316335	0.00284629
ENST00000338977	ENSG00000182903 (ZNF721)	hsa-miR-365a-3p	0.879393
UTR3	4:435025-435030	0.00360341
UTR3	4:434067-434087	0.00398467
UTR3	4:434056-434067	0.0355881
ENST00000358825	ENSG00000170325 (PRDM10)	hsa-miR-365a-3p	0.878394
UTR3	11:129771785-129771800	0.0185843
UTR3	11:129771769-129771794	0.00154591
UTR3	11:129771172-129771185	0.00156323
UTR3	11:129770990-129771003	0.0213294
ENST00000343483	ENSG00000078399 (HOXA9)	hsa-miR-365a-3p	0.8779
UTR3	7:27202961-27202976	0.0273565
UTR3	7:27202474-27202483	0.0118304
UTR3	7:27204680-27204686	0.0283245
ENST00000290039	ENSG00000158966 (CACHD1)	hsa-miR-365a-3p	0.877359
UTR3	1:65158431-65158439	0.0365142
UTR3	1:65158513-65158518	0.00348732
UTR3	1:65107531-65107541	0.00965954
UTR3	1:65137263-65137290	0.012641
ENST00000308824	ENSG00000203880 (PCMTD2)	hsa-miR-365a-3p	0.876363
UTR3	20:62906631-62906654	0.023151
UTR3	20:62907530-62907547	0.0195633
ENST00000418596	ENSG00000155744 (FAM126B)	hsa-miR-365a-3p	0.875488
UTR3	2:201845353-201845365	0.00576384
UTR3	2:201842901-201842922	0.00210055
UTR3	2:201842890-201842901	0.000971962
UTR3	2:201840645-201840673	0.00145514
UTR3	2:201839687-201839710	0.0101731
UTR3	2:201839042-201839066	0.0172247
UTR3	2:201887650-201887656	0.0151688
UTR3	2:201873770-201873779	0.0195871
ENST00000394670	ENSG00000010244 (ZNF207)	hsa-miR-365a-3p	0.875472
UTR3	17:30699590-30699596	0.00172173
UTR3	17:30699878-30699904	0.00149542
UTR3	17:30702174-30702179	0.00230024
UTR3	17:30703301-30703318	0.00267093
UTR3	17:30703933-30703956	0.00222424
UTR3	17:30704208-30704213	0.00170819
UTR3	17:30706381-30706386	0.00149042
UTR3	17:30708148-30708170	0.0025253
UTR3	17:30708633-30708642	0.0264439
ENST00000296575	ENSG00000164161 (HHIP)	hsa-miR-365a-3p	0.875091
UTR3	4:145659142-145659148	0.03177
UTR3	4:145660078-145660083	0.00450818
UTR3	4:145660840-145660860	0.00451015
UTR3	4:145661362-145661367	0.0017349
ENST00000399451	ENSG00000206560 (ANKRD28)	hsa-miR-365a-3p	0.874951
UTR3	3:15711635-15711654	0.00649436
UTR3	3:15711362-15711381	0.018689
UTR3	3:15710666-15710671	0.005183
UTR3	3:15710049-15710063	0.0121359
ENST00000502426	ENSG00000108846 (ABCC3)	hsa-miR-365a-3p	0.874759
UTR3	17:48746874;48750332-48746889;48750338	0.0362552
UTR3	17:48750836-48750857	0.00621847
ENST00000395468	ENSG00000168175 (MAPK1IP1L)	hsa-miR-365a-3p	0.874743
UTR3	14:55531425-55531446	0.0370265
UTR3	14:55534016-55534030	0.00182375
UTR3	14:55536678-55536696	0.00362103
ENST00000265641	ENSG00000110090 (CPT1A)	hsa-miR-365a-3p	0.87446
UTR3	11:68525045-68525051	0.0163611
UTR3	11:68524729-68524751	0.0185328
UTR3	11:68522692-68522698	0.00753512
ENST00000373670	ENSG00000056586 (RC3H2)	hsa-miR-365a-3p	0.873596
UTR3	9:125611740-125611745	0.0125893
UTR3	9:125611734-125611739	0.0067098
UTR3	9:125611315-125611333	0.00612385
UTR3	9:125610901-125610921	0.00404392
UTR3	9:125610612-125610618	0.00778341
UTR3	9:125609061-125609088	0.0014525
UTR3	9:125608177-125608182	0.00244891
UTR3	9:125645618-125645633	0.00940152
ENST00000336349	ENSG00000179119 (SPTY2D1)	hsa-miR-365a-3p	0.873213
UTR3	11:18628962-18628974	0.00351809
UTR3	11:18627965-18627976	0.0387262
ENST00000510089	ENSG00000164180 (TMEM161B)	hsa-miR-365a-3p	0.871936
UTR3	5:87498764-87498778	0.0100467
UTR3	5:87498091-87498097	0.0144779
UTR3	5:87495800-87495815	0.00190734
UTR3	5:87494090-87494100	0.00936866
UTR3	5:87493610-87493619	0.00122499
UTR3	5:87491809-87491815	0.00503094
ENST00000530786	ENSG00000176697 (BDNF)	hsa-miR-365a-3p	0.871884
UTR3	11:27679501-27679523	0.00452398
UTR3	11:27679148-27679158	0.00522219
UTR3	11:27678123-27678145	0.00114403
UTR3	11:27677818-27677836	0.00217923
UTR3	11:27676566-27676572	0.0289794
ENST00000366577	ENSG00000116984 (MTR)	hsa-miR-365a-3p	0.871841
UTR3	1:237061376-237061392	0.0240019
UTR3	1:237061580-237061591	0.00751093
UTR3	1:237062603-237062627	0.002085
UTR3	1:237066245-237066273	0.00347671
UTR3	1:237023222;237024425-237023222;237024431	0.015646
UTR3	1:237058850;237060306-237058850;237060311	0.0188327
ENST00000362063	ENSG00000198740 (ZNF652)	hsa-miR-365a-3p	0.871404
UTR3	17:47375368-47375389	0.0102104
UTR3	17:47375275-47375280	0.00634167
UTR3	17:47374823-47374840	0.00245251
UTR3	17:47373457-47373462	0.0021522
UTR3	17:47372584-47372589	0.00496645
UTR3	17:47372321-47372340	0.00353322
UTR3	17:47372155-47372174	0.00641971
UTR3	17:47372051-47372069	0.0059027
ENST00000368172	ENSG00000183853 (KIRREL)	hsa-miR-365a-3p	0.870764
UTR3	1:158064974-158064990	0.0247483
UTR3	1:158066399-158066417	0.00175296
UTR3	1:158066887-158066905	0.00513431
UTR3	1:158069059-158069080	0.00412751
UTR3	1:158069184-158069205	0.00185081
UTR3	1:158069760-158069766	0.00427169
ENST00000284984	ENSG00000154734 (ADAMTS1)	hsa-miR-365a-3p	0.870077
UTR3	21:28209643-28209650	0.0359759
UTR3	21:28209203-28209211	0.00394891
UTR3	21:28209169-28209174	0.00186135
ENST00000372006	ENSG00000117461 (PIK3R3)	hsa-miR-365a-3p	0.870068
UTR3	1:46509310-46509335	0.00406492
UTR3	1:46509272-46509278	0.0302836
UTR3	1:46509179-46509193	0.00743628
ENST00000430804	ENSG00000188906 (LRRK2)	hsa-miR-365a-3p	0.869002
UTR3	12:40713831-40713838	0.00972427
UTR3	12:40715875-40715880	0.00162608
UTR3	12:40716235-40716242	0.0214131
UTR3	12:40734189-40734208	0.00156981
UTR3	12:40762823-40762828	0.0072979
ENST00000313349	ENSG00000179833 (SERTAD2)	hsa-miR-365a-3p	0.867382
UTR3	2:64862624-64862629	0.00861279
UTR3	2:64862575-64862597	0.0276614
UTR3	2:64862121-64862126	0.00512556
ENST00000589717	ENSG00000256771 (ZNF253)	hsa-miR-365a-3p	0.866577
UTR3	19:20004490-20004514	0.00292921
UTR3	19:20005155-20005169	0.00457073
UTR3	19:20005178-20005206	0.0337858
ENST00000429772	ENSG00000134291 (TMEM106C)	hsa-miR-365a-3p	0.866486
UTR3	12:48362289-48362303	0.0412728
ENST00000280187	ENSG00000150625 (GPM6A)	hsa-miR-365a-3p	0.865563
UTR3	4:176555706-176555711	0.00706676
UTR3	4:176554208-176554229	0.033299
UTR3	4:176622881-176622889	0.00614547
ENST00000373985	ENSG00000185532 (PRKG1)	hsa-miR-365a-3p	0.865386
UTR3	10:54053800-54053809	0.0286037
UTR3	10:54056600-54056614	0.00224967
UTR3	10:54056827-54056844	0.00361299
UTR3	10:54056930-54056958	0.00277653
UTR3	10:54057102-54057108	0.00387509
ENST00000562435	ENSG00000171208 (NETO2)	hsa-miR-365a-3p	0.865283
UTR3	16:47116863-47116890	0.00421497
UTR3	16:47116620-47116625	0.00710627
UTR3	16:47114530-47114542	0.0100983
UTR3	16:47114456-47114462	0.00387946
UTR3	16:47114208-47114213	0.00207986
UTR3	16:47112804-47112809	0.00288999
UTR3	16:47112274-47112284	0.00515235
UTR3	16:47112123-47112139	0.00371271
UTR3	16:47117650-47117668	0.0148032
ENST00000389286	ENSG00000166450 (PRTG)	hsa-miR-365a-3p	0.864282
UTR3	15:55911398-55911421	0.0325266
UTR3	15:55910937-55910942	0.00231715
UTR3	15:55908607-55908612	0.0019893
UTR3	15:55907018-55907023	0.00205333
UTR3	15:55905447-55905452	0.00207725
ENST00000275532	ENSG00000243335 (KCTD7)	hsa-miR-365a-3p	0.864147
UTR3	7:66105530-66105535	0.00246482
UTR3	7:66108011-66108018	0.03848
ENST00000264839	ENSG00000079841 (RIMS1)	hsa-miR-365a-3p	0.862299
UTR3	6:73112600-73112625	0.0124524
UTR3	6:73112748-73112757	0.0282367
ENST00000304411	ENSG00000170837 (GPR27)	hsa-miR-365a-3p	0.862014
UTR3	3:71804722-71804731	0.0299924
UTR3	3:71805613-71805618	0.0106574
ENST00000262848	ENSG00000183943 (PRKX)	hsa-miR-365a-3p	0.861957
UTR3	X:3526828-3526840	0.0181934
UTR3	X:3526458-3526478	0.00323881
UTR3	X:3524390-3524400	0.00302461
UTR3	X:3524051-3524057	0.00245568
UTR3	X:3522837-3522843	0.0137296
ENST00000265840	ENSG00000110675 (ELMOD1)	hsa-miR-365a-3p	0.86173
UTR3	11:107536132-107536138	0.0209715
UTR3	11:107536224-107536229	0.00601524
UTR3	11:107537342-107537359	0.0136241
ENST00000366977	ENSG00000117697 (NSL1)	hsa-miR-365a-3p	0.861703
UTR3	1:212911506-212911516	0.0329746
UTR3	1:212910467-212910485	0.0076325
ENST00000422003	ENSG00000154114 (TBCEL)	hsa-miR-365a-3p	0.861009
UTR3	11:120957835-120957857	0.0224055
UTR3	11:120958888-120958893	0.00361432
UTR3	11:120960118-120960136	0.0110522
UTR3	11:120957720-120957748	0.0110429
UTR3	11:120957741-120957764	0.0128297
ENST00000260126	ENSG00000137571 (SLCO5A1)	hsa-miR-365a-3p	0.859386
UTR3	8:70584726-70584750	0.00368342
UTR3	8:70582274-70582293	0.00152887
UTR3	8:70580429-70580434	0.00212509
UTR3	8:70579688-70579694	0.0207992
UTR3	8:70579564-70579570	0.0121551
ENST00000295417	ENSG00000163251 (FZD5)	hsa-miR-365a-3p	0.858676
UTR3	2:208631656-208631673	0.00703288
UTR3	2:208631563-208631579	0.00532087
UTR3	2:208630957-208630976	0.00246167
UTR3	2:208629955-208629980	0.00158188
UTR3	2:208627798-208627804	0.0142291
UTR3	2:208627346-208627371	0.00956938
ENST00000239231	ENSG00000120137 (PANK3)	hsa-miR-365a-3p	0.857672
UTR3	5:167984513-167984536	0.020107
UTR3	5:167980804-167980825	0.00142662
UTR3	5:167977942-167977947	0.00236945
UTR3	5:167977450-167977466	0.0161579
ENST00000367800	ENSG00000135541 (AHI1)	hsa-miR-365a-3p	0.856924
UTR3	6:135605732-135605737	0.00469332
UTR3	6:135605484-135605508	0.0119002
UTR3	6:135605344-135605349	0.00508907
UTR3	6:135604689-135604705	0.0172615
UTR3	6:135774486-135774504	0.00758507
ENST00000359742	ENSG00000155974 (GRIP1)	hsa-miR-365a-3p	0.854164
UTR3	12:66742692-66742698	0.0340399
UTR3	12:66741211-66741224	0.00555609
ENST00000535407	ENSG00000172927 (MYEOV)	hsa-miR-365a-3p	0.853692
UTR3	11:69064216-69064224	0.0100039
UTR3	11:69064628-69064642	0.0295303
ENST00000264065	ENSG00000077232 (DNAJC10)	hsa-miR-365a-3p	0.8524
UTR3	2:183642675-183642682	0.00971029
UTR3	2:183644321-183644333	0.0168856
UTR3	2:183645581-183645586	0.00202094
UTR3	2:183646095-183646101	0.00475857
UTR3	2:183649396-183649407	0.00158125
UTR3	2:183650637-183650657	0.00174083
UTR3	2:183658289-183658309	0.00266823
ENST00000327247	ENSG00000177628 (GBA)	hsa-miR-365a-3p	0.852225
UTR3	1:155204742-155204770	0.039343
ENST00000312675	ENSG00000145012 (LPP)	hsa-miR-365a-3p	0.851915
UTR3	3:188592995-188593016	0.00249464
UTR3	3:188596858-188596869	0.00480873
UTR3	3:188597151-188597156	0.00200161
UTR3	3:188597461-188597477	0.00247915
UTR3	3:188598346-188598358	0.00225884
UTR3	3:188598357-188598382	0.000596673
UTR3	3:188598443-188598453	0.00205994
UTR3	3:188600990-188601007	0.00474174
UTR3	3:188600996-188601012	0.000574971
UTR3	3:188602625-188602630	0.00182034
UTR3	3:188602673-188602694	0.000824153
UTR3	3:188603020-188603025	0.00195683
UTR3	3:188603951-188603971	0.000714116
UTR3	3:188606704-188606728	0.00251192
UTR3	3:188606951-188606966	0.00198108
UTR3	3:188608260-188608287	0.0074781
ENST00000574590	ENSG00000120071 (KANSL1)	hsa-miR-365a-3p	0.851344
UTR3	17:44108798-44108804	0.0392289
ENST00000568027	ENSG00000166669 (ATF7IP2)	hsa-miR-365a-3p	0.850762
UTR3	16:10575808-10575834	0.00437167
UTR3	16:10577083-10577088	0.00425334
UTR3	16:10577363-10577382	0.0238024
UTR3	16:10577430-10577448	0.0067265
ENST00000511739	ENSG00000170185 (USP38)	hsa-miR-365a-3p	0.850295
UTR3	4:144135692-144135702	0.0214779
UTR3	4:144135763-144135778	0.00184552
UTR3	4:144143236-144143256	0.00190176
UTR3	4:144144145-144144154	0.00263264
UTR3	4:144144326-144144339	0.00941691
UTR3	4:144144519-144144534	0.00181907
ENST00000262187	ENSG00000106615 (RHEB)	hsa-miR-365a-3p	0.850111
UTR3	7:151163941-151163959	0.0369043
UTR3	7:151163449-151163470	0.00216594
ENST00000381591	ENSG00000015171 (ZMYND11)	hsa-miR-365a-3p	0.849915
UTR3	10:298887-298893	0.0230116
UTR3	10:299492-299513	0.00365278
UTR3	10:300482-300497	0.0123807
ENST00000345714	ENSG00000104205 (SGK3)	hsa-miR-365a-3p	0.848831
UTR3	8:67771980-67771986	0.0301324
UTR3	8:67772066-67772071	0.00877418
ENST00000352083	ENSG00000110693 (SOX6)	hsa-miR-365a-3p	0.848135
UTR3	11:15993348-15993363	0.0215555
UTR3	11:15993033-15993055	0.00201046
UTR3	11:15988787-15988801	0.0152523
ENST00000366997	ENSG00000123684 (LPGAT1)	hsa-miR-365a-3p	0.847846
UTR3	1:211923177-211923187	0.0112957
UTR3	1:211921304-211921320	0.001957
UTR3	1:211919657-211919663	0.00189764
UTR3	1:211919091-211919105	0.00203093
UTR3	1:211918258-211918274	0.0166744
UTR3	1:211917452-211917470	0.00492577
ENST00000226279	ENSG00000004468 (CD38)	hsa-miR-365a-3p	0.847457
UTR3	4:15850603-15850620	0.00505353
UTR3	4:15852030-15852047	0.00162173
UTR3	4:15854420-15854427	0.0150148
UTR3	4:15854644-15854656	0.0170423
ENST00000519289	ENSG00000270024 (C8orf44-SGK3)	hsa-miR-365a-3p	0.846904
UTR3	8:67771980-67771986	0.0298611
UTR3	8:67772066-67772071	0.0088013
ENST00000340811	ENSG00000057294 (PKP2)	hsa-miR-365a-3p	0.845804
UTR3	12:32945028-32945051	0.00338924
UTR3	12:32944510-32944515	0.00395348
UTR3	12:32943719-32943734	0.0311815
ENST00000594012	ENSG00000198521 (ZNF43)	hsa-miR-365a-3p	0.845211
UTR3	19:21989315-21989343	0.0329188
UTR3	19:21988874-21988902	0.00257961
UTR3	19:21988708-21988713	0.00295165
ENST00000370457	ENSG00000155966 (AFF2)	hsa-miR-365a-3p	0.844966
UTR3	X:148074352-148074377	0.00133077
UTR3	X:148079217-148079238	0.00538362
UTR3	X:148080005-148080010	0.00279567
UTR3	X:148080459-148080486	0.00266446
UTR3	X:148082121-148082131	0.0262449
ENST00000427331	ENSG00000144619 (CNTN4)	hsa-miR-365a-3p	0.844944
UTR3	3:3098037-3098052	0.0346093
UTR3	3:3098672-3098695	0.0038073
ENST00000298992	ENSG00000166016 (ABTB2)	hsa-miR-365a-3p	0.844016
UTR3	11:34172954-34172968	0.0115099
UTR3	11:34172743-34172748	0.00269647
UTR3	11:34172638-34172661	0.0240949
ENST00000327925	ENSG00000205212 (CCDC144NL)	hsa-miR-365a-3p	0.843039
UTR3	17:20766910-20766915	0.0176467
UTR3	17:20766845-20766858	0.0205335
ENST00000357345	ENSG00000159082 (SYNJ1)	hsa-miR-365a-3p	0.842866
UTR3	21:34003239-34003266	0.0357426
UTR3	21:34002866-34002884	0.00241632
ENST00000374227	ENSG00000136866 (ZFP37)	hsa-miR-365a-3p	0.842682
UTR3	9:115803683-115803690	0.0166556
UTR3	9:115800726-115800751	0.0214805
ENST00000265563	ENSG00000114302 (PRKAR2A)	hsa-miR-365a-3p	0.839885
UTR3	3:48788881-48788895	0.0236638
UTR3	3:48788462-48788490	0.00314331
UTR3	3:48787251-48787276	0.00179654
UTR3	3:48787212-48787218	0.000558832
UTR3	3:48784348-48784353	0.00863132
ENST00000441222	ENSG00000109189 (USP46)	hsa-miR-365a-3p	0.839331
UTR3	4:53463193-53463209	0.00208384
UTR3	4:53462883-53462894	0.00232232
UTR3	4:53460998-53461024	0.0100504
UTR3	4:53460683-53460698	0.00263488
UTR3	4:53460522-53460534	0.00242902
UTR3	4:53458444-53458465	0.00269604
UTR3	4:53458414-53458420	0.000915639
UTR3	4:53464852;53468023-53464872;53468024	0.0666938
ENST00000452157	ENSG00000155545 (MIER3)	hsa-miR-365a-3p	0.839277
UTR3	5:56226567;56229074-56226572;56229088	0.0144853
UTR3	5:56219149-56219166	0.0112621
UTR3	5:56218165-56218175	0.00296878
UTR3	5:56215494-56215510	0.00900391
ENST00000372246	ENSG00000101844 (ATG4A)	hsa-miR-365a-3p	0.838824
UTR3	X:107370193-107370213	0.00508735
UTR3	X:107381366-107381378	0.0325778
ENST00000411529	ENSG00000170144 (HNRNPA3)	hsa-miR-365a-3p	0.838571
UTR3	2:178084213-178084218	0.0110705
UTR3	2:178084818-178084823	0.00451521
UTR3	2:178085777-178085782	0.00345634
UTR3	2:178086683-178086703	0.00225128
UTR3	2:178088008-178088022	0.0163413
ENST00000409535	ENSG00000164080 (RAD54L2)	hsa-miR-365a-3p	0.837903
UTR3	3:51698252-51698271	0.0362157
UTR3	3:51701063-51701087	0.00133839
ENST00000311380	ENSG00000165322 (ARHGAP12)	hsa-miR-365a-3p	0.837223
UTR3	10:32096166-32096181	0.0298807
UTR3	10:32095911-32095917	0.00759172
ENST00000607016	ENSG00000272325 (NUDT3)	hsa-miR-365a-3p	0.837038
UTR3	6:34255948-34255975	0.00802677
UTR3	6:34251423-34251434	0.00212654
UTR3	6:34250273-34250292	0.00220568
UTR3	6:34249423-34249449	0.00134086
UTR3	6:34247510-34247524	0.0237503
ENST00000276681	ENSG00000147676 (MAL2)	hsa-miR-365a-3p	0.837013
UTR3	8:120256866-120256871	0.00211303
UTR3	8:120257598-120257619	0.0267895
UTR3	8:120257780-120257785	0.00854473
ENST00000505676	ENSG00000168538 (TRAPPC11)	hsa-miR-365a-3p	0.836493
UTR3	4:184614261-184614281	0.0035448
UTR3	4:184622919-184622943	0.0338402
ENST00000264903	ENSG00000138767 (CNOT6L)	hsa-miR-365a-3p	0.835834
UTR3	4:78638631-78638637	0.00888307
UTR3	4:78635777-78635795	0.00937033
UTR3	4:78635390-78635396	0.0144197
UTR3	4:78665944-78665971	0.0276316
ENST00000312046	ENSG00000164830 (OXR1)	hsa-miR-365a-3p	0.834894
UTR3	8:107763556-107763564	0.0178471
UTR3	8:107763948-107763961	0.0193476
ENST00000591844	ENSG00000196867 (ZFP28)	hsa-miR-365a-3p	0.834522
UTR3	19:57062506-57062513	0.0371506
ENST00000519721	ENSG00000176853 (FAM91A1)	hsa-miR-365a-3p	0.834521
UTR3	8:124825424-124825448	0.0347224
UTR3	8:124825809-124825820	0.00242812
ENST00000322937	ENSG00000178522 (AMBN)	hsa-miR-365a-3p	0.834347
UTR3	4:71472549-71472555	0.0285239
UTR3	4:71472743-71472748	0.00860598
ENST00000491993	ENSG00000140274 (DUOXA2)	hsa-miR-365a-3p	0.834198
UTR3	15:45408425-45408441	0.0371123
ENST00000371079	ENSG00000185483 (ROR1)	hsa-miR-365a-3p	0.833811
UTR3	1:64644767-64644787	0.00517659
UTR3	1:64645518-64645524	0.00181796
UTR3	1:64645853-64645858	0.00341889
UTR3	1:64647015-64647040	0.0266531
ENST00000209875	ENSG00000094916 (CBX5)	hsa-miR-365a-3p	0.833333
UTR3	12:54635327-54635332	0.0106637
UTR3	12:54634119-54634139	0.00469603
UTR3	12:54630779-54630784	0.002111
UTR3	12:54630696-54630716	0.00137408
UTR3	12:54629680-54629691	0.00169645
UTR3	12:54628267-54628289	0.00189662
UTR3	12:54628236-54628252	0.000924086
UTR3	12:54626206-54626228	0.00334673
UTR3	12:54625562-54625569	0.0103016
ENST00000335325	ENSG00000186187 (ZNRF1)	hsa-miR-365a-3p	0.833076
UTR3	16:75141836-75141852	0.0266867
UTR3	16:75141872-75141878	0.00528986
UTR3	16:75143397-75143403	0.00500357
ENST00000223073	ENSG00000106344 (RBM28)	hsa-miR-365a-3p	0.832815
UTR3	7:127946230-127946258	0.00317459
UTR3	7:127944487-127944510	0.00205786
UTR3	7:127944246-127944252	0.002211
UTR3	7:127943543-127943563	0.00196438
UTR3	7:127943162-127943174	0.00532886
UTR3	7:127940648-127940666	0.0103672
UTR3	7:127939564-127939580	0.00201196
UTR3	7:127938627-127938645	0.00660351
UTR3	7:127938083-127938088	0.00323005
ENST00000326972	ENSG00000180438 (TPRXL)	hsa-miR-365a-3p	0.832636
UTR3	3:14107075-14107085	0.0152511
UTR3	3:14107192-14107210	0.0216773
ENST00000337838	ENSG00000153684 (GOLGA8F)	hsa-miR-365a-3p	0.831356
UTR3	15:28635170-28635188	0.00596407
UTR3	15:28635287-28635313	0.00304856
UTR3	15:28637089-28637113	0.0277661
ENST00000366788	ENSG00000203685 (C1orf95)	hsa-miR-365a-3p	0.831308
UTR3	1:226789847-226789867	0.0111581
UTR3	1:226790906-226790927	0.00529304
UTR3	1:226792942-226792960	0.0041377
UTR3	1:226794554-226794578	0.00182509
UTR3	1:226796680-226796689	0.00434308
UTR3	1:226796810-226796815	0.0100161
ENST00000251020	ENSG00000103449 (SALL1)	hsa-miR-365a-3p	0.830734
UTR3	16:51170683-51170704	0.0308319
UTR3	16:51170619-51170630	0.00587448
ENST00000430710	ENSG00000100888 (CHD8)	hsa-miR-365a-3p	0.830268
UTR3	14:21853378-21853384	0.0366522
ENST00000340623	ENSG00000187699 (C2orf88)	hsa-miR-365a-3p	0.829944
UTR3	2:191065711-191065731	0.0109874
UTR3	2:191065899-191065905	0.00822375
UTR3	2:191068035-191068050	0.0174036
ENST00000295851	ENSG00000138443 (ABI2)	hsa-miR-365a-3p	0.828702
UTR3	2:204292448-204292454	0.00384759
UTR3	2:204293748-204293753	0.00172692
UTR3	2:204295654-204295672	0.00184541
UTR3	2:204296330-204296351	0.00122769
UTR3	2:204297917-204297940	0.00194005
UTR3	2:204307422-204307445	0.00169019
UTR3	2:204308359-204308364	0.00210013
UTR3	2:204309230-204309240	0.00446864
UTR3	2:204310066-204310093	0.00176802
UTR3	2:204311726-204311749	0.00651382
UTR3	2:204311809-204311815	0.00413867
UTR3	2:204312390-204312395	0.00520419
ENST00000361354	ENSG00000061676 (NCKAP1)	hsa-miR-365a-3p	0.827924
UTR3	2:183789772-183789789	0.0135299
UTR3	2:183789259-183789285	0.00136759
UTR3	2:183789142-183789148	0.00201111
UTR3	2:183788643-183788664	0.00170342
UTR3	2:183787031-183787045	0.00184043
UTR3	2:183785198-183785203	0.00193003
UTR3	2:183781859-183781878	0.0020778
UTR3	2:183781793-183781815	0.00115098
UTR3	2:183780638-183780643	0.00170857
UTR3	2:183867997-183868021	0.0251665
UTR3	2:183847632;183848014-183847655;183848016	0.011741
UTR3	2:183792948;183793511-183792954;183793516	0.00923823
ENST00000335670	ENSG00000069667 (RORA)	hsa-miR-365a-3p	0.827407
UTR3	15:60789238-60789258	0.0106654
UTR3	15:60789125-60789130	0.0066414
UTR3	15:60787966-60787992	0.00261244
UTR3	15:60787177-60787192	0.00246901
UTR3	15:60784596-60784601	0.00180779
UTR3	15:60781977-60781983	0.00669732
UTR3	15:60781731-60781737	0.00542934
ENST00000254480	ENSG00000173473 (SMARCC1)	hsa-miR-365a-3p	0.82731
UTR3	3:47629187-47629209	0.0345181
UTR3	3:47628855-47628880	0.00179345
ENST00000225737	ENSG00000108599 (AKAP10)	hsa-miR-365a-3p	0.825703
UTR3	17:19808985-19808994	0.0134068
UTR3	17:19808814-19808831	0.00448407
UTR3	17:19808045-19808051	0.0182375
ENST00000216862	ENSG00000019186 (CYP24A1)	hsa-miR-365a-3p	0.825603
UTR3	20:52771234-52771248	0.00477916
UTR3	20:52770743-52770762	0.0248429
UTR3	20:52770685-52770706	0.00649503
ENST00000374023	ENSG00000196821 (C6orf106)	hsa-miR-365a-3p	0.824513
UTR3	6:34555513-34555538	0.0359936
ENST00000500869	ENSG00000176018 (LYSMD3)	hsa-miR-365a-3p	0.822499
UTR3	5:89813698-89813703	0.00408024
UTR3	5:89813180-89813193	0.0278246
UTR3	5:89811706-89811732	0.0038622
ENST00000278175	ENSG00000148926 (ADM)	hsa-miR-365a-3p	0.822088
UTR3	11:10328715-10328725	0.0357212
ENST00000394395	ENSG00000108264 (TADA2A)	hsa-miR-365a-3p	0.821687
UTR3	17:35837139-35837160	0.0142077
UTR3	17:35837326-35837335	0.0169254
UTR3	17:35839137-35839149	0.00231183
UTR3	17:35827602-35827617	0.0136435
ENST00000468435	ENSG00000147854 (UHRF2)	hsa-miR-365a-3p	0.821501
UTR3	9:6493932;6497198-6493932;6497204	0.0202258
UTR3	9:6497332-6497354	0.00879835
UTR3	9:6506800-6506805	0.00663156
ENST00000397572	ENSG00000214114 (MYCBP)	hsa-miR-365a-3p	0.821244
UTR3	1:39329311-39329318	0.0119011
UTR3	1:39328910-39328916	0.023726
ENST00000371142	ENSG00000077147 (TM9SF3)	hsa-miR-365a-3p	0.820921
UTR3	10:98281785-98281812	0.022547
UTR3	10:98280779-98280784	0.00466801
UTR3	10:98279642-98279667	0.00187793
UTR3	10:98278398-98278408	0.00358708
UTR3	10:98303927-98303949	0.017364
ENST00000282356	ENSG00000152495 (CAMK4)	hsa-miR-365a-3p	0.820486
UTR3	5:110820179-110820202	0.00630762
UTR3	5:110822138-110822143	0.00280202
UTR3	5:110823185-110823193	0.00162399
UTR3	5:110823661-110823668	0.00912102
UTR3	5:110823977-110824001	0.00226615
UTR3	5:110827429-110827434	0.0015233
UTR3	5:110827579-110827592	0.00468227
UTR3	5:110827856-110827878	0.0024707
UTR3	5:110829532-110829552	0.00474571
ENST00000465342	ENSG00000212993 (POU5F1B)	hsa-miR-365a-3p	0.820435
UTR3	8:128429701-128429706	0.004504
UTR3	8:128430287-128430292	0.0025554
UTR3	8:128430534-128430540	0.00464671
UTR3	8:128431229-128431252	0.00212272
UTR3	8:128432151-128432171	0.0217083
ENST00000343629	ENSG00000140950 (TLDC1)	hsa-miR-365a-3p	0.819469
UTR3	16:84513169-84513175	0.00738764
UTR3	16:84513150-84513170	0.00381425
UTR3	16:84513131-84513151	0.00298152
UTR3	16:84513112-84513132	0.00316219
UTR3	16:84513093-84513113	0.00283615
UTR3	16:84513074-84513094	0.00304347
UTR3	16:84513055-84513075	0.0028072
UTR3	16:84513036-84513056	0.0027274
UTR3	16:84513017-84513037	0.0027346
UTR3	16:84512998-84513018	0.00272255
UTR3	16:84513563-84513579	0.00761074
ENST00000373210	ENSG00000134698 (AGO4)	hsa-miR-365a-3p	0.819048
UTR3	1:36319725-36319730	0.00709272
UTR3	1:36322856-36322871	0.0153318
UTR3	1:36323239-36323256	0.0129592
ENST00000303407	ENSG00000169925 (BRD3)	hsa-miR-365a-3p	0.818987
UTR3	9:136897003-136897008	0.00161026
UTR3	9:136895472-136895492	0.0337667
ENST00000550389	ENSG00000166225 (FRS2)	hsa-miR-365a-3p	0.817965
UTR3	12:69969538-69969553	0.00302106
UTR3	12:69971165-69971181	0.0200171
UTR3	12:69972137-69972143	0.0036254
UTR3	12:69972412-69972417	0.00490069
UTR3	12:69972516-69972521	0.00370024
ENST00000412285	ENSG00000081377 (CDC14B)	hsa-miR-365a-3p	0.817475
UTR3	9:99272001-99272007	0.0230297
UTR3	9:99265593-99265613	0.0108264
UTR3	9:99263880-99263898	0.00135472
ENST00000535113	ENSG00000184949 (FAM227A)	hsa-miR-365a-3p	0.816823
UTR3	22:38980154-38980181	0.00241943
UTR3	22:38978841-38978869	0.00156066
UTR3	22:38977165-38977183	0.0214183
UTR3	22:38975863-38975868	0.00284771
UTR3	22:38975791-38975809	0.00105143
UTR3	22:38974237-38974251	0.00584195
ENST00000273064	ENSG00000144580 (RQCD1)	hsa-miR-365a-3p	0.815392
UTR3	2:219459595-219459609	0.032772
UTR3	2:219447771-219447777	0.0132311
ENST00000511884	ENSG00000169851 (PCDH7)	hsa-miR-365a-3p	0.814699
UTR3	4:31145771-31145779	0.00284739
UTR3	4:31146522-31146537	0.0030987
UTR3	4:31147331-31147349	0.00855605
UTR3	4:31147565-31147585	0.0041903
UTR3	4:31147745-31147755	0.0121337
UTR3	4:30725691-30725709	0.00573558
UTR3	4:30726025-30726031	0.017253
ENST00000378616	ENSG00000047597 (XK)	hsa-miR-365a-3p	0.814392
UTR3	X:37587962-37587968	0.0222274
UTR3	X:37591112-37591130	0.0126479
ENST00000282077	ENSG00000152256 (PDK1)	hsa-miR-365a-3p	0.813111
UTR3	2:173462209-173462235	0.00112235
UTR3	2:173463203-173463228	0.00210882
UTR3	2:173463917-173463922	0.0014289
UTR3	2:173464384-173464403	0.00282178
UTR3	2:173468544-173468549	0.00149888
UTR3	2:173469615-173469626	0.00882726
UTR3	2:173472971-173472994	0.0169291
ENST00000403716	ENSG00000115762 (PLEKHB2)	hsa-miR-365a-3p	0.813098
UTR3	2:131904394-131904415	0.0201305
UTR3	2:131904618-131904632	0.00957259
UTR3	2:131907402-131907407	0.00503272
ENST00000399231	ENSG00000197535 (MYO5A)	hsa-miR-365a-3p	0.812993
UTR3	15:52601426-52601453	0.0196012
UTR3	15:52599756-52599762	0.0151232
ENST00000335727	ENSG00000100354 (TNRC6B)	hsa-miR-365a-3p	0.812903
UTR3	22:40720106-40720118	0.00220697
UTR3	22:40721074-40721097	0.0023949
UTR3	22:40722784-40722790	0.00903302
UTR3	22:40724995-40725000	0.00285331
UTR3	22:40727115-40727120	0.00191797
UTR3	22:40728473-40728479	0.00836799
UTR3	22:40729584-40729604	0.0011672
UTR3	22:40731146-40731164	0.00449692
UTR3	22:40661195-40661209	0.0134752
ENST00000371335	ENSG00000005893 (LAMP2)	hsa-miR-365a-3p	0.81249
UTR3	X:119572510-119572535	0.00541014
UTR3	X:119572258-119572281	0.0127162
UTR3	X:119572198-119572209	0.0133079
UTR3	X:119570975-119570995	0.00323624
ENST00000380916	ENSG00000175893 (ZDHHC21)	hsa-miR-365a-3p	0.811544
UTR3	9:14618405-14618412	0.00667313
UTR3	9:14615932-14615947	0.0121084
UTR3	9:14615628-14615651	0.00313423
UTR3	9:14615326-14615335	0.00218194
UTR3	9:14612289-14612294	0.00231058
UTR3	9:14611531-14611544	0.0037356
UTR3	9:14639950-14639977	0.0244163
ENST00000217109	ENSG00000101138 (CSTF1)	hsa-miR-365a-3p	0.811483
UTR3	20:54979071-54979088	0.0345626
ENST00000319725	ENSG00000107164 (FUBP3)	hsa-miR-365a-3p	0.81083
UTR3	9:133512997-133513015	0.0301328
UTR3	9:133513376-133513381	0.00436018
ENST00000481445	ENSG00000131174 (COX7B)	hsa-miR-365a-3p	0.809873
UTR3	X:77160845-77160851	0.024829
UTR3	X:77161761-77161779	0.0095622
ENST00000357002	ENSG00000213096 (ZNF254)	hsa-miR-365a-3p	0.809361
UTR3	19:24311171-24311176	0.0060443
UTR3	19:24311554-24311560	0.0100202
UTR3	19:24311819-24311844	0.0152351
UTR3	19:24311982-24311987	0.00303732
ENST00000220876	ENSG00000104435 (STMN2)	hsa-miR-365a-3p	0.809005
UTR3	8:80577358-80577369	0.0118448
UTR3	8:80578037-80578056	0.00730476
UTR3	8:80578189-80578210	0.0151496
ENST00000551295	ENSG00000018236 (CNTN1)	hsa-miR-365a-3p	0.808889
UTR3	12:41463987-41464001	0.014677
UTR3	12:41465688-41465694	0.0196099
ENST00000513000	ENSG00000109452 (INPP4B)	hsa-miR-365a-3p	0.808776
UTR3	4:142948329-142948354	0.018876
UTR3	4:142945894-142945914	0.0026795
UTR3	4:142944508-142944518	0.00511638
UTR3	4:142944409-142944428	0.00760308
ENST00000371543	ENSG00000138190 (EXOC6)	hsa-miR-365a-3p	0.808744
UTR3	10:94660575-94660586	0.0273653
UTR3	10:94660777-94660783	0.00690628
ENST00000525200	ENSG00000172890 (NADSYN1)	hsa-miR-365a-3p	0.808615
UTR3	11:71187297-71187310	0.0319837
UTR3	11:71187917-71187937	0.00227435
ENST00000295087	ENSG00000162980 (ARL5A)	hsa-miR-365a-3p	0.808416
UTR3	2:152659291-152659311	0.00403602
UTR3	2:152659215-152659235	0.00614853
UTR3	2:152658857-152658862	0.00323258
UTR3	2:152657003-152657013	0.00206237
UTR3	2:152656658-152656675	0.00166783
UTR3	2:152656228-152656256	0.0027958
UTR3	2:152655904-152655910	0.0142939
ENST00000356215	ENSG00000197301 (RP11-366L20.2)	hsa-miR-365a-3p	0.808373
UTR3	12:66253684-66253698	0.0236043
UTR3	12:66251156-66251184	0.00171974
UTR3	12:66250847-66250852	0.00297955
UTR3	12:66250021-66250027	0.00592882
ENST00000317506	ENSG00000141084 (RANBP10)	hsa-miR-365a-3p	0.807641
UTR3	16:67759831-67759849	0.00259504
UTR3	16:67757224-67757229	0.00417998
UTR3	16:67757194-67757209	0.00293026
UTR3	16:67757113-67757133	0.0218988
UTR3	16:67778314-67778331	0.0147119
ENST00000396912	ENSG00000146587 (RBAK)	hsa-miR-365a-3p	0.807555
UTR3	7:5105332-5105352	0.0116301
UTR3	7:5105704-5105721	0.00508529
UTR3	7:5106790-5106806	0.00147418
UTR3	7:5107609-5107636	0.0019342
UTR3	7:5107881-5107886	0.00197984
UTR3	7:5108647-5108665	0.0120427
ENST00000263734	ENSG00000116016 (EPAS1)	hsa-miR-365a-3p	0.806885
UTR3	2:46613533-46613551	0.00536145
UTR3	2:46613629-46613635	0.00812766
UTR3	2:46613633-46613643	0.0205868
ENST00000331113	ENSG00000184408 (KCND2)	hsa-miR-365a-3p	0.806278
UTR3	7:120388082-120388087	0.0126694
UTR3	7:120388855-120388863	0.0035495
UTR3	7:120389167-120389172	0.00200989
UTR3	7:120389907-120389912	0.00736507
UTR3	7:120390301-120390324	0.0084184
ENST00000382353	ENSG00000102678 (FGF9)	hsa-miR-365a-3p	0.805917
UTR3	13:22276254-22276269	0.0111718
UTR3	13:22276272-22276297	0.00407801
UTR3	13:22277527-22277532	0.00400307
UTR3	13:22277751-22277776	0.00427961
UTR3	13:22278160-22278180	0.0104421
ENST00000312413	ENSG00000011021 (CLCN6)	hsa-miR-365a-3p	0.805668
UTR3	1:11893989-11894007	0.00688879
UTR3	1:11894555-11894579	0.0185375
UTR3	1:11901533-11901552	0.00219385
UTR3	1:11901545-11901558	0.00202754
UTR3	1:11902851-11902875	0.00430089
ENST00000393549	ENSG00000073009 (IKBKG)	hsa-miR-365a-3p	0.805531
UTR3	X:153793256-153793261	0.00367971
UTR3	X:153794668-153794691	0.0140306
UTR3	X:153795762-153795767	0.00341051
UTR3	X:153795979-153795985	0.00163653
UTR3	X:153796103-153796113	0.00324041
UTR3	X:153796571-153796589	0.00278612
UTR3	X:153796660-153796683	0.0051504
ENST00000496384	ENSG00000157764 (BRAF)	hsa-miR-365a-3p	0.803927
UTR3	7:140424780-140424785	0.00214385
UTR3	7:140423211-140423230	0.00670867
UTR3	7:140422739-140422746	0.0215541
UTR3	7:140422496-140422501	0.00204406
UTR3	7:140422417-140422427	0.00131672
ENST00000296721	ENSG00000157510 (AFAP1L1)	hsa-miR-365a-3p	0.802204
UTR3	5:148720055-148720072	0.0335893
ENST00000393350	ENSG00000178573 (MAF)	hsa-miR-365a-3p	0.802021
UTR3	16:79631788-79631793	0.00675932
UTR3	16:79631604-79631621	0.00517235
UTR3	16:79631456-79631461	0.00254307
UTR3	16:79630729-79630735	0.0124746
UTR3	16:79630385-79630390	0.00220532
UTR3	16:79628680-79628705	0.00441579
ENST00000357947	ENSG00000095587 (TLL2)	hsa-miR-365a-3p	0.801916
UTR3	10:98126618-98126640	0.00471732
UTR3	10:98126594-98126613	0.0288424
ENST00000358292	ENSG00000163534 (FCRL1)	hsa-miR-365a-3p	0.800505
UTR3	1:157765804-157765821	0.0184516
UTR3	1:157764529-157764538	0.0149633
ENST00000288381	ENSG00000157600 (TMEM164)	hsa-miR-365a-3p	0.800284
UTR3	X:109417988-109418006	0.00396047
UTR3	X:109418250-109418266	0.00174151
UTR3	X:109418994-109419022	0.00281892
UTR3	X:109420786-109420793	0.0248714
ENST00000528851	ENSG00000110077 (MS4A6A)	hsa-miR-365a-3p	0.799907
UTR3	11:59940374-59940397	0.00856124
UTR3	11:59940201-59940228	0.0123366
UTR3	11:59940081-59940104	0.012456
ENST00000378070	ENSG00000198431 (TXNRD1)	hsa-miR-365a-3p	0.799077
UTR3	12:104742924-104742929	0.00199669
UTR3	12:104743376-104743394	0.00359556
UTR3	12:104743619-104743645	0.00318201
UTR3	12:104744050-104744056	0.024495
ENST00000265113	ENSG00000079215 (SLC1A3)	hsa-miR-365a-3p	0.79859
UTR3	5:36687866-36687891	0.0278911
UTR3	5:36688371-36688390	0.00532852
ENST00000376131	ENSG00000102466 (FGF14)	hsa-miR-365a-3p	0.798113
UTR3	13:102374466-102374477	0.00254113
UTR3	13:102373318-102373323	0.00252855
UTR3	13:102372703-102372724	0.0180372
UTR3	13:102372361-102372367	0.00629792
UTR3	13:102372356-102372368	0.00376641
ENST00000378454	ENSG00000146038 (DCDC2)	hsa-miR-365a-3p	0.79772
UTR3	6:24172025-24172050	0.0331314
ENST00000203001	ENSG00000089195 (TRMT6)	hsa-miR-365a-3p	0.797257
UTR3	20:5919141-5919159	0.0175232
UTR3	20:5918567-5918595	0.00745963
UTR3	20:5925459-5925474	0.0387813
ENST00000436441	ENSG00000107290 (SETX)	hsa-miR-365a-3p	0.79725
UTR3	9:135139427-135139445	0.0142394
UTR3	9:135138193-135138207	0.00245337
UTR3	9:135137252-135137258	0.0115349
UTR3	9:135171397-135171410	0.0118953
UTR3	9:135140018-135140031	0.0134611
ENST00000317995	ENSG00000178538 (CA8)	hsa-miR-365a-3p	0.797211
UTR3	8:61101984-61102004	0.0127075
UTR3	8:61101376-61101402	0.00188582
UTR3	8:61100965-61100984	0.00258325
UTR3	8:61099913-61099919	0.0159033
ENST00000429989	ENSG00000108219 (TSPAN14)	hsa-miR-365a-3p	0.796935
UTR3	10:82278432-82278437	0.00570396
UTR3	10:82278995-82279000	0.00201151
UTR3	10:82279116-82279134	0.002748
UTR3	10:82280250-82280267	0.00095456
UTR3	10:82281457-82281467	0.001614
UTR3	10:82281731-82281753	0.00514013
UTR3	10:82283722-82283749	0.00151469
UTR3	10:82284981-82284998	0.00237277
UTR3	10:82286965-82286970	0.0016388
UTR3	10:82292198-82292223	0.00339465
UTR3	10:82292811-82292816	0.00595888
ENST00000430479	ENSG00000006468 (ETV1)	hsa-miR-365a-3p	0.796649
UTR3	7:13935345-13935367	0.00788978
UTR3	7:13935055-13935077	0.0158866
UTR3	7:13934775-13934790	0.00436582
UTR3	7:13940444;13946055-13940464;13946057	0.025425
ENST00000473392	ENSG00000122254 (HS3ST2)	hsa-miR-365a-3p	0.796645
UTR3	16:22926645-22926662	0.0330227
ENST00000556029	ENSG00000120802 (TMPO)	hsa-miR-365a-3p	0.79659
UTR3	12:98942978-98942990	0.0203141
UTR3	12:98943236-98943246	0.0104117
UTR3	12:98938060-98938082	0.0128638
ENST00000002596	ENSG00000002587 (HS3ST1)	hsa-miR-365a-3p	0.796336
UTR3	4:11400515-11400525	0.0199624
UTR3	4:11399794-11399800	0.00769088
UTR3	4:11397478-11397504	0.0017121
UTR3	4:11396758-11396764	0.00362611
ENST00000244741	ENSG00000124762 (CDKN1A)	hsa-miR-365a-3p	0.795348
UTR3	6:36653741-36653747	0.0151049
UTR3	6:36653782-36653806	0.0127652
UTR3	6:36654053-36654077	0.00502203
ENST00000216513	ENSG00000100625 (SIX4)	hsa-miR-365a-3p	0.794127
UTR3	14:61179942-61179959	0.00576097
UTR3	14:61179703-61179710	0.0237504
UTR3	14:61177174-61177186	0.00325847
ENST00000389993	ENSG00000068878 (PSME4)	hsa-miR-365a-3p	0.79238
UTR3	2:54125108-54125131	0.00262639
UTR3	2:54122810-54122837	0.00239777
UTR3	2:54114411-54114431	0.0275716
ENST00000370550	ENSG00000153936 (HS2ST1)	hsa-miR-365a-3p	0.791913
UTR3	1:87570522-87570547	0.00303637
UTR3	1:87570566-87570571	0.00577771
UTR3	1:87573018-87573027	0.0144393
UTR3	1:87573919-87573929	0.00155237
UTR3	1:87574415-87574442	0.00159409
UTR3	1:87575543-87575568	0.00614958
ENST00000398399	ENSG00000206538 (VGLL3)	hsa-miR-365a-3p	0.791172
UTR3	3:86995120-86995145	0.00421177
UTR3	3:86993865-86993872	0.0175705
UTR3	3:86993549-86993556	0.00341443
UTR3	3:86991612-86991636	0.00198931
UTR3	3:86989242-86989247	0.00157408
UTR3	3:86989031-86989047	0.00096523
UTR3	3:86988299-86988313	0.00275067
ENST00000369774	ENSG00000107957 (SH3PXD2A)	hsa-miR-365a-3p	0.790731
UTR3	10:105361073-105361093	0.00378752
UTR3	10:105359377-105359394	0.00376417
UTR3	10:105357879-105357885	0.0125229
UTR3	10:105357824-105357836	0.0014923
UTR3	10:105357740-105357761	0.00280409
UTR3	10:105356141-105356161	0.00806144
ENST00000367225	ENSG00000091844 (RGS17)	hsa-miR-365a-3p	0.790072
UTR3	6:153332073-153332078	0.00572161
UTR3	6:153330218-153330224	0.00479787
UTR3	6:153327885-153327903	0.00232463
UTR3	6:153327043-153327070	0.0116529
UTR3	6:153325643-153325648	0.00787043
ENST00000597629	ENSG00000128016 (ZFP36)	hsa-miR-365a-3p	0.789038
UTR3	19:39899466-39899476	0.00767593
UTR3	19:39899998-39900023	0.0245897
ENST00000496811	ENSG00000174953 (DHX36)	hsa-miR-365a-3p	0.788307
UTR3	3:153991406-153991412	0.00561409
UTR3	3:153991127-153991154	0.00280231
UTR3	3:153991003-153991010	0.0187712
UTR3	3:153990708-153990713	0.00500642
ENST00000238682	ENSG00000119699 (TGFB3)	hsa-miR-365a-3p	0.788023
UTR3	14:76424704-76424712	0.0271636
UTR3	14:76424622-76424645	0.00500253
ENST00000372813	ENSG00000025772 (TOMM34)	hsa-miR-365a-3p	0.787979
UTR3	20:43570879-43570884	0.0103535
UTR3	20:43570773-43570779	0.0218084
ENST00000304056	ENSG00000170852 (KBTBD2)	hsa-miR-365a-3p	0.78769
UTR3	7:32908093-32908098	0.0100783
UTR3	7:32907936-32907942	0.0220553
ENST00000591295	ENSG00000087152 (ATXN7L3)	hsa-miR-365a-3p	0.787355
UTR3	17:42269347-42269368	0.0321009
ENST00000488564	ENSG00000106052 (TAX1BP1)	hsa-miR-365a-3p	0.787039
UTR3	7:27880959-27880974	0.003488
UTR3	7:27881678-27881700	0.0203219
UTR3	7:27881823-27881841	0.00163676
UTR3	7:27882305-27882323	0.00662339
ENST00000378536	ENSG00000157933 (SKI)	hsa-miR-365a-3p	0.786232
UTR3	1:2239103-2239119	0.00484303
UTR3	1:2239943-2239966	0.0271485
ENST00000396600	ENSG00000183044 (ABAT)	hsa-miR-365a-3p	0.785092
UTR3	16:8875624-8875631	0.0256282
UTR3	16:8878180-8878185	0.00625264
ENST00000268459	ENSG00000140807 (NKD1)	hsa-miR-365a-3p	0.784834
UTR3	16:50667750-50667756	0.0305721
UTR3	16:50669406-50669415	0.00128383
ENST00000417098	ENSG00000119042 (SATB2)	hsa-miR-365a-3p	0.784719
UTR3	2:200135427-200135450	0.00318853
UTR3	2:200135361-200135382	0.00166354
UTR3	2:200134570-200134589	0.0269927
ENST00000343526	ENSG00000122779 (TRIM24)	hsa-miR-365a-3p	0.784418
UTR3	7:138270623-138270630	0.0279256
UTR3	7:138271087-138271105	0.00207839
UTR3	7:138272636-138272658	0.00181157
ENST00000373812	ENSG00000198492 (YTHDF2)	hsa-miR-365a-3p	0.782993
UTR3	1:29096215-29096231	0.0316783
ENST00000545170	ENSG00000066427 (ATXN3)	hsa-miR-365a-3p	0.782769
UTR3	14:92530462-92530470	0.0103335
UTR3	14:92530372-92530381	0.0167761
UTR3	14:92525511-92525534	0.00454708
ENST00000377810	ENSG00000072518 (MARK2)	hsa-miR-365a-3p	0.782398
UTR3	11:63677445-63677451	0.00832413
UTR3	11:63677714-63677720	0.0232969
ENST00000497062	ENSG00000064655 (EYA2)	hsa-miR-365a-3p	0.782048
UTR3	20:45817448-45817467	0.0315875
ENST00000368320	ENSG00000132680 (KIAA0907)	hsa-miR-365a-3p	0.782022
UTR3	1:155883050-155883064	0.0306311
UTR3	1:155891238-155891255	0.00533995
ENST00000526355	ENSG00000152402 (GUCY1A2)	hsa-miR-365a-3p	0.781573
UTR3	11:106557554-106557581	0.00309036
UTR3	11:106557214-106557227	0.00683366
UTR3	11:106556735-106556753	0.00177365
UTR3	11:106556623-106556640	0.000885779
UTR3	11:106555598-106555620	0.00158608
UTR3	11:106554195-106554219	0.00566585
UTR3	11:106550908-106550913	0.00154331
UTR3	11:106549576-106549582	0.00260277
UTR3	11:106548169-106548180	0.00200838
UTR3	11:106546964-106546979	0.00555208
ENST00000360816	ENSG00000196227 (FAM217B)	hsa-miR-365a-3p	0.781233
UTR3	20:58520257-58520275	0.0050398
UTR3	20:58520801-58520814	0.0207401
UTR3	20:58521443-58521468	0.00215467
UTR3	20:58522876-58522881	0.00357482
ENST00000535173	ENSG00000198150 (AC135178.1)	hsa-miR-365a-3p	0.781085
UTR3	17:8262439-8262452	0.0265079
UTR3	17:8262132-8262140	0.00498736
ENST00000400331	ENSG00000183742 (MACC1)	hsa-miR-365a-3p	0.780832
UTR3	7:20180397-20180402	0.00604175
UTR3	7:20178963-20178980	0.00173129
UTR3	7:20176897-20176907	0.00134705
UTR3	7:20174320-20174343	0.0223511
ENST00000280886	ENSG00000151240 (DIP2C)	hsa-miR-365a-3p	0.780821
UTR3	10:320283-320294	0.00600015
UTR3	10:320230-320246	0.0228381
UTR3	10:430043-430063	0.0139811
ENST00000380291	ENSG00000182287 (AP1S2)	hsa-miR-365a-3p	0.780703
UTR3	X:15850972-15850982	0.00752962
UTR3	X:15849848-15849855	0.00645979
UTR3	X:15848911-15848916	0.00312595
UTR3	X:15848828-15848847	0.00296301
UTR3	X:15848774-15848780	0.00611448
UTR3	X:15848446-15848465	0.00526594
ENST00000155840	ENSG00000053918 (KCNQ1)	hsa-miR-365a-3p	0.780143
UTR3	11:2870086-2870106	0.0314054
ENST00000366618	ENSG00000183780 (SLC35F3)	hsa-miR-365a-3p	0.779581
UTR3	1:234460155-234460171	0.0313518
ENST00000374050	ENSG00000136888 (ATP6V1G1)	hsa-miR-365a-3p	0.779514
UTR3	9:117360048-117360056	0.0051847
UTR3	9:117360114-117360120	0.0261608
ENST00000237380	ENSG00000118579 (MED28)	hsa-miR-365a-3p	0.779362
UTR3	4:17629209-17629215	0.00100294
UTR3	4:17630203-17630208	0.00119682
UTR3	4:17630215-17630234	0.000567324
UTR3	4:17635386-17635413	0.0231104
UTR3	4:17635565-17635570	0.0054536
ENST00000337682	ENSG00000139146 (FAM60A)	hsa-miR-365a-3p	0.779084
UTR3	12:31435019-31435033	0.0280164
UTR3	12:31434632-31434637	0.00328819
ENST00000329597	ENSG00000188488 (SERPINA5)	hsa-miR-365a-3p	0.779059
UTR3	14:95058672-95058697	0.0130554
UTR3	14:95059424-95059430	0.0182469
ENST00000348428	ENSG00000172175 (MALT1)	hsa-miR-365a-3p	0.777152
UTR3	18:56415365-56415388	0.020399
UTR3	18:56415986-56415992	0.0062355
UTR3	18:56414833-56414848	0.0224301
ENST00000456331	ENSG00000158528 (PPP1R9A)	hsa-miR-365a-3p	0.776896
UTR3	7:94920836-94920852	0.00202222
UTR3	7:94923361-94923376	0.00393858
UTR3	7:94924454-94924460	0.00568992
UTR3	7:94924910-94924915	0.0055027
UTR3	7:94925554-94925569	0.00868745
UTR3	7:94540119-94540126	0.0257293
ENST00000548729	ENSG00000259075 (POC1B-GALNT4)	hsa-miR-365a-3p	0.776886
UTR3	12:89916016-89916034	0.0106327
UTR3	12:89915823-89915829	0.0126548
UTR3	12:89913599-89913626	0.00780912
ENST00000260682	ENSG00000138109 (CYP2C9)	hsa-miR-365a-3p	0.776753
UTR3	10:96748841-96748849	0.0162992
UTR3	10:96749100-96749105	0.00758642
UTR3	10:96749132-96749137	0.00719858
ENST00000529983	ENSG00000257594 (GALNT4)	hsa-miR-365a-3p	0.776421
UTR3	12:89916016-89916034	0.0106152
UTR3	12:89915823-89915829	0.0127167
UTR3	12:89913599-89913626	0.00772091
ENST00000399150	ENSG00000204516 (MICB)	hsa-miR-365a-3p	0.776006
UTR3	6:31477971-31477989	0.0156255
UTR3	6:31478836-31478841	0.0153883
ENST00000296847	ENSG00000164385 (C6orf195)	hsa-miR-365a-3p	0.7757
UTR3	6:2622846-2622864	0.0160791
UTR3	6:2622818-2622823	0.00255364
UTR3	6:2622601-2622629	0.0106883
UTR3	6:2623968-2623983	0.0089628
ENST00000478691	ENSG00000125944 (HNRNPR)	hsa-miR-365a-3p	0.775208
UTR3	1:23635979-23635999	0.00306392
UTR3	1:23635965-23635986	0.00175217
UTR3	1:23634418-23634445	0.00185357
UTR3	1:23632856-23632864	0.0207334
UTR3	1:23632100-23632116	0.00353579
ENST00000338094	ENSG00000273173 (SNURF)	hsa-miR-365a-3p	0.77479
UTR3	15:25222027-25222033	0.00748862
UTR3	15:25223063;25223340-25223063;25223345	0.0102748
UTR3	15:25223438-25223462	0.00584336
UTR3	15:25223684-25223689	0.00729293
ENST00000264431	ENSG00000109756 (RAPGEF2)	hsa-miR-365a-3p	0.77463
UTR3	4:160280429-160280435	0.00849719
UTR3	4:160280864-160280869	0.00662834
UTR3	4:160280925-160280930	0.00800078
UTR3	4:160281023-160281028	0.00775841
ENST00000457418	ENSG00000184716 (SERINC4)	hsa-miR-365a-3p	0.774375
UTR3	15:44090202;44090623-44090211;44090640	0.0308608
ENST00000369291	ENSG00000121848 (RNF115)	hsa-miR-365a-3p	0.773353
UTR3	1:145688977-145688991	0.00232184
UTR3	1:145693228-145693243	0.00211206
UTR3	1:145693734-145693744	0.00311148
UTR3	1:145693943-145693961	0.00303045
UTR3	1:145695941-145695947	0.0201896
ENST00000368564	ENSG00000196911 (KPNA5)	hsa-miR-365a-3p	0.773162
UTR3	6:117053775-117053798	0.00238466
UTR3	6:117055242-117055261	0.00211846
UTR3	6:117056054-117056073	0.00310595
UTR3	6:117056592-117056608	0.00554432
UTR3	6:117023195-117023202	0.0376698
UTR3	6:117050849-117050871	0.0269392
ENST00000347364	ENSG00000125863 (MKKS)	hsa-miR-365a-3p	0.772735
UTR3	20:10385691-10385696	0.00514391
UTR3	20:10385162-10385184	0.0123259
UTR3	20:10385108-10385126	0.00154482
UTR3	20:10382859-10382886	0.00252144
UTR3	20:10382669-10382675	0.00475521
UTR3	20:10382386-10382391	0.00441649
ENST00000260983	ENSG00000138411 (HECW2)	hsa-miR-365a-3p	0.772592
UTR3	2:197064829-197064834	0.00469241
UTR3	2:197064789-197064799	0.00234831
UTR3	2:197064354-197064369	0.00222922
UTR3	2:197063869-197063890	0.00224221
UTR3	2:197063290-197063317	0.00349776
UTR3	2:197059745-197059761	0.00565642
UTR3	2:197059432-197059457	0.00685655
UTR3	2:197199204-197199210	0.0162406
ENST00000478500	ENSG00000107242 (PIP5K1B)	hsa-miR-365a-3p	0.772592
UTR3	9:71581586-71581612	0.011479
UTR3	9:71623677-71623690	0.00552872
UTR3	9:71509317-71509327	0.00936364
UTR3	9:71534444-71534456	0.0450229
ENST00000373954	ENSG00000009780 (FAM76A)	hsa-miR-365a-3p	0.771732
UTR3	1:28087502-28087523	0.0231567
UTR3	1:28089362-28089376	0.00745795
ENST00000299980	ENSG00000166747 (AP1G1)	hsa-miR-365a-3p	0.771309
UTR3	16:71766474-71766496	0.00591663
UTR3	16:71766395-71766404	0.0108873
UTR3	16:71765865-71765889	0.00614399
UTR3	16:71764358-71764381	0.00138031
UTR3	16:71762989-71763017	0.00624713
ENST00000218340	ENSG00000102218 (RP2)	hsa-miR-365a-3p	0.771017
UTR3	X:46739699-46739709	0.00271341
UTR3	X:46739762-46739783	0.00333582
UTR3	X:46740724-46740730	0.00863414
UTR3	X:46740828-46740847	0.00778929
UTR3	X:46741678-46741683	0.00807567
ENST00000419022	ENSG00000007372 (PAX6)	hsa-miR-365a-3p	0.770954
UTR3	11:31811210-31811226	0.0222452
UTR3	11:31810142-31810155	0.00374138
UTR3	11:31807449-31807455	0.00280777
UTR3	11:31807340-31807350	0.00174821
ENST00000357727	ENSG00000146592 (CREB5)	hsa-miR-365a-3p	0.770509
UTR3	7:28858953-28858965	0.0248639
UTR3	7:28861377-28861395	0.00191322
UTR3	7:28861689-28861694	0.00372422
ENST00000423607	ENSG00000163738 (MTHFD2L)	hsa-miR-365a-3p	0.769144
UTR3	4:75048825-75048849	0.0211988
UTR3	4:75049226-75049233	0.0091766
ENST00000409652	ENSG00000221963 (APOL6)	hsa-miR-365a-3p	0.769106
UTR3	22:36057816-36057831	0.00932269
UTR3	22:36059888-36059912	0.0103041
UTR3	22:36060187-36060202	0.00197447
UTR3	22:36061619-36061638	0.00143326
UTR3	22:36064045-36064050	0.00317384
UTR3	22:36064171-36064176	0.00416362
ENST00000361820	ENSG00000198785 (GRIN3A)	hsa-miR-365a-3p	0.768519
UTR3	9:104334748-104334764	0.0114986
UTR3	9:104333014-104333035	0.00391251
UTR3	9:104331994-104332000	0.0149068
ENST00000335551	ENSG00000183117 (CSMD1)	hsa-miR-365a-3p	0.76796
UTR3	8:2795362-2795367	0.00322009
UTR3	8:2794303-2794318	0.00765902
UTR3	8:2793287-2793314	0.0193876
ENST00000373316	ENSG00000102144 (PGK1)	hsa-miR-365a-3p	0.765349
UTR3	X:77381396-77381402	0.0226992
UTR3	X:77382339-77382345	0.00732891
ENST00000242323	ENSG00000122741 (DCAF10)	hsa-miR-365a-3p	0.765297
UTR3	9:37862046-37862066	0.0149988
UTR3	9:37862270-37862275	0.0039802
UTR3	9:37863457-37863472	0.0024055
UTR3	9:37865242-37865259	0.00174476
UTR3	9:37865378-37865396	0.00689409
ENST00000375370	ENSG00000198176 (TFDP1)	hsa-miR-365a-3p	0.765007
UTR3	13:114295774-114295780	0.029997
ENST00000369183	ENSG00000165669 (FAM204A)	hsa-miR-365a-3p	0.763129
UTR3	10:120068430-120068450	0.0038488
UTR3	10:120068174-120068187	0.00117598
UTR3	10:120067712-120067731	0.0107845
UTR3	10:120066266-120066287	0.00315026
UTR3	10:120065525-120065539	0.0108673
ENST00000279907	ENSG00000111647 (UHRF1BP1L)	hsa-miR-365a-3p	0.76289
UTR3	12:100431235-100431254	0.0185834
UTR3	12:100431089-100431100	0.00764047
UTR3	12:100443966-100443991	0.0177069
ENST00000234453	ENSG00000116095 (PLEKHA3)	hsa-miR-365a-3p	0.762804
UTR3	2:179369570-179369581	0.0145978
UTR3	2:179372583-179372588	0.00237695
UTR3	2:179375999-179376010	0.00217571
UTR3	2:179376907-179376927	0.00151827
UTR3	2:179377038-179377055	0.00156041
UTR3	2:179378145-179378162	0.0018569
UTR3	2:179379818-179379823	0.00204227
UTR3	2:179380627-179380637	0.00366904
ENST00000358184	ENSG00000196188 (CTSE)	hsa-miR-365a-3p	0.762231
UTR3	1:206331236-206331248	0.0256922
UTR3	1:206331656-206331661	0.00405345
ENST00000334176	ENSG00000186326 (RGS9BP)	hsa-miR-365a-3p	0.760419
UTR3	19:33168083-33168090	0.0215946
UTR3	19:33168890-33168906	0.00798808
ENST00000394440	ENSG00000115484 (CCT4)	hsa-miR-365a-3p	0.760348
UTR3	2:62095698-62095715	0.00903326
UTR3	2:62106090-62106111	0.0179263
UTR3	2:62099228-62099251	0.0518523
ENST00000227525	ENSG00000110108 (TMEM109)	hsa-miR-365a-3p	0.760107
UTR3	11:60690436-60690454	0.0295547
ENST00000261369	ENSG00000064652 (SNX24)	hsa-miR-365a-3p	0.759016
UTR3	5:122343998-122344003	0.00645511
UTR3	5:122343998-122344020	0.00330442
UTR3	5:122344581-122344590	0.0196975
ENST00000475244	ENSG00000082684 (SEMA5B)	hsa-miR-365a-3p	0.758962
UTR3	3:122628825-122628845	0.00221238
UTR3	3:122628686-122628701	0.00576986
UTR3	3:122628066-122628081	0.02147
ENST00000378060	ENSG00000136100 (VPS36)	hsa-miR-365a-3p	0.758749
UTR3	13:52989365-52989387	0.00765355
UTR3	13:52988904-52988909	0.00299339
UTR3	13:52988007-52988024	0.0088143
UTR3	13:52987631-52987649	0.00372788
UTR3	13:52987037-52987056	0.0062441
ENST00000296632	ENSG00000164211 (STARD4)	hsa-miR-365a-3p	0.75776
UTR3	5:110835405-110835414	0.0167153
UTR3	5:110832417-110832423	0.0126297
ENST00000604624	ENSG00000156113 (KCNMA1)	hsa-miR-365a-3p	0.757571
UTR3	10:78636695-78636721	0.00201444
UTR3	10:78635780-78635786	0.00183452
UTR3	10:78634996-78635001	0.0015382
UTR3	10:78632482-78632497	0.00105399
UTR3	10:78630295-78630301	0.00201076
UTR3	10:78630057-78630063	0.00336633
UTR3	10:78629568-78629581	0.0147164
UTR3	10:78771796-78771802	0.0139269
ENST00000388768	ENSG00000204130 (RUFY2)	hsa-miR-365a-3p	0.757555
UTR3	10:70105015-70105020	0.00452476
UTR3	10:70104901-70104923	0.0176705
UTR3	10:70104663-70104685	0.00422581
UTR3	10:70104092-70104106	0.00290575
ENST00000470056	ENSG00000165219 (GAPVD1)	hsa-miR-365a-3p	0.756028
UTR3	9:128125142-128125147	0.00592893
UTR3	9:128125468-128125490	0.0151275
UTR3	9:128125808-128125829	0.00212276
UTR3	9:128127522-128127546	0.00601194
ENST00000229922	ENSG00000112186 (CAP2)	hsa-miR-365a-3p	0.755774
UTR3	6:17556833-17556839	0.0156507
UTR3	6:17557620-17557626	0.010957
UTR3	6:17543314-17543339	0.0127926
ENST00000367662	ENSG00000116183 (PAPPA2)	hsa-miR-365a-3p	0.755091
UTR3	1:176813911-176813934	0.0158944
UTR3	1:176814550-176814556	0.00844961
UTR3	1:176814591-176814602	0.00476427
ENST00000260276	ENSG00000137720 (C11orf1)	hsa-miR-365a-3p	0.754707
UTR3	11:111756434-111756444	0.0290744
ENST00000448044	ENSG00000073849 (ST6GAL1)	hsa-miR-365a-3p	0.75463
UTR3	3:186793619-186793625	0.0155079
UTR3	3:186794418-186794442	0.0108181
UTR3	3:186795878-186795891	0.00274151
ENST00000474524	ENSG00000144893 (MED12L)	hsa-miR-365a-3p	0.754508
UTR3	3:151150651-151150662	0.00606743
UTR3	3:151151871-151151877	0.0136229
UTR3	3:151152752-151152779	0.00239908
UTR3	3:151152895-151152900	0.00161216
UTR3	3:151153376-151153381	0.00274224
UTR3	3:151093940-151093946	0.0129947
ENST00000238686	ENSG00000119703 (ZC2HC1C)	hsa-miR-365a-3p	0.754401
UTR3	14:75544481-75544491	0.00596129
UTR3	14:75544908-75544933	0.00370583
UTR3	14:75544971-75544989	0.0193802
ENST00000222250	ENSG00000105643 (ARRDC2)	hsa-miR-365a-3p	0.754381
UTR3	19:18123986-18123992	0.00394832
UTR3	19:18124172-18124196	0.0155087
UTR3	19:18124664-18124669	0.00587267
UTR3	19:18124747-18124762	0.00371586
ENST00000369151	ENSG00000151893 (CACUL1)	hsa-miR-365a-3p	0.754057
UTR3	10:120445251-120445268	0.00477058
UTR3	10:120445124-120445146	0.00713763
UTR3	10:120443639-120443645	0.0130913
UTR3	10:120443615-120443630	0.000905329
UTR3	10:120442436-120442455	0.00311226
ENST00000262032	ENSG00000123411 (IKZF4)	hsa-miR-365a-3p	0.753988
UTR3	12:56429164-56429170	0.00456297
UTR3	12:56429617-56429633	0.024448
ENST00000369846	ENSG00000135338 (LCA5)	hsa-miR-365a-3p	0.753665
UTR3	6:80194855-80194869	0.020525
UTR3	6:80194840-80194863	0.00845752
ENST00000423270	ENSG00000181827 (RFX7)	hsa-miR-365a-3p	0.753532
UTR3	15:56385160-56385182	0.0198978
UTR3	15:56384870-56384875	0.00387094
UTR3	15:56384781-56384786	0.00174454
UTR3	15:56383929-56383943	0.00345753
ENST00000344096	ENSG00000127334 (DYRK2)	hsa-miR-365a-3p	0.753371
UTR3	12:68055652-68055676	0.00906028
UTR3	12:68056013-68056018	0.00333385
UTR3	12:68057409-68057432	0.00235669
UTR3	12:68057750-68057767	0.00214124
UTR3	12:68058211-68058219	0.00282597
UTR3	12:68058458-68058484	0.00923859
ENST00000331268	ENSG00000185787 (MORF4L1)	hsa-miR-365a-3p	0.752864
UTR3	15:79189894-79189899	0.00843065
UTR3	15:79190329-79190334	0.00481705
UTR3	15:79190326-79190346	0.0156643
ENST00000400149	ENSG00000170579 (DLGAP1)	hsa-miR-365a-3p	0.752501
UTR3	18:3497668-3497673	0.0027765
UTR3	18:3497639-3497644	0.000853715
UTR3	18:3496911-3496925	0.00293912
UTR3	18:3496594-3496608	0.017043
UTR3	18:3496354-3496368	0.00526783
ENST00000283629	ENSG00000153560 (UBP1)	hsa-miR-365a-3p	0.752306
UTR3	3:33431457-33431463	0.0201949
UTR3	3:33431198-33431226	0.00445577
UTR3	3:33429954-33429963	0.00421244
ENST00000382545	ENSG00000111262 (KCNA1)	hsa-miR-365a-3p	0.752219
UTR3	12:5023141-5023146	0.00568976
UTR3	12:5024146-5024162	0.00149325
UTR3	12:5024731-5024738	0.0216724
ENST00000311481	ENSG00000174903 (RAB1B)	hsa-miR-365a-3p	0.751986
UTR3	11:66043798-66043805	0.0191469
UTR3	11:66044861-66044866	0.00968814
ENST00000395290	ENSG00000149187 (CELF1)	hsa-miR-365a-3p	0.751587
UTR3	11:47493120-47493127	0.0288
ENST00000587091	ENSG00000147100 (SLC16A2)	hsa-miR-365a-3p	0.751491
UTR3	X:73752282-73752288	0.00663199
UTR3	X:73752398-73752410	0.00220968
UTR3	X:73752638-73752662	0.0177467
UTR3	X:73752935-73752949	0.00220332
ENST00000394718	ENSG00000179841 (AKAP5)	hsa-miR-365a-3p	0.751448
UTR3	14:64936454-64936464	0.0126063
UTR3	14:64940183-64940201	0.0108818
UTR3	14:64940250-64940255	0.0014714
UTR3	14:64935755-64935773	0.0183148
ENST00000262241	ENSG00000089902 (RCOR1)	hsa-miR-365a-3p	0.750955
UTR3	14:103195233-103195238	0.00121735
UTR3	14:103195567-103195572	0.0042832
UTR3	14:103196110-103196129	0.0105439
UTR3	14:103196754-103196759	0.0127003
ENST00000376447	ENSG00000165105 (RASEF)	hsa-miR-365a-3p	0.749612
UTR3	9:85594755-85594775	0.018763
UTR3	9:85605368-85605376	0.040721
ENST00000216264	ENSG00000100422 (CERK)	hsa-miR-365a-3p	0.749559
UTR3	22:47082858-47082863	0.00638158
UTR3	22:47081944-47081966	0.00194661
UTR3	22:47081675-47081691	0.00183035
UTR3	22:47080355-47080380	0.0184645
ENST00000587228	ENSG00000186566 (GPATCH8)	hsa-miR-365a-3p	0.748652
UTR3	17:42478583-42478603	0.0193875
UTR3	17:42476387-42476400	0.000955761
UTR3	17:42475266-42475271	0.00820085
ENST00000253814	ENSG00000131507 (NDFIP1)	hsa-miR-365a-3p	0.748281
UTR3	5:141531875-141531892	0.00554832
UTR3	5:141533637-141533662	0.00367736
UTR3	5:141533974-141533980	0.0192862
ENST00000443157	ENSG00000131355 (EMR3)	hsa-miR-365a-3p	0.748034
UTR3	19:14730189-14730205	0.0284905
ENST00000265069	ENSG00000056097 (ZFR)	hsa-miR-365a-3p	0.747972
UTR3	5:32355272-32355285	0.00982786
UTR3	5:32355192-32355215	0.00435725
UTR3	5:32354972-32354989	0.0143
ENST00000494124	ENSG00000137145 (DENND4C)	hsa-miR-365a-3p	0.747813
UTR3	9:19328109-19328122	0.00624608
UTR3	9:19337624-19337641	0.00428711
UTR3	9:19350842-19350869	0.00178764
UTR3	9:19371807;19372035-19371818;19372041	0.00316848
UTR3	9:19372313-19372328	0.00458056
UTR3	9:19372465-19372493	0.00840146
ENST00000381052	ENSG00000049192 (ADAMTS6)	hsa-miR-365a-3p	0.746616
UTR3	5:64625260-64625276	0.00825979
UTR3	5:64522024;64537931-64522046;64537934	0.00375992
UTR3	5:64447559-64447586	0.00353704
UTR3	5:64446560-64446577	0.00895319
UTR3	5:64445532-64445550	0.00385786
ENST00000378493	ENSG00000101333 (PLCB4)	hsa-miR-365a-3p	0.746426
UTR3	20:9460025-9460033	0.00766042
UTR3	20:9460683-9460692	0.0119729
UTR3	20:9461830-9461835	0.00418144
UTR3	20:9416272-9416290	0.0210842
ENST00000609686	ENSG00000273079 (GRIN2B)	hsa-miR-365a-3p	0.746338
UTR3	12:13712107-13712124	0.00469303
UTR3	12:13707253-13707263	0.00231258
UTR3	12:13707058-13707064	0.00503166
UTR3	12:13705476-13705501	0.00232906
UTR3	12:13702005-13702028	0.0018426
UTR3	12:13698893-13698898	0.00242367
UTR3	12:13697974-13697993	0.000986231
UTR3	12:13695543-13695562	0.0014859
UTR3	12:13694870-13694875	0.00150176
UTR3	12:13694477-13694487	0.00195636
UTR3	12:13694178-13694183	0.00378094
ENST00000389484	ENSG00000168702 (LRP1B)	hsa-miR-365a-3p	0.745923
UTR3	2:140990659-140990675	0.0100837
UTR3	2:140989936-140989943	0.00631147
UTR3	2:140989302-140989307	0.0111464
UTR3	2:141777648-141777671	0.0039261
ENST00000290271	ENSG00000159167 (STC1)	hsa-miR-365a-3p	0.745327
UTR3	8:23700308-23700323	0.0197773
UTR3	8:23699704-23699709	0.00847931
ENST00000428621	ENSG00000162994 (CLHC1)	hsa-miR-365a-3p	0.745168
UTR3	2:55404771-55404781	0.0185946
UTR3	2:55402664-55402670	0.00964834
ENST00000445215	ENSG00000100227 (POLDIP3)	hsa-miR-365a-3p	0.745072
UTR3	22:42979787-42979806	0.0282347
ENST00000373493	ENSG00000162521 (RBBP4)	hsa-miR-365a-3p	0.744868
UTR3	1:33149535-33149549	0.00809811
UTR3	1:33151423-33151444	0.0107846
UTR3	1:33151509-33151536	0.00374533
UTR3	1:33151779-33151805	0.00558904
ENST00000374274	ENSG00000147164 (SNX12)	hsa-miR-365a-3p	0.744634
UTR3	X:70280739-70280745	0.00468605
UTR3	X:70280590-70280609	0.023511
ENST00000274605	ENSG00000145911 (N4BP3)	hsa-miR-365a-3p	0.744268
UTR3	5:177549685-177549707	0.00493998
UTR3	5:177549959-177549975	0.0198277
UTR3	5:177551954-177551961	0.00339782
ENST00000261778	ENSG00000103047 (TANGO6)	hsa-miR-365a-3p	0.744026
UTR3	16:69118020-69118028	0.00273336
UTR3	16:69118981-69119005	0.0177068
UTR3	16:68901088-68901107	0.0116278
UTR3	16:68936372-68936382	0.00506476
UTR3	16:69008063-69008070	0.0163377
ENST00000263339	ENSG00000115008 (IL1A)	hsa-miR-365a-3p	0.743757
UTR3	2:113531876-113531897	0.0145311
UTR3	2:113531725-113531731	0.0135906
ENST00000233055	ENSG00000085449 (WDFY1)	hsa-miR-365a-3p	0.743342
UTR3	2:224743229-224743248	0.0128153
UTR3	2:224742922-224742936	0.00520856
UTR3	2:224742256-224742261	0.00432525
UTR3	2:224741809-224741831	0.00224972
UTR3	2:224740790-224740795	0.00348729
ENST00000335997	ENSG00000102034 (ELF4)	hsa-miR-365a-3p	0.743072
UTR3	X:129198941-129198951	0.0257647
UTR3	X:129206264-129206282	0.0112268
ENST00000595378	ENSG00000269832 (AL627171.2)	hsa-miR-365a-3p	0.742943
UTR3	14:50293238-50293253	0.0280519
ENST00000403263	ENSG00000114933 (INO80D)	hsa-miR-365a-3p	0.742664
UTR3	2:206867332-206867359	0.00853263
UTR3	2:206864621-206864626	0.00215936
UTR3	2:206860871-206860893	0.00809482
UTR3	2:206859018-206859043	0.00390443
UTR3	2:206858804-206858822	0.00354484
UTR3	2:206858792-206858806	0.00179203
ENST00000502271	ENSG00000185305 (ARL15)	hsa-miR-365a-3p	0.742129
UTR3	5:53182207-53182227	0.0279823
ENST00000379982	ENSG00000164292 (RHOBTB3)	hsa-miR-365a-3p	0.741867
UTR3	5:95129258-95129266	0.02796
ENST00000441290	ENSG00000128573 (FOXP2)	hsa-miR-365a-3p	0.741489
UTR3	7:114282522-114282542	0.0250068
UTR3	7:114307816-114307833	0.00165944
UTR3	7:114308300-114308320	0.00126156
ENST00000465065	ENSG00000163728 (TTC14)	hsa-miR-365a-3p	0.741461
UTR3	3:180321449-180321455	0.0067413
UTR3	3:180321681-180321694	0.00383969
UTR3	3:180323651-180323656	0.0017926
UTR3	3:180323704-180323727	0.000824109
UTR3	3:180324300-180324323	0.00183359
UTR3	3:180325651-180325657	0.00622787
UTR3	3:180327570-180327575	0.00429618
UTR3	3:180327999-180328022	0.00237002
ENST00000394976	ENSG00000181904 (C5orf24)	hsa-miR-365a-3p	0.739887
UTR3	5:134191331-134191351	0.00530967
UTR3	5:134191661-134191666	0.00572508
UTR3	5:134191743-134191749	0.0119728
UTR3	5:134192438-134192443	0.00259982
UTR3	5:134194306-134194316	0.00218413
ENST00000293288	ENSG00000087088 (BAX)	hsa-miR-365a-3p	0.739509
UTR3	19:49464937-49464942	0.00946325
UTR3	19:49464955-49464979	0.0182961
ENST00000367012	ENSG00000082497 (SERTAD4)	hsa-miR-365a-3p	0.738979
UTR3	1:210416734-210416747	0.00400598
UTR3	1:210417762-210417787	0.00164
UTR3	1:210418028-210418033	0.00174014
UTR3	1:210419407-210419426	0.013392
UTR3	1:210419551-210419578	0.00693633
ENST00000512091	ENSG00000150471 (LPHN3)	hsa-miR-365a-3p	0.738781
UTR3	4:62937808-62937828	0.00728369
UTR3	4:62940623-62940651	0.00182793
UTR3	4:62943736-62943741	0.00504363
UTR3	4:62943877-62943905	0.0135424
ENST00000330619	ENSG00000197016 (ZNF470)	hsa-miR-365a-3p	0.738482
UTR3	19:57092223-57092247	0.00167064
UTR3	19:57093062-57093072	0.00225259
UTR3	19:57093209-57093214	0.00200803
UTR3	19:57093420-57093434	0.0177096
UTR3	19:57093699-57093704	0.0040314
ENST00000409204	ENSG00000197991 (PCDH20)	hsa-miR-365a-3p	0.738315
UTR3	13:61984793-61984815	0.018663
UTR3	13:61984530-61984535	0.00387936
UTR3	13:61987508-61987527	0.0230453
ENST00000289921	ENSG00000158863 (FAM160B2)	hsa-miR-365a-3p	0.738276
UTR3	8:21961453-21961480	0.0203139
UTR3	8:21961834-21961839	0.00574653
UTR3	8:21957378-21957385	0.00784943
ENST00000520965	ENSG00000185869 (ZNF829)	hsa-miR-365a-3p	0.738244
UTR3	19:37382088-37382093	0.00448798
UTR3	19:37380805-37380822	0.00213732
UTR3	19:37379422-37379436	0.0210269
ENST00000524591	ENSG00000250305 (KIAA1456)	hsa-miR-365a-3p	0.737703
UTR3	8:12879713-12879734	0.0035382
UTR3	8:12880728-12880733	0.00176655
UTR3	8:12880879-12880885	0.00714068
UTR3	8:12883096-12883119	0.0017484
[truncated: 573 more rows]

## Sheet: hsa-miR-2277-3p
Transcript Id	Gene Id(name)	Mirna Name	miTG score
ENST00000512394	ENSG00000205302 (SNX2)	hsa-miR-2277-3p	0.997
UTR3	5:122152671-122152688	0.10592
ENST00000394888	ENSG00000149532 (CPSF7)	hsa-miR-2277-3p	0.988
UTR3	11:61170202-61170209	0.0829462
ENST00000378491	ENSG00000152954 (NRSN1)	hsa-miR-2277-3p	0.987
UTR3	6:24146928-24146945	0.00270522
UTR3	6:24147251-24147257	0.00712662
UTR3	6:24147343-24147366	0.0712661
ENST00000296526	ENSG00000120251 (GRIA2)	hsa-miR-2277-3p	0.976
UTR3	4:158284602-158284628	0.0346827
UTR3	4:158284682-158284697	0.00904301
UTR3	4:158285858-158285882	0.0111034
UTR3	4:158286379-158286393	0.00341269
UTR3	4:158286621-158286643	0.00522117
UTR3	4:158286879-158286895	0.00768396
ENST00000354822	ENSG00000136352 (NKX2-1)	hsa-miR-2277-3p	0.963
UTR3	14:36985851-36985868	0.0639865
ENST00000481530	ENSG00000163507 (KIAA1524)	hsa-miR-2277-3p	0.962
UTR3	3:108285429-108285434	0.0022186
UTR3	3:108278626-108278642	0.0611912
ENST00000251241	ENSG00000108406 (DHX40)	hsa-miR-2277-3p	0.961
UTR3	17:57684811-57684837	0.063059
UTR3	17:57676171-57676190	0.0217097
ENST00000537530	ENSG00000198178 (CLEC4C)	hsa-miR-2277-3p	0.961
UTR3	12:7882238-7882261	0.00621716
UTR3	12:7882066-7882079	0.0567922
UTR3	12:7883455-7883466	0.00580553
ENST00000330574	ENSG00000185085 (INTS5)	hsa-miR-2277-3p	0.957
UTR3	11:62414377-62414402	0.0609861
UTR3	11:62414812-62414839	0.0180671
ENST00000508798	ENSG00000168785 (TSPAN5)	hsa-miR-2277-3p	0.948
UTR3	4:99393687-99393709	0.0210943
UTR3	4:99391541-99391564	0.0369459
ENST00000414341	ENSG00000204788 (CR769776.1)	hsa-miR-2277-3p	0.946
UTR3	9:69379623-69379641	0.0472313
UTR3	9:69379572-69379594	0.00861536
UTR3	9:69378545-69378562	0.00155379
ENST00000324545	ENSG00000124486 (USP9X)	hsa-miR-2277-3p	0.945
UTR3	X:41091917-41091936	0.0572398
ENST00000261900	ENSG00000129315 (CCNT1)	hsa-miR-2277-3p	0.942
UTR3	12:49086641-49086664	0.00366102
UTR3	12:49084069-49084088	0.00192697
UTR3	12:49083176-49083203	0.00395843
UTR3	12:49082570-49082580	0.00507138
UTR3	12:49082302-49082328	0.0416501
ENST00000539173	ENSG00000197381 (ADARB1)	hsa-miR-2277-3p	0.939
UTR3	21:46644173-46644194	0.000891937
UTR3	21:46644540-46644563	0.00211538
UTR3	21:46646406-46646423	0.0521792
UTR3	21:46596574;46600245-46596579;46600262	0.0051282
ENST00000594528	ENSG00000105737 (GRIK5)	hsa-miR-2277-3p	0.938
UTR3	19:42566739-42566758	0.00215249
UTR3	19:42563621-42563637	0.0236996
UTR3	19:42558619;42560814-42558624;42560826	0.00526114
UTR3	19:42558574-42558592	0.00428801
UTR3	19:42526124-42526139	0.0196737
ENST00000450530	ENSG00000165702 (GFI1B)	hsa-miR-2277-3p	0.936
UTR3	9:135866461-135866486	0.00175951
UTR3	9:135867005-135867029	0.0321607
UTR3	9:135867032-135867055	0.020258
UTR3	9:135865161-135865187	0.00793126
ENST00000357085	ENSG00000112343 (TRIM38)	hsa-miR-2277-3p	0.934
UTR3	6:25983988-25984008	0.047656
UTR3	6:25984143-25984157	0.00369513
UTR3	6:25986494-25986508	0.00259183
ENST00000570527	ENSG00000129214 (SHBG)	hsa-miR-2277-3p	0.934
UTR3	17:7533733-7533757	0.00383187
UTR3	17:7533770-7533797	0.0501308
ENST00000592191	ENSG00000006125 (AP2B1)	hsa-miR-2277-3p	0.934
UTR3	17:33953775-33953801	0.00425686
UTR3	17:33998904;34001195-33998919;34001197	0.0030789
UTR3	17:34044346;34050644-34044368;34050649	0.0466099
ENST00000446228	ENSG00000144290 (SLC4A10)	hsa-miR-2277-3p	0.928
UTR3	2:162760624-162760644	0.0065178
UTR3	2:162762156-162762167	0.0154811
UTR3	2:162804176-162804192	0.00264563
UTR3	2:162805669-162805687	0.00330842
UTR3	2:162807310-162807329	0.0189416
UTR3	2:162813516-162813541	0.00564585
ENST00000526549	ENSG00000137522 (RNF121)	hsa-miR-2277-3p	0.928
UTR3	11:71693883-71693906	0.0145258
UTR3	11:71698097-71698123	0.0307606
UTR3	11:71705867-71705886	0.00507253
UTR3	11:71707522-71707543	0.00205253
ENST00000270642	ENSG00000142549 (IGLON5)	hsa-miR-2277-3p	0.92
UTR3	19:51832294-51832307	0.0306686
UTR3	19:51832611-51832637	0.00259663
UTR3	19:51832631-51832645	0.00965997
UTR3	19:51832679-51832704	0.00293473
UTR3	19:51832809-51832837	0.00227478
UTR3	19:51833130-51833150	0.00254566
ENST00000380007	ENSG00000178015 (GPR150)	hsa-miR-2277-3p	0.92
UTR3	5:94957753-94957780	0.0127431
UTR3	5:94957777-94957800	0.0376579
UTR3	5:94956273-94956288	0.00353136
ENST00000509152	ENSG00000197701 (ZNF595)	hsa-miR-2277-3p	0.907
UTR3	4:68080-68098	0.0478456
ENST00000434009	ENSG00000009413 (REV3L)	hsa-miR-2277-3p	0.906
UTR3	6:111793293-111793311	0.009104
UTR3	6:111726697-111726710	0.0206045
UTR3	6:111697314-111697319	0.00156486
UTR3	6:111697106-111697127	0.00350692
UTR3	6:111696865-111696889	0.00283016
UTR3	6:111696635-111696649	0.002155
UTR3	6:111621008-111621020	0.00226156
UTR3	6:111620593-111620599	0.00569641
ENST00000355832	ENSG00000225830 (ERCC6)	hsa-miR-2277-3p	0.904
UTR3	10:50666546-50666561	0.00697754
UTR3	10:50665988-50666004	0.00205978
UTR3	10:50665722-50665744	0.0027975
UTR3	10:50665425-50665449	0.00140277
UTR3	10:50663561-50663580	0.0336795
UTR3	10:50691409-50691424	0.00427315
ENST00000306107	ENSG00000170017 (ALCAM)	hsa-miR-2277-3p	0.9
UTR3	3:105293412-105293439	0.0260953
UTR3	3:105294044-105294068	0.00572749
UTR3	3:105295382-105295400	0.0148692
ENST00000581852	ENSG00000166960 (CCDC178)	hsa-miR-2277-3p	0.899
UTR3	18:30517771-30517798	0.0265167
UTR3	18:30517475-30517492	0.0198645
ENST00000267859	ENSG00000140299 (BNIP2)	hsa-miR-2277-3p	0.898
UTR3	15:59955353-59955368	0.00369064
UTR3	15:59953842-59953866	0.00155153
UTR3	15:59953507-59953528	0.000928865
UTR3	15:59951607-59951626	0.0377605
UTR3	15:59951537-59951551	0.00236468
ENST00000327419	ENSG00000185742 (C11orf87)	hsa-miR-2277-3p	0.897
UTR3	11:109295256-109295261	0.00391813
UTR3	11:109295375-109295400	0.035573
UTR3	11:109295805-109295821	0.00332283
UTR3	11:109298604-109298609	0.00318782
ENST00000594385	ENSG00000197013 (ZNF429)	hsa-miR-2277-3p	0.896
UTR3	19:21738115-21738134	0.00927384
UTR3	19:21738310-21738328	0.0366927
ENST00000297632	ENSG00000164983 (TMEM65)	hsa-miR-2277-3p	0.895
UTR3	8:125326138-125326159	0.0398422
UTR3	8:125325681-125325699	0.00298181
UTR3	8:125325309-125325330	0.00286117
ENST00000413537	ENSG00000120697 (ALG5)	hsa-miR-2277-3p	0.894
UTR3	13:37526669-37526690	0.0456315
ENST00000338086	ENSG00000055917 (PUM2)	hsa-miR-2277-3p	0.893
UTR3	2:20451053-20451072	0.0267381
UTR3	2:20449462-20449476	0.00171177
UTR3	2:20449127-20449144	0.00490512
UTR3	2:20449032-20449060	0.0120911
ENST00000333129	ENSG00000182263 (FIGN)	hsa-miR-2277-3p	0.892
UTR3	2:164465715-164465732	0.032854
UTR3	2:164465038-164465057	0.00165091
UTR3	2:164464421-164464434	0.00127274
UTR3	2:164464337-164464364	0.00067242
UTR3	2:164463907-164463912	0.00202032
UTR3	2:164460064-164460089	0.00440268
UTR3	2:164466850-164466866	0.0212883
ENST00000561965	ENSG00000167264 (DUS2)	hsa-miR-2277-3p	0.891
UTR3	16:68090289-68090307	0.0105766
UTR3	16:68090327;68094969-68090327;68094995	0.00589841
UTR3	16:68104041-68104068	0.00393214
UTR3	16:68104099-68104116	0.0057283
UTR3	16:68109371-68109397	0.0188606
ENST00000370494	ENSG00000102069 (UBE2NL)	hsa-miR-2277-3p	0.888
UTR3	X:142967828-142967844	0.00831371
UTR3	X:142968245-142968252	0.0362662
ENST00000422400	ENSG00000112303 (VNN2)	hsa-miR-2277-3p	0.887
UTR3	6:133072399-133072420	0.00500889
UTR3	6:133072381-133072407	0.0351735
UTR3	6:133070849-133070865	0.00212271
UTR3	6:133078917-133078942	0.0175919
ENST00000338564	ENSG00000134138 (MEIS2)	hsa-miR-2277-3p	0.886
UTR3	15:37181496-37181513	0.041694
UTR3	15:37390205-37390227	0.0216521
ENST00000369528	ENSG00000052723 (SIKE1)	hsa-miR-2277-3p	0.885
UTR3	1:115316735-115316753	0.0099024
UTR3	1:115315673-115315679	0.00275259
UTR3	1:115314166-115314185	0.00143172
UTR3	1:115313512-115313534	0.00186602
UTR3	1:115313323-115313344	0.00178269
UTR3	1:115312707-115312712	0.00462078
UTR3	1:115312191-115312214	0.0216482
ENST00000371030	ENSG00000124203 (ZNF831)	hsa-miR-2277-3p	0.885
UTR3	20:57830838-57830863	0.0280768
UTR3	20:57832029-57832055	0.00115064
UTR3	20:57832179-57832200	0.00172092
UTR3	20:57832847-57832865	0.00604287
UTR3	20:57833545-57833562	0.00701113
ENST00000327381	ENSG00000206579 (XKR4)	hsa-miR-2277-3p	0.884
UTR3	8:56437188-56437208	0.00525606
UTR3	8:56438629-56438645	0.00161303
UTR3	8:56441169-56441197	0.0014096
UTR3	8:56441576-56441587	0.00262673
UTR3	8:56443937-56443956	0.018162
UTR3	8:56445887-56445907	0.00188353
UTR3	8:56446115-56446139	0.00252077
UTR3	8:56446141-56446164	0.000493736
UTR3	8:56448221-56448247	0.00163857
UTR3	8:56448388-56448414	0.00111216
UTR3	8:56449316-56449331	0.00110195
UTR3	8:56450899-56450918	0.00456012
UTR3	8:56454389-56454404	0.00154548
ENST00000318066	ENSG00000177889 (UBE2N)	hsa-miR-2277-3p	0.882
UTR3	12:93803635-93803651	0.00586358
UTR3	12:93803237-93803262	0.0272954
UTR3	12:93802011-93802026	0.00564131
UTR3	12:93801068-93801096	0.00474189
ENST00000270812	ENSG00000142684 (ZNF593)	hsa-miR-2277-3p	0.881
UTR3	1:26497385-26497397	0.00479709
UTR3	1:26498385-26498407	0.0383071
UTR3	1:26496639-26496664	0.00268495
ENST00000311550	ENSG00000166206 (GABRB3)	hsa-miR-2277-3p	0.88
UTR3	15:26792142-26792164	0.00236343
UTR3	15:26789203-26789225	0.0056756
UTR3	15:26788881-26788900	0.0352891
ENST00000346618	ENSG00000112242 (E2F3)	hsa-miR-2277-3p	0.872
UTR3	6:20490710-20490727	0.0077526
UTR3	6:20491191-20491214	0.00577832
UTR3	6:20493241-20493261	0.0285396
ENST00000371993	ENSG00000077279 (DCX)	hsa-miR-2277-3p	0.872
UTR3	X:110544356-110544377	0.0180723
UTR3	X:110544120-110544132	0.00477221
UTR3	X:110543809-110543829	0.013814
UTR3	X:110542331-110542350	0.00207495
UTR3	X:110539974-110539989	0.00101848
UTR3	X:110538804-110538829	0.0022836
ENST00000503160	ENSG00000059691 (PET112)	hsa-miR-2277-3p	0.872
UTR3	4:152637215-152637238	0.00647345
UTR3	4:152609789-152609809	0.0132961
UTR3	4:152601036;152609782-152601043;152609792	0.00132836
UTR3	4:152592332-152592355	0.0209889
ENST00000526355	ENSG00000152402 (GUCY1A2)	hsa-miR-2277-3p	0.872
UTR3	11:106558103-106558123	0.0295961
UTR3	11:106554386-106554410	0.00229511
UTR3	11:106552217-106552222	0.00198716
UTR3	11:106549151-106549167	0.00198514
UTR3	11:106547691-106547703	0.00126854
UTR3	11:106544785-106544807	0.00492798
ENST00000323084	ENSG00000175894 (TSPEAR)	hsa-miR-2277-3p	0.87
UTR3	21:45919378-45919404	0.0371315
UTR3	21:45918875-45918892	0.00263845
UTR3	21:45918503-45918519	0.00197804
ENST00000216181	ENSG00000100345 (MYH9)	hsa-miR-2277-3p	0.869
UTR3	22:36678069-36678093	0.00204439
UTR3	22:36677981-36677998	0.00151436
UTR3	22:36677469-36677488	0.0197723
UTR3	22:36677392-36677418	0.0183135
ENST00000512556	ENSG00000169299 (PGM2)	hsa-miR-2277-3p	0.868
UTR3	4:37850179-37850196	0.0192923
UTR3	4:37863605-37863628	0.0221247
ENST00000373187	ENSG00000196090 (PTPRT)	hsa-miR-2277-3p	0.866
UTR3	20:40706920-40706945	0.00172059
UTR3	20:40706877-40706903	0.0015028
UTR3	20:40702597-40702620	0.000974887
UTR3	20:40702560-40702576	0.000906059
UTR3	20:40701628-40701646	0.0360934
ENST00000394795	ENSG00000120727 (PAIP2)	hsa-miR-2277-3p	0.866
UTR3	5:138704649-138704666	0.0412025
ENST00000342788	ENSG00000178568 (ERBB4)	hsa-miR-2277-3p	0.862
UTR3	2:212248032-212248054	0.0147535
UTR3	2:212246209-212246232	0.00868335
UTR3	2:212243104-212243129	0.000945628
UTR3	2:212242788-212242804	0.00141633
UTR3	2:212240498-212240522	0.0148151
ENST00000371953	ENSG00000171862 (PTEN)	hsa-miR-2277-3p	0.862
UTR3	10:89725559-89725587	0.00513618
UTR3	10:89725849-89725868	0.0207646
UTR3	10:89726375-89726398	0.0103276
UTR3	10:89728630-89728653	0.00287209
UTR3	10:89730223-89730240	0.00154044
ENST00000585130	ENSG00000184060 (ADAP2)	hsa-miR-2277-3p	0.86
UTR3	17:29261313;29271925-29261315;29271946	0.0403476
ENST00000217173	ENSG00000185019 (UBOX5)	hsa-miR-2277-3p	0.857
UTR3	20:3090135-3090160	0.0104376
UTR3	20:3088689-3088717	0.00319074
UTR3	20:3088219-3088243	0.0255238
UTR3	20:3096084-3096102	0.00663981
ENST00000289373	ENSG00000158164 (TMSB15A)	hsa-miR-2277-3p	0.856
UTR3	X:101768796-101768815	0.0398557
ENST00000533157	ENSG00000109536 (FRG1)	hsa-miR-2277-3p	0.856
UTR3	4:190874243-190874264	0.0398926
ENST00000329309	ENSG00000185290 (NUPR1L)	hsa-miR-2277-3p	0.855
UTR3	7:56182489-56182512	0.0397237
ENST00000520196	ENSG00000129422 (MTUS1)	hsa-miR-2277-3p	0.855
UTR3	8:17573393-17573411	0.0320778
UTR3	8:17541841-17541858	0.00280601
UTR3	8:17501569-17501575	0.00486023
ENST00000272313	ENSG00000138041 (SMEK2)	hsa-miR-2277-3p	0.853
UTR3	2:55776825-55776847	0.0250331
UTR3	2:55775668-55775695	0.00564669
UTR3	2:55774594-55774617	0.0087985
ENST00000361028	ENSG00000158691 (ZSCAN12)	hsa-miR-2277-3p	0.853
UTR3	6:28350133-28350154	0.00855045
UTR3	6:28350073-28350099	0.00958376
UTR3	6:28348845-28348868	0.00138573
UTR3	6:28348363-28348383	0.00483999
UTR3	6:28346931-28346956	0.0151404
ENST00000464489	ENSG00000065534 (MYLK)	hsa-miR-2277-3p	0.85
UTR3	3:123452549-123452577	0.00296488
UTR3	3:123451769-123451785	0.0012149
UTR3	3:123333041-123333068	0.0348957
ENST00000379519	ENSG00000119801 (YPEL5)	hsa-miR-2277-3p	0.848
UTR3	2:30381777-30381782	0.0122281
UTR3	2:30383353-30383375	0.0266333
ENST00000396583	ENSG00000144642 (RBMS3)	hsa-miR-2277-3p	0.848
UTR3	3:30045903-30045923	0.0140661
UTR3	3:30046841-30046868	0.00186215
UTR3	3:30048429-30048449	0.00224539
UTR3	3:30049333-30049349	0.000926027
UTR3	3:30049710-30049730	0.00243809
UTR3	3:30049954-30049968	0.0016149
UTR3	3:30050296-30050320	0.00205319
UTR3	3:30051667-30051687	0.00675406
UTR3	3:30051693-30051698	0.00679847
ENST00000483281	ENSG00000204231 (RXRB)	hsa-miR-2277-3p	0.847
UTR3	6:33165586-33165606	0.0349682
UTR3	6:33163785-33163807	0.00369507
ENST00000489291	ENSG00000196730 (DAPK1)	hsa-miR-2277-3p	0.846
UTR3	9:90255261-90255280	0.0364026
UTR3	9:90321118-90321135	0.00220571
ENST00000357345	ENSG00000159082 (SYNJ1)	hsa-miR-2277-3p	0.841
UTR3	21:34004040-34004060	0.00771773
UTR3	21:34002482-34002504	0.00184924
UTR3	21:34002274-34002298	0.000891529
UTR3	21:34001099-34001117	0.027454
ENST00000281282	ENSG00000128849 (CGNL1)	hsa-miR-2277-3p	0.84
UTR3	15:57839697-57839719	0.00370056
UTR3	15:57839972-57839993	0.00328971
UTR3	15:57841696-57841718	0.00162323
UTR3	15:57842885-57842904	0.0292135
ENST00000412050	ENSG00000107864 (CPEB3)	hsa-miR-2277-3p	0.838
UTR3	10:93810719-93810729	0.00278263
UTR3	10:93808883-93808888	0.00420977
UTR3	10:93808098-93808113	0.00276958
UTR3	10:93806750-93806775	0.0211949
UTR3	10:93999796-93999813	0.00270791
UTR3	10:93904773-93904801	0.0346629
ENST00000435893	ENSG00000140044 (JDP2)	hsa-miR-2277-3p	0.834
UTR3	14:75936812-75936835	0.00645113
UTR3	14:75937763-75937790	0.000791451
UTR3	14:75938406-75938433	0.00102246
UTR3	14:75938470-75938493	0.000487897
UTR3	14:75938718-75938738	0.000838722
UTR3	14:75940525-75940546	0.0274751
ENST00000326587	ENSG00000179222 (MAGED1)	hsa-miR-2277-3p	0.832
UTR3	X:51645393-51645409	0.0368575
ENST00000215794	ENSG00000184979 (USP18)	hsa-miR-2277-3p	0.831
UTR3	22:18659603-18659623	0.0367775
ENST00000440125	ENSG00000242866 (STRC)	hsa-miR-2277-3p	0.831
UTR3	15:43907678-43907699	0.00330132
UTR3	15:43906156-43906177	0.00409686
UTR3	15:43906132-43906155	0.00554744
UTR3	15:43904100-43904127	0.00232274
UTR3	15:43903730;43904040-43903735;43904048	0.00118506
UTR3	15:43896935-43896952	0.00153173
UTR3	15:43892414-43892426	0.00778019
UTR3	15:43892248-43892271	0.0109705
ENST00000588253	ENSG00000108278 (ZNHIT3)	hsa-miR-2277-3p	0.831
UTR3	17:34854071-34854088	0.00996775
UTR3	17:34855044-34855061	0.00633565
UTR3	17:34855082-34855096	0.0204494
ENST00000303904	ENSG00000168090 (COPS6)	hsa-miR-2277-3p	0.83
UTR3	7:99689480-99689500	0.0365914
ENST00000538315	ENSG00000061794 (MRPS35)	hsa-miR-2277-3p	0.83
UTR3	12:27908788-27908814	0.00226696
UTR3	12:27909113-27909135	0.0312532
UTR3	12:27909138-27909162	0.00308286
ENST00000605597	ENSG00000156026 (MCU)	hsa-miR-2277-3p	0.83
UTR3	10:74618989-74619007	0.0365681
ENST00000311921	ENSG00000168813 (ZNF507)	hsa-miR-2277-3p	0.828
UTR3	19:32874037-32874061	0.0310635
UTR3	19:32874230-32874249	0.00338006
UTR3	19:32874754-32874779	0.00195676
ENST00000561078	ENSG00000090487 (SPG21)	hsa-miR-2277-3p	0.828
UTR3	15:65255944-65255969	0.0363837
ENST00000297904	ENSG00000165197 (FIGF)	hsa-miR-2277-3p	0.827
UTR3	X:15364225-15364245	0.00740757
UTR3	X:15364189-15364203	0.0288585
ENST00000513610	ENSG00000145555 (MYO10)	hsa-miR-2277-3p	0.826
UTR3	5:16666610-16666629	0.0320998
UTR3	5:16666393-16666420	0.00326651
UTR3	5:16694591-16694614	0.00521928
ENST00000320172	ENSG00000112773 (FAM46A)	hsa-miR-2277-3p	0.825
UTR3	6:82459152-82459176	0.00735756
UTR3	6:82457162-82457185	0.00144095
UTR3	6:82455983-82456000	0.0225899
UTR3	6:82455695-82455719	0.00470324
ENST00000310078	ENSG00000173744 (AGFG1)	hsa-miR-2277-3p	0.824
UTR3	2:228419589-228419610	0.0318391
UTR3	2:228421026-228421035	0.00244816
UTR3	2:228422123-228422140	0.0017019
ENST00000262013	ENSG00000008294 (SPAG9)	hsa-miR-2277-3p	0.823
UTR3	17:49043287-49043306	0.0261274
UTR3	17:49039680-49039701	0.00974203
ENST00000609686	ENSG00000273079 (GRIN2B)	hsa-miR-2277-3p	0.822
UTR3	12:13715491-13715510	0.00676944
UTR3	12:13713751-13713768	0.00145874
UTR3	12:13712917-13712945	0.0014951
UTR3	12:13711715-13711720	0.00159764
UTR3	12:13710849-13710867	0.000861634
UTR3	12:13710844-13710867	0.000500528
UTR3	12:13710379-13710400	0.00173222
UTR3	12:13708609-13708624	0.00213511
UTR3	12:13704836-13704855	0.00150276
UTR3	12:13698060-13698084	0.00240107
UTR3	12:13697936-13697964	0.000468587
UTR3	12:13693222-13693244	0.0105863
UTR3	12:14019025-14019053	0.0131796
UTR3	12:13761626-13761653	0.0107808
ENST00000316836	ENSG00000176903 (PNMA1)	hsa-miR-2277-3p	0.82
UTR3	14:74179009-74179029	0.0354929
ENST00000335327	ENSG00000132970 (WASF3)	hsa-miR-2277-3p	0.82
UTR3	13:27260192-27260209	0.017009
UTR3	13:27261767-27261790	0.00580557
UTR3	13:27262909-27262923	0.00813632
UTR3	13:27239241-27239266	0.0258317
ENST00000460277	ENSG00000117262 (GPR89A)	hsa-miR-2277-3p	0.819
UTR3	1:145804279-145804297	0.0311645
UTR3	1:145771682-145771705	0.00423767
ENST00000321110	ENSG00000179300 (ZCCHC5)	hsa-miR-2277-3p	0.817
UTR3	X:77911940-77911951	0.0351258
ENST00000552671	ENSG00000135476 (ESPL1)	hsa-miR-2277-3p	0.817
UTR3	12:53663664-53663689	0.00224154
UTR3	12:53664252-53664265	0.0118965
UTR3	12:53673611-53673636	0.00197234
UTR3	12:53676052-53676076	0.00126073
UTR3	12:53677881-53677907	0.00209683
UTR3	12:53680075-53680094	0.00136953
UTR3	12:53686125-53686142	0.00428442
UTR3	12:53686612-53686638	0.00455998
UTR3	12:53686627-53686655	0.000765072
UTR3	12:53687259-53687273	0.00471151
ENST00000300737	ENSG00000167323 (STIM1)	hsa-miR-2277-3p	0.816
UTR3	11:4113243-4113265	0.011945
UTR3	11:4113328-4113352	0.00491065
UTR3	11:4113943-4113967	0.0172094
UTR3	11:4076862;4080511-4076867;4080521	0.00623142
ENST00000413566	ENSG00000070367 (EXOC5)	hsa-miR-2277-3p	0.816
UTR3	14:57675022-57675040	0.00967086
UTR3	14:57674278-57674293	0.00303066
UTR3	14:57673766-57673789	0.00268527
UTR3	14:57671091-57671117	0.0196773
ENST00000552884	ENSG00000205323 (SARNP)	hsa-miR-2277-3p	0.816
UTR3	12:56184369;56188143-56184376;56188152	0.00653984
UTR3	12:56146551-56146571	0.00717738
UTR3	12:56146448-56146471	0.00632113
UTR3	12:56146410-56146435	0.0149921
ENST00000381854	ENSG00000106993 (CDC37L1)	hsa-miR-2277-3p	0.815
UTR3	9:4706535-4706555	0.0349678
ENST00000437205	ENSG00000114770 (ABCC5)	hsa-miR-2277-3p	0.815
UTR3	3:183665115-183665139	0.00195325
UTR3	3:183639096-183639116	0.0134768
UTR3	3:183638397-183638422	0.00247878
UTR3	3:183637849-183637877	0.0170639
ENST00000430412	ENSG00000196950 (SLC39A10)	hsa-miR-2277-3p	0.814
UTR3	2:196571367-196571372	0.00610933
UTR3	2:196581617-196581631	0.00225101
UTR3	2:196583022-196583036	0.00246932
UTR3	2:196600854-196600866	0.00468248
UTR3	2:196602051-196602058	0.0193049
ENST00000465076	ENSG00000176986 (SEC24C)	hsa-miR-2277-3p	0.813
UTR3	10:75530339-75530360	0.0190692
UTR3	10:75530792-75530819	0.00717802
UTR3	10:75531001-75531027	0.00396901
UTR3	10:75531077-75531092	0.0023923
UTR3	10:75531430-75531454	0.00211415
ENST00000344579	ENSG00000158109 (TPRG1L)	hsa-miR-2277-3p	0.81
UTR3	1:3545400-3545420	0.00851051
UTR3	1:3546454-3546474	0.0216682
UTR3	1:3544986-3545009	0.0234956
ENST00000437844	ENSG00000148516 (ZEB1)	hsa-miR-2277-3p	0.81
UTR3	10:31791355-31791368	0.0117286
UTR3	10:31817189-31817203	0.00228366
UTR3	10:31818123-31818139	0.017438
UTR3	10:31818420-31818438	0.00294942
ENST00000449886	ENSG00000169155 (ZBTB43)	hsa-miR-2277-3p	0.809
UTR3	9:129596838-129596853	0.00476027
UTR3	9:129600349-129600367	0.0184135
UTR3	9:129600473-129600478	0.00992636
UTR3	9:129595325-129595346	0.00706097
ENST00000330753	ENSG00000185070 (FLRT2)	hsa-miR-2277-3p	0.808
UTR3	14:86090175-86090197	0.0200795
UTR3	14:86092260-86092286	0.0017371
UTR3	14:86092644-86092661	0.00584579
UTR3	14:86088413-86088441	0.0262672
UTR3	14:86088571-86088586	0.00727654
ENST00000333990	ENSG00000125630 (POLR1B)	hsa-miR-2277-3p	0.808
UTR3	2:113308460-113308484	0.027876
UTR3	2:113333841-113333867	0.00627708
ENST00000457714	ENSG00000169760 (NLGN1)	hsa-miR-2277-3p	0.808
UTR3	3:173999639-173999661	0.0231432
UTR3	3:174001847-174001869	0.00167778
UTR3	3:174002999-174003014	0.00938087
ENST00000376352	ENSG00000166263 (STXBP4)	hsa-miR-2277-3p	0.807
UTR3	17:53237985-53237999	0.00289961
UTR3	17:53239011-53239028	0.00209193
UTR3	17:53241231-53241257	0.0291474
ENST00000230381	ENSG00000112619 (PRPH2)	hsa-miR-2277-3p	0.806
UTR3	6:42665748-42665768	0.00156654
UTR3	6:42664669-42664689	0.00540062
UTR3	6:42664559-42664585	0.00308158
UTR3	6:42664367-42664387	0.0239391
ENST00000336349	ENSG00000179119 (SPTY2D1)	hsa-miR-2277-3p	0.803
UTR3	11:18631277-18631297	0.00636429
UTR3	11:18631263-18631280	0.0237901
UTR3	11:18630152-18630173	0.00149115
UTR3	11:18629510-18629536	0.0019772
ENST00000323777	ENSG00000176160 (HSF5)	hsa-miR-2277-3p	0.802
UTR3	17:56497961-56497984	0.00658143
UTR3	17:56497703-56497730	0.0269623
ENST00000306346	ENSG00000186496 (ZNF396)	hsa-miR-2277-3p	0.801
UTR3	18:32947837-32947857	0.0335138
ENST00000315392	ENSG00000161381 (PLXDC1)	hsa-miR-2277-3p	0.801
UTR3	17:37223312-37223331	0.00986757
UTR3	17:37222044-37222060	0.00123051
UTR3	17:37219556-37219574	0.0224059
ENST00000334574	ENSG00000186628 (FSD2)	hsa-miR-2277-3p	0.801
UTR3	15:83427828-83427844	0.0180654
UTR3	15:83427674-83427692	0.00240825
UTR3	15:83427420-83427446	0.00563085
UTR3	15:83425082-83425097	0.00205038
UTR3	15:83424494-83424517	0.00352331
UTR3	15:83433941-83433965	0.0014547
UTR3	15:83431017;83433918-83431030;83433921	0.00865257
ENST00000378380	ENSG00000132623 (ANKEF1)	hsa-miR-2277-3p	0.801
UTR3	20:10036461-10036466	0.00723645
UTR3	20:10036555-10036582	0.0210651
UTR3	20:10037278-10037296	0.00280597
UTR3	20:10033913;10035110-10033923;10035121	0.0131642
ENST00000412217	ENSG00000115421 (PAPOLG)	hsa-miR-2277-3p	0.8
UTR3	2:61024367-61024381	0.0187842
UTR3	2:61024423-61024447	0.00348599
UTR3	2:61024506-61024522	0.00999794
UTR3	2:61027345-61027360	0.00109786
ENST00000312675	ENSG00000145012 (LPP)	hsa-miR-2277-3p	0.799
UTR3	3:188592599-188592617	0.0194156
UTR3	3:188594644-188594664	0.00466489
UTR3	3:188602407-188602423	0.000941262
UTR3	3:188602734-188602747	0.00646328
UTR3	3:188607023-188607043	0.0017795
ENST00000580356	ENSG00000178921 (PFAS)	hsa-miR-2277-3p	0.799
UTR3	17:8167541-8167563	0.00101288
UTR3	17:8171928-8171953	0.0251177
UTR3	17:8172430-8172448	0.00709448
ENST00000393127	ENSG00000152578 (GRIA4)	hsa-miR-2277-3p	0.798
UTR3	11:105850428-105850446	0.0314788
UTR3	11:105851596-105851620	0.00163076
ENST00000461402	ENSG00000160055 (TMEM234)	hsa-miR-2277-3p	0.797
UTR3	1:32681821-32681841	0.0291118
UTR3	1:32681081-32681104	0.00153033
UTR3	1:32680575-32680602	0.0024587
ENST00000305557	ENSG00000114993 (RTKN)	hsa-miR-2277-3p	0.795
UTR3	2:74653291-74653312	0.0301838
UTR3	2:74655400-74655424	0.0150076
ENST00000370693	ENSG00000112208 (BAG2)	hsa-miR-2277-3p	0.794
UTR3	6:57050471-57050493	0.00561452
UTR3	6:57050929-57050955	0.00109702
UTR3	6:57054448-57054455	0.0260212
ENST00000593303	ENSG00000268759 (AC135983.2)	hsa-miR-2277-3p	0.794
UTR3	15:32778181-32778202	0.0327959
ENST00000400477	ENSG00000198054 (DSCR8)	hsa-miR-2277-3p	0.792
UTR3	21:39528568-39528579	0.0325221
ENST00000373034	ENSG00000165194 (PCDH19)	hsa-miR-2277-3p	0.791
UTR3	X:99547248-99547267	0.0170067
UTR3	X:99546992-99546998	0.00752087
UTR3	X:99662546-99662567	0.00461155
UTR3	X:99596955-99596980	0.0136688
UTR3	X:99551741-99551763	0.0191251
ENST00000288599	ENSG00000084676 (NCOA1)	hsa-miR-2277-3p	0.789
UTR3	2:24991691-24991710	0.0225092
UTR3	2:24993389-24993405	0.00976909
ENST00000395996	ENSG00000132549 (VPS13B)	hsa-miR-2277-3p	0.789
UTR3	8:100587954-100587971	0.00579846
UTR3	8:100791011-100791036	0.00146465
UTR3	8:100832174-100832197	0.00848948
UTR3	8:100865924-100865946	0.00239944
UTR3	8:100887653-100887672	0.00237797
UTR3	8:100889097-100889118	0.00171222
UTR3	8:100889514-100889534	0.00796919
UTR3	8:100479744-100479758	0.0114495
ENST00000514561	ENSG00000150961 (SEC24D)	hsa-miR-2277-3p	0.789
UTR3	4:119738545-119738563	0.00424189
UTR3	4:119738464-119738491	0.00285898
UTR3	4:119736835-119736861	0.00088878
UTR3	4:119718870-119718895	0.00862855
UTR3	4:119673177-119673198	0.00252118
UTR3	4:119657499-119657523	0.0131583
ENST00000296575	ENSG00000164161 (HHIP)	hsa-miR-2277-3p	0.788
UTR3	4:145659137-145659165	0.0096232
UTR3	4:145660106-145660122	0.00292332
UTR3	4:145660204-145660220	0.0107486
UTR3	4:145660509-145660522	0.00244016
UTR3	4:145661236-145661253	0.00396823
UTR3	4:145661242-145661264	0.00129146
UTR3	4:145663104-145663109	0.00115291
ENST00000301886	ENSG00000273003 (RP11-399J13.3)	hsa-miR-2277-3p	0.787
UTR3	11:64794852-64794874	0.0320401
ENST00000367537	ENSG00000116698 (SMG7)	hsa-miR-2277-3p	0.787
UTR3	1:183521156-183521182	0.0259778
UTR3	1:183522550-183522566	0.00249061
UTR3	1:183522982-183522999	0.00362675
ENST00000256832	ENSG00000049759 (NEDD4L)	hsa-miR-2277-3p	0.786
UTR3	18:56065019-56065046	0.00140211
UTR3	18:56065639-56065663	0.00164924
UTR3	18:56067461-56067482	0.00229772
UTR3	18:56068142-56068159	0.00554845
UTR3	18:56068304-56068331	0.0205553
UTR3	18:55998061-55998080	0.00281735
ENST00000307602	ENSG00000168172 (HOOK3)	hsa-miR-2277-3p	0.786
UTR3	8:42877568-42877589	0.0011511
UTR3	8:42877959-42877975	0.00171572
UTR3	8:42879003-42879009	0.0013938
UTR3	8:42879615-42879629	0.00186266
UTR3	8:42881874-42881895	0.00269389
UTR3	8:42882528-42882555	0.0017961
UTR3	8:42884651-42884658	0.0213744
ENST00000546757	ENSG00000087470 (DNM1L)	hsa-miR-2277-3p	0.786
UTR3	12:32866222-32866239	0.0319718
ENST00000271690	ENSG00000143420 (ENSA)	hsa-miR-2277-3p	0.784
UTR3	1:150596363-150596386	0.01693
UTR3	1:150596275-150596293	0.00326345
UTR3	1:150596222-150596240	0.011587
ENST00000276282	ENSG00000147324 (MFHAS1)	hsa-miR-2277-3p	0.784
UTR3	8:8642513-8642528	0.00755939
UTR3	8:8641499-8641520	0.0196679
UTR3	8:8641314-8641331	0.00389941
UTR3	8:8748637-8748655	0.00372884
ENST00000354995	ENSG00000196400 (BX255923.1)	hsa-miR-2277-3p	0.784
UTR3	9:69253429-69253444	0.0317713
ENST00000354221	ENSG00000162999 (DUSP19)	hsa-miR-2277-3p	0.783
UTR3	2:183961321-183961334	0.00169403
UTR3	2:183962201-183962227	0.00900142
UTR3	2:183963163-183963186	0.00196012
UTR3	2:183964413-183964420	0.019071
ENST00000367510	ENSG00000121481 (RNF2)	hsa-miR-2277-3p	0.783
UTR3	1:185069760-185069775	0.00462293
UTR3	1:185070216-185070229	0.00689631
UTR3	1:185070820-185070844	0.0044604
UTR3	1:185071250-185071275	0.00565012
UTR3	1:185071653-185071659	0.0100959
ENST00000425778	ENSG00000115875 (SRSF7)	hsa-miR-2277-3p	0.78
UTR3	2:38976159-38976185	0.0313897
ENST00000317775	ENSG00000089250 (NOS1)	hsa-miR-2277-3p	0.779
UTR3	12:117652398-117652425	0.00135237
UTR3	12:117648135-117648156	0.00141212
UTR3	12:117647448-117647470	0.00361051
UTR3	12:117647205-117647228	0.000834393
UTR3	12:117646190-117646197	0.0232322
UTR3	12:117698407;117701694-117698414;117701703	0.0048258
ENST00000367780	ENSG00000007908 (SELE)	hsa-miR-2277-3p	0.779
UTR3	1:169693240-169693262	0.018514
UTR3	1:169692925-169692932	0.0127807
ENST00000368961	ENSG00000135535 (CD164)	hsa-miR-2277-3p	0.779
UTR3	6:109689828-109689839	0.00843
UTR3	6:109689625-109689646	0.0228415
ENST00000371927	ENSG00000138134 (STAMBPL1)	hsa-miR-2277-3p	0.779
UTR3	10:90733265-90733281	0.00475011
UTR3	10:90734334-90734350	0.00253133
UTR3	10:90734891-90734904	0.0233397
UTR3	10:90673023-90673046	0.0035452
ENST00000373943	ENSG00000117758 (STX12)	hsa-miR-2277-3p	0.779
UTR3	1:28149238-28149258	0.003061
UTR3	1:28149708-28149734	0.0159426
UTR3	1:28150324-28150341	0.0123077
ENST00000253692	ENSG00000131374 (TBC1D5)	hsa-miR-2277-3p	0.778
UTR3	3:17201494-17201512	0.00239999
UTR3	3:17199391-17199412	0.00283283
UTR3	3:17198844-17198870	0.0259727
ENST00000370918	ENSG00000012660 (ELOVL5)	hsa-miR-2277-3p	0.777
UTR3	6:53132277-53132293	0.0310818
ENST00000373715	ENSG00000112081 (SRSF3)	hsa-miR-2277-3p	0.777
UTR3	6:36570493-36570500	0.0254557
UTR3	6:36572407-36572424	0.00411612
UTR3	6:36569496-36569523	0.00807771
ENST00000377126	ENSG00000119138 (KLF9)	hsa-miR-2277-3p	0.777
UTR3	9:73002223-73002243	0.00448599
UTR3	9:73002098-73002114	0.00579885
UTR3	9:73002056-73002071	0.00301623
UTR3	9:72999621-72999639	0.0166074
UTR3	9:73002811-73002831	0.00650278
ENST00000380843	ENSG00000101365 (IDH3B)	hsa-miR-2277-3p	0.777
UTR3	20:2639111-2639134	0.0302842
UTR3	20:2644201;2644306-2644212;2644317	0.00465807
ENST00000528670	ENSG00000187240 (DYNC2H1)	hsa-miR-2277-3p	0.777
UTR3	11:103270432-103270456	0.00389334
UTR3	11:103350306-103350312	0.0229875
UTR3	11:103191958;103194614-103191970;103194629	0.0213811
ENST00000537858	ENSG00000255833 (TIFAB)	hsa-miR-2277-3p	0.777
UTR3	5:134784497-134784521	0.0194397
UTR3	5:134784311-134784325	0.00276877
UTR3	5:134783914-134783931	0.00677645
UTR3	5:134782822-134782839	0.000810457
UTR3	5:134781528-134781538	0.00131858
ENST00000225388	ENSG00000108256 (NUFIP2)	hsa-miR-2277-3p	0.776
UTR3	17:27591199-27591225	0.0210317
UTR3	17:27588818-27588843	0.00225984
UTR3	17:27584875-27584892	0.0017167
UTR3	17:27584770-27584786	0.00116065
UTR3	17:27583342-27583369	0.0048434
ENST00000377122	ENSG00000078114 (NEBL)	hsa-miR-2277-3p	0.776
UTR3	10:21074318-21074324	0.0288559
UTR3	10:21070680-21070697	0.00212134
ENST00000261716	ENSG00000160551 (TAOK1)	hsa-miR-2277-3p	0.775
UTR3	17:27870051-27870077	0.00687272
UTR3	17:27874663-27874688	0.00796558
UTR3	17:27875801-27875825	0.00981314
UTR3	17:27876767-27876783	0.00148187
UTR3	17:27876822-27876838	0.000822232
UTR3	17:27878598-27878616	0.00396929
ENST00000393650	ENSG00000173226 (IQCB1)	hsa-miR-2277-3p	0.775
UTR3	3:121507145-121507163	0.0308904
ENST00000339249	ENSG00000173275 (ZNF449)	hsa-miR-2277-3p	0.774
UTR3	X:134495382-134495397	0.0182933
UTR3	X:134495999-134496027	0.00934282
UTR3	X:134481195-134481213	0.01645
ENST00000369516	ENSG00000134198 (TSPAN2)	hsa-miR-2277-3p	0.774
UTR3	1:115593050-115593064	0.00507872
UTR3	1:115592994-115593019	0.0257289
ENST00000409998	ENSG00000064989 (CALCRL)	hsa-miR-2277-3p	0.774
UTR3	2:188209104-188209123	0.0101895
UTR3	2:188208776-188208799	0.00334361
UTR3	2:188208439-188208458	0.0172643
ENST00000455236	ENSG00000100101 (NOL12)	hsa-miR-2277-3p	0.774
UTR3	22:38087389-38087408	0.00463493
UTR3	22:38093609-38093628	0.00178793
UTR3	22:38097429-38097443	0.0225039
UTR3	22:38151188;38151557-38151197;38151571	0.00192976
ENST00000360683	ENSG00000151292 (CSNK1G3)	hsa-miR-2277-3p	0.773
UTR3	5:122950115-122950141	0.0162188
UTR3	5:122951860-122951865	0.0047765
UTR3	5:122952351-122952356	0.00976854
ENST00000258494	ENSG00000136010 (ALDH1L2)	hsa-miR-2277-3p	0.772
UTR3	12:105415707-105415724	0.00193404
UTR3	12:105415537-105415556	0.00109582
UTR3	12:105414879-105414893	0.00212852
UTR3	12:105414418-105414432	0.00769107
UTR3	12:105413960-105413979	0.0177954
ENST00000320631	ENSG00000110047 (EHD1)	hsa-miR-2277-3p	0.772
UTR3	11:64620305-64620329	0.00362147
UTR3	11:64619363-64619384	0.00721719
UTR3	11:64619119-64619146	0.0178017
UTR3	11:64622043-64622062	0.010415
ENST00000343017	ENSG00000178996 (SNX18)	hsa-miR-2277-3p	0.772
UTR3	5:53839311-53839333	0.0152784
UTR3	5:53839870-53839898	0.0105306
UTR3	5:53842087-53842114	0.00486725
ENST00000267425	ENSG00000196943 (NOP9)	hsa-miR-2277-3p	0.771
UTR3	14:24774475-24774492	0.00971032
UTR3	14:24774673-24774701	0.00146322
UTR3	14:24774755-24774783	0.015599
UTR3	14:24776591-24776611	0.003061
UTR3	14:24769355-24769370	0.00400876
ENST00000330342	ENSG00000185344 (ATP6V0A2)	hsa-miR-2277-3p	0.771
UTR3	12:124242939-124242954	0.00436766
UTR3	12:124244606-124244619	0.00111582
UTR3	12:124245472-124245493	0.00164494
UTR3	12:124245964-124245989	0.023447
ENST00000343516	ENSG00000167971 (CASKIN1)	hsa-miR-2277-3p	0.769
UTR3	16:2227942-2227964	0.00160282
UTR3	16:2227329-2227356	0.00165645
UTR3	16:2227289-2227315	0.00205364
UTR3	16:2227200-2227225	0.0250902
ENST00000442406	ENSG00000114867 (EIF4G1)	hsa-miR-2277-3p	0.769
UTR3	3:184038748-184038769	0.024019
UTR3	3:184049559-184049578	0.00161575
UTR3	3:184052615-184052643	0.00470766
ENST00000559140	ENSG00000166173 (LARP6)	hsa-miR-2277-3p	0.769
UTR3	15:71144326-71144347	0.0303958
ENST00000392521	ENSG00000122966 (CIT)	hsa-miR-2277-3p	0.768
UTR3	12:120125844-120125867	0.00246636
UTR3	12:120123770-120123791	0.0229317
UTR3	12:120271997-120272019	0.00871084
UTR3	12:120146013-120146033	0.0111968
UTR3	12:120127969-120127990	0.00382511
ENST00000522212	ENSG00000259024 (TVP23C-CDRT4)	hsa-miR-2277-3p	0.768
UTR3	17:15341264-15341288	0.0302625
ENST00000538322	ENSG00000235705 (AL133481.1)	hsa-miR-2277-3p	0.768
UTR3	10:81267515-81267542	0.00326471
UTR3	10:81267482-81267501	0.00442431
UTR3	10:81267449-81267461	0.00445485
UTR3	10:81267380-81267406	0.00449575
UTR3	10:81267344-81267362	0.00389222
UTR3	10:81267311-81267336	0.00352954
UTR3	10:81267242-81267254	0.00603669
UTR3	10:81267206-81267224	0.00340762
UTR3	10:81267170-81267188	0.00320834
UTR3	10:81267137-81267163	0.00320259
UTR3	10:81267068-81267094	0.00379009
UTR3	10:81266999-81267025	0.00369807
UTR3	10:81266963-81266981	0.00431375
UTR3	10:81266930-81266957	0.00267151
UTR3	10:81266894-81266912	0.00313883
UTR3	10:81266861-81266888	0.00277435
UTR3	10:81266792-81266818	0.00431421
UTR3	10:81266756-81266774	0.0033852
UTR3	10:81266723-81266750	0.00296926
UTR3	10:81266687-81266705	0.00352026
UTR3	10:81266654-81266680	0.00416241
UTR3	10:81266618-81266636	0.00531143
UTR3	10:81266585-81266611	0.00434878
ENST00000446142	ENSG00000105854 (PON2)	hsa-miR-2277-3p	0.767
UTR3	7:95035486-95035511	0.0301397
ENST00000199764	ENSG00000086548 (CEACAM6)	hsa-miR-2277-3p	0.766
UTR3	19:42275032-42275053	0.0300753
ENST00000380338	ENSG00000171843 (MLLT3)	hsa-miR-2277-3p	0.766
UTR3	9:20345664-20345690	0.00622289
UTR3	9:20345582-20345601	0.010228
UTR3	9:20344838-20344854	0.00276802
UTR3	9:20343852-20343866	0.00147801
UTR3	9:20342571-20342583	0.0042441
UTR3	9:20342390-20342415	0.005186
ENST00000350796	ENSG00000008256 (CYTH3)	hsa-miR-2277-3p	0.764
UTR3	7:6204218-6204242	0.00315791
UTR3	7:6203839-6203861	0.00535835
UTR3	7:6202365-6202386	0.00547043
UTR3	7:6201463-6201486	0.0144546
UTR3	7:6210590;6210833-6210609;6210834	0.00770549
ENST00000389484	ENSG00000168702 (LRP1B)	hsa-miR-2277-3p	0.764
UTR3	2:140989372-140989396	0.024447
UTR3	2:141459772-141459795	0.00295322
UTR3	2:141359074-141359097	0.0040443
UTR3	2:141027883-141027896	0.0188817
ENST00000402314	ENSG00000144848 (ATG3)	hsa-miR-2277-3p	0.764
UTR3	3:112251590-112251599	0.0299162
ENST00000204961	ENSG00000090776 (EFNB1)	hsa-miR-2277-3p	0.763
UTR3	X:68060881-68060897	0.0274051
UTR3	X:68061565-68061582	0.00243936
ENST00000281146	ENSG00000151470 (C4orf33)	hsa-miR-2277-3p	0.763
UTR3	4:130037412-130037432	0.0298589
ENST00000286614	ENSG00000156103 (MMP16)	hsa-miR-2277-3p	0.763
UTR3	8:89052785-89052807	0.00212937
UTR3	8:89051818-89051823	0.00414407
UTR3	8:89047976-89047981	0.00257498
UTR3	8:89047011-89047028	0.00167455
UTR3	8:89046796-89046822	0.00235763
UTR3	8:89044848-89044872	0.00651886
UTR3	8:89044260-89044265	0.0103812
ENST00000520539	ENSG00000104517 (UBR5)	hsa-miR-2277-3p	0.763
UTR3	8:103266434-103266457	0.0270839
UTR3	8:103341573-103341579	0.0139646
ENST00000532998	ENSG00000179029 (TMEM107)	hsa-miR-2277-3p	0.763
UTR3	17:8078403-8078431	0.0032481
UTR3	17:8078234-8078257	0.0120842
UTR3	17:8077574-8077600	0.014523
ENST00000293261	ENSG00000161558 (TMEM143)	hsa-miR-2277-3p	0.762
UTR3	19:48836406-48836434	0.0291093
UTR3	19:48848472-48848498	0.00338911
ENST00000394253	ENSG00000164663 (USP49)	hsa-miR-2277-3p	0.762
UTR3	6:41763623-41763639	0.0176157
UTR3	6:41762892-41762911	0.00197723
UTR3	6:41762395-41762406	0.00315356
UTR3	6:41762144-41762157	0.00334422
UTR3	6:41758369-41758385	0.00367918
ENST00000261438	ENSG00000109787 (KLF3)	hsa-miR-2277-3p	0.761
UTR3	4:38700007-38700035	0.0126925
UTR3	4:38702060-38702080	0.0139854
UTR3	4:38702088-38702104	0.00188254
UTR3	4:38690492-38690513	0.00552889
ENST00000302190	ENSG00000169439 (SDC2)	hsa-miR-2277-3p	0.761
UTR3	8:97622222-97622238	0.0175393
UTR3	8:97623967-97623987	0.00810568
UTR3	8:97620680;97621613-97620698;97621618	0.0194747
ENST00000592773	ENSG00000198597 (ZNF536)	hsa-miR-2277-3p	0.761
UTR3	19:31201831-31201846	0.0136806
UTR3	19:31203513-31203532	0.0134759
UTR3	19:31204056-31204069	0.00246189
ENST00000222644	ENSG00000105926 (MPP6)	hsa-miR-2277-3p	0.76
UTR3	7:24727613-24727630	0.0251717
UTR3	7:24728451-24728472	0.00145121
UTR3	7:24681357-24681374	0.0144739
ENST00000424843	ENSG00000147650 (LRP12)	hsa-miR-2277-3p	0.76
UTR3	8:105501704-105501709	0.00362146
UTR3	8:105501542-105501560	0.0259301
ENST00000588072	ENSG00000154889 (MPPE1)	hsa-miR-2277-3p	0.76
UTR3	18:11883025-11883041	0.0177949
UTR3	18:11882747-11882764	0.0117141
ENST00000265294	ENSG00000094755 (GABRP)	hsa-miR-2277-3p	0.759
UTR3	5:170240197-170240216	0.0239797
UTR3	5:170240205-170240224	0.00183379
UTR3	5:170240694-170240716	0.00365809
ENST00000373479	ENSG00000112130 (RNF8)	hsa-miR-2277-3p	0.759
UTR3	6:37358984-37359010	0.00350431
UTR3	6:37361045-37361064	0.00211209
UTR3	6:37362257-37362268	0.0143223
UTR3	6:37362399-37362418	0.0047443
UTR3	6:37344792;37348926-37344809;37348932	0.0228382
ENST00000373825	ENSG00000096063 (SRPK1)	hsa-miR-2277-3p	0.759
UTR3	6:35800952-35800973	0.00742376
UTR3	6:35800912-35800931	0.0220151
ENST00000244137	ENSG00000124299 (PEPD)	hsa-miR-2277-3p	0.758
UTR3	19:33877955-33877980	0.0229978
UTR3	19:33877907-33877929	0.00640723
ENST00000397091	ENSG00000077782 (FGFR1)	hsa-miR-2277-3p	0.758
UTR3	8:38268682-38268699	0.0276977
UTR3	8:38287391-38287418	0.00842037
ENST00000409284	ENSG00000163492 (CCDC141)	hsa-miR-2277-3p	0.758
UTR3	2:179741637-179741649	0.00175423
UTR3	2:179739432-179739459	0.000990223
UTR3	2:179737894-179737899	0.004785
UTR3	2:179737884-179737903	0.0139675
UTR3	2:179914572-179914598	0.0263287
UTR3	2:179783578-179783605	0.00843963
ENST00000416841	ENSG00000179304 (FAM156B)	hsa-miR-2277-3p	0.758
UTR3	X:52937224-52937237	0.0151808
UTR3	X:52937269-52937282	0.0141739
ENST00000355272	ENSG00000065000 (AP3D1)	hsa-miR-2277-3p	0.757
UTR3	19:2101706-2101727	0.002276
UTR3	19:2101167-2101172	0.0113399
UTR3	19:2101036-2101057	0.0143259
UTR3	19:2123863;2127151-2123878;2127153	0.0070802
ENST00000415385	ENSG00000065559 (MAP2K4)	hsa-miR-2277-3p	0.757
UTR3	17:12044713-12044730	0.00801252
UTR3	17:12046266-12046289	0.00306696
UTR3	17:12046507-12046529	0.0181726
ENST00000268712	ENSG00000141027 (NCOR1)	hsa-miR-2277-3p	0.756
UTR3	17:15935107-15935133	0.0233584
UTR3	17:15935004-15935015	0.00448139
UTR3	17:16005060;16012100-16005071;16012115	0.00718028
ENST00000373202	ENSG00000166224 (SGPL1)	hsa-miR-2277-3p	0.756
UTR3	10:72640417-72640438	0.0251637
UTR3	10:72630897;72631594-72630903;72631603	0.019265
ENST00000393792	ENSG00000168246 (UBTD2)	hsa-miR-2277-3p	0.755
UTR3	5:171638066-171638086	0.0251399
UTR3	5:171637025-171637051	0.00398354
ENST00000356872	ENSG00000132635 (PCED1A)	hsa-miR-2277-3p	0.754
UTR3	20:2815992-2816020	0.0289941
ENST00000586359	ENSG00000184361 (SPATA32)	hsa-miR-2277-3p	0.754
UTR3	17:43331817-43331832	0.0290347
ENST00000591295	ENSG00000087152 (ATXN7L3)	hsa-miR-2277-3p	0.754
UTR3	17:42271072-42271097	0.00344193
UTR3	17:42270970-42270995	0.00435335
UTR3	17:42270421-42270440	0.00180886
UTR3	17:42269301-42269324	0.0194343
ENST00000244040	ENSG00000124209 (RAB22A)	hsa-miR-2277-3p	0.753
UTR3	20:56935554-56935576	0.0249631
UTR3	20:56938141-56938163	0.00160602
UTR3	20:56942186-56942205	0.0023754
ENST00000542806	ENSG00000107186 (MPDZ)	hsa-miR-2277-3p	0.753
UTR3	9:13107056-13107079	0.0289212
ENST00000547459	ENSG00000151239 (TWF1)	hsa-miR-2277-3p	0.753
UTR3	12:44199642-44199660	0.0141179
UTR3	12:44193264-44193290	0.0108157
UTR3	12:44187870-44187890	0.00401507
ENST00000317483	ENSG00000112210 (RAB23)	hsa-miR-2277-3p	0.752
UTR3	6:57055193-57055206	0.0125621
UTR3	6:57054021-57054042	0.0163122
ENST00000358823	ENSG00000118200 (CAMSAP2)	hsa-miR-2277-3p	0.751
UTR3	1:200828662-200828669	0.0168398
UTR3	1:200829743-200829767	0.00837884
UTR3	1:200776637-200776648	0.0168657
ENST00000556922	ENSG00000198211 (TUBB3)	hsa-miR-2277-3p	0.751
UTR3	16:90002489-90002496	0.0260829
UTR3	16:89986365-89986390	0.00481995
UTR3	16:90001400-90001422	0.00827892
ENST00000601204	ENSG00000269591 (AL354808.2)	hsa-miR-2277-3p	0.751
UTR3	13:20269011-20269038	0.0287436
ENST00000376896	ENSG00000198963 (RORB)	hsa-miR-2277-3p	0.749
UTR3	9:77300956-77300981	0.00872481
UTR3	9:77301285-77301290	0.00305007
UTR3	9:77303726-77303746	0.00119212
UTR3	9:77305093-77305098	0.00120878
UTR3	9:77306264-77306290	0.00143146
UTR3	9:77306491-77306517	0.0029413
UTR3	9:77306762-77306782	0.0100046
ENST00000436868	ENSG00000136261 (BZW2)	hsa-miR-2277-3p	0.749
UTR3	7:16725661;16729422-16725665;16729445	0.0285402
ENST00000366654	ENSG00000182118 (FAM89A)	hsa-miR-2277-3p	0.748
UTR3	1:231155553-231155578	0.0284679
ENST00000382869	ENSG00000121741 (ZMYM2)	hsa-miR-2277-3p	0.748
UTR3	13:20660735-20660753	0.0249876
UTR3	13:20580676-20580701	0.0168505
ENST00000544334	ENSG00000141564 (RPTOR)	hsa-miR-2277-3p	0.748
UTR3	17:78938159-78938187	0.006498
UTR3	17:78938290-78938306	0.0102926
UTR3	17:78938538-78938558	0.000900103
UTR3	17:78938729-78938752	0.00121892
UTR3	17:78938833-78938856	0.00263354
UTR3	17:78939867-78939888	0.00404609
UTR3	17:78939969-78939989	0.00291738
ENST00000243662	ENSG00000123892 (RAB38)	hsa-miR-2277-3p	0.747
UTR3	11:87846919-87846940	0.0039559
UTR3	11:87846807-87846831	0.0218977
UTR3	11:87846604-87846620	0.00251021
ENST00000512078	ENSG00000035499 (DEPDC1B)	hsa-miR-2277-3p	0.747
UTR3	5:59982996-59983022	0.0256465
UTR3	5:59938661-59938678	0.002747
ENST00000370791	ENSG00000180488 (FAM73A)	hsa-miR-2277-3p	0.746
UTR3	1:78340904-78340920	0.0069336
UTR3	1:78341048-78341065	0.012494
UTR3	1:78341914-78341937	0.00721222
UTR3	1:78342234-78342239	0.0016429
ENST00000370203	ENSG00000152078 (TMEM56)	hsa-miR-2277-3p	0.745
UTR3	1:95658164-95658170	0.00957505
UTR3	1:95658361-95658366	0.00326563
UTR3	1:95661471-95661490	0.0139144
UTR3	1:95661696-95661722	0.00150094
ENST00000415942	ENSG00000125826 (RBCK1)	hsa-miR-2277-3p	0.744
UTR3	20:411046-411061	0.0185933
UTR3	20:411367-411385	0.00387738
UTR3	20:411402-411424	0.00429508
UTR3	20:398482-398510	0.0067346
ENST00000383052	ENSG00000067646 (ZFY)	hsa-miR-2277-3p	0.743
UTR3	Y:2848191-2848197	0.0147485
UTR3	Y:2848432-2848460	0.00302842
UTR3	Y:2849156-2849180	0.00359144
UTR3	Y:2849628-2849656	0.0066668
ENST00000396912	ENSG00000146587 (RBAK)	hsa-miR-2277-3p	0.743
UTR3	7:5105517-5105544	0.00574499
UTR3	7:5106767-5106787	0.00592671
UTR3	7:5108956-5108962	0.0163524
ENST00000230402	ENSG00000112640 (PPP2R5D)	hsa-miR-2277-3p	0.742
UTR3	6:42974821-42974843	0.0257245
UTR3	6:42979086-42979111	0.00220747
ENST00000315938	ENSG00000178795 (GDPD4)	hsa-miR-2277-3p	0.742
UTR3	11:76928155-76928173	0.0147379
UTR3	11:76927685-76927707	0.0112345
UTR3	11:76982346-76982365	0.00969232
ENST00000367674	ENSG00000116147 (TNR)	hsa-miR-2277-3p	0.742
UTR3	1:175292455-175292476	0.014176
UTR3	1:175290683-175290700	0.00150465
UTR3	1:175290177-175290204	0.00357842
UTR3	1:175290112-175290133	0.000506255
UTR3	1:175365725-175365742	0.0346816
ENST00000563594	ENSG00000140995 (DEF8)	hsa-miR-2277-3p	0.742
UTR3	16:90032506-90032528	0.00273429
UTR3	16:90032546-90032573	0.00575433
UTR3	16:90034106-90034111	0.00630934
UTR3	16:90034419-90034442	0.00970414
UTR3	16:90025555;90027339-90025563;90027357	0.016326
ENST00000225972	ENSG00000108829 (LRRC59)	hsa-miR-2277-3p	0.741
UTR3	17:48460004-48460021	0.0278924
ENST00000326402	ENSG00000180773 (SLC36A4)	hsa-miR-2277-3p	0.741
UTR3	11:92878926-92878943	0.00184703
UTR3	11:92877389-92877395	0.0227438
UTR3	11:92901142-92901163	0.0157561
ENST00000409262	ENSG00000187605 (TET3)	hsa-miR-2277-3p	0.741
UTR3	2:74329328-74329351	0.00179404
UTR3	2:74329525-74329533	0.00623879
UTR3	2:74330550-74330573	0.00427052
UTR3	2:74333850-74333863	0.00316335
UTR3	2:74334116-74334142	0.0124294
ENST00000409592	ENSG00000135905 (DOCK10)	hsa-miR-2277-3p	0.741
UTR3	2:225630167-225630183	0.0248356
UTR3	2:225729708-225729721	0.0078788
UTR3	2:225639677-225639697	0.00664664
ENST00000539935	ENSG00000182389 (CACNB4)	hsa-miR-2277-3p	0.741
UTR3	2:152695513-152695530	0.0244129
UTR3	2:152693692-152693719	0.00143251
UTR3	2:152691310-152691325	0.00201611
ENST00000367033	ENSG00000076356 (PLXNA2)	hsa-miR-2277-3p	0.74
UTR3	1:208200540-208200566	0.0103674
UTR3	1:208200481-208200506	0.00300713
UTR3	1:208199585-208199611	0.0030415
UTR3	1:208198579-208198606	0.00570086
UTR3	1:208197336-208197362	0.00139751
UTR3	1:208196135-208196147	0.0025755
UTR3	1:208225791-208225806	0.0047461
UTR3	1:208218474-208218492	0.0035453
ENST00000307364	ENSG00000225697 (SLC26A6)	hsa-miR-2277-3p	0.739
UTR3	3:48669815;48670407-48669829;48670412	0.0153676
UTR3	3:48669430-48669455	0.00502071
UTR3	3:48663698-48663719	0.00729896
ENST00000382554	ENSG00000205978 (NYNRIN)	hsa-miR-2277-3p	0.739
UTR3	14:24886861-24886874	0.0182808
UTR3	14:24887132-24887147	0.00786352
UTR3	14:24886608-24886630	0.00771211
ENST00000264167	ENSG00000018510 (AGPS)	hsa-miR-2277-3p	0.738
UTR3	2:178403168-178403190	0.0231797
UTR3	2:178406497-178406509	0.00087346
UTR3	2:178333172-178333196	0.0167875
ENST00000377252	ENSG00000120594 (PLXDC2)	hsa-miR-2277-3p	0.738
UTR3	10:20569983-20570001	0.0022761
UTR3	10:20577311-20577326	0.00123386
UTR3	10:20577907-20577932	0.0168277
UTR3	10:20578330-20578353	0.00270976
UTR3	10:20578614-20578639	0.00224481
UTR3	10:20578631-20578652	0.00236071
ENST00000434415	ENSG00000204946 (ZNF783)	hsa-miR-2277-3p	0.737
UTR3	7:148979784-148979804	0.00554171
UTR3	7:148980381-148980400	0.00171449
UTR3	7:148980809-148980835	0.00226449
UTR3	7:148980961-148980980	0.00184029
UTR3	7:148981206-148981222	0.00247101
UTR3	7:148981413-148981436	0.0100985
UTR3	7:148981579-148981595	0.00357883
ENST00000234389	ENSG00000116032 (GRIN3B)	hsa-miR-2277-3p	0.736
UTR3	19:1009639-1009659	0.0274892
ENST00000287908	ENSG00000157214 (STEAP2)	hsa-miR-2277-3p	0.736
UTR3	7:89862006-89862026	0.0235695
UTR3	7:89866290-89866310	0.00278703
UTR3	7:89866431-89866447	0.0010818
ENST00000295025	ENSG00000162924 (REL)	hsa-miR-2277-3p	0.736
UTR3	2:61149854-61149879	0.0167898
UTR3	2:61150036-61150064	0.00170681
UTR3	2:61150899-61150916	0.00696076
UTR3	2:61152337-61152355	0.00199171
ENST00000360132	ENSG00000003400 (CASP10)	hsa-miR-2277-3p	0.736
UTR3	2:202073938-202073962	0.00532099
UTR3	2:202082328-202082345	0.00875715
UTR3	2:202082532-202082560	0.00231851
UTR3	2:202082657-202082676	0.00146414
UTR3	2:202082728-202082743	0.000828885
UTR3	2:202085405-202085421	0.00634695
UTR3	2:202086026-202086031	0.00245581
ENST00000495527	ENSG00000058673 (ZC3H11A)	hsa-miR-2277-3p	0.736
UTR3	1:203819715-203819741	0.0176056
UTR3	1:203821753-203821770	0.00278485
UTR3	1:203822753-203822779	0.00707289
ENST00000541158	ENSG00000165409 (TSHR)	hsa-miR-2277-3p	0.736
UTR3	14:81611190-81611211	0.0145356
UTR3	14:81611992-81612019	0.0129396
ENST00000299927	ENSG00000166716 (ZNF592)	hsa-miR-2277-3p	0.735
UTR3	15:85345913-85345933	0.0216678
UTR3	15:85346996-85347022	0.00214969
UTR3	15:85347331-85347350	0.00240741
UTR3	15:85341836-85341857	0.00565457
ENST00000368739	ENSG00000163218 (PGLYRP4)	hsa-miR-2277-3p	0.734
UTR3	1:153303199-153303222	0.00338699
UTR3	1:153302765-153302786	0.0239325
ENST00000581161	ENSG00000176225 (RTTN)	hsa-miR-2277-3p	0.734
UTR3	18:67833312-67833322	0.00479168
UTR3	18:67817221-67817229	0.00358254
UTR3	18:67795653-67795674	0.0016098
UTR3	18:67794844-67794866	0.001619
UTR3	18:67781754-67781767	0.0044936
UTR3	18:67698142-67698161	0.00720549
UTR3	18:67684760-67684775	0.00402797
ENST00000336032	ENSG00000146278 (PNRC1)	hsa-miR-2277-3p	0.733
UTR3	6:89794261-89794287	0.0161973
UTR3	6:89794822-89794843	0.0110354
ENST00000399839	ENSG00000093072 (CECR1)	hsa-miR-2277-3p	0.733
UTR3	22:17662342-17662367	0.00458438
UTR3	22:17662324-17662348	0.0201393
UTR3	22:17670903-17670923	0.011795
ENST00000415298	ENSG00000152056 (AP1S3)	hsa-miR-2277-3p	0.733
UTR3	2:224629962-224629990	0.027176
ENST00000521891	ENSG00000091656 (ZFHX4)	hsa-miR-2277-3p	0.733
UTR3	8:77777659-77777664	0.00532623
UTR3	8:77778279-77778296	0.0208523
UTR3	8:77619848-77619869	0.00275534
UTR3	8:77767433-77767446	0.00237598
ENST00000371121	ENSG00000102038 (SMARCA1)	hsa-miR-2277-3p	0.732
UTR3	X:128580551-128580569	0.0271173
ENST00000299163	ENSG00000166135 (HIF1AN)	hsa-miR-2277-3p	0.731
UTR3	10:102308181-102308208	0.00622942
UTR3	10:102308267-102308286	0.00598449
UTR3	10:102311026-102311049	0.00348394
UTR3	10:102311901-102311907	0.00155547
UTR3	10:102312354-102312380	0.00126707
UTR3	10:102312910-102312936	0.00225253
UTR3	10:102315953-102315971	0.00108497
UTR3	10:102316212-102316238	0.00412765
UTR3	10:102317965-102317989	0.0010242
ENST00000339656	ENSG00000198466 (ZNF587)	hsa-miR-2277-3p	0.731
UTR3	19:58371577-58371601	0.0174492
UTR3	19:58371614-58371630	0.00281594
UTR3	19:58371661-58371676	0.00270829
UTR3	19:58372244-58372265	0.00166334
UTR3	19:58373876-58373899	0.00109899
UTR3	19:58375520-58375541	0.0013378
ENST00000359285	ENSG00000178188 (SH2B1)	hsa-miR-2277-3p	0.731
UTR3	16:28885421-28885448	0.0270704
ENST00000445537	ENSG00000151490 (PTPRO)	hsa-miR-2277-3p	0.731
UTR3	12:15749836-15749842	0.00403047
UTR3	12:15750186-15750193	0.0229992
ENST00000557924	ENSG00000137776 (SLTM)	hsa-miR-2277-3p	0.731
UTR3	15:59186170;59186289-59186186;59186293	0.00371953
UTR3	15:59172093-59172109	0.00342235
UTR3	15:59171798-59171819	0.00833854
UTR3	15:59171774-59171786	0.0115262
ENST00000432921	ENSG00000100852 (ARHGAP5)	hsa-miR-2277-3p	0.73
UTR3	14:32624431-32624449	0.00509063
UTR3	14:32626115-32626134	0.00172159
UTR3	14:32628442-32628469	0.0201447
ENST00000337090	ENSG00000182923 (CEP63)	hsa-miR-2277-3p	0.729
UTR3	3:134280418-134280434	0.00536661
UTR3	3:134280972-134281000	0.00688655
UTR3	3:134281841-134281854	0.0011134
UTR3	3:134282031-134282052	0.00118008
UTR3	3:134283129-134283146	0.00451475
UTR3	3:134283167-134283179	0.00221365
UTR3	3:134283257-134283284	0.00558229
ENST00000397906	ENSG00000100154 (TTC28)	hsa-miR-2277-3p	0.729
UTR3	22:28377541-28377561	0.0110196
UTR3	22:28377002-28377027	0.00119187
UTR3	22:28376146-28376169	0.00182726
UTR3	22:28374568-28374593	0.00901368
UTR3	22:28374255-28374283	0.00333007
UTR3	22:28395191-28395217	0.00248442
ENST00000432899	ENSG00000143933 (CALM2)	hsa-miR-2277-3p	0.729
UTR3	2:47387817-47387835	0.00940304
UTR3	2:47387750-47387755	0.0119331
UTR3	2:47387584-47387604	0.00554513
ENST00000302909	ENSG00000171303 (KCNK3)	hsa-miR-2277-3p	0.728
UTR3	2:26953671-26953695	0.000677142
UTR3	2:26954062-26954090	0.00165524
UTR3	2:26956190-26956218	0.0245046
ENST00000371835	ENSG00000141867 (BRD4)	hsa-miR-2277-3p	0.728
UTR3	19:15359841-15359851	0.00509356
UTR3	19:15359580-15359593	0.00307633
UTR3	19:15358307-15358334	0.00683446
UTR3	19:15358213-15358235	0.011754
ENST00000441788	ENSG00000105325 (FZR1)	hsa-miR-2277-3p	0.728
UTR3	19:3534841-3534868	0.0023029
UTR3	19:3535426-3535448	0.00433105
UTR3	19:3536717-3536731	0.0186059
UTR3	19:3537277-3537304	0.00156499
ENST00000512070	ENSG00000038382 (TRIO)	hsa-miR-2277-3p	0.728
UTR3	5:14498690-14498704	0.0251072
UTR3	5:14507306-14507327	0.00164925
ENST00000346562	ENSG00000151322 (NPAS3)	hsa-miR-2277-3p	0.727
UTR3	14:34271664-34271689	0.00362232
UTR3	14:34271790-34271796	0.00464193
UTR3	14:34272529-34272544	0.00718239
UTR3	14:34272873-34272886	0.00911006
UTR3	14:34243559-34243586	0.00555744
UTR3	14:34269740-34269757	0.00455612
ENST00000361127	ENSG00000198799 (LRIG2)	hsa-miR-2277-3p	0.727
UTR3	1:113668002-113668020	0.000817779
UTR3	1:113669229-113669245	0.0013249
UTR3	1:113669261-113669279	0.000802245
UTR3	1:113672000-113672010	0.00216604
UTR3	1:113672488-113672505	0.00096001
UTR3	1:113672532-113672552	0.000362325
UTR3	1:113672904-113672924	0.00146128
UTR3	1:113674013-113674040	0.0170597
UTR3	1:113616220-113616238	0.00160757
UTR3	1:113658952-113658966	0.00694753
ENST00000415178	ENSG00000158486 (DNAH3)	hsa-miR-2277-3p	0.727
UTR3	16:20990820-20990838	0.00482648
UTR3	16:20976586-20976607	0.00591188
UTR3	16:20976201-20976219	0.0017154
UTR3	16:20975896-20975920	0.00674501
UTR3	16:20974959-20974978	0.00287373
UTR3	16:20959901-20959919	0.00233659
UTR3	16:21117889-21117900	0.00446123
UTR3	16:21049214-21049233	0.00624386
ENST00000219343	ENSG00000103064 (SLC7A6)	hsa-miR-2277-3p	0.726
UTR3	16:68332201-68332221	0.00763963
UTR3	16:68332723-68332742	0.00133849
UTR3	16:68332956-68332981	0.00121603
UTR3	16:68335189-68335208	0.0140926
UTR3	16:68335235-68335260	0.00233837
ENST00000522208	ENSG00000113269 (RNF130)	hsa-miR-2277-3p	0.726
UTR3	5:179347233-179347238	0.00888437
UTR3	5:179344984-179345003	0.00103639
UTR3	5:179341382-179341393	0.00178236
UTR3	5:179341294-179341317	0.000506988
UTR3	5:179340084-179340110	0.0010632
UTR3	5:179339525-179339546	0.00133262
UTR3	5:179440288;179467453-179440311;179467456	0.0454826
ENST00000412799	ENSG00000238244 (GABARAPL3)	hsa-miR-2277-3p	0.725
UTR3	15:90891124-90891151	0.00319696
UTR3	15:90890862-90890874	0.00806874
UTR3	15:90890826-90890839	0.015256
ENST00000405256	ENSG00000187715 (KBTBD12)	hsa-miR-2277-3p	0.724
UTR3	3:127703179-127703199	0.00360404
UTR3	3:127704817-127704836	0.00123512
UTR3	3:127705206-127705227	0.0024514
UTR3	3:127706373-127706401	0.019199
ENST00000511441	ENSG00000118564 (FBXL5)	hsa-miR-2277-3p	0.724
UTR3	4:15638238-15638255	0.0264993
ENST00000302550	ENSG00000121644 (DESI2)	hsa-miR-2277-3p	0.723
UTR3	1:244870266-244870271	0.00200127
UTR3	1:244872141-244872156	0.0154414
UTR3	1:244872193-244872215	0.00893067
ENST00000328432	ENSG00000184203 (PPP1R2)	hsa-miR-2277-3p	0.723
UTR3	3:195242812-195242838	0.00273895
UTR3	3:195242777-195242802	0.00196836
UTR3	3:195241791-195241805	0.0103424
UTR3	3:195241619-195241642	0.0113672
ENST00000361970	ENSG00000198865 (CCDC152)	hsa-miR-2277-3p	0.723
UTR3	5:42800964-42800980	0.00409819
UTR3	5:42800990-42801016	0.00163936
UTR3	5:42802242-42802255	0.02068
ENST00000517734	ENSG00000186204 (CYP4F12)	hsa-miR-2277-3p	0.723
UTR3	19:15794438-15794466	0.0166913
UTR3	19:15795376-15795396	0.00196147
UTR3	19:15807930-15807953	0.00771971
ENST00000568834	ENSG00000095906 (NUBP2)	hsa-miR-2277-3p	0.723
UTR3	16:1839051-1839078	0.0264163
ENST00000311630	ENSG00000174013 (FBXO45)	hsa-miR-2277-3p	0.722
UTR3	3:196311247-196311266	0.00368611
UTR3	3:196311476-196311496	0.0175195
UTR3	3:196314024-196314043	0.00178181
UTR3	3:196315356-196315381	0.00334677
ENST00000374045	ENSG00000181634 (TNFSF15)	hsa-miR-2277-3p	0.722
UTR3	9:117550120-117550145	0.0016421
UTR3	9:117548150-117548165	0.00139949
UTR3	9:117547679-117547699	0.0114908
UTR3	9:117547505-117547529	0.00192376
UTR3	9:117547380-117547391	0.00421987
UTR3	9:117546915-117546920	0.00560852
ENST00000540664	ENSG00000196233 (LCOR)	hsa-miR-2277-3p	0.722
UTR3	10:98720264-98720280	0.0100348
UTR3	10:98721169-98721184	0.00276532
UTR3	10:98721679-98721703	0.0024521
UTR3	10:98722414-98722428	0.0079797
UTR3	10:98722578-98722593	0.00308529
ENST00000361927	ENSG00000198756 (COLGALT2)	hsa-miR-2277-3p	0.721
UTR3	1:183907534-183907557	0.0109078
UTR3	1:183907371-183907396	0.00306208
UTR3	1:183906498-183906515	0.00183176
UTR3	1:183906122-183906144	0.00174421
UTR3	1:183905905-183905925	0.0054341
UTR3	1:183905644-183905658	0.00323362
ENST00000373985	ENSG00000185532 (PRKG1)	hsa-miR-2277-3p	0.721
UTR3	10:54055242-54055266	0.0106409
UTR3	10:54055336-54055351	0.00560166
UTR3	10:54057928-54057950	0.00921023
UTR3	10:52751199-52751219	0.0039214
ENST00000602794	ENSG00000185737 (NRG3)	hsa-miR-2277-3p	0.721
UTR3	10:84711245-84711259	0.0240493
UTR3	10:84733637-84733661	0.0021724
ENST00000291478	ENSG00000160145 (KALRN)	hsa-miR-2277-3p	0.72
UTR3	3:124439030-124439048	0.00372819
UTR3	3:124439492-124439510	0.00181123
UTR3	3:124444100-124444113	0.00256558
UTR3	3:124444485-124444504	0.00588453
UTR3	3:124445055-124445071	0.012157
ENST00000329146	ENSG00000182809 (CRIP2)	hsa-miR-2277-3p	0.72
UTR3	14:105946265-105946289	0.00379926
UTR3	14:105946463-105946478	0.0223422
ENST00000366873	ENSG00000203697 (CAPN8)	hsa-miR-2277-3p	0.72
UTR3	1:223805175-223805196	0.017995
UTR3	1:223804751-223804775	0.00395552
UTR3	1:223804709-223804725	0.00420439
ENST00000375169	ENSG00000196632 (WNK3)	hsa-miR-2277-3p	0.72
UTR3	X:54224665-54224681	0.00467218
UTR3	X:54224139-54224160	0.00177413
UTR3	X:54223717-54223741	0.00215334
UTR3	X:54223286-54223302	0.00315071
UTR3	X:54222176-54222190	0.00521166
UTR3	X:54220629-54220653	0.00316047
UTR3	X:54219712-54219739	0.00599129
ENST00000521114	ENSG00000229415 (SFTA3)	hsa-miR-2277-3p	0.72
UTR3	14:36946203-36946230	0.0261821
ENST00000544779	ENSG00000171824 (EXOSC10)	hsa-miR-2277-3p	0.72
UTR3	1:11136913-11136933	0.0155778
UTR3	1:11132168-11132186	0.0105908
ENST00000266085	ENSG00000100234 (TIMP3)	hsa-miR-2277-3p	0.719
UTR3	22:33255494-33255512	0.0201042
UTR3	22:33258790-33258804	0.00598644
ENST00000275954	ENSG00000147027 (TMEM47)	hsa-miR-2277-3p	0.719
UTR3	X:34648282-34648296	0.0216326
UTR3	X:34646178-34646206	0.00443439
ENST00000393004	ENSG00000118407 (FILIP1)	hsa-miR-2277-3p	0.719
UTR3	6:76005256-76005273	0.0222144
UTR3	6:76002737-76002764	0.00385003
ENST00000454257	ENSG00000153237 (CCDC148)	hsa-miR-2277-3p	0.719
UTR3	2:159027951-159027962	0.0260942
ENST00000491143	ENSG00000119547 (ONECUT2)	hsa-miR-2277-3p	0.719
UTR3	18:55144309-55144326	0.00230588
UTR3	18:55145137-55145153	0.00278434
UTR3	18:55146622-55146638	0.00302613
UTR3	18:55151164-55151188	0.0109276
UTR3	18:55151723-55151729	0.00172502
UTR3	18:55151851-55151868	0.000456495
UTR3	18:55154888-55154910	0.00122625
UTR3	18:55155283-55155308	0.0022391
UTR3	18:55156067-55156092	0.00135079
ENST00000395117	ENSG00000068028 (RASSF1)	hsa-miR-2277-3p	0.718
UTR3	3:50369116-50369132	0.0192392
UTR3	3:50369096-50369115	0.00673848
ENST00000323346	ENSG00000179520 (SLC17A8)	hsa-miR-2277-3p	0.717
UTR3	12:100815677-100815694	0.022749
UTR3	12:100797913-100797927	0.0143383
ENST00000378026	ENSG00000136026 (CKAP4)	hsa-miR-2277-3p	0.717
UTR3	12:106632301-106632323	0.00842552
UTR3	12:106631994-106632008	0.0075183
UTR3	12:106631813-106631839	0.00992939
ENST00000394976	ENSG00000181904 (C5orf24)	hsa-miR-2277-3p	0.717
UTR3	5:134193386-134193401	0.00248275
UTR3	5:134194615-134194620	0.00355466
UTR3	5:134195252-134195261	0.0198354
ENST00000300408	ENSG00000167085 (PHB)	hsa-miR-2277-3p	0.716
UTR3	17:47481965-47481991	0.00223209
UTR3	17:47481442-47481449	0.0212809
UTR3	17:47489178-47489199	0.0105503
ENST00000319080	ENSG00000175727 (MLXIP)	hsa-miR-2277-3p	0.716
UTR3	12:122627262-122627277	0.00479698
UTR3	12:122627792-122627810	0.00085085
UTR3	12:122629526-122629539	0.00189863
UTR3	12:122629805-122629826	0.000962154
UTR3	12:122630217-122630237	0.001997
UTR3	12:122630436-122630454	0.00125163
UTR3	12:122631774-122631794	0.0111349
UTR3	12:122626302-122626327	0.0131273
ENST00000339485	ENSG00000187650 (VMAC)	hsa-miR-2277-3p	0.716
UTR3	19:5909178-5909200	0.00787008
UTR3	19:5909868-5909885	0.0165436
UTR3	19:5910009-5910025	0.00139834
ENST00000487416	ENSG00000214046 (SMIM7)	hsa-miR-2277-3p	0.716
UTR3	19:16757833-16757855	0.00839734
UTR3	19:16756225-16756246	0.0131022
UTR3	19:16756067-16756085	0.00434775
ENST00000510477	ENSG00000040731 (CDH10)	hsa-miR-2277-3p	0.716
UTR3	5:24492956-24492973	0.022961
UTR3	5:24487719-24487744	0.0028211
ENST00000296545	ENSG00000164136 (IL15)	hsa-miR-2277-3p	0.715
UTR3	4:142654074-142654097	0.0212719
UTR3	4:142654094-142654115	0.00446628
ENST00000374574	ENSG00000204217 (BMPR2)	hsa-miR-2277-3p	0.714
UTR3	2:203424762-203424767	0.00621722
UTR3	2:203426192-203426204	0.00235342
UTR3	2:203431344-203431370	0.00207275
UTR3	2:203431935-203431951	0.00818505
UTR3	2:203432156-203432173	0.00686954
ENST00000461923	ENSG00000204889 (KRT40)	hsa-miR-2277-3p	0.714
UTR3	17:39137300-39137324	0.0256191
ENST00000542713	ENSG00000096060 (FKBP5)	hsa-miR-2277-3p	0.714
UTR3	6:35554675-35554699	0.00818366
UTR3	6:35553866-35553888	0.00150512
UTR3	6:35552781-35552792	0.00109965
UTR3	6:35551478-35551488	0.00194944
UTR3	6:35550842-35550865	0.0010716
UTR3	6:35548506-35548533	0.0118862
ENST00000374908	ENSG00000147059 (SPIN2A)	hsa-miR-2277-3p	0.713
UTR3	X:57162074-57162090	0.00282298
UTR3	X:57162000-57162027	0.0163081
UTR3	X:57161886-57161911	0.00306946
UTR3	X:57161397-57161420	0.0034023
ENST00000524388	ENSG00000149380 (P4HA3)	hsa-miR-2277-3p	0.713
UTR3	11:73997347-73997366	0.0134735
UTR3	11:73979214-73979227	0.00487828
UTR3	11:73970993-73971018	0.00306224
UTR3	11:73958918-73958927	0.00256823
UTR3	11:74009349-74009370	0.0073092
ENST00000341068	ENSG00000153107 (ANAPC1)	hsa-miR-2277-3p	0.712
UTR3	2:112526714-112526721	0.0255363
ENST00000486310	ENSG00000168374 (ARF4)	hsa-miR-2277-3p	0.712
UTR3	3:57557960-57557978	0.0255173
ENST00000521357	ENSG00000104613 (INTS10)	hsa-miR-2277-3p	0.712
UTR3	8:19701664-19701692	0.0255155
ENST00000367565	ENSG00000203730 (TEDDM1)	hsa-miR-2277-3p	0.71
UTR3	1:182368273-182368294	0.0253317
ENST00000504360	ENSG00000188848 (BEND4)	hsa-miR-2277-3p	0.71
UTR3	4:42119666-42119685	0.00540132
UTR3	4:42119464-42119478	0.00311323
UTR3	4:42117948-42117963	0.000897252
UTR3	4:42117305-42117332	0.00561089
UTR3	4:42117278-42117292	0.000315755
UTR3	4:42116689-42116707	0.00522281
UTR3	4:42114906-42114930	0.00147492
UTR3	4:42114571-42114593	0.00191067
UTR3	4:42153755-42153770	0.00664059
ENST00000460683	ENSG00000173193 (PARP14)	hsa-miR-2277-3p	0.709
UTR3	3:122447163-122447190	0.0126387
UTR3	3:122447342-122447358	0.00138417
UTR3	3:122449644-122449649	0.00494354
UTR3	3:122449682-122449687	0.00582311
UTR3	3:122422699-122422721	0.00225153
ENST00000472441	ENSG00000169908 (TM4SF1)	hsa-miR-2277-3p	0.709
UTR3	3:149089314-149089333	0.0178327
UTR3	3:149088346-149088364	0.00742186
ENST00000254976	ENSG00000132639 (SNAP25)	hsa-miR-2277-3p	0.707
UTR3	20:10286865-10286880	0.00389989
UTR3	20:10286971-10286988	0.00729169
UTR3	20:10287498-10287524	0.00640007
UTR3	20:10287546-10287574	0.00460084
UTR3	20:10287991-10288006	0.00294886
ENST00000367816	ENSG00000143153 (ATP1B1)	hsa-miR-2277-3p	0.707
UTR3	1:169100863-169100881	0.00949379
UTR3	1:169101200-169101216	0.00736328
UTR3	1:169101475-169101493	0.00822631
ENST00000377669	ENSG00000118922 (KLF12)	hsa-miR-2277-3p	0.707
UTR3	13:74269316-74269340	0.0143395
UTR3	13:74268797-74268817	0.00275809
UTR3	13:74266973-74266994	0.00178808
UTR3	13:74266356-74266375	0.00221997
UTR3	13:74264038-74264059	0.0016127
UTR3	13:74262382-74262398	0.00235336
ENST00000546192	ENSG00000176383 (B3GNT4)	hsa-miR-2277-3p	0.707
UTR3	12:122692406-122692422	0.00280669
UTR3	12:122693190-122693213	0.0115543
UTR3	12:122693290-122693318	0.00453001
UTR3	12:122693324-122693344	0.00621995
ENST00000309575	ENSG00000175040 (CHST2)	hsa-miR-2277-3p	0.706
UTR3	3:142841379-142841399	0.0250404
ENST00000237937	ENSG00000107372 (ZFAND5)	hsa-miR-2277-3p	0.705
UTR3	9:74970289-74970306	0.0217887
UTR3	9:74968829-74968846	0.00151416
UTR3	9:74967371-74967386	0.0016501
ENST00000546090	ENSG00000065320 (NTN1)	hsa-miR-2277-3p	0.705
UTR3	17:9143833-9143855	0.00491737
UTR3	17:9144558-9144581	0.00214634
UTR3	17:9145618-9145646	0.00175574
UTR3	17:9145946-9145966	0.000745653
UTR3	17:9146445-9146467	0.00109486
UTR3	17:9146777-9146793	0.0115536
UTR3	17:9146948-9146972	0.0027088
ENST00000258349	ENSG00000135870 (RC3H1)	hsa-miR-2277-3p	0.704
UTR3	1:173903305-173903322	0.00424255
UTR3	1:173902910-173902931	0.00176011
UTR3	1:173902045-173902071	0.00251539
UTR3	1:173901885-173901901	0.00604699
UTR3	1:173900384-173900405	0.0102771
ENST00000263857	ENSG00000068654 (POLR1A)	hsa-miR-2277-3p	0.704
UTR3	2:86253760-86253781	0.00597733
UTR3	2:86250782-86250799	0.00125857
UTR3	2:86250518-86250536	0.00186574
UTR3	2:86249458-86249482	0.00455963
UTR3	2:86249150-86249163	0.00446088
UTR3	2:86315918-86315944	0.00900119
UTR3	2:86308031-86308058	0.0153989
UTR3	2:86276159;86276283-86276165;86276298	0.00305638
ENST00000268655	ENSG00000103343 (ZNF174)	hsa-miR-2277-3p	0.704
UTR3	16:3459286-3459304	0.0248599
ENST00000333003	ENSG00000120798 (NR2C1)	hsa-miR-2277-3p	0.704
UTR3	12:95415739-95415755	0.0139467
UTR3	12:95415133-95415150	0.00171028
UTR3	12:95414845-95414869	0.00204987
UTR3	12:95452133-95452150	0.028924
ENST00000336216	ENSG00000140382 (HMG20A)	hsa-miR-2277-3p	0.704
UTR3	15:77775695-77775722	0.015534
UTR3	15:77776830-77776858	0.00203721
UTR3	15:77777459-77777480	0.00423934
UTR3	15:77777523-77777540	0.00306391
ENST00000378081	ENSG00000101247 (NDUFAF5)	hsa-miR-2277-3p	0.704
UTR3	20:13798663-13798682	0.01565
UTR3	20:13798801-13798816	0.00389221
UTR3	20:13782264-13782279	0.022405
ENST00000396068	ENSG00000011426 (ANLN)	hsa-miR-2277-3p	0.704
UTR3	7:36492384-36492389	0.00735979
UTR3	7:36492739-36492759	0.00303297
UTR3	7:36493283-36493288	0.00811732
UTR3	7:36493285-36493298	0.00636168
ENST00000406875	ENSG00000064393 (HIPK2)	hsa-miR-2277-3p	0.703
UTR3	7:139257188-139257207	0.00477381
UTR3	7:139254451-139254478	0.00174952
UTR3	7:139253747-139253773	0.00163525
UTR3	7:139253455-139253483	0.00204574
UTR3	7:139250988-139251007	0.00117077
UTR3	7:139248961-139248988	0.00799381
UTR3	7:139248709-139248733	0.00069557
UTR3	7:139248137-139248165	0.00198601
UTR3	7:139248037-139248063	0.000641448
UTR3	7:139247388-139247412	0.000718995
UTR3	7:139247264-139247289	0.00140205
ENST00000508722	ENSG00000205838 (TTC23L)	hsa-miR-2277-3p	0.703
UTR3	5:34867544-34867570	0.0210322
UTR3	5:34868955-34868972	0.00375185
ENST00000512364	ENSG00000182646 (FAM156A)	hsa-miR-2277-3p	0.703
UTR3	X:52976812-52976825	0.0124358
UTR3	X:52976767-52976780	0.012325
ENST00000543229	ENSG00000060339 (CCAR1)	hsa-miR-2277-3p	0.703
UTR3	10:70502318;70506918-70502326;70506925	0.0247991
ENST00000284486	ENSG00000154319 (FAM167A)	hsa-miR-2277-3p	0.702
UTR3	8:11281509-11281534	0.0163827
UTR3	8:11281491-11281512	0.00172765
UTR3	8:11281428-11281442	0.00435354
UTR3	8:11280014-11280040	0.00222585
ENST00000471389	ENSG00000140718 (FTO)	hsa-miR-2277-3p	0.702
UTR3	16:54147739-54147760	0.001237
UTR3	16:54150229-54150240	0.00313647
UTR3	16:54150953-54150978	0.00659572
UTR3	16:54152289-54152311	0.000826063
UTR3	16:54153150-54153167	0.00158761
UTR3	16:54153596-54153614	0.00363029
UTR3	16:54153760-54153779	0.0017517
UTR3	16:53913769-53913796	0.0246679
ENST00000600406	ENSG00000087074 (PPP1R15A)	hsa-miR-2277-3p	0.702
UTR3	19:49378584-49378605	0.0150388
UTR3	19:49378897-49378912	0.00838357
UTR3	19:49378201-49378222	0.00582733
ENST00000378062	ENSG00000124479 (NDP)	hsa-miR-2277-3p	0.701
UTR3	X:43808705-43808721	0.0211122
UTR3	X:43808371-43808387	0.00348528
ENST00000394232	ENSG00000185518 (SV2B)	hsa-miR-2277-3p	0.701
UTR3	15:91835912-91835938	0.0166307
UTR3	15:91837588-91837593	0.00141445
UTR3	15:91841851-91841877	0.00238918
UTR3	15:91841891-91841906	0.00123151
UTR3	15:91841979-91842002	0.000893883
UTR3	15:91842066-91842080	0.000780094
UTR3	15:91842893-91842914	0.00131523
ENST00000503335	ENSG00000145794 (MEGF10)	hsa-miR-2277-3p	0.701
UTR3	5:126793537-126793556	0.00465121
UTR3	5:126796054-126796077	0.00373352
UTR3	5:126796287-126796304	0.0139749
UTR3	5:126746276;126753330-126746293;126753335	0.0102207
ENST00000276101	ENSG00000147160 (AWAT2)	hsa-miR-2277-3p	0.7
UTR3	X:69261263-69261278	0.0146714
UTR3	X:69260843-69260868	0.00351664
UTR3	X:69260457-69260476	0.00456426
UTR3	X:69264292-69264309	0.00808575
ENST00000321844	ENSG00000179240 (RP11-111M22.2)	hsa-miR-2277-3p	0.7
UTR3	11:76115143-76115149	0.0199569
UTR3	11:76118888-76118893	0.00460929
ENST00000380250	ENSG00000073910 (FRY)	hsa-miR-2277-3p	0.7
UTR3	13:32870436-32870452	0.00346307
UTR3	13:32870587-32870606	0.0211094
ENST00000381571	ENSG00000169019 (COMMD8)	hsa-miR-2277-3p	0.7
UTR3	4:47452965-47452987	0.0245766
ENST00000396578	ENSG00000169031 (COL4A3)	hsa-miR-2277-3p	0.7
UTR3	2:228178378-228178396	0.0103604
UTR3	2:228173710-228173724	0.0167717
UTR3	2:228176554-228176561	0.0326262
ENST00000397023	ENSG00000132170 (PPARG)	hsa-miR-2277-3p	0.7
UTR3	3:12458611-12458638	0.0185305
UTR3	3:12413368-12413387	0.0247519
ENST00000398868	ENSG00000184743 (ATL3)	hsa-miR-2277-3p	0.7
UTR3	11:63393432-63393453	0.000891188
UTR3	11:63391988-63392004	0.00418937
UTR3	11:63391808-63391834	0.0194881
ENST00000441719	ENSG00000115548 (KDM3A)	hsa-miR-2277-3p	0.7
UTR3	2:86706130-86706147	0.00392181
UTR3	2:86706371-86706394	0.00184658
UTR3	2:86707222-86707247	0.00701064
UTR3	2:86710953-86710981	0.000928461
UTR3	2:86716891-86716910	0.00128299
UTR3	2:86717176-86717197	0.00119161
UTR3	2:86717609-86717627	0.00138773
UTR3	2:86718344-86718365	0.00406774
UTR3	2:86702113;86705000-86702113;86705026	0.0128298
ENST00000448454	ENSG00000243444 (PALM2)	hsa-miR-2277-3p	0.7
UTR3	9:112707323-112707346	0.00184949
UTR3	9:112712720-112712733	0.00241551
UTR3	9:112713036-112713062	0.00652987
UTR3	9:112705658-112705686	0.0484036

## Sheet: hsa-miR-184-3p
Transcript Id	Gene Id(name)	Mirna Name	miTG score
ENST00000263713	ENSG00000115109 (EPB41L5)	hsa-miR-184	0.997615
UTR3	2:120932507-120932524	0.00751674
UTR3	2:120932627-120932645	0.103628
UTR3	2:120848021-120848038	0.00705138
ENST00000368494	ENSG00000153989 (NUS1)	hsa-miR-184	0.997565
UTR3	6:118028735-118028757	0.109018
ENST00000448404	ENSG00000168066 (SF1)	hsa-miR-184	0.971673
UTR3	11:64532746-64532767	0.0652194
UTR3	11:64532469-64532494	0.00326576
ENST00000434783	ENSG00000188280 (FAM230A)	hsa-miR-184	0.967892
UTR3	22:20711012-20711032	0.00405184
UTR3	22:20711228-20711248	0.00322971
UTR3	22:20711509-20711521	0.00301719
UTR3	22:20711528-20711548	0.00198472
UTR3	22:20711690-20711710	0.00233635
UTR3	22:20711906-20711926	0.00185358
UTR3	22:20711933-20711953	0.0029506
UTR3	22:20712014-20712034	0.00125695
UTR3	22:20712233-20712253	0.00155409
UTR3	22:20712322-20712334	0.000952252
UTR3	22:20712349-20712361	0.00111299
UTR3	22:20712422-20712442	0.000385361
UTR3	22:20712484-20712496	0.000611808
UTR3	22:20712611-20712631	0.000954039
UTR3	22:20712691-20712712	0.00129193
UTR3	22:20712830-20712850	0.0018238
UTR3	22:20712857-20712882	0.000782449
UTR3	22:20713019-20713041	0.00184227
UTR3	22:20713129-20713149	0.00120335
UTR3	22:20713218-20713230	0.000796839
UTR3	22:20713245-20713257	0.000568564
UTR3	22:20713291-20713311	0.000619649
UTR3	22:20713318-20713338	0.000892532
UTR3	22:20713369-20713392	0.00098949
UTR3	22:20713515-20713527	0.00103613
UTR3	22:20713534-20713554	0.000593097
UTR3	22:20713750-20713770	0.00173053
UTR3	22:20713831-20713851	0.000750434
UTR3	22:20714050-20714070	0.00211201
UTR3	22:20714139-20714151	0.00130328
UTR3	22:20714166-20714178	0.000555227
UTR3	22:20714212-20714232	0.000629915
UTR3	22:20714239-20714259	0.000911637
UTR3	22:20714301-20714313	0.00107943
UTR3	22:20714436-20714448	0.00101986
UTR3	22:20714455-20714475	0.000665282
UTR3	22:20714671-20714691	0.00128575
UTR3	22:20714787-20714799	0.000883809
UTR3	22:20714914-20714934	0.00143332
UTR3	22:20714941-20714961	0.00088276
UTR3	22:20714968-20714988	0.000521267
UTR3	22:20715030-20715042	0.000636109
UTR3	22:20715165-20715177	0.00167564
UTR3	22:20715184-20715204	0.00090076
UTR3	22:20715454-20715474	0.00260286
UTR3	22:20715481-20715506	0.000517984
UTR3	22:20715567-20715584	0.000803352
UTR3	22:20715807-20715827	0.0027457
UTR3	22:20715834-20715854	0.00163432
UTR3	22:20716077-20716097	0.00198622
UTR3	22:20708712-20708732	0.00519625
UTR3	22:20708766-20708786	0.00541555
UTR3	22:20708982-20709002	0.00552493
UTR3	22:20709198-20709218	0.00329435
UTR3	22:20709252-20709272	0.00223876
UTR3	22:20709279-20709299	0.00216544
UTR3	22:20709305-20709326	0.00219227
UTR3	22:20709333-20709353	0.00179831
UTR3	22:20709360-20709380	0.00187585
UTR3	22:20709387-20709407	0.00201028
UTR3	22:20709414-20709434	0.00182343
UTR3	22:20709711-20709731	0.00389065
UTR3	22:20709876-20709901	0.00302919
UTR3	22:20710038-20710060	0.00327019
UTR3	22:20710229-20710249	0.00396196
UTR3	22:20710445-20710465	0.00426518
UTR3	22:20710499-20710519	0.00346858
UTR3	22:20710588-20710600	0.00369007
UTR3	22:20710742-20710762	0.00430597
UTR3	22:20710796-20710816	0.00324196
UTR3	22:20710823-20710843	0.00320766
UTR3	22:20710885-20710897	0.00399445
ENST00000313860	ENSG00000064042 (LIMCH1)	hsa-miR-184	0.94147
UTR3	4:41701866-41701886	0.0561075
ENST00000553915	ENSG00000100462 (PRMT5)	hsa-miR-184	0.931977
UTR3	14:23394152-23394169	0.00375693
UTR3	14:23391439;23391652-23391449;23391658	0.0497285
ENST00000378609	ENSG00000078369 (GNB1)	hsa-miR-184	0.929376
UTR3	1:1716878-1716899	0.0528264
ENST00000324225	ENSG00000149577 (SIDT2)	hsa-miR-184	0.922295
UTR3	11:117067131-117067150	0.00204029
UTR3	11:117067805-117067822	0.0490996
ENST00000371564	ENSG00000101096 (NFATC2)	hsa-miR-184	0.921593
UTR3	20:50007683-50007702	0.0497334
UTR3	20:50140426-50140451	0.0163587
ENST00000359676	ENSG00000197183 (C20orf112)	hsa-miR-184	0.90671
UTR3	20:31032092-31032118	0.0478737
ENST00000558256	ENSG00000185087 (FAM169B)	hsa-miR-184	0.901019
UTR3	15:98981267-98981282	0.0135838
UTR3	15:98981004-98981023	0.0192364
UTR3	15:98980898-98980924	0.0139827
ENST00000373783	ENSG00000181915 (ADO)	hsa-miR-184	0.896831
UTR3	10:64568096-64568113	0.0460495
ENST00000441499	ENSG00000105576 (TNPO2)	hsa-miR-184	0.880534
UTR3	19:12811931-12811958	0.00340696
UTR3	19:12811927-12811943	0.00379805
UTR3	19:12811923-12811943	0.00354879
UTR3	19:12811919-12811939	0.0036647
UTR3	19:12811915-12811938	0.00716654
UTR3	19:12811907-12811930	0.0109212
UTR3	19:12811324-12811347	0.0108465
ENST00000407775	ENSG00000169946 (ZFPM2)	hsa-miR-184	0.880045
UTR3	8:106816334-106816361	0.043277
ENST00000544888	ENSG00000215021 (PHB2)	hsa-miR-184	0.875704
UTR3	12:7077645-7077658	0.0426151
ENST00000300784	ENSG00000167363 (FN3K)	hsa-miR-184	0.874145
UTR3	17:80708645-80708664	0.00206012
UTR3	17:80708662-80708684	0.00310384
UTR3	17:80708683-80708698	0.0018716
UTR3	17:80708683-80708705	0.0017919
UTR3	17:80708697-80708719	0.00235595
UTR3	17:80708726-80708747	0.00242577
UTR3	17:80708746-80708769	0.00198493
UTR3	17:80708769-80708791	0.00155905
UTR3	17:80708774-80708799	0.00140467
UTR3	17:80708785-80708805	0.0021492
UTR3	17:80708804-80708826	0.00157172
UTR3	17:80708866-80708882	0.00203278
UTR3	17:80708873-80708895	0.00340084
UTR3	17:80708881-80708901	0.00118229
UTR3	17:80708903-80708915	0.00164719
UTR3	17:80708915-80708935	0.00155777
UTR3	17:80708945-80708967	0.00194902
UTR3	17:80708955-80708975	0.00206188
UTR3	17:80708955-80708981	0.00212864
UTR3	17:80708967-80708988	0.0019188
UTR3	17:80708975-80708994	0.00222423
ENST00000367033	ENSG00000076356 (PLXNA2)	hsa-miR-184	0.865014
UTR3	1:208200379-208200394	0.00240119
UTR3	1:208200162-208200180	0.0371934
UTR3	1:208197371-208197391	0.000919031
UTR3	1:208391101-208391123	0.0043951
ENST00000252034	ENSG00000049540 (ELN)	hsa-miR-184	0.855455
UTR3	7:73483658-73483678	0.0311373
UTR3	7:73483682-73483698	0.00862878
ENST00000354649	ENSG00000188152 (NUTM2G)	hsa-miR-184	0.845939
UTR3	9:99702121-99702139	0.0385411
ENST00000371250	ENSG00000162407 (PPAP2B)	hsa-miR-184	0.844834
UTR3	1:56961783-56961805	0.0101425
UTR3	1:56960858-56960879	0.0282604
ENST00000372600	ENSG00000136802 (LRRC8A)	hsa-miR-184	0.840821
UTR3	9:131679979-131679997	0.00206844
UTR3	9:131680154-131680173	0.0358394
ENST00000338087	ENSG00000155926 (SLA)	hsa-miR-184	0.838253
UTR3	8:134049345-134049366	0.0375963
ENST00000351231	ENSG00000164045 (CDC25A)	hsa-miR-184	0.822691
UTR3	3:48200217-48200239	0.0357886
ENST00000422662	ENSG00000095627 (TDRD1)	hsa-miR-184	0.813569
UTR3	10:115991859-115991874	0.0347864
ENST00000530537	ENSG00000166938 (DIS3L)	hsa-miR-184	0.811439
UTR3	15:66610824-66610846	0.0305434
UTR3	15:66615874-66615883	0.00401452
ENST00000244766	ENSG00000124785 (NRN1)	hsa-miR-184	0.798616
UTR3	6:5998503-5998525	0.0332223
ENST00000044462	ENSG00000041357 (PSMA4)	hsa-miR-184	0.796542
UTR3	15:78841417-78841435	0.0330123
ENST00000427052	ENSG00000086758 (HUWE1)	hsa-miR-184	0.78671
UTR3	X:53560043-53560060	0.0317029
UTR3	X:53575987-53576004	0.00193844
ENST00000416904	ENSG00000139651 (ZNF740)	hsa-miR-184	0.780262
UTR3	12:53584263-53584283	0.0314167
ENST00000432245	ENSG00000137868 (STRA6)	hsa-miR-184	0.778339
UTR3	15:74486868-74486887	0.031234
ENST00000393359	ENSG00000135966 (TGFBRAP1)	hsa-miR-184	0.777083
UTR3	2:105883705-105883732	0.0311152
ENST00000504499	ENSG00000169862 (CTNND2)	hsa-miR-184	0.776271
UTR3	5:11346710-11346729	0.0127064
UTR3	5:11346509-11346532	0.0109915
UTR3	5:10973626-10973645	0.00734081
ENST00000568956	ENSG00000261221 (ZNF865)	hsa-miR-184	0.773433
UTR3	19:56128377-56128393	0.0307729
ENST00000602168	ENSG00000269526 (ERVV-1)	hsa-miR-184	0.765871
UTR3	19:53518967-53518987	0.0300757
ENST00000504228	ENSG00000109265 (KIAA1211)	hsa-miR-184	0.764718
UTR3	4:57194178-57194206	0.0288723
UTR3	4:57182658-57182681	0.00584094
ENST00000335007	ENSG00000186298 (PPP1CC)	hsa-miR-184	0.759858
UTR3	12:111157986-111158005	0.0295324
ENST00000555815	ENSG00000206190 (ATP10A)	hsa-miR-184	0.758101
UTR3	15:25959235-25959252	0.00470665
UTR3	15:25959226-25959242	0.00519779
UTR3	15:25958928-25958952	0.00775537
UTR3	15:25940164-25940177	0.00117789
UTR3	15:25940050-25940076	0.00121515
UTR3	15:25925356-25925383	0.00645045
UTR3	15:25922818-25922836	0.00287206
ENST00000460448	ENSG00000174776 (WDR49)	hsa-miR-184	0.755478
UTR3	3:167319961-167319988	0.0291425
ENST00000255198	ENSG00000132846 (ZBED3)	hsa-miR-184	0.752977
UTR3	5:76372955-76372980	0.0289219
ENST00000568470	ENSG00000172831 (CES2)	hsa-miR-184	0.743396
UTR3	16:66978037-66978060	0.0280908
ENST00000395220	ENSG00000197816 (CCDC180)	hsa-miR-184	0.741974
UTR3	9:100124500-100124526	0.00400594
UTR3	9:100139234-100139257	0.0239632
ENST00000339561	ENSG00000112782 (CLIC5)	hsa-miR-184	0.741917
UTR3	6:45870434-45870450	0.0242077
UTR3	6:45870143-45870163	0.00375653
ENST00000368729	ENSG00000184330 (S100A7A)	hsa-miR-184	0.738896
UTR3	1:153394292-153394310	0.0277074
ENST00000359465	ENSG00000196374 (HIST1H2BM)	hsa-miR-184	0.738099
UTR3	6:27783248-27783267	0.0276399
ENST00000315215	ENSG00000020181 (GPR124)	hsa-miR-184	0.731571
UTR3	8:37700066-37700087	0.0270924
ENST00000555005	ENSG00000165914 (TTC7B)	hsa-miR-184	0.72927
UTR3	14:91059961;91068350-91059970;91068366	0.0269014
ENST00000426613	ENSG00000013619 (MAMLD1)	hsa-miR-184	0.725754
UTR3	X:149678297;149680274-149678316;149680280	0.0266115
ENST00000324198	ENSG00000100077 (ADRBK2)	hsa-miR-184	0.723993
UTR3	22:26119076-26119100	0.0264672
ENST00000524416	ENSG00000051009 (FAM160A2)	hsa-miR-184	0.722712
UTR3	11:6238181-6238202	0.0263625
ENST00000355384	ENSG00000160282 (FTCD)	hsa-miR-184	0.722188
UTR3	21:47556286-47556308	0.0263198
ENST00000366862	ENSG00000143756 (FBXO28)	hsa-miR-184	0.71815
UTR3	1:224346996-224347013	0.0259923
ENST00000591986	ENSG00000104881 (PPP1R13L)	hsa-miR-184	0.71741
UTR3	19:45883175-45883201	0.0259327
ENST00000565644	ENSG00000103257 (SLC7A5)	hsa-miR-184	0.716102
UTR3	16:87866451-87866474	0.00194674
UTR3	16:87864064-87864079	0.0238806
ENST00000368865	ENSG00000154473 (BUB3)	hsa-miR-184	0.715841
UTR3	10:124923826-124923839	0.0258063
ENST00000430195	ENSG00000174151 (CYB561D1)	hsa-miR-184	0.714337
UTR3	1:110042895-110042920	0.0256857
ENST00000359562	ENSG00000164107 (HAND2)	hsa-miR-184	0.711645
UTR3	4:174448341-174448366	0.00291475
UTR3	4:174447844-174447869	0.0225559
ENST00000338797	ENSG00000105662 (CRTC1)	hsa-miR-184	0.709191
UTR3	19:18888207-18888226	0.00272605
UTR3	19:18888243-18888267	0.00907499
UTR3	19:18888370-18888389	0.00262278
UTR3	19:18888480-18888500	0.00308547
UTR3	19:18888792-18888804	0.00151004
UTR3	19:18890425-18890444	0.0051562
UTR3	19:18891656-18891673	0.00110017
ENST00000409786	ENSG00000222033 (LINC01124)	hsa-miR-184	0.707803
UTR3	2:171569769-171569789	0.00515421
UTR3	2:171569114-171569142	0.0109472
UTR3	2:171568980-171569008	0.00906448
ENST00000265087	ENSG00000113739 (STC2)	hsa-miR-184	0.705902
UTR3	5:172744808-172744828	0.023545
UTR3	5:172743259-172743277	0.00147095
ENST00000372431	ENSG00000100979 (PLTP)	hsa-miR-184	0.702107
UTR3	20:44527404-44527425	0.0229814
UTR3	20:44527594-44527609	0.00790811
ENST00000339562	ENSG00000153234 (NR4A2)	hsa-miR-184	0.701555
UTR3	2:157181355-157181372	0.0246751
ENST00000523609	ENSG00000123908 (AGO2)	hsa-miR-184	0.701266
UTR3	8:141570508-141570523	0.00646491
UTR3	8:141541987-141542011	0.0181877
ENST00000335727	ENSG00000100354 (TNRC6B)	hsa-miR-184	0.700954
UTR3	22:40719665-40719682	0.0219183
UTR3	22:40726725-40726750	0.000887321
UTR3	22:40676077-40676096	0.00826326

## Sheet: hsa-miR-21-5p
Transcript Id	Gene Id(name)	Mirna Name	miTG score
ENST00000225842	ENSG00000108702 (CCL1)	hsa-miR-21-5p	1
UTR3	17:32687447-32687472	0.145066
ENST00000268719	ENSG00000141034 (GID4)	hsa-miR-21-5p	1
UTR3	17:17968777-17968805	0.0179487
UTR3	17:17969168-17969184	0.00279866
UTR3	17:17971437-17971458	0.117698
ENST00000280154	ENSG00000150593 (PDCD4)	hsa-miR-21-5p	1
UTR3	10:112658079-112658095	0.128688
UTR3	10:112658215-112658241	0.00814076
ENST00000368655	ENSG00000143614 (GATAD2B)	hsa-miR-21-5p	1
UTR3	1:153780677-153780687	0.00265256
UTR3	1:153779141-153779167	0.028897
UTR3	1:153777292-153777320	0.130901
UTR3	1:153777232-153777254	0.0149159
ENST00000375256	ENSG00000165244 (ZNF367)	hsa-miR-21-5p	1
UTR3	9:99150444-99150472	0.0967026
UTR3	9:99150255-99150274	0.0077412
UTR3	9:99149491-99149514	0.0035615
UTR3	9:99148794-99148808	0.00657932
UTR3	9:99148426-99148452	0.0939386
ENST00000377966	ENSG00000122707 (RECK)	hsa-miR-21-5p	1
UTR3	9:36123467-36123492	0.00250745
UTR3	9:36124171-36124187	0.150182
ENST00000274255	ENSG00000145604 (SKP2)	hsa-miR-21-5p	0.999
UTR3	5:36182546-36182568	0.0672277
UTR3	5:36183735-36183752	0.00320557
UTR3	5:36184016-36184038	0.056606
UTR3	5:36153106-36153125	0.0115552
ENST00000358912	ENSG00000197329 (PELI1)	hsa-miR-21-5p	0.999
UTR3	2:64321793-64321815	0.124112
ENST00000367084	ENSG00000180667 (YOD1)	hsa-miR-21-5p	0.999
UTR3	1:207222294-207222322	0.0750836
UTR3	1:207220602-207220626	0.00453462
UTR3	1:207219387-207219402	0.00179795
UTR3	1:207219028-207219055	0.00434293
UTR3	1:207218417-207218438	0.0416273
ENST00000371160	ENSG00000101972 (STAG2)	hsa-miR-21-5p	0.999
UTR3	X:123234636-123234655	0.119279
UTR3	X:123235628-123235650	0.00551864
UTR3	X:123210245-123210261	0.0124669
ENST00000378536	ENSG00000157933 (SKI)	hsa-miR-21-5p	0.999
UTR3	1:2238478-2238504	0.134541
ENST00000546136	ENSG00000134532 (SOX5)	hsa-miR-21-5p	0.999
UTR3	12:23686920-23686942	0.109292
UTR3	12:23685935-23685948	0.00285232
UTR3	12:23684931-23684944	0.00553159
UTR3	12:23683371-23683396	0.00228774
ENST00000466512	ENSG00000168811 (IL12A)	hsa-miR-21-5p	0.998
UTR3	3:159713595-159713609	0.111406
ENST00000348428	ENSG00000172175 (MALT1)	hsa-miR-21-5p	0.997
UTR3	18:56415789-56415812	0.00271479
UTR3	18:56416333-56416358	0.0249773
UTR3	18:56417225-56417250	0.0808446
ENST00000380934	ENSG00000147862 (NFIB)	hsa-miR-21-5p	0.996
UTR3	9:14087859-14087880	0.0878611
UTR3	9:14084268-14084293	0.00498129
UTR3	9:14082902-14082922	0.00792647
ENST00000263918	ENSG00000115808 (STRN)	hsa-miR-21-5p	0.995
UTR3	2:37074824-37074846	0.00166197
UTR3	2:37074482-37074505	0.00208604
UTR3	2:37071010-37071033	0.0938404
ENST00000354791	ENSG00000173698 (GPR64)	hsa-miR-21-5p	0.995
UTR3	X:19008853-19008876	0.0508777
UTR3	X:19008577-19008601	0.0449206
ENST00000262366	ENSG00000126603 (GLIS2)	hsa-miR-21-5p	0.994
UTR3	16:4389497-4389525	0.0935495
ENST00000261438	ENSG00000109787 (KLF3)	hsa-miR-21-5p	0.993
UTR3	4:38699369-38699386	0.00340761
UTR3	4:38702385-38702403	0.0883017
ENST00000356770	ENSG00000163939 (PBRM1)	hsa-miR-21-5p	0.993
UTR3	3:52581917-52581941	0.0929007
ENST00000368988	ENSG00000107679 (PLEKHA1)	hsa-miR-21-5p	0.991
UTR3	10:124189570-124189592	0.0123856
UTR3	10:124191211-124191233	0.0764238
UTR3	10:124157485;124159859-124157490;124159879	0.0108654
ENST00000262158	ENSG00000101665 (SMAD7)	hsa-miR-21-5p	0.99
UTR3	18:46446825-46446842	0.00245579
UTR3	18:46446613-46446639	0.0837127
ENST00000379483	ENSG00000120696 (KBTBD7)	hsa-miR-21-5p	0.99
UTR3	13:41765720-41765738	0.00480066
UTR3	13:41765264-41765280	0.0701301
UTR3	13:41765173-41765192	0.00306166
UTR3	13:41764398-41764422	0.00426519
UTR3	13:41764342-41764369	0.00331139
ENST00000472616	ENSG00000006459 (KDM7A)	hsa-miR-21-5p	0.989
UTR3	7:139790506-139790533	0.00596802
UTR3	7:139790256-139790275	0.0745211
UTR3	7:139785466-139785491	0.00427629
ENST00000511828	ENSG00000248713 (RP11-766F14.2)	hsa-miR-21-5p	0.989
UTR3	4:100562227-100562238	0.0262379
UTR3	4:100562091-100562109	0.0179708
UTR3	4:100561977-100562003	0.00286958
UTR3	4:100560717-100560740	0.00178777
UTR3	4:100559350-100559374	0.0221485
UTR3	4:100558620-100558647	0.00206309
UTR3	4:100558456-100558477	0.0106569
ENST00000274625	ENSG00000156427 (FGF18)	hsa-miR-21-5p	0.988
UTR3	5:170884519-170884539	0.0833365
ENST00000283632	ENSG00000153561 (RMND5A)	hsa-miR-21-5p	0.987
UTR3	2:87000624-87000646	0.0795323
UTR3	2:87001512-87001523	0.00269785
UTR3	2:86992183-86992210	0.0122476
ENST00000230053	ENSG00000112309 (B3GAT2)	hsa-miR-21-5p	0.984
UTR3	6:71571193-71571215	0.0401578
UTR3	6:71568326-71568339	0.00136653
UTR3	6:71566981-71567007	0.00712263
UTR3	6:71566537-71566553	0.0297253
ENST00000274000	ENSG00000138660 (AP1AR)	hsa-miR-21-5p	0.984
UTR3	4:113191074-113191100	0.0779717
ENST00000409189	ENSG00000115009 (CCL20)	hsa-miR-21-5p	0.984
UTR3	2:228682044-228682067	0.0696967
UTR3	2:228682136-228682145	0.00841215
ENST00000254898	ENSG00000132561 (MATN2)	hsa-miR-21-5p	0.982
UTR3	8:99048162-99048183	0.076091
ENST00000377102	ENSG00000136158 (SPRY2)	hsa-miR-21-5p	0.981
UTR3	13:80910650-80910673	0.0753359
ENST00000420857	ENSG00000102098 (SCML2)	hsa-miR-21-5p	0.981
UTR3	X:18258734-18258749	0.0109399
UTR3	X:18257742-18257768	0.0645583
ENST00000252744	ENSG00000130449 (ZSWIM6)	hsa-miR-21-5p	0.98
UTR3	5:60841351-60841371	0.0745023
ENST00000314499	ENSG00000178662 (CSRNP3)	hsa-miR-21-5p	0.98
UTR3	2:166536468-166536493	0.00494976
UTR3	2:166537100-166537114	0.00280258
UTR3	2:166539283-166539297	0.00272903
UTR3	2:166543920-166543948	0.00161844
UTR3	2:166545615-166545622	0.0619513
ENST00000507018	ENSG00000120708 (TGFBI)	hsa-miR-21-5p	0.98
UTR3	5:135399330-135399347	0.0742083
ENST00000340030	ENSG00000117560 (FASLG)	hsa-miR-21-5p	0.979
UTR3	1:172635129-172635152	0.024287
UTR3	1:172635576-172635600	0.0491537
ENST00000328046	ENSG00000174010 (KLHL15)	hsa-miR-21-5p	0.975
UTR3	X:24005495-24005512	0.00795525
UTR3	X:24005382-24005410	0.0138876
UTR3	X:24002857-24002879	0.0047459
UTR3	X:24002712-24002731	0.0441197
ENST00000406912	ENSG00000220702 (RP1-32I10.10)	hsa-miR-21-5p	0.975
UTR3	22:44762105-44762129	0.0702712
ENST00000378970	ENSG00000169297 (NR0B1)	hsa-miR-21-5p	0.974
UTR3	X:30322428-30322450	0.0702507
ENST00000438447	ENSG00000133401 (PDZD2)	hsa-miR-21-5p	0.974
UTR3	5:32108985-32109003	0.0139732
UTR3	5:32110516-32110521	0.0049756
UTR3	5:32110678-32110706	0.0511404
ENST00000335712	ENSG00000119866 (BCL11A)	hsa-miR-21-5p	0.972
UTR3	2:60687386-60687404	0.00813343
UTR3	2:60686584-60686601	0.00338532
UTR3	2:60686207-60686223	0.0379353
UTR3	2:60685979-60686004	0.0120758
UTR3	2:60684929-60684950	0.00736755
ENST00000399899	ENSG00000156284 (CLDN8)	hsa-miR-21-5p	0.972
UTR3	21:31587406-31587433	0.0683831
ENST00000607772	ENSG00000153721 (CNKSR3)	hsa-miR-21-5p	0.971
UTR3	6:154726767-154726792	0.0042919
UTR3	6:154726386-154726403	0.00173769
UTR3	6:154723391-154723407	0.000996647
UTR3	6:154722788-154722811	0.00117242
UTR3	6:154718439-154718451	0.00382153
UTR3	6:154716251-154716267	0.000936423
UTR3	6:154713196-154713213	0.00190415
UTR3	6:154712926-154712952	0.00119914
UTR3	6:154711846-154711866	0.0033636
UTR3	6:154710003-154710020	0.00162576
UTR3	6:154709252-154709275	0.00953067
UTR3	6:154708969-154708987	0.0376288
ENST00000372829	ENSG00000126947 (ARMCX1)	hsa-miR-21-5p	0.97
UTR3	X:100809584-100809600	0.0674765
ENST00000394507	ENSG00000001631 (KRIT1)	hsa-miR-21-5p	0.97
UTR3	7:91829549-91829566	0.0405393
UTR3	7:91829477-91829500	0.00406878
UTR3	7:91828773-91828783	0.0230843
ENST00000436396	ENSG00000035403 (VCL)	hsa-miR-21-5p	0.97
UTR3	10:75878198-75878216	0.0147158
UTR3	10:75879827-75879842	0.0529089
ENST00000254958	ENSG00000101384 (JAG1)	hsa-miR-21-5p	0.968
UTR3	20:10619940-10619964	0.00344765
UTR3	20:10618905-10618931	0.0629974
ENST00000303296	ENSG00000110422 (HIPK3)	hsa-miR-21-5p	0.968
UTR3	11:33376622-33376637	0.0251215
UTR3	11:33377137-33377155	0.0412881
ENST00000343516	ENSG00000167971 (CASKIN1)	hsa-miR-21-5p	0.968
UTR3	16:2228124-2228143	0.0665671
ENST00000284601	ENSG00000154415 (PPP1R3A)	hsa-miR-21-5p	0.967
UTR3	7:113517742-113517769	0.065963
UTR3	7:113518882-113518898	0.00584754
ENST00000382040	ENSG00000134321 (RSAD2)	hsa-miR-21-5p	0.965
UTR3	2:7036422-7036449	0.0154467
UTR3	2:7037752-7037777	0.0122123
UTR3	2:7038350-7038359	0.0370495
ENST00000380058	ENSG00000105793 (GTPBP10)	hsa-miR-21-5p	0.963
UTR3	7:90017180-90017207	0.00182546
UTR3	7:90019830-90019849	0.0172537
UTR3	7:90020181-90020195	0.0449668
UTR3	7:89976089;89982130-89976088;89982153	0.0104157
ENST00000412050	ENSG00000107864 (CPEB3)	hsa-miR-21-5p	0.963
UTR3	10:93811375-93811400	0.00767947
UTR3	10:93811007-93811030	0.0500223
UTR3	10:93810393-93810406	0.00124575
UTR3	10:93810066-93810086	0.0017842
UTR3	10:93808569-93808593	0.00347134
ENST00000316981	ENSG00000181690 (PLAG1)	hsa-miR-21-5p	0.962
UTR3	8:57075305-57075329	0.013418
UTR3	8:57074436-57074455	0.0174688
UTR3	8:57073973-57073995	0.00919297
UTR3	8:57073695-57073720	0.0231898
UTR3	8:57079159-57079180	0.0102376
ENST00000538010	ENSG00000110987 (BCL7A)	hsa-miR-21-5p	0.961
UTR3	12:122497393-122497407	0.0610747
UTR3	12:122498472-122498497	0.00200997
ENST00000369940	ENSG00000146243 (IRAK1BP1)	hsa-miR-21-5p	0.96
UTR3	6:79608160-79608180	0.0326276
UTR3	6:79608387-79608399	0.0159071
UTR3	6:79608607-79608623	0.00298808
UTR3	6:79610200-79610219	0.00207493
UTR3	6:79610268-79610281	0.00111543
UTR3	6:79611795-79611808	0.00781362
ENST00000394339	ENSG00000164056 (SPRY1)	hsa-miR-21-5p	0.96
UTR3	4:124324102-124324128	0.0628412
ENST00000356554	ENSG00000198162 (MAN1A2)	hsa-miR-21-5p	0.959
UTR3	1:118066566-118066592	0.0237026
UTR3	1:118067171-118067186	0.00782656
UTR3	1:118070108-118070128	0.00273833
UTR3	1:118071173-118071191	0.0278542
ENST00000368089	ENSG00000177807 (KCNJ10)	hsa-miR-21-5p	0.959
UTR3	1:160010602-160010616	0.00885555
UTR3	1:160009552-160009578	0.00235163
UTR3	1:160007288-160007312	0.0509113
ENST00000358417	ENSG00000140479 (PCSK6)	hsa-miR-21-5p	0.953
UTR3	15:101844437-101844452	0.0598331
ENST00000368485	ENSG00000160712 (IL6R)	hsa-miR-21-5p	0.953
UTR3	1:154439968-154439988	0.00191062
UTR3	1:154440584-154440602	0.0565473
UTR3	1:154440648-154440675	0.00150484
ENST00000448044	ENSG00000073849 (ST6GAL1)	hsa-miR-21-5p	0.952
UTR3	3:186796214-186796231	0.0593883
ENST00000394235	ENSG00000109381 (ELF2)	hsa-miR-21-5p	0.951
UTR3	4:139979529-139979548	0.00712696
UTR3	4:139979475-139979500	0.0519512
ENST00000397374	ENSG00000184545 (DUSP8)	hsa-miR-21-5p	0.951
UTR3	11:1577607-1577630	0.00835891
UTR3	11:1576091-1576098	0.0505741
UTR3	11:1579473-1579493	0.013324
ENST00000376302	ENSG00000095777 (MYO3A)	hsa-miR-21-5p	0.948
UTR3	10:26312144-26312165	0.05828
ENST00000394611	ENSG00000115310 (RTN4)	hsa-miR-21-5p	0.948
UTR3	2:55200085-55200109	0.0127622
UTR3	2:55199630-55199658	0.0305029
UTR3	2:55199397-55199417	0.0150244
ENST00000374574	ENSG00000204217 (BMPR2)	hsa-miR-21-5p	0.947
UTR3	2:203425085-203425106	0.0046753
UTR3	2:203425180-203425206	0.00724358
UTR3	2:203425197-203425218	0.00313005
UTR3	2:203427693-203427713	0.00121896
UTR3	2:203430005-203430032	0.0013292
UTR3	2:203431815-203431835	0.00319432
UTR3	2:203431964-203431986	0.0191636
UTR3	2:203432145-203432171	0.0177474
ENST00000393959	ENSG00000145864 (GABRB2)	hsa-miR-21-5p	0.946
UTR3	5:160719469-160719488	0.0189187
UTR3	5:160717586-160717603	0.0356339
UTR3	5:160716220-160716240	0.00283778
ENST00000415760	ENSG00000162620 (LRRIQ3)	hsa-miR-21-5p	0.945
UTR3	1:74549693-74549716	0.00395836
UTR3	1:74549538-74549548	0.0041842
UTR3	1:74549403-74549420	0.0113392
UTR3	1:74549090-74549096	0.00628365
UTR3	1:74548941-74548964	0.0021584
UTR3	1:74492170-74492186	0.028496
UTR3	1:74575142-74575166	0.0184802
ENST00000264380	ENSG00000115020 (PIKFYVE)	hsa-miR-21-5p	0.944
UTR3	2:209220077-209220099	0.0402646
UTR3	2:209220248-209220271	0.0167351
ENST00000371084	ENSG00000079739 (PGM1)	hsa-miR-21-5p	0.943
UTR3	1:64125626-64125649	0.0118423
UTR3	1:64125894-64125913	0.0447802
ENST00000395184	ENSG00000138639 (ARHGAP24)	hsa-miR-21-5p	0.943
UTR3	4:86922236-86922243	0.0564582
ENST00000357727	ENSG00000146592 (CREB5)	hsa-miR-21-5p	0.941
UTR3	7:28860303-28860325	0.00133848
UTR3	7:28863216-28863242	0.00260615
UTR3	7:28863895-28863922	0.00740959
UTR3	7:28864373-28864396	0.00255085
UTR3	7:28864714-28864740	0.0131156
UTR3	7:28864952-28864976	0.017633
UTR3	7:28865308-28865334	0.0112761
ENST00000543571	ENSG00000131023 (LATS1)	hsa-miR-21-5p	0.941
UTR3	6:149982395-149982408	0.0298765
UTR3	6:149982068-149982092	0.0035793
UTR3	6:149981619-149981627	0.00407722
UTR3	6:149981519-149981542	0.00158122
UTR3	6:149981128-149981149	0.00650617
UTR3	6:149980280-149980306	0.0103425
ENST00000355354	ENSG00000196776 (CD47)	hsa-miR-21-5p	0.939
UTR3	3:107763395-107763410	0.00134017
UTR3	3:107762602-107762618	0.00498326
UTR3	3:107762146-107762159	0.049161
ENST00000327835	ENSG00000164684 (ZNF704)	hsa-miR-21-5p	0.936
UTR3	8:81553241-81553258	0.0398853
UTR3	8:81553190-81553209	0.00589907
UTR3	8:81552191-81552212	0.00585313
UTR3	8:81547373-81547397	0.00170183
UTR3	8:81542540-81542564	0.00108181
ENST00000397712	ENSG00000186522 (SEPT10)	hsa-miR-21-5p	0.936
UTR3	2:110301286-110301301	0.00318286
UTR3	2:110301044-110301057	0.00537171
UTR3	2:110300925-110300945	0.046032
ENST00000309539	ENSG00000173391 (OLR1)	hsa-miR-21-5p	0.934
UTR3	12:10312419-10312442	0.042628
UTR3	12:10311824-10311843	0.0114604
ENST00000368850	ENSG00000112394 (SLC16A10)	hsa-miR-21-5p	0.933
UTR3	6:111543669-111543694	0.00590229
UTR3	6:111543952-111543966	0.0311944
UTR3	6:111544876-111544895	0.0046249
UTR3	6:111547623-111547643	0.0121228
ENST00000403491	ENSG00000162599 (NFIA)	hsa-miR-21-5p	0.932
UTR3	1:61922158-61922185	0.0416181
UTR3	1:61923427-61923452	0.00379903
UTR3	1:61924511-61924530	0.00279575
UTR3	1:61925395-61925414	0.00262661
UTR3	1:61925987-61926007	0.00252784
ENST00000340208	ENSG00000081189 (MEF2C)	hsa-miR-21-5p	0.93
UTR3	5:88018223-88018244	0.0198298
UTR3	5:88015750-88015768	0.00694721
UTR3	5:88015457-88015483	0.00235232
UTR3	5:88014245-88014259	0.023875
ENST00000524789	ENSG00000116885 (OSCP1)	hsa-miR-21-5p	0.93
UTR3	1:36898189;36904357-36898190;36904369	0.053035
ENST00000377687	ENSG00000102554 (KLF5)	hsa-miR-21-5p	0.929
UTR3	13:73650868-73650888	0.0527349
ENST00000266085	ENSG00000100234 (TIMP3)	hsa-miR-21-5p	0.928
UTR3	22:33256386-33256403	0.0230096
UTR3	22:33257733-33257756	0.0294603
ENST00000218340	ENSG00000102218 (RP2)	hsa-miR-21-5p	0.927
UTR3	X:46739401-46739416	0.00415449
UTR3	X:46739418-46739437	0.00918551
UTR3	X:46740066-46740082	0.0252258
UTR3	X:46740840-46740868	0.0136341
ENST00000369503	ENSG00000163393 (SLC22A15)	hsa-miR-21-5p	0.927
UTR3	1:116610098-116610126	0.0349312
UTR3	1:116612600-116612619	0.0172054
ENST00000559228	ENSG00000128923 (FAM63B)	hsa-miR-21-5p	0.927
UTR3	15:59147116-59147133	0.0459902
UTR3	15:59148394-59148405	0.00217691
UTR3	15:59152206-59152231	0.0021372
UTR3	15:59153281-59153298	0.00197139
ENST00000336095	ENSG00000101236 (RNF24)	hsa-miR-21-5p	0.925
UTR3	20:3914109-3914125	0.00452919
UTR3	20:3911350-3911371	0.00493181
UTR3	20:3908076-3908100	0.0423977
ENST00000264027	ENSG00000109929 (SC5D)	hsa-miR-21-5p	0.924
UTR3	11:121179280-121179306	0.0515438
ENST00000388759	ENSG00000197885 (NKIRAS1)	hsa-miR-21-5p	0.921
UTR3	3:23934085-23934113	0.0184939
UTR3	3:23933654-23933675	0.00617443
UTR3	3:23933600-23933619	0.0261199
ENST00000397130	ENSG00000180979 (LRRC57)	hsa-miR-21-5p	0.92
UTR3	15:42836103-42836131	0.050632
ENST00000383699	ENSG00000175161 (CADM2)	hsa-miR-21-5p	0.919
UTR3	3:86117057-86117079	0.0120298
UTR3	3:86122038-86122043	0.00187843
UTR3	3:86123339-86123358	0.007993
UTR3	3:86123364-86123385	0.0285051
ENST00000241416	ENSG00000121989 (ACVR2A)	hsa-miR-21-5p	0.918
UTR3	2:148684883-148684901	0.0318662
UTR3	2:148685543-148685551	0.0183038
ENST00000398326	ENSG00000168386 (FILIP1L)	hsa-miR-21-5p	0.918
UTR3	3:99616983-99617008	0.050154
ENST00000366956	ENSG00000152104 (PTPN14)	hsa-miR-21-5p	0.917
UTR3	1:214527623-214527642	0.00198588
UTR3	1:214525929-214525953	0.00155949
UTR3	1:214523466-214523489	0.00710269
UTR3	1:214522904-214522921	0.0029537
UTR3	1:214522427-214522442	0.0026269
UTR3	1:214522295-214522311	0.0337084
ENST00000550389	ENSG00000166225 (FRS2)	hsa-miR-21-5p	0.916
UTR3	12:69969775-69969794	0.00853906
UTR3	12:69969861-69969888	0.00164781
UTR3	12:69971741-69971754	0.00173366
UTR3	12:69973105-69973131	0.00694164
UTR3	12:69973202-69973227	0.0308397
ENST00000282441	ENSG00000137693 (YAP1)	hsa-miR-21-5p	0.915
UTR3	11:102101970-102101986	0.00678262
UTR3	11:102102372-102102392	0.0399018
UTR3	11:102102886-102102909	0.00288275
ENST00000560955	ENSG00000092439 (TRPM7)	hsa-miR-21-5p	0.914
UTR3	15:50852616-50852634	0.0492342
ENST00000394395	ENSG00000108264 (TADA2A)	hsa-miR-21-5p	0.912
UTR3	17:35837290-35837313	0.0412875
UTR3	17:35837538-35837565	0.0057805
UTR3	17:35837848-35837875	0.00188888
ENST00000394049	ENSG00000213424 (KRT222)	hsa-miR-21-5p	0.911
UTR3	17:38811788-38811815	0.00245682
UTR3	17:38811675-38811699	0.00896373
UTR3	17:38810978-38810992	0.0372875
ENST00000342320	ENSG00000168214 (RBPJ)	hsa-miR-21-5p	0.91
UTR3	4:26433010-26433030	0.0327411
UTR3	4:26434740-26434764	0.0128752
UTR3	4:26435673-26435697	0.00289826
ENST00000396029	ENSG00000101126 (ADNP)	hsa-miR-21-5p	0.908
UTR3	20:49507710-49507717	0.0139014
UTR3	20:49507563-49507576	0.00439859
UTR3	20:49507148-49507174	0.0263739
UTR3	20:49506070-49506093	0.00344436
ENST00000310803	ENSG00000172575 (RASGRP1)	hsa-miR-21-5p	0.906
UTR3	15:38781799-38781822	0.0472229
UTR3	15:38800020-38800036	0.00664622
ENST00000204615	ENSG00000090534 (THPO)	hsa-miR-21-5p	0.904
UTR3	3:184090116-184090130	0.00878363
UTR3	3:184090103-184090130	0.0246461
UTR3	3:184089813-184089839	0.013846
ENST00000398532	ENSG00000188895 (MSL1)	hsa-miR-21-5p	0.902
UTR3	17:38290851-38290866	0.004765
UTR3	17:38290851-38290872	0.00278835
UTR3	17:38292845-38292862	0.039364
ENST00000265843	ENSG00000110723 (EXPH5)	hsa-miR-21-5p	0.901
UTR3	11:108377958-108377970	0.00195118
UTR3	11:108376614-108376641	0.0297181
UTR3	11:108376300-108376325	0.0151587
ENST00000443836	ENSG00000228208 (C1orf143)	hsa-miR-21-5p	0.901
UTR3	1:218698982-218698996	0.0337605
UTR3	1:218699304-218699318	0.0130201
ENST00000369755	ENSG00000065613 (SLK)	hsa-miR-21-5p	0.899
UTR3	10:105785913-105785936	0.00451452
UTR3	10:105788212-105788234	0.00253793
UTR3	10:105788859-105788881	0.0381051
UTR3	10:105762368-105762390	0.0125795
ENST00000264344	ENSG00000138640 (FAM13A)	hsa-miR-21-5p	0.898
UTR3	4:89647745-89647768	0.0359502
UTR3	4:89647649-89647673	0.010274
ENST00000286827	ENSG00000156299 (TIAM1)	hsa-miR-21-5p	0.896
UTR3	21:32492478-32492497	0.0152412
UTR3	21:32490818-32490836	0.0304545
UTR3	21:32526613-32526636	0.00268789
ENST00000452959	ENSG00000168314 (MOBP)	hsa-miR-21-5p	0.896
UTR3	3:39566065-39566076	0.0315592
UTR3	3:39566635-39566663	0.00366649
UTR3	3:39568005-39568024	0.00202735
UTR3	3:39568568-39568588	0.00222383
UTR3	3:39568719-39568738	0.000944722
UTR3	3:39569859-39569882	0.00152467
UTR3	3:39570679-39570691	0.00387088
ENST00000329255	ENSG00000052850 (ALX4)	hsa-miR-21-5p	0.895
UTR3	11:44286113-44286137	0.0137246
UTR3	11:44285341-44285362	0.0115774
UTR3	11:44283362-44283389	0.0204022
ENST00000286067	ENSG00000155640 (C10orf12)	hsa-miR-21-5p	0.894
UTR3	10:98744950-98744974	0.0359392
UTR3	10:98745197-98745202	0.00967422
ENST00000424463	ENSG00000156931 (VPS8)	hsa-miR-21-5p	0.894
UTR3	3:184557207-184557226	0.00354794
UTR3	3:184557743-184557763	0.0289498
UTR3	3:184557939-184557964	0.0130069
ENST00000285039	ENSG00000167306 (MYO5B)	hsa-miR-21-5p	0.893
UTR3	18:47352024-47352042	0.0272262
UTR3	18:47349457-47349480	0.0180785
ENST00000223145	ENSG00000106415 (GLCCI1)	hsa-miR-21-5p	0.891
UTR3	7:8126454-8126477	0.0345057
UTR3	7:8126734-8126756	0.00658533
UTR3	7:8127386-8127403	0.00193942
UTR3	7:8127593-8127618	0.00197782
ENST00000378470	ENSG00000065809 (FAM107B)	hsa-miR-21-5p	0.891
UTR3	10:14562802-14562827	0.00594342
UTR3	10:14560777-14560802	0.0390468
ENST00000536984	ENSG00000081138 (CDH7)	hsa-miR-21-5p	0.89
UTR3	18:63531215-63531242	0.0308846
UTR3	18:63531289-63531313	0.0140068
ENST00000566228	ENSG00000048471 (SNX29)	hsa-miR-21-5p	0.889
UTR3	16:12666837-12666856	0.00313236
UTR3	16:12668035-12668060	0.0415241
ENST00000374346	ENSG00000204179 (PTPN20A)	hsa-miR-21-5p	0.888
UTR3	10:46550528-46550551	0.0445754
ENST00000521381	ENSG00000145675 (PIK3R1)	hsa-miR-21-5p	0.888
UTR3	5:67593619-67593636	0.00313026
UTR3	5:67594278-67594296	0.00881212
UTR3	5:67594527-67594542	0.0176187
UTR3	5:67595907-67595926	0.00149817
UTR3	5:67596285-67596313	0.00163089
UTR3	5:67596299-67596318	0.000974303
UTR3	5:67597045-67597050	0.00305654
UTR3	5:67597390-67597395	0.00782664
ENST00000588732	ENSG00000140632 (GLYR1)	hsa-miR-21-5p	0.886
UTR3	16:4855233-4855247	0.00140713
UTR3	16:4854662-4854681	0.00338741
UTR3	16:4853477-4853497	0.030817
UTR3	16:4853238-4853266	0.00857178
ENST00000261349	ENSG00000070018 (LRP6)	hsa-miR-21-5p	0.885
UTR3	12:12273264-12273281	0.00332022
UTR3	12:12271563-12271578	0.00248249
UTR3	12:12271277-12271305	0.00530498
UTR3	12:12269233-12269256	0.00777256
UTR3	12:12269011-12269024	0.0251813
ENST00000332070	ENSG00000156531 (PHF6)	hsa-miR-21-5p	0.885
UTR3	X:133559545-133559563	0.00808581
UTR3	X:133559957-133559983	0.0203217
UTR3	X:133560282-133560301	0.0128208
UTR3	X:133561327-133561354	0.00288299
ENST00000366641	ENSG00000135766 (EGLN1)	hsa-miR-21-5p	0.883
UTR3	1:231501929-231501947	0.0305628
UTR3	1:231501086-231501108	0.00193843
UTR3	1:231499536-231499560	0.0112628
ENST00000371072	ENSG00000162437 (RAVER2)	hsa-miR-21-5p	0.883
UTR3	1:65297403-65297416	0.00451037
UTR3	1:65297934-65297957	0.0393039
ENST00000566029	ENSG00000177200 (CHD9)	hsa-miR-21-5p	0.883
UTR3	16:53362537-53362558	0.0408819
UTR3	16:53362928-53362943	0.00291092
ENST00000252934	ENSG00000130638 (ATXN10)	hsa-miR-21-5p	0.882
UTR3	22:46239689-46239705	0.0397939
UTR3	22:46240722-46240742	0.00384438
ENST00000358151	ENSG00000173258 (ZNF483)	hsa-miR-21-5p	0.882
UTR3	9:114338880-114338900	0.00763414
UTR3	9:114339817-114339832	0.0359633
ENST00000397292	ENSG00000137055 (PLAA)	hsa-miR-21-5p	0.882
UTR3	9:26905272-26905299	0.0436352
ENST00000370384	ENSG00000135314 (KHDC1)	hsa-miR-21-5p	0.881
UTR3	6:73951050-73951074	0.0434903
ENST00000422365	ENSG00000178460 (MCMDC2)	hsa-miR-21-5p	0.881
UTR3	8:67833687-67833710	0.0172221
UTR3	8:67834069-67834089	0.0261821
ENST00000456504	ENSG00000140563 (MCTP2)	hsa-miR-21-5p	0.881
UTR3	15:94882525-94882550	0.0100777
UTR3	15:94882627-94882652	0.00314261
UTR3	15:95023243-95023261	0.0302716
ENST00000395699	ENSG00000146676 (PURB)	hsa-miR-21-5p	0.879
UTR3	7:44921419-44921441	0.0101504
UTR3	7:44921216-44921235	0.0258138
UTR3	7:44920826-44920852	0.00155635
UTR3	7:44920288-44920312	0.00168302
UTR3	7:44918051-44918072	0.00197266
UTR3	7:44924079-44924095	0.0159237
ENST00000310827	ENSG00000136485 (DCAF7)	hsa-miR-21-5p	0.877
UTR3	17:61668167-61668194	0.00133206
UTR3	17:61670837-61670857	0.0338144
UTR3	17:61671184-61671209	0.00759029
ENST00000453744	ENSG00000109332 (UBE2D3)	hsa-miR-21-5p	0.876
UTR3	4:103717532-103717547	0.042717
ENST00000400149	ENSG00000170579 (DLGAP1)	hsa-miR-21-5p	0.875
UTR3	18:3496894-3496917	0.0390925
UTR3	18:3496786-3496804	0.00334587
ENST00000375741	ENSG00000102606 (ARHGEF7)	hsa-miR-21-5p	0.873
UTR3	13:111946293-111946314	0.00170038
UTR3	13:111946645-111946666	0.00126108
UTR3	13:111947234-111947254	0.0392573
ENST00000355624	ENSG00000107560 (RAB11FIP2)	hsa-miR-21-5p	0.872
UTR3	10:119768323-119768348	0.00489954
UTR3	10:119767622-119767635	0.0246731
UTR3	10:119766358-119766382	0.0018809
UTR3	10:119765797-119765815	0.00613282
UTR3	10:119765390-119765409	0.00444631
ENST00000357731	ENSG00000172260 (NEGR1)	hsa-miR-21-5p	0.872
UTR3	1:71869910-71869931	0.0106582
UTR3	1:71868730-71868751	0.0180529
UTR3	1:71868106-71868122	0.00089499
UTR3	1:71865990-71866006	0.00207329
UTR3	1:71865581-71865596	0.00165771
UTR3	1:71865279-71865302	0.00600799
UTR3	1:71862194-71862210	0.00265946
ENST00000345714	ENSG00000104205 (SGK3)	hsa-miR-21-5p	0.871
UTR3	8:67772013-67772032	0.0217388
UTR3	8:67772051-67772056	0.00542163
UTR3	8:67773732-67773738	0.0113689
UTR3	8:67774116-67774136	0.00337378
ENST00000296425	ENSG00000164040 (PGRMC2)	hsa-miR-21-5p	0.87
UTR3	4:129191289-129191307	0.00665477
UTR3	4:129190738-129190750	0.0350649
ENST00000313164	ENSG00000112936 (C7)	hsa-miR-21-5p	0.87
UTR3	5:40982929-40982936	0.0418285
ENST00000359943	ENSG00000196937 (FAM3C)	hsa-miR-21-5p	0.87
UTR3	7:120989817-120989838	0.034174
UTR3	7:120989555-120989576	0.00321528
UTR3	7:120989201-120989217	0.00440313
ENST00000442019	ENSG00000164304 (CAGE1)	hsa-miR-21-5p	0.869
UTR3	6:7373981-7373993	0.0415877
ENST00000350498	ENSG00000106244 (PDAP1)	hsa-miR-21-5p	0.868
UTR3	7:98992597-98992620	0.0415319
ENST00000373910	ENSG00000072401 (UBE2D1)	hsa-miR-21-5p	0.866
UTR3	10:60130307-60130324	0.0411519
ENST00000366968	ENSG00000143494 (VASH2)	hsa-miR-21-5p	0.865
UTR3	1:213164045-213164059	0.0096705
UTR3	1:213164636-213164656	0.0313729
ENST00000327381	ENSG00000206579 (XKR4)	hsa-miR-21-5p	0.863
UTR3	8:56443085-56443106	0.00196347
UTR3	8:56445515-56445540	0.00752196
UTR3	8:56447601-56447606	0.00123734
UTR3	8:56449623-56449648	0.0019098
UTR3	8:56452577-56452601	0.0154919
UTR3	8:56453878-56453896	0.0126755
ENST00000262735	ENSG00000186951 (PPARA)	hsa-miR-21-5p	0.861
UTR3	22:46632156-46632182	0.0341925
UTR3	22:46632296-46632323	0.00478395
UTR3	22:46633649-46633666	0.00157719
ENST00000370996	ENSG00000132825 (PPP1R3D)	hsa-miR-21-5p	0.861
UTR3	20:58514044-58514066	0.00303135
UTR3	20:58513634-58513661	0.0375086
ENST00000359013	ENSG00000163513 (TGFBR2)	hsa-miR-21-5p	0.86
UTR3	3:30733197-30733222	0.00431434
UTR3	3:30733283-30733304	0.0275038
UTR3	3:30733780-30733799	0.0034016
UTR3	3:30734927-30734939	0.00511558
ENST00000446108	ENSG00000134453 (RBM17)	hsa-miR-21-5p	0.86
UTR3	10:6159340-6159360	0.0238756
UTR3	10:6159379-6159407	0.0165058
ENST00000513468	ENSG00000234602 (MCIDAS)	hsa-miR-21-5p	0.859
UTR3	5:54516629;54516844-54516634;54516860	0.040209
ENST00000286031	ENSG00000000460 (C1orf112)	hsa-miR-21-5p	0.858
UTR3	1:169822368-169822395	0.016698
UTR3	1:169822495-169822512	0.0179624
UTR3	1:169796896-169796913	0.00704745
UTR3	1:169822081-169822101	0.0278474
ENST00000370388	ENSG00000256980 (KHDC1L)	hsa-miR-21-5p	0.858
UTR3	6:73933280-73933304	0.0401258
ENST00000263708	ENSG00000088179 (PTPN4)	hsa-miR-21-5p	0.857
UTR3	2:120735798-120735819	0.00837786
UTR3	2:120737296-120737317	0.00399701
UTR3	2:120738340-120738367	0.00417646
UTR3	2:120739509-120739524	0.0022312
UTR3	2:120739728-120739748	0.0019988
UTR3	2:120740779-120740798	0.0191981
ENST00000379565	ENSG00000177189 (RPS6KA3)	hsa-miR-21-5p	0.857
UTR3	X:20173476-20173501	0.00804068
UTR3	X:20170538-20170562	0.00152016
UTR3	X:20169023-20169039	0.0200333
UTR3	X:20168147-20168173	0.0103918
ENST00000604957	ENSG00000125962 (ARMCX5)	hsa-miR-21-5p	0.856
UTR3	X:101858978-101858999	0.0397726
ENST00000378621	ENSG00000147036 (LANCL3)	hsa-miR-21-5p	0.855
UTR3	X:37535765-37535783	0.0146655
UTR3	X:37537126-37537143	0.0017042
UTR3	X:37540197-37540224	0.00194785
UTR3	X:37540251-37540269	0.000919301
UTR3	X:37543189-37543213	0.0205218
ENST00000431657	ENSG00000179152 (TCAIM)	hsa-miR-21-5p	0.855
UTR3	3:44409063-44409088	0.00786829
UTR3	3:44434362-44434389	0.00496623
UTR3	3:44441892-44441917	0.0268718
ENST00000434758	ENSG00000137691 (C11orf70)	hsa-miR-21-5p	0.855
UTR3	11:101954253-101954260	0.0380343
UTR3	11:101954375-101954396	0.00167487
ENST00000206595	ENSG00000092140 (G2E3)	hsa-miR-21-5p	0.854
UTR3	14:31087617-31087638	0.00241599
UTR3	14:31088492-31088506	0.00359345
UTR3	14:31088670-31088695	0.0335235
ENST00000222574	ENSG00000105856 (HBP1)	hsa-miR-21-5p	0.853
UTR3	7:106842043-106842064	0.0393943
ENST00000264657	ENSG00000168610 (STAT3)	hsa-miR-21-5p	0.851
UTR3	17:40465811-40465836	0.0284716
UTR3	17:40465497-40465515	0.0106914
ENST00000523016	ENSG00000164919 (COX6C)	hsa-miR-21-5p	0.851
UTR3	8:100899401-100899423	0.02808
UTR3	8:100899320-100899346	0.0111301
ENST00000360929	ENSG00000100095 (SEZ6L)	hsa-miR-21-5p	0.85
UTR3	22:26778939-26778960	0.0117439
UTR3	22:26779477-26779497	0.0273722
ENST00000375820	ENSG00000187498 (COL4A1)	hsa-miR-21-5p	0.849
UTR3	13:110802510-110802521	0.0307212
UTR3	13:110801322-110801347	0.00817468
ENST00000397002	ENSG00000129535 (NRL)	hsa-miR-21-5p	0.849
UTR3	14:24549351-24549373	0.0388793
ENST00000267859	ENSG00000140299 (BNIP2)	hsa-miR-21-5p	0.848
UTR3	15:59955433-59955460	0.0248558
UTR3	15:59953713-59953729	0.00302644
UTR3	15:59952262-59952283	0.0108961
ENST00000394800	ENSG00000015479 (MATR3)	hsa-miR-21-5p	0.848
UTR3	5:138665324-138665342	0.0231585
UTR3	5:138667172-138667192	0.0155833
ENST00000220597	ENSG00000076641 (PAG1)	hsa-miR-21-5p	0.847
UTR3	8:81887581-81887601	0.0213209
UTR3	8:81886233-81886249	0.0053354
UTR3	8:81885394-81885422	0.00166958
UTR3	8:81882827-81882849	0.0016413
UTR3	8:81881841-81881856	0.0013566
UTR3	8:81881704-81881727	0.00175495
UTR3	8:81880153-81880167	0.00560295
ENST00000486249	ENSG00000064225 (ST3GAL6)	hsa-miR-21-5p	0.847
UTR3	3:98512822-98512843	0.033033
UTR3	3:98513278-98513295	0.00158532
UTR3	3:98513278-98513300	0.00120684
UTR3	3:98513800-98513824	0.00290076
ENST00000355264	ENSG00000185009 (AP3M1)	hsa-miR-21-5p	0.845
UTR3	10:75883392-75883417	0.0303225
UTR3	10:75883213-75883239	0.00328488
UTR3	10:75882476-75882498	0.00237799
UTR3	10:75897947-75897973	0.0162974
ENST00000229595	ENSG00000111875 (ASF1A)	hsa-miR-21-5p	0.844
UTR3	6:119228788-119228812	0.0382878
ENST00000317945	ENSG00000109881 (CCDC34)	hsa-miR-21-5p	0.843
UTR3	11:27371359-27371373	0.0100476
UTR3	11:27370654-27370676	0.0281624
ENST00000351231	ENSG00000164045 (CDC25A)	hsa-miR-21-5p	0.841
UTR3	3:48199688-48199708	0.037939
ENST00000466544	ENSG00000189050 (RNFT1)	hsa-miR-21-5p	0.84
UTR3	17:58034655-58034682	0.0377619
ENST00000356609	ENSG00000196660 (SLC30A10)	hsa-miR-21-5p	0.839
UTR3	1:220087827-220087834	0.0264024
UTR3	1:220087008-220087025	0.0112803
ENST00000450366	ENSG00000115365 (LANCL1)	hsa-miR-21-5p	0.838
UTR3	2:211299149-211299171	0.00621196
UTR3	2:211298481-211298502	0.0251501
UTR3	2:211297448-211297458	0.00205788
UTR3	2:211297173-211297192	0.00163704
UTR3	2:211297016-211297043	0.00251587
ENST00000423158	ENSG00000185652 (NTF3)	hsa-miR-21-5p	0.837
UTR3	12:5604269-5604293	0.0374765
ENST00000257572	ENSG00000135116 (HRK)	hsa-miR-21-5p	0.836
UTR3	12:117298110-117298118	0.0161522
UTR3	12:117297312-117297337	0.00126551
UTR3	12:117295119-117295146	0.00298452
UTR3	12:117294772-117294786	0.0036592
UTR3	12:117294086-117294106	0.0132962
ENST00000379834	ENSG00000124784 (RIOK1)	hsa-miR-21-5p	0.835
UTR3	6:7417720-7417739	0.0040603
UTR3	6:7417820-7417843	0.00704714
UTR3	6:7417882-7417903	0.0219425
UTR3	6:7395363;7396936-7395376;7396943	0.025008
ENST00000366844	ENSG00000154380 (ENAH)	hsa-miR-21-5p	0.834
UTR3	1:225685295-225685319	0.0249343
UTR3	1:225682918-225682937	0.0020315
UTR3	1:225675158-225675174	0.00731404
UTR3	1:225675083-225675109	0.00281782
ENST00000369839	ENSG00000148835 (TAF5)	hsa-miR-21-5p	0.833
UTR3	10:105147983-105148011	0.00918128
UTR3	10:105148043-105148067	0.0278353
ENST00000438862	ENSG00000176102 (CSTF3)	hsa-miR-21-5p	0.833
UTR3	11:33162671-33162697	0.0369579
ENST00000379380	ENSG00000186687 (LYRM7)	hsa-miR-21-5p	0.832
UTR3	5:130538997-130539018	0.0146315
UTR3	5:130540657-130540685	0.0222574
ENST00000382029	ENSG00000131969 (ABHD12B)	hsa-miR-21-5p	0.832
UTR3	14:51371665-51371688	0.0368161
ENST00000304338	ENSG00000119698 (PPP4R4)	hsa-miR-21-5p	0.83
UTR3	14:94745028-94745048	0.00709003
UTR3	14:94745725-94745750	0.00995909
UTR3	14:94745744-94745764	0.0158353
UTR3	14:94745860-94745878	0.00375135
ENST00000428621	ENSG00000162994 (CLHC1)	hsa-miR-21-5p	0.83
UTR3	2:55404766-55404790	0.0156072
UTR3	2:55402643-55402667	0.0175464
UTR3	2:55408878;55449371-55408880;55449388	0.0207579
ENST00000324768	ENSG00000175874 (CREG2)	hsa-miR-21-5p	0.828
UTR3	2:101962884-101962901	0.00957932
UTR3	2:101962758-101962782	0.0267711
ENST00000331327	ENSG00000185129 (PURA)	hsa-miR-21-5p	0.828
UTR3	5:139495099-139495112	0.029595
UTR3	5:139495857-139495868	0.00675201
ENST00000338745	ENSG00000182568 (SATB1)	hsa-miR-21-5p	0.828
UTR3	3:18389769-18389786	0.0135607
UTR3	3:18389723-18389749	0.0100446
UTR3	3:18389616-18389633	0.00332241
UTR3	3:18389077-18389099	0.00512925
UTR3	3:18388647-18388668	0.00340122
UTR3	3:18388527-18388540	0.000878122
ENST00000379939	ENSG00000172915 (NBEA)	hsa-miR-21-5p	0.828
UTR3	13:36245468-36245481	0.0051412
UTR3	13:36246759-36246780	0.0312372
ENST00000256509	ENSG00000134121 (CHL1)	hsa-miR-21-5p	0.826
UTR3	3:450221-450232	0.00539051
UTR3	3:450626-450644	0.0307205
ENST00000439458	ENSG00000144406 (UNC80)	hsa-miR-21-5p	0.825
UTR3	2:210861139-210861165	0.00216584
UTR3	2:210862400-210862416	0.0156267
UTR3	2:210862724-210862752	0.00196814
UTR3	2:210863052-210863073	0.0147128
UTR3	2:210693959-210693979	0.00972128
ENST00000367619	ENSG00000057252 (SOAT1)	hsa-miR-21-5p	0.824
UTR3	1:179324756-179324782	0.000976082
UTR3	1:179325293-179325314	0.00661647
UTR3	1:179327194-179327214	0.0142821
UTR3	1:179327478-179327495	0.0140973
ENST00000370214	ENSG00000117528 (ABCD3)	hsa-miR-21-5p	0.824
UTR3	1:94983823-94983845	0.0359736
ENST00000452400	ENSG00000140396 (NCOA2)	hsa-miR-21-5p	0.824
UTR3	8:71025373-71025393	0.0162792
UTR3	8:71024965-71024972	0.0141489
UTR3	8:71022614-71022626	0.00553267
ENST00000304501	ENSG00000171056 (SOX7)	hsa-miR-21-5p	0.823
UTR3	8:10583099-10583125	0.00270831
UTR3	8:10581379-10581400	0.0331
ENST00000568820	ENSG00000102897 (LYRM1)	hsa-miR-21-5p	0.822
UTR3	16:20931653-20931672	0.0356559
ENST00000263409	ENSG00000113594 (LIFR)	hsa-miR-21-5p	0.821
UTR3	5:38481656-38481681	0.023983
UTR3	5:38479032-38479055	0.00111141
UTR3	5:38476621-38476647	0.00188511
UTR3	5:38476227-38476243	0.00860929
ENST00000597832	ENSG00000204514 (ZNF814)	hsa-miR-21-5p	0.821
UTR3	19:58363479-58363504	0.00835019
UTR3	19:58363336-58363360	0.0272473
ENST00000335727	ENSG00000100354 (TNRC6B)	hsa-miR-21-5p	0.82
UTR3	22:40721996-40722006	0.00689391
UTR3	22:40725742-40725766	0.00144826
UTR3	22:40726227-40726243	0.00138284
UTR3	22:40726745-40726766	0.00111866
UTR3	22:40731396-40731418	0.0246478
ENST00000367218	ENSG00000058668 (ATP2B4)	hsa-miR-21-5p	0.816
UTR3	1:203709150-203709169	0.00238893
UTR3	1:203709337-203709361	0.0208673
UTR3	1:203712973-203712994	0.0118096
ENST00000370447	ENSG00000162664 (ZNF326)	hsa-miR-21-5p	0.816
UTR3	1:90493483-90493505	0.0113561
UTR3	1:90494861-90494888	0.00240781
UTR3	1:90495140-90495168	0.00189946
UTR3	1:90495846-90495863	0.0068442
UTR3	1:90498327-90498352	0.00590402
UTR3	1:90500564-90500570	0.00661744
ENST00000373514	ENSG00000131264 (CDX4)	hsa-miR-21-5p	0.816
UTR3	X:72674465-72674484	0.0163625
UTR3	X:72674652-72674675	0.0095114
UTR3	X:72674890-72674895	0.00912329
ENST00000395487	ENSG00000184613 (NELL2)	hsa-miR-21-5p	0.816
UTR3	12:44902274-44902296	0.00641917
UTR3	12:44902104-44902115	0.0286077
ENST00000469584	ENSG00000163634 (THOC7)	hsa-miR-21-5p	0.816
UTR3	3:63820897;63821000-63820899;63821025	0.0289579
UTR3	3:63819548-63819569	0.00612115
ENST00000322315	ENSG00000179855 (GIPC3)	hsa-miR-21-5p	0.815
UTR3	19:3590350-3590373	0.00279131
UTR3	19:3590409-3590426	0.010413
UTR3	19:3591003-3591025	0.00587346
UTR3	19:3591129-3591151	0.00605679
UTR3	19:3592071-3592087	0.00131164
UTR3	19:3592348-3592375	0.00848992
ENST00000327419	ENSG00000185742 (C11orf87)	hsa-miR-21-5p	0.815
UTR3	11:109295300-109295328	0.00874005
UTR3	11:109295426-109295443	0.00330615
UTR3	11:109295716-109295737	0.00385381
UTR3	11:109297679-109297706	0.00284187
UTR3	11:109298045-109298067	0.0026099
UTR3	11:109298768-109298786	0.0136062
ENST00000443197	ENSG00000122786 (CALD1)	hsa-miR-21-5p	0.815
UTR3	7:134654901-134654922	0.0349183
ENST00000261441	ENSG00000081019 (RSBN1)	hsa-miR-21-5p	0.814
UTR3	1:114305981-114306009	0.00301282
UTR3	1:114304543-114304568	0.0318528
ENST00000303577	ENSG00000169564 (PCBP1)	hsa-miR-21-5p	0.814
UTR3	2:70316123-70316144	0.0348329
ENST00000378980	ENSG00000122756 (CNTFR)	hsa-miR-21-5p	0.814
UTR3	9:34551671-34551689	0.0347795
ENST00000471751	ENSG00000114520 (SNX4)	hsa-miR-21-5p	0.814
UTR3	3:125170180-125170195	0.0348856
ENST00000261890	ENSG00000103769 (RAB11A)	hsa-miR-21-5p	0.813
UTR3	15:66180531-66180548	0.0347373
ENST00000262455	ENSG00000023318 (ERP44)	hsa-miR-21-5p	0.813
UTR3	9:102744475-102744498	0.00644388
UTR3	9:102744041-102744056	0.00312613
UTR3	9:102743685-102743712	0.00541941
UTR3	9:102742811-102742827	0.00267466
UTR3	9:102742260-102742282	0.00173539
UTR3	9:102741711-102741730	0.00329041
UTR3	9:102741656-102741673	0.0120878
ENST00000345514	ENSG00000127152 (BCL11B)	hsa-miR-21-5p	0.813
UTR3	14:99640032-99640047	0.0313113
UTR3	14:99637821-99637829	0.00341209
ENST00000427908	ENSG00000213347 (MXD3)	hsa-miR-21-5p	0.813
UTR3	5:176732955-176732980	0.0347631
ENST00000366862	ENSG00000143756 (FBXO28)	hsa-miR-21-5p	0.812
UTR3	1:224345526-224345546	0.00261066
UTR3	1:224348576-224348603	0.0319975
ENST00000266735	ENSG00000139343 (SNRPF)	hsa-miR-21-5p	0.81
UTR3	12:96260279-96260302	0.0344271
ENST00000285896	ENSG00000155508 (CNOT8)	hsa-miR-21-5p	0.81
UTR3	5:154255955-154255981	0.00329365
UTR3	5:154256063-154256089	0.00378293
UTR3	5:154256258-154256278	0.0272994
ENST00000310653	ENSG00000175582 (RAB6A)	hsa-miR-21-5p	0.81
UTR3	11:73387580-73387604	0.0205787
UTR3	11:73387380-73387405	0.0137976
ENST00000397541	ENSG00000214102 (WEE2)	hsa-miR-21-5p	0.81
UTR3	7:141430920-141430940	0.0272789
UTR3	7:141431012-141431030	0.00711457
ENST00000265362	ENSG00000075213 (SEMA3A)	hsa-miR-21-5p	0.808
UTR3	7:83590279-83590299	0.00575565
UTR3	7:83589988-83590015	0.0170664
UTR3	7:83587601-83587628	0.00575493
UTR3	7:83586513-83586530	0.00101243
UTR3	7:83585692-83585709	0.00463908
ENST00000286364	ENSG00000155903 (RASA2)	hsa-miR-21-5p	0.808
UTR3	3:141332507-141332531	0.0296308
UTR3	3:141332766-141332787	0.00452715
ENST00000540014	ENSG00000164463 (CREBRF)	hsa-miR-21-5p	0.808
UTR3	5:172561950-172561975	0.0151819
UTR3	5:172562104-172562109	0.00207469
UTR3	5:172562688-172562704	0.00501727
UTR3	5:172562705-172562719	0.000567413
UTR3	5:172562918-172562930	0.00910353
UTR3	5:172537683-172537706	0.0130153
ENST00000286614	ENSG00000156103 (MMP16)	hsa-miR-21-5p	0.807
UTR3	8:89050925-89050948	0.00393347
UTR3	8:89045579-89045595	0.0175402
UTR3	8:89044673-89044690	0.00606874
UTR3	8:89044497-89044512	0.00652256
ENST00000374323	ENSG00000204176 (SYT15)	hsa-miR-21-5p	0.807
UTR3	10:46961081-46961109	0.00213762
UTR3	10:46958462-46958482	0.0025104
UTR3	10:46958095-46958112	0.0294155
ENST00000396205	ENSG00000048540 (LMO3)	hsa-miR-21-5p	0.807
UTR3	12:16713431-16713453	0.0102929
UTR3	12:16703090-16703113	0.00188404
UTR3	12:16701643-16701671	0.0219608
ENST00000404260	ENSG00000069020 (MAST4)	hsa-miR-21-5p	0.807
UTR3	5:66463392-66463415	0.0332244
UTR3	5:66460362-66460377	0.00554713
ENST00000250863	ENSG00000092345 (DAZL)	hsa-miR-21-5p	0.806
UTR3	3:16630113-16630138	0.0198034
UTR3	3:16629442-16629461	0.0142168
ENST00000290551	ENSG00000159388 (BTG2)	hsa-miR-21-5p	0.806
UTR3	1:203277138-203277150	0.00245105
UTR3	1:203277465-203277492	0.00267938
UTR3	1:203278591-203278611	0.0288024
ENST00000264433	ENSG00000052795 (FNIP2)	hsa-miR-21-5p	0.805
UTR3	4:159825743-159825768	0.0128021
UTR3	4:159825967-159825991	0.00474045
UTR3	4:159826526-159826545	0.00946627
UTR3	4:159826976-159826989	0.00317505
UTR3	4:159828202-159828228	0.0021456
UTR3	4:159812753-159812779	0.00890969
ENST00000322038	ENSG00000179981 (TSHZ1)	hsa-miR-21-5p	0.805
UTR3	18:73000812-73000838	0.0194674
UTR3	18:73001302-73001328	0.00640266
UTR3	18:73001386-73001407	0.00799255
ENST00000346562	ENSG00000151322 (NPAS3)	hsa-miR-21-5p	0.805
UTR3	14:34271524-34271544	0.00893676
UTR3	14:34271823-34271847	0.0158892
UTR3	14:34273136-34273157	0.00910177
ENST00000373789	ENSG00000182010 (RTKN2)	hsa-miR-21-5p	0.805
UTR3	10:63957543-63957559	0.0313936
UTR3	10:63956365-63956382	0.00247886
ENST00000557354	ENSG00000151320 (AKAP6)	hsa-miR-21-5p	0.805
UTR3	14:33201922-33201938	0.0134865
UTR3	14:33202581-33202599	0.0204176
ENST00000203001	ENSG00000089195 (TRMT6)	hsa-miR-21-5p	0.804
UTR3	20:5918857-5918882	0.0192505
UTR3	20:5918683-5918696	0.0144808
ENST00000373644	ENSG00000138336 (TET1)	hsa-miR-21-5p	0.804
UTR3	10:70451986-70452008	0.02765
UTR3	10:70453995-70454023	0.00370268
UTR3	10:70333599-70333614	0.00508377
UTR3	10:70446173-70446198	0.00851643
ENST00000435962	ENSG00000165929 (TC2N)	hsa-miR-21-5p	0.804
UTR3	14:92249108-92249127	0.00660287
UTR3	14:92248855-92248874	0.01232
UTR3	14:92248124-92248141	0.00210816
UTR3	14:92247522-92247545	0.00175776
UTR3	14:92246913-92246933	0.00318643
UTR3	14:92246427-92246451	0.00784338
ENST00000228347	ENSG00000013503 (POLR3B)	hsa-miR-21-5p	0.803
UTR3	12:106903580-106903601	0.0336754
ENST00000396583	ENSG00000144642 (RBMS3)	hsa-miR-21-5p	0.803
UTR3	3:30045758-30045785	0.0336872
ENST00000379485	ENSG00000165572 (KBTBD6)	hsa-miR-21-5p	0.802
UTR3	13:41703710-41703733	0.00774718
UTR3	13:41703287-41703301	0.02585
ENST00000393356	ENSG00000113300 (CNOT6)	hsa-miR-21-5p	0.802
UTR3	5:180001957-180001977	0.0171877
UTR3	5:180004077-180004093	0.0056747
UTR3	5:180004425-180004451	0.00204415
UTR3	5:180004728-180004748	0.00864292
ENST00000284856	ENSG00000154620 (TMSB4Y)	hsa-miR-21-5p	0.801
UTR3	Y:15817869-15817895	0.0335168
ENST00000304195	ENSG00000172159 (FRMD3)	hsa-miR-21-5p	0.801
UTR3	9:85862487-85862505	0.0303693
UTR3	9:85862113-85862133	0.0031272
ENST00000346618	ENSG00000112242 (E2F3)	hsa-miR-21-5p	0.801
UTR3	6:20491212-20491231	0.0258705
UTR3	6:20491325-20491352	0.00271402
UTR3	6:20491920-20491937	0.00142572
UTR3	6:20493518-20493537	0.00348988
ENST00000426263	ENSG00000117394 (SLC2A1)	hsa-miR-21-5p	0.801
UTR3	1:43391450-43391468	0.0334204
ENST00000375859	ENSG00000106723 (SPIN1)	hsa-miR-21-5p	0.799
UTR3	9:91090425-91090452	0.0210047
UTR3	9:91090981-91090986	0.00509542
UTR3	9:91093205-91093230	0.00714364
ENST00000219343	ENSG00000103064 (SLC7A6)	hsa-miR-21-5p	0.797
UTR3	16:68331362-68331387	0.0191073
UTR3	16:68333064-68333088	0.000802893
UTR3	16:68334529-68334534	0.00239357
UTR3	16:68334874-68334901	0.00355696
UTR3	16:68334886-68334907	0.00162438
UTR3	16:68335071-68335086	0.00557052
ENST00000261263	ENSG00000080371 (RAB21)	hsa-miR-21-5p	0.797
UTR3	12:72181530-72181546	0.0194255
UTR3	12:72181728-72181744	0.00450918
UTR3	12:72182751-72182756	0.00166791
UTR3	12:72184111-72184139	0.00422872
UTR3	12:72184250-72184268	0.0032681
ENST00000541490	ENSG00000123094 (RASSF8)	hsa-miR-21-5p	0.797
UTR3	12:26222270-26222283	0.0029184
UTR3	12:26222422-26222448	0.0185634
UTR3	12:26225290-26225307	0.0116205
ENST00000389032	ENSG00000211455 (STK38L)	hsa-miR-21-5p	0.796
UTR3	12:27476327-27476351	0.00338462
UTR3	12:27477693-27477717	0.0034688
UTR3	12:27478146-27478171	0.0261334
ENST00000426126	ENSG00000186908 (ZDHHC17)	hsa-miR-21-5p	0.795
UTR3	12:77247277-77247298	0.0328632
ENST00000539634	ENSG00000256655 (TMEM75)	hsa-miR-21-5p	0.794
UTR3	8:128959825-128959852	0.0181694
UTR3	8:128959449-128959473	0.0081231
UTR3	8:128959441-128959465	0.00344952
UTR3	8:128959179-128959204	0.00298377
ENST00000243349	ENSG00000123612 (ACVR1C)	hsa-miR-21-5p	0.793
UTR3	2:158390145-158390164	0.0198037
UTR3	2:158386636-158386656	0.00182146
UTR3	2:158383862-158383890	0.0109853
ENST00000280285	ENSG00000150712 (MTMR12)	hsa-miR-21-5p	0.792
UTR3	5:32227549-32227567	0.0129399
UTR3	5:32227229-32227249	0.0196239
ENST00000322652	ENSG00000178691 (SUZ12)	hsa-miR-21-5p	0.792
UTR3	17:30327002-30327023	0.0168588
UTR3	17:30327324-30327342	0.0157029
ENST00000335449	ENSG00000186417 (GLDN)	hsa-miR-21-5p	0.792
UTR3	15:51697598-51697605	0.0298723
UTR3	15:51699734-51699747	0.00268536
ENST00000370630	ENSG00000117151 (CTBS)	hsa-miR-21-5p	0.792
UTR3	1:85017731-85017744	0.0042454
UTR3	1:85017359-85017369	0.00150778
UTR3	1:85016160-85016185	0.00163232
UTR3	1:85015570-85015591	0.0251965
ENST00000375571	ENSG00000101367 (MAPRE1)	hsa-miR-21-5p	0.792
UTR3	20:31436874-31436896	0.029729
UTR3	20:31421594-31421602	0.0151953
ENST00000416841	ENSG00000179304 (FAM156B)	hsa-miR-21-5p	0.792
UTR3	X:52937457-52937473	0.032574
ENST00000609686	ENSG00000273079 (GRIN2B)	hsa-miR-21-5p	0.792
UTR3	12:13714438-13714446	0.00146564
UTR3	12:13711342-13711367	0.00338727
UTR3	12:13707140-13707164	0.00219077
UTR3	12:13701616-13701636	0.00565841
UTR3	12:13701119-13701133	0.00677884
UTR3	12:13700999-13701023	0.00107878
UTR3	12:13698817-13698835	0.00727987
UTR3	12:13696355-13696373	0.00174087
UTR3	12:13695253-13695263	0.00297662
ENST00000279242	ENSG00000149792 (MRPL49)	hsa-miR-21-5p	0.791
UTR3	11:64894768-64894795	0.032431
ENST00000372735	ENSG00000198908 (BHLHB9)	hsa-miR-21-5p	0.79
UTR3	X:102005792-102005820	0.0275648
UTR3	X:102007193-102007209	0.00211047
UTR3	X:102007684-102007705	0.00272871
ENST00000399503	ENSG00000095015 (MAP3K1)	hsa-miR-21-5p	0.79
UTR3	5:56189663-56189682	0.00915462
UTR3	5:56190922-56190946	0.0232007
ENST00000510477	ENSG00000040731 (CDH10)	hsa-miR-21-5p	0.79
UTR3	5:24487814-24487829	0.0226889
UTR3	5:24487552-24487573	0.00971244
ENST00000379607	ENSG00000173674 (EIF1AX)	hsa-miR-21-5p	0.788
UTR3	X:20145783-20145809	0.00440356
UTR3	X:20145565-20145589	0.00964561
UTR3	X:20145451-20145469	0.00495471
UTR3	X:20145387-20145412	0.00178526
UTR3	X:20144268-20144287	0.0113512
ENST00000480058	ENSG00000112739 (PRPF4B)	hsa-miR-21-5p	0.788
UTR3	6:4061362-4061389	0.0321803
ENST00000517608	ENSG00000104343 (UBE2W)	hsa-miR-21-5p	0.788
UTR3	8:74706060-74706074	0.0121912
UTR3	8:74699837-74699863	0.00198259
UTR3	8:74699599-74699617	0.00684591
UTR3	8:74699509-74699530	0.0111861
ENST00000295974	ENSG00000163697 (APBB2)	hsa-miR-21-5p	0.787
UTR3	4:40812736-40812757	0.00870837
UTR3	4:40812267-40812289	0.0233876
ENST00000297338	ENSG00000164754 (RAD21)	hsa-miR-21-5p	0.787
UTR3	8:117859016-117859041	0.00191271
UTR3	8:117858175-117858198	0.0301358
ENST00000216373	ENSG00000100485 (SOS2)	hsa-miR-21-5p	0.786
UTR3	14:50584926-50584951	0.0286111
UTR3	14:50597354-50597371	0.0179316
ENST00000436639	ENSG00000080546 (SESN1)	hsa-miR-21-5p	0.786
UTR3	6:109308376-109308397	0.00638828
UTR3	6:109308295-109308314	0.0230773
UTR3	6:109415082-109415109	0.0133826
ENST00000341166	ENSG00000104361 (NIPAL2)	hsa-miR-21-5p	0.785
UTR3	8:99205111-99205132	0.0274327
UTR3	8:99205039-99205063	0.00447829
ENST00000558320	ENSG00000137871 (ZNF280D)	hsa-miR-21-5p	0.785
UTR3	15:56992184-56992202	0.00417395
UTR3	15:56990948-56990976	0.00219666
UTR3	15:56990377-56990395	0.00417977
UTR3	15:56990102-56990121	0.0213171
ENST00000282892	ENSG00000152944 (MED21)	hsa-miR-21-5p	0.784
UTR3	12:27181537-27181562	0.0266607
UTR3	12:27180378;27181218-27180380;27181238	0.025702
ENST00000046794	ENSG00000043462 (LCP2)	hsa-miR-21-5p	0.783
UTR3	5:169674099-169674121	0.00249006
UTR3	5:169673893-169673910	0.00293
UTR3	5:169673343-169673361	0.0262471
ENST00000244040	ENSG00000124209 (RAB22A)	hsa-miR-21-5p	0.783
UTR3	20:56935230-56935248	0.00343782
UTR3	20:56935420-56935447	0.0105239
UTR3	20:56937591-56937616	0.00493339
UTR3	20:56939477-56939496	0.00578283
UTR3	20:56940118-56940138	0.0016107
UTR3	20:56941966-56941989	0.00536625
ENST00000320172	ENSG00000112773 (FAM46A)	hsa-miR-21-5p	0.783
UTR3	6:82458491-82458513	0.00434475
UTR3	6:82455968-82455990	0.0273224
ENST00000395526	ENSG00000188611 (ASAH2)	hsa-miR-21-5p	0.783
UTR3	10:51943034-51943053	0.00349953
UTR3	10:51942866-51942879	0.0281672
ENST00000493594	ENSG00000117226 (GBP3)	hsa-miR-21-5p	0.782
UTR3	1:89479773-89479789	0.00577477
UTR3	1:89476635-89476658	0.00238702
UTR3	1:89473464-89473490	0.00265919
UTR3	1:89473416-89473435	0.0207197
ENST00000334056	ENSG00000163806 (SPDYA)	hsa-miR-21-5p	0.781
UTR3	2:29073284-29073303	0.0315193
ENST00000373884	ENSG00000158156 (XKR8)	hsa-miR-21-5p	0.781
UTR3	1:28293772-28293799	0.031481
ENST00000374212	ENSG00000136868 (SLC31A1)	hsa-miR-21-5p	0.781
UTR3	9:116022946-116022969	0.013924
UTR3	9:116024056-116024082	0.00615469
UTR3	9:116025577-116025604	0.00192175
UTR3	9:116026665-116026685	0.00791991
UTR3	9:116022597-116022620	0.00872147
ENST00000526005	ENSG00000123444 (KBTBD4)	hsa-miR-21-5p	0.781
UTR3	11:47594010-47594032	0.00660008
UTR3	11:47593796-47593822	0.0248749
ENST00000537591	ENSG00000112304 (ACOT13)	hsa-miR-21-5p	0.781
UTR3	6:24702133-24702155	0.0101888
UTR3	6:24702823-24702843	0.00235836
UTR3	6:24704258-24704275	0.00262296
UTR3	6:24705174-24705186	0.0163453
ENST00000410061	ENSG00000222014 (RAB6C)	hsa-miR-21-5p	0.78
UTR3	2:130739653-130739677	0.012344
UTR3	2:130739848-130739873	0.0190797
ENST00000261636	ENSG00000120805 (ARL1)	hsa-miR-21-5p	0.779
UTR3	12:101787374-101787392	0.0249214
UTR3	12:101787021-101787039	0.00637847
ENST00000335659	ENSG00000186106 (ANKRD46)	hsa-miR-21-5p	0.779
UTR3	8:101534478-101534494	0.00318466
UTR3	8:101533910-101533928	0.0143299
UTR3	8:101533504-101533522	0.0137816
ENST00000374237	ENSG00000183675 (PTPN20B)	hsa-miR-21-5p	0.779
UTR3	10:48737447-48737470	0.0312784
ENST00000469657	ENSG00000205981 (DNAJC19)	hsa-miR-21-5p	0.779
UTR3	3:180702460-180702480	0.0126111
UTR3	3:180702436-180702450	0.0109931
UTR3	3:180702316-180702332	0.00449209
UTR3	3:180702037-180702050	0.0031658
ENST00000415914	ENSG00000177683 (THAP5)	hsa-miR-21-5p	0.778
UTR3	7:108204597-108204618	0.0167416
UTR3	7:108203548-108203571	0.0124997
UTR3	7:108204800-108204821	0.0103905
ENST00000431952	ENSG00000067066 (SP100)	hsa-miR-21-5p	0.778
UTR3	2:231407844-231407856	0.0311568
ENST00000360264	ENSG00000257923 (CUX1)	hsa-miR-21-5p	0.777
UTR3	7:101894132-101894159	0.00932664
UTR3	7:101895426-101895452	0.00106374
UTR3	7:101899238-101899254	0.00320511
UTR3	7:101900965-101900979	0.0163241
UTR3	7:101877398-101877419	0.00664383
ENST00000372084	ENSG00000070759 (TESK2)	hsa-miR-21-5p	0.777
UTR3	1:45810127-45810139	0.0311063
ENST00000436441	ENSG00000107290 (SETX)	hsa-miR-21-5p	0.777
UTR3	9:135139545-135139567	0.0167517
UTR3	9:135139116-135139141	0.0103603
UTR3	9:135137726-135137739	0.00278117
UTR3	9:135156903-135156924	0.00676822
ENST00000526680	ENSG00000154359 (LONRF1)	hsa-miR-21-5p	0.777
UTR3	8:12594422-12594429	0.0112256
UTR3	8:12579663-12579680	0.00922198
UTR3	8:12579426-12579440	0.0106687
ENST00000394266	ENSG00000103037 (SETD6)	hsa-miR-21-5p	0.775
UTR3	16:58552958-58552984	0.0214734
UTR3	16:58553318-58553338	0.00946884
ENST00000394963	ENSG00000066117 (SMARCD1)	hsa-miR-21-5p	0.775
UTR3	12:50493187-50493215	0.0297343
UTR3	12:50484111-50484133	0.00649156
ENST00000456458	ENSG00000122643 (NT5C3A)	hsa-miR-21-5p	0.775
UTR3	7:33061689;33063651-33061711;33063652	0.00566721
UTR3	7:33059287-33059309	0.00473846
UTR3	7:33057184-33057208	0.0158883
UTR3	7:33054111-33054116	0.00458372
ENST00000367635	ENSG00000116191 (RALGPS2)	hsa-miR-21-5p	0.774
UTR3	1:178887330-178887348	0.00211698
UTR3	1:178887539-178887561	0.0276812
UTR3	1:178887640-178887660	0.000990496
ENST00000609713	ENSG00000157542 (KCNJ6)	hsa-miR-21-5p	0.774
UTR3	21:38995773-38995797	0.00510732
UTR3	21:38994184-38994206	0.00268887
UTR3	21:38993901-38993918	0.00116712
UTR3	21:38992901-38992929	0.00154406
UTR3	21:38991812-38991833	0.0032078
UTR3	21:38991576-38991600	0.0019106
UTR3	21:38991520-38991540	0.000465655
UTR3	21:38989589-38989610	0.00128379
UTR3	21:38985702-38985719	0.00187802
UTR3	21:38983111-38983135	0.0115917
ENST00000354534	ENSG00000196876 (SCN8A)	hsa-miR-21-5p	0.773
UTR3	12:52201640-52201654	0.0197268
UTR3	12:52203843-52203866	0.00588599
UTR3	12:52205261-52205284	0.00132601
UTR3	12:52200492-52200516	0.00977455
UTR3	12:52201029-52201045	0.00940419
ENST00000358697	ENSG00000198205 (ZXDA)	hsa-miR-21-5p	0.773
UTR3	X:57932212-57932232	0.0218489
UTR3	X:57931988-57932006	0.00624042
UTR3	X:57934677-57934704	0.0139698
ENST00000244221	ENSG00000124374 (PAIP2B)	hsa-miR-21-5p	0.772
UTR3	2:71415286-71415312	0.0216013
UTR3	2:71414018-71414030	0.00799594
UTR3	2:71412491-71412517	0.00103488
ENST00000394670	ENSG00000010244 (ZNF207)	hsa-miR-21-5p	0.771
UTR3	17:30697101-30697117	0.00627819
UTR3	17:30699590-30699614	0.00162231
UTR3	17:30702661-30702684	0.00597434
UTR3	17:30703148-30703164	0.0019436
UTR3	17:30705318-30705338	0.00502007
UTR3	17:30705440-30705452	0.0071535
UTR3	17:30706644-30706660	0.00251697
ENST00000395811	ENSG00000133030 (MPRIP)	hsa-miR-21-5p	0.771
UTR3	17:17088527-17088547	0.0245788
UTR3	17:17088612-17088636	0.0023373
UTR3	17:17091267-17091286	0.00116614
UTR3	17:17094104-17094128	0.0024958
ENST00000355513	ENSG00000215066 (C9orf38)	hsa-miR-21-5p	0.77
UTR3	9:6467818-6467838	0.0304963
ENST00000370695	ENSG00000198689 (SLC9A6)	hsa-miR-21-5p	0.77
UTR3	X:135126964-135126987	0.0264006
UTR3	X:135128075-135128096	0.0040313
ENST00000373715	ENSG00000112081 (SRSF3)	hsa-miR-21-5p	0.77
UTR3	6:36569834-36569861	0.0264006
UTR3	6:36571042-36571060	0.00229823
UTR3	6:36571291-36571314	0.00173108
ENST00000375169	ENSG00000196632 (WNK3)	hsa-miR-21-5p	0.77
UTR3	X:54224470-54224494	0.0213891
UTR3	X:54223568-54223588	0.00174556
UTR3	X:54219692-54219720	0.00470271
UTR3	X:54359829-54359844	0.0133627
ENST00000382723	ENSG00000163132 (MSX1)	hsa-miR-21-5p	0.77
UTR3	4:4865635-4865657	0.0304836
ENST00000438666	ENSG00000133104 (SPG20)	hsa-miR-21-5p	0.77
UTR3	13:36878010-36878033	0.0304457
ENST00000553510	ENSG00000258740 (RP11-293M10.1)	hsa-miR-21-5p	0.77
UTR3	14:75705417-75705437	0.0304324
ENST00000299927	ENSG00000166716 (ZNF592)	hsa-miR-21-5p	0.769
UTR3	15:85348777-85348802	0.0274424
UTR3	15:85348870-85348883	0.00287565
ENST00000536441	ENSG00000149212 (SESN3)	hsa-miR-21-5p	0.769
UTR3	11:94906353-94906365	0.00486424
UTR3	11:94902994-94903019	0.00194384
UTR3	11:94901448-94901461	0.00180447
UTR3	11:94899327-94899339	0.0190844
UTR3	11:94922985-94923007	0.0139223
ENST00000556250	ENSG00000187790 (FANCM)	hsa-miR-21-5p	0.769
UTR3	14:45669461-45669488	0.005521
UTR3	14:45669467-45669493	0.00852053
UTR3	14:45669920-45669946	0.0162856
ENST00000228434	ENSG00000110848 (CD69)	hsa-miR-21-5p	0.768
UTR3	12:9905119-9905137	0.0302833
ENST00000286657	ENSG00000156140 (ADAMTS3)	hsa-miR-21-5p	0.768
UTR3	4:73148123-73148135	0.00356923
UTR3	4:73147390-73147403	0.00337764
UTR3	4:73146771-73146792	0.0232873
ENST00000306726	ENSG00000169410 (PTPN9)	hsa-miR-21-5p	0.768
UTR3	15:75759622-75759647	0.0302635
ENST00000343457	ENSG00000188993 (LRRC66)	hsa-miR-21-5p	0.768
UTR3	4:52860355-52860379	0.0302829
ENST00000399251	ENSG00000171988 (JMJD1C)	hsa-miR-21-5p	0.768
UTR3	10:64958414-64958432	0.0068802
UTR3	10:64927719-64927739	0.00245843
UTR3	10:64927238-64927257	0.0103659
UTR3	10:64927151-64927156	0.00884436
UTR3	10:64974088-64974113	0.0092436
ENST00000484479	ENSG00000126733 (DACH2)	hsa-miR-21-5p	0.768
UTR3	X:86083169-86083190	0.00542403
UTR3	X:86083544-86083557	0.0149894
UTR3	X:86085717-86085741	0.00239322
UTR3	X:86086216-86086225	0.0030981
UTR3	X:86086882-86086910	0.00432562
ENST00000496804	ENSG00000127603 (MACF1)	hsa-miR-21-5p	0.768
UTR3	1:39789982-39790003	0.00623099
UTR3	1:39790349-39790366	0.00455511
UTR3	1:39790394;39792890-39790406;39792892	0.0194789
ENST00000274711	ENSG00000146006 (LRRTM2)	hsa-miR-21-5p	0.767
UTR3	5:138208354-138208371	0.00560557
UTR3	5:138208066-138208087	0.0103775
UTR3	5:138207082-138207107	0.00158215
UTR3	5:138205258-138205279	0.00333761
UTR3	5:138204949-138204969	0.00520965
UTR3	5:138209091-138209105	0.0199647
ENST00000276431	ENSG00000120889 (TNFRSF10B)	hsa-miR-21-5p	0.767
UTR3	8:22879987-22880008	0.020494
UTR3	8:22877922-22877947	0.00340376
UTR3	8:22877905-22877928	0.00632167
ENST00000409711	ENSG00000071082 (RPL31)	hsa-miR-21-5p	0.767
UTR3	2:101622486-101622493	0.024345
UTR3	2:101622597-101622617	0.00586051
ENST00000330258	ENSG00000184675 (AMER1)	hsa-miR-21-5p	0.765
UTR3	X:63409101-63409126	0.0276421
UTR3	X:63408838-63408852	0.00236995
ENST00000367467	ENSG00000111961 (SASH1)	hsa-miR-21-5p	0.765
UTR3	6:148870273-148870300	0.0146133
UTR3	6:148870472-148870494	0.00957495
UTR3	6:148870499-148870517	0.00183488
UTR3	6:148871711-148871725	0.00235875
UTR3	6:148871936-148871959	0.00162547
ENST00000427716	ENSG00000139132 (FGD4)	hsa-miR-21-5p	0.765
UTR3	12:32796065-32796079	0.00210793
UTR3	12:32797033-32797050	0.0279044
ENST00000430069	ENSG00000177565 (TBL1XR1)	hsa-miR-21-5p	0.765
UTR3	3:176741907-176741930	0.00392968
UTR3	3:176741041-176741067	0.00342113
UTR3	3:176740398-176740418	0.0105065
UTR3	3:176739151-176739161	0.0020364
UTR3	3:176737539-176737560	0.00780109
UTR3	3:176769411-176769433	0.0118262
ENST00000296135	ENSG00000163818 (LZTFL1)	hsa-miR-21-5p	0.764
UTR3	3:45867457-45867478	0.0276693
UTR3	3:45877111-45877138	0.0116614
ENST00000357613	ENSG00000166822 (TMEM170A)	hsa-miR-21-5p	0.764
UTR3	16:75480755-75480772	0.0299032
ENST00000215957	ENSG00000100139 (MICALL1)	hsa-miR-21-5p	0.763
UTR3	22:38337882-38337905	0.0258507
UTR3	22:38338432-38338455	0.00391943
ENST00000256861	ENSG00000123243 (ITIH5)	hsa-miR-21-5p	0.763
UTR3	10:7604293-7604312	0.0187976
UTR3	10:7601635-7601653	0.00759553
UTR3	10:7601544-7601569	0.00342937
ENST00000367771	ENSG00000000457 (SCYL3)	hsa-miR-21-5p	0.763
UTR3	1:169822473-169822490	0.0066571
UTR3	1:169820702-169820730	0.0106179
UTR3	1:169819576-169819600	0.00769621
UTR3	1:169819205-169819231	0.0048059
ENST00000379562	ENSG00000151657 (KIN)	hsa-miR-21-5p	0.763
UTR3	10:7795928-7795950	0.00282166
UTR3	10:7795036-7795049	0.0140261
UTR3	10:7794077-7794099	0.00942597
UTR3	10:7793783-7793805	0.0035662
ENST00000222573	ENSG00000105855 (ITGB8)	hsa-miR-21-5p	0.762
UTR3	7:20450752-20450770	0.0105851
UTR3	7:20452302-20452330	0.00265044
UTR3	7:20454467-20454481	0.0164859
ENST00000261655	ENSG00000060709 (RIMBP2)	hsa-miR-21-5p	0.761
UTR3	12:130883614-130883637	0.0159045
UTR3	12:130883376-130883396	0.00548777
UTR3	12:130882631-130882655	0.00408856
UTR3	12:130880750-130880768	0.00416964
ENST00000296464	ENSG00000164070 (HSPA4L)	hsa-miR-21-5p	0.761
UTR3	4:128754238-128754253	0.00623134
UTR3	4:128754435-128754453	0.00375741
UTR3	4:128755427-128755454	0.003755
UTR3	4:128756294-128756318	0.00205711
UTR3	4:128759576-128759602	0.00215866
UTR3	4:128760073-128760094	0.00910584
UTR3	4:128744747-128744766	0.0130964
ENST00000399256	ENSG00000084674 (APOB)	hsa-miR-21-5p	0.761
UTR3	2:21247607-21247628	0.028081
UTR3	2:21256242-21256268	0.0082029
ENST00000444376	ENSG00000153187 (HNRNPU)	hsa-miR-21-5p	0.761
UTR3	1:245017230-245017248	0.00790573
UTR3	1:245016845-245016862	0.0188861
UTR3	1:245015998-245016012	0.00288747
ENST00000555187	ENSG00000258869 (RP11-204N11.1)	hsa-miR-21-5p	0.761
UTR3	14:98216152-98216176	0.0296756
ENST00000368811	ENSG00000197747 (S100A10)	hsa-miR-21-5p	0.76
UTR3	1:151955455-151955469	0.029553
ENST00000432648	ENSG00000174574 (AKIRIN1)	hsa-miR-21-5p	0.76
UTR3	1:39471536-39471555	0.0295885
ENST00000512701	ENSG00000155158 (TTC39B)	hsa-miR-21-5p	0.76
UTR3	9:15169854-15169865	0.00290378
UTR3	9:15168901-15168906	0.00241828
UTR3	9:15164306-15164331	0.00287728
UTR3	9:15163923-15163951	0.021312
ENST00000234198	ENSG00000115844 (DLX2)	hsa-miR-21-5p	0.759
UTR3	2:172964314-172964336	0.0294236
ENST00000376468	ENSG00000120937 (NPPB)	hsa-miR-21-5p	0.759
UTR3	1:11917524-11917538	0.0294142
ENST00000334256	ENSG00000186432 (KPNA4)	hsa-miR-21-5p	0.758
UTR3	3:160217180-160217198	0.0168097
UTR3	3:160216705-160216718	0.00468021
UTR3	3:160216519-160216544	0.000799048
UTR3	3:160212890-160212905	0.00704217
ENST00000427431	ENSG00000151718 (WWC2)	hsa-miR-21-5p	0.758
UTR3	4:184166689;184169867-184166698;184169881	0.00630338
UTR3	4:184237615-184237640	0.00444005
UTR3	4:184238007-184238028	0.0137108
UTR3	4:184239664-184239673	0.00489484
ENST00000302350	ENSG00000168564 (CDKN2AIP)	hsa-miR-21-5p	0.757
UTR3	4:184369314-184369334	0.029321
ENST00000524463	ENSG00000109861 (CTSC)	hsa-miR-21-5p	0.757
UTR3	11:88058815-88058830	0.0216893
UTR3	11:88058740-88058751	0.00189412
UTR3	11:88056228-88056251	0.00572331
ENST00000528851	ENSG00000110077 (MS4A6A)	hsa-miR-21-5p	0.757
UTR3	11:59940315-59940336	0.0193898
UTR3	11:59939996-59940023	0.00397164
UTR3	11:59939530-59939554	0.0059222
ENST00000556752	ENSG00000186469 (GNG2)	hsa-miR-21-5p	0.757
UTR3	14:52433797-52433815	0.0143439
UTR3	14:52435402-52435430	0.0149492
ENST00000397244	ENSG00000165097 (KDM1B)	hsa-miR-21-5p	0.755
UTR3	6:18223195-18223215	0.0290593
ENST00000471867	ENSG00000139684 (ESD)	hsa-miR-21-5p	0.755
UTR3	13:47350965-47350974	0.00934348
UTR3	13:47349582-47349604	0.0197433
ENST00000511713	ENSG00000086200 (IPO11)	hsa-miR-21-5p	0.755
UTR3	5:61923532-61923552	0.0218011
UTR3	5:61924305-61924323	0.0072592
ENST00000222390	ENSG00000019991 (HGF)	hsa-miR-21-5p	0.754
UTR3	7:81331568-81331588	0.00428875
UTR3	7:81328471-81328488	0.0247173
ENST00000373210	ENSG00000134698 (AGO4)	hsa-miR-21-5p	0.754
UTR3	1:36320288-36320311	0.0290036
ENST00000521724	ENSG00000044115 (CTNNA1)	hsa-miR-21-5p	0.754
UTR3	5:138147945-138147964	0.0228696
UTR3	5:138260358-138260386	0.00236353
UTR3	5:138269747-138269764	0.00375201
ENST00000297350	ENSG00000164761 (TNFRSF11B)	hsa-miR-21-5p	0.753
UTR3	8:119935973-119935993	0.023725
UTR3	8:119936620-119936641	0.0242543
ENST00000378528	ENSG00000139323 (POC1B)	hsa-miR-21-5p	0.753
UTR3	12:89814987-89815013	0.0289193
ENST00000532692	ENSG00000064199 (SPA17)	hsa-miR-21-5p	0.753
UTR3	11:124564771-124564786	0.0150538
UTR3	11:124565213-124565241	0.00270628
UTR3	11:124567149-124567174	0.00680267
UTR3	11:124567196-124567220	0.00433834
ENST00000379958	ENSG00000205413 (SAMD9)	hsa-miR-21-5p	0.752
UTR3	7:92730343-92730368	0.00911771
UTR3	7:92729942-92729963	0.0030776
UTR3	7:92728878-92728895	0.0166814
ENST00000381346	ENSG00000072042 (RDH11)	hsa-miR-21-5p	0.752
UTR3	14:68144723-68144739	0.0131392
UTR3	14:68143704-68143727	0.0157351
ENST00000453279	ENSG00000135213 (POM121C)	hsa-miR-21-5p	0.752
UTR3	7:75046691-75046717	0.0288697
ENST00000272233	ENSG00000143878 (RHOB)	hsa-miR-21-5p	0.751
UTR3	2:20648945-20648968	0.0041757
UTR3	2:20649130-20649150	0.0245563
ENST00000367066	ENSG00000164691 (TAGAP)	hsa-miR-21-5p	0.751
UTR3	6:159456760-159456780	0.0276183
UTR3	6:159460327;159461755-159460341;159461758	0.00586647
ENST00000512364	ENSG00000182646 (FAM156A)	hsa-miR-21-5p	0.751
UTR3	X:52976576-52976592	0.0287059
ENST00000341893	ENSG00000182504 (CEP97)	hsa-miR-21-5p	0.75
UTR3	3:101484686-101484709	0.0274391
UTR3	3:101486839-101486862	0.00122538
ENST00000366639	ENSG00000116918 (TSNAX)	hsa-miR-21-5p	0.75
UTR3	1:231701139-231701162	0.0286818
ENST00000324364	ENSG00000176714 (CCDC121)	hsa-miR-21-5p	0.749
UTR3	2:27849609-27849627	0.0285675
ENST00000360538	ENSG00000197579 (TOPORS)	hsa-miR-21-5p	0.749
UTR3	9:32540992-32541018	0.0285992
ENST00000484445	ENSG00000187801 (ZFP69B)	hsa-miR-21-5p	0.749
UTR3	1:40928222-40928241	0.0285358
ENST00000288368	ENSG00000046889 (PREX2)	hsa-miR-21-5p	0.748
UTR3	8:69145619-69145646	0.0161858
UTR3	8:69146883-69146907	0.00737275
UTR3	8:69104002;69104570-69104023;69104572	0.0225915
ENST00000359680	ENSG00000196459 (TRAPPC2)	hsa-miR-21-5p	0.748
UTR3	X:13731948-13731960	0.00641232
UTR3	X:13731620-13731632	0.00709619
UTR3	X:13731276-13731291	0.00680545
UTR3	X:13730437-13730454	0.00813642
ENST00000262995	ENSG00000109458 (GAB1)	hsa-miR-21-5p	0.747
UTR3	4:144390719-144390740	0.0267896
UTR3	4:144393059-144393080	0.00160405
ENST00000392676	ENSG00000154265 (ABCA5)	hsa-miR-21-5p	0.747
UTR3	17:67243551-67243575	0.00949677
UTR3	17:67240575-67240597	0.018933
ENST00000398675	ENSG00000151233 (GXYLT1)	hsa-miR-21-5p	0.746
UTR3	12:42481005-42481029	0.00566598
UTR3	12:42480685-42480712	0.0226219
ENST00000369449	ENSG00000155962 (CLIC2)	hsa-miR-21-5p	0.745
UTR3	X:154506891-154506905	0.028245
ENST00000370828	ENSG00000076716 (GPC4)	hsa-miR-21-5p	0.745
UTR3	X:132436171-132436192	0.0282378
ENST00000496384	ENSG00000157764 (BRAF)	hsa-miR-21-5p	0.745
UTR3	7:140426168-140426190	0.0157617
UTR3	7:140424576-140424597	0.00180498
UTR3	7:140422206-140422227	0.00249565
UTR3	7:140421292-140421318	0.00283098
UTR3	7:140420356-140420383	0.00534659
ENST00000369831	ENSG00000213366 (GSTM2)	hsa-miR-21-5p	0.744
UTR3	1:110251394-110251418	0.0281785
ENST00000430723	ENSG00000055118 (KCNH2)	hsa-miR-21-5p	0.744
UTR3	7:150646544-150646571	0.0281251
ENST00000297785	ENSG00000165092 (ALDH1A1)	hsa-miR-21-5p	0.742
UTR3	9:75516007-75516014	0.0279509
ENST00000368830	ENSG00000143436 (MRPL9)	hsa-miR-21-5p	0.742
UTR3	1:151732291-151732313	0.0272292
UTR3	1:151735530-151735550	0.00378589
ENST00000403305	ENSG00000128346 (C22orf23)	hsa-miR-21-5p	0.742
UTR3	22:38339701-38339715	0.028008
ENST00000336356	ENSG00000121207 (LRAT)	hsa-miR-21-5p	0.741
UTR3	4:155670761-155670782	0.0142323
UTR3	4:155674197-155674221	0.0136691
ENST00000396930	ENSG00000083168 (KAT6A)	hsa-miR-21-5p	0.741
UTR3	8:41787172-41787191	0.0278462
ENST00000426654	ENSG00000102908 (NFAT5)	hsa-miR-21-5p	0.741
UTR3	16:69733830-69733855	0.00152862
UTR3	16:69737186-69737213	0.00534313
UTR3	16:69738108-69738117	0.0209721
ENST00000400085	ENSG00000215343 (ZNF705D)	hsa-miR-21-5p	0.74
UTR3	8:11971309-11971334	0.0277884
ENST00000442060	ENSG00000133835 (HSD17B4)	hsa-miR-21-5p	0.74
UTR3	5:118877869-118877890	0.0278308
ENST00000237853	ENSG00000118985 (ELL2)	hsa-miR-21-5p	0.738
UTR3	5:95224536-95224560	0.0103431
UTR3	5:95223470-95223486	0.00593824
UTR3	5:95222464-95222481	0.00242046
UTR3	5:95221436-95221460	0.00892461
ENST00000367519	ENSG00000112425 (EPM2A)	hsa-miR-21-5p	0.738
UTR3	6:145947586-145947609	0.00249488
UTR3	6:145946805-145946825	0.0251301
ENST00000357277	ENSG00000169891 (REPS2)	hsa-miR-21-5p	0.737
UTR3	X:17166078-17166105	0.00366815
UTR3	X:17166282-17166309	0.00236822
UTR3	X:17166752-17166779	0.00293058
UTR3	X:17170097-17170109	0.00140537
UTR3	X:17170557-17170583	0.00983497
UTR3	X:17171249-17171267	0.00737414
ENST00000370867	ENSG00000162623 (TYW3)	hsa-miR-21-5p	0.737
UTR3	1:75229957-75229973	0.00756397
UTR3	1:75232234-75232251	0.0200087
ENST00000294353	ENSG00000162378 (ZYG11B)	hsa-miR-21-5p	0.736
UTR3	1:53287644-53287668	0.012704
UTR3	1:53287789-53287811	0.00446508
UTR3	1:53292527-53292548	0.00608913
UTR3	1:53292558-53292578	0.00421012
ENST00000395098	ENSG00000122958 (VPS26A)	hsa-miR-21-5p	0.736
UTR3	10:70931236-70931258	0.00299388
UTR3	10:70932264-70932292	0.0244358
ENST00000398204	ENSG00000008277 (ADAM22)	hsa-miR-21-5p	0.736
UTR3	7:87831258-87831282	0.00278002
UTR3	7:87831890-87831914	0.0174179
UTR3	7:87832097-87832123	0.00729101
ENST00000199320	ENSG00000086189 (DIMT1)	hsa-miR-21-5p	0.735
UTR3	5:61684161-61684183	0.00343629
UTR3	5:61683941-61683956	0.0182299
UTR3	5:61683245-61683265	0.00573497
ENST00000261427	ENSG00000078140 (UBE2K)	hsa-miR-21-5p	0.735
UTR3	4:39780282-39780309	0.0203406
UTR3	4:39783921-39783941	0.00704176
ENST00000261692	ENSG00000111328 (CDK2AP1)	hsa-miR-21-5p	0.735
UTR3	12:123745913-123745928	0.0273529
ENST00000314218	ENSG00000181004 (BBS12)	hsa-miR-21-5p	0.735
UTR3	4:123665341-123665351	0.0237537
UTR3	4:123665533-123665556	0.00359493
ENST00000406397	ENSG00000163032 (VSNL1)	hsa-miR-21-5p	0.735
UTR3	2:17837043-17837070	0.0273534
ENST00000411826	ENSG00000249853 (HS3ST5)	hsa-miR-21-5p	0.735
UTR3	6:114378202-114378227	0.0274066
ENST00000260970	ENSG00000138398 (PPIG)	hsa-miR-21-5p	0.734
UTR3	2:170494892-170494907	0.00866435
UTR3	2:170495769-170495793	0.00106948
UTR3	2:170497186-170497207	0.0175466
ENST00000336126	ENSG00000180628 (PCGF5)	hsa-miR-21-5p	0.734
UTR3	10:93038556-93038579	0.0142397
UTR3	10:93039418-93039440	0.00203519
UTR3	10:93042533-93042546	0.00208664
UTR3	10:93043594-93043613	0.00891398
ENST00000519289	ENSG00000270024 (C8orf44-SGK3)	hsa-miR-21-5p	0.734
UTR3	8:67772013-67772032	0.0219247
UTR3	8:67772051-67772056	0.00540351
ENST00000399322	ENSG00000136267 (DGKB)	hsa-miR-21-5p	0.732
UTR3	7:14188616-14188635	0.018988
UTR3	7:14186976-14186996	0.00553511
UTR3	7:14758172-14758187	0.0123241
ENST00000441296	ENSG00000138768 (USO1)	hsa-miR-21-5p	0.732
UTR3	4:76735107-76735135	0.027092
ENST00000542957	ENSG00000067082 (KLF6)	hsa-miR-21-5p	0.732
UTR3	10:3821014-3821032	0.0190198
UTR3	10:3819591-3819608	0.00669961
UTR3	10:3819545-3819556	0.00141069
ENST00000031146	ENSG00000029364 (SLC39A9)	hsa-miR-21-5p	0.731
UTR3	14:69925659-69925683	0.0221955
UTR3	14:69926924-69926948	0.00360992
UTR3	14:69927487-69927514	0.0012229
ENST00000377669	ENSG00000118922 (KLF12)	hsa-miR-21-5p	0.731
UTR3	13:74269174-74269189	0.00975384
UTR3	13:74264412-74264430	0.0153053
UTR3	13:74263565-74263585	0.00200459
ENST00000378142	ENSG00000171659 (GPR34)	hsa-miR-21-5p	0.731
UTR3	X:41556222-41556242	0.0270741
ENST00000440172	ENSG00000122778 (KIAA1549)	hsa-miR-21-5p	0.731
UTR3	7:138522370-138522386	0.0209678
UTR3	7:138522113-138522138	0.00604083
ENST00000359060	ENSG00000160075 (SSU72)	hsa-miR-21-5p	0.73
UTR3	1:1498610-1498625	0.0269401
ENST00000377270	ENSG00000165060 (FXN)	hsa-miR-21-5p	0.73
UTR3	9:71687698-71687711	0.00795272
UTR3	9:71688723-71688743	0.018977
ENST00000269397	ENSG00000141582 (CBX4)	hsa-miR-21-5p	0.729
UTR3	17:77807008-77807030	0.0269111
ENST00000307439	ENSG00000169435 (RASSF6)	hsa-miR-21-5p	0.729
UTR3	4:74441728-74441752	0.0154752
UTR3	4:74441274-74441299	0.00394668
UTR3	4:74440317-74440340	0.00636532
UTR3	4:74439778-74439783	0.00111439
ENST00000373275	ENSG00000165288 (BRWD3)	hsa-miR-21-5p	0.729
UTR3	X:79931073-79931091	0.00949125
UTR3	X:79930441-79930459	0.00705996
UTR3	X:79930207-79930223	0.00145769
UTR3	X:79926436-79926457	0.00888633
ENST00000604236	ENSG00000066468 (FGFR2)	hsa-miR-21-5p	0.729
UTR3	10:123260458;123263304-123260461;123263324	0.0224903
UTR3	10:123244959-123244980	0.00437779
ENST00000330947	ENSG00000197147 (LRRC8B)	hsa-miR-21-5p	0.728
UTR3	1:90062592-90062603	0.0217682
UTR3	1:90050252-90050272	0.0222665
ENST00000341223	ENSG00000165410 (CFL2)	hsa-miR-21-5p	0.728
UTR3	14:35181739-35181767	0.0267624
ENST00000409977	ENSG00000214376 (VSTM5)	hsa-miR-21-5p	0.728
UTR3	11:93553557-93553578	0.00374932
UTR3	11:93551466-93551489	0.0230692
ENST00000248211	ENSG00000256223 (ZNF10)	hsa-miR-21-5p	0.727
UTR3	12:133733605-133733623	0.0134926
UTR3	12:133735992-133736008	0.013262
ENST00000257836	ENSG00000135378 (PRRG4)	hsa-miR-21-5p	0.727
UTR3	11:32875305-32875323	0.0035628
UTR3	11:32876780-32876793	0.0215612
UTR3	11:32877759-32877779	0.00162356
ENST00000379561	ENSG00000150907 (FOXO1)	hsa-miR-21-5p	0.727
UTR3	13:41131191-41131215	0.00160375
UTR3	13:41129861-41129879	0.0207417
UTR3	13:41129834-41129861	0.00437285
ENST00000382545	ENSG00000111262 (KCNA1)	hsa-miR-21-5p	0.727
UTR3	12:5022950-5022967	0.0193799
UTR3	12:5027139-5027165	0.00733464
ENST00000542527	ENSG00000185716 (C16orf52)	hsa-miR-21-5p	0.727
UTR3	16:22093197-22093214	0.0173086
UTR3	16:22093538-22093562	0.0030818
UTR3	16:22095653-22095672	0.00635694
ENST00000333129	ENSG00000182263 (FIGN)	hsa-miR-21-5p	0.726
UTR3	2:164465819-164465838	0.00695723
UTR3	2:164465521-164465548	0.0177325
UTR3	2:164462509-164462535	0.00192834
ENST00000547581	ENSG00000152556 (PFKM)	hsa-miR-21-5p	0.726
UTR3	12:48535729-48535749	0.00578643
UTR3	12:48539759-48539786	0.0208724
ENST00000266718	ENSG00000139329 (LUM)	hsa-miR-21-5p	0.725
UTR3	12:91497353-91497374	0.026576
ENST00000340700	ENSG00000100433 (KCNK10)	hsa-miR-21-5p	0.725
UTR3	14:88650763-88650784	0.0025377
UTR3	14:88650547-88650564	0.0109507
UTR3	14:88649524-88649546	0.00510991
UTR3	14:88649122-88649137	0.00681108
UTR3	14:88652398-88652423	0.00568796
ENST00000358859	ENSG00000197651 (CCER1)	hsa-miR-21-5p	0.725
UTR3	12:91346024-91346044	0.0229414
UTR3	12:91347378-91347385	0.0165646
ENST00000389100	ENSG00000164197 (RNF180)	hsa-miR-21-5p	0.725
UTR3	5:63666634-63666649	0.00249206
UTR3	5:63666860-63666883	0.00785232
UTR3	5:63667904-63667922	0.0135392
UTR3	5:63507959-63507974	0.0122543
ENST00000423059	ENSG00000005108 (THSD7A)	hsa-miR-21-5p	0.725
UTR3	7:11414907-11414927	0.0121764
UTR3	7:11412867-11412894	0.00213903
UTR3	7:11410183-11410201	0.0122501
ENST00000341590	ENSG00000073712 (FERMT2)	hsa-miR-21-5p	0.724
UTR3	14:53325007-53325030	0.0116719
UTR3	14:53324806-53324831	0.00746855
UTR3	14:53324768-53324789	0.00472367
UTR3	14:53342058;53345300-53342075;53345302	0.0122662
ENST00000422400	ENSG00000112303 (VNN2)	hsa-miR-21-5p	0.724
UTR3	6:133072372-133072393	0.0264672
ENST00000447983	ENSG00000137100 (DCTN3)	hsa-miR-21-5p	0.724
UTR3	9:34617403-34617425	0.0207828
UTR3	9:34615506-34615521	0.00195583
UTR3	9:34615210-34615221	0.00369018
ENST00000512055	ENSG00000196353 (CPNE4)	hsa-miR-21-5p	0.724
UTR3	3:131252764-131252791	0.00797907
UTR3	3:131252447-131252465	0.0184526
ENST00000334289	ENSG00000187151 (ANGPTL5)	hsa-miR-21-5p	0.723
UTR3	11:101761562-101761590	0.0264176
ENST00000381271	ENSG00000087448 (KLHL42)	hsa-miR-21-5p	0.723
UTR3	12:27951220-27951241	0.0217187
UTR3	12:27952797-27952821	0.00469734
ENST00000238789	ENSG00000119778 (ATAD2B)	hsa-miR-21-5p	0.722
UTR3	2:23973752-23973768	0.00249258
UTR3	2:23973328-23973341	0.00258066
UTR3	2:23972230-23972250	0.0140823
UTR3	2:23971837-23971851	0.00711737
ENST00000330168	ENSG00000248751 (RP1-130H16.18)	hsa-miR-21-5p	0.722
UTR3	22:30681539-30681557	0.0190893
UTR3	22:30681527-30681543	0.00376479
UTR3	22:30681469-30681494	0.00346067
ENST00000345382	ENSG00000169594 (BNC1)	hsa-miR-21-5p	0.722
UTR3	15:83926161-83926185	0.0209944
UTR3	15:83925548-83925568	0.00296196
UTR3	15:83935810;83936885-83935823;83936893	0.0108165
ENST00000503977	ENSG00000178804 (H1FOO)	hsa-miR-21-5p	0.722
UTR3	3:129270261-129270273	0.0263032
ENST00000342215	ENSG00000075651 (PLD1)	hsa-miR-21-5p	0.721
UTR3	3:171377072;171379850-171377091;171379854	0.0138748
UTR3	3:171319610-171319636	0.00320436
UTR3	3:171318818-171318846	0.0041308
UTR3	3:171318754-171318766	0.00497572
ENST00000361731	ENSG00000198818 (SFT2D1)	hsa-miR-21-5p	0.721
UTR3	6:166733294-166733309	0.0261834
ENST00000375765	ENSG00000165023 (DIRAS2)	hsa-miR-21-5p	0.721
UTR3	9:93374876-93374892	0.0121738
UTR3	9:93372553-93372568	0.0140678
ENST00000455997	ENSG00000211456 (SACM1L)	hsa-miR-21-5p	0.721
UTR3	3:45785354-45785378	0.00373138
UTR3	3:45785621-45785638	0.0225108
ENST00000374163	ENSG00000117676 (RPS6KA1)	hsa-miR-21-5p	0.72
UTR3	1:26881695;26882028-26881712;26882037	0.00381109
UTR3	1:26883194;26883489-26883209;26883494	0.0222967
ENST00000440706	ENSG00000106086 (PLEKHA8)	hsa-miR-21-5p	0.72
UTR3	7:30118630-30118639	0.0110161
UTR3	7:30118816-30118839	0.00719362
UTR3	7:30120252-30120275	0.00116563
UTR3	7:30123340-30123360	0.00679377
ENST00000558170	ENSG00000169554 (ZEB2)	hsa-miR-21-5p	0.72
UTR3	2:145146938-145146957	0.0110239
UTR3	2:145146232-145146249	0.00624674
UTR3	2:145143593-145143609	0.00156338
UTR3	2:145141846-145141874	0.007345
ENST00000275034	ENSG00000146247 (PHIP)	hsa-miR-21-5p	0.719
UTR3	6:79645584-79645602	0.0260689
ENST00000396671	ENSG00000151090 (THRB)	hsa-miR-21-5p	0.719
UTR3	3:24161920-24161945	0.00141184
UTR3	3:24160714-24160737	0.0110157
UTR3	3:24159737-24159760	0.0101089
UTR3	3:24159288-24159306	0.00349536
ENST00000519948	ENSG00000253719 (ATXN7L3B)	hsa-miR-21-5p	0.719
UTR3	12:74932239-74932258	0.0260735
ENST00000555774	ENSG00000182199 (SHMT2)	hsa-miR-21-5p	0.719
UTR3	12:57626047-57626071	0.0260298
ENST00000320631	ENSG00000110047 (EHD1)	hsa-miR-21-5p	0.718
UTR3	11:64621114-64621132	0.0259644
ENST00000354300	ENSG00000196850 (PPTC7)	hsa-miR-21-5p	0.718
UTR3	12:110972630-110972653	0.00115075
UTR3	12:110971952-110971964	0.00419691
UTR3	12:110971467-110971488	0.00140676
UTR3	12:110970780-110970803	0.0012892
UTR3	12:110969831-110969859	0.0115898
UTR3	12:110969528-110969541	0.00632228
ENST00000397786	ENSG00000108510 (MED13)	hsa-miR-21-5p	0.717
UTR3	17:60023102-60023112	0.00791708
UTR3	17:60020488-60020500	0.00786773
UTR3	17:60020265-60020291	0.0101376
ENST00000398117	ENSG00000171791 (BCL2)	hsa-miR-21-5p	0.717
UTR3	18:60795132-60795157	0.0236823
UTR3	18:60985831-60985847	0.0103217
ENST00000451137	ENSG00000142871 (CYR61)	hsa-miR-21-5p	0.716
UTR3	1:86049489-86049507	0.0195786
UTR3	1:86049612-86049631	0.00621042
ENST00000491143	ENSG00000119547 (ONECUT2)	hsa-miR-21-5p	0.716
UTR3	18:55148543-55148564	0.00158793
UTR3	18:55148623-55148635	0.00107906
UTR3	18:55150295-55150323	0.00241502
UTR3	18:55150668-55150696	0.00185434
UTR3	18:55151242-55151262	0.00293469
UTR3	18:55152459-55152481	0.0020374
UTR3	18:55155836-55155850	0.00327516
UTR3	18:55158333-55158348	0.0106631
ENST00000260113	ENSG00000137558 (PI15)	hsa-miR-21-5p	0.715
UTR3	8:75763153-75763172	0.00200917
UTR3	8:75764329-75764352	0.0180758
UTR3	8:75764998-75765025	0.00227315
UTR3	8:75766871-75766883	0.00340545
ENST00000344922	ENSG00000154305 (MIA3)	hsa-miR-21-5p	0.715
UTR3	1:222839058-222839086	0.00575444
UTR3	1:222839149-222839164	0.0190401
UTR3	1:222827776-222827787	0.00454178
ENST00000369516	ENSG00000134198 (TSPAN2)	hsa-miR-21-5p	0.715
UTR3	1:115592654-115592673	0.0126591
UTR3	1:115591448-115591474	0.00359434
UTR3	1:115591050-115591057	0.00947954
ENST00000540664	ENSG00000196233 (LCOR)	hsa-miR-21-5p	0.715
UTR3	10:98719216-98719231	0.0162955
UTR3	10:98720478-98720504	0.00645682
UTR3	10:98723088-98723113	0.00298731
ENST00000264047	ENSG00000115665 (SLC5A7)	hsa-miR-21-5p	0.714
UTR3	2:108627460-108627477	0.00700106
UTR3	2:108627708-108627735	0.00316598
UTR3	2:108630357-108630370	0.0154896
ENST00000295461	ENSG00000163293 (NIPAL1)	hsa-miR-21-5p	0.714
UTR3	4:48040002-48040030	0.00698418
UTR3	4:48040333-48040351	0.0187086
ENST00000361924	ENSG00000144674 (GOLGA4)	hsa-miR-21-5p	0.714
UTR3	3:37408033-37408052	0.0247465
UTR3	3:37360560-37360583	0.00432962
ENST00000480186	ENSG00000131686 (CA6)	hsa-miR-21-5p	0.713
UTR3	1:9012597-9012621	0.00396242
UTR3	1:9012642-9012666	0.0216216
ENST00000582913	ENSG00000154864 (PIEZO2)	hsa-miR-21-5p	0.713
UTR3	18:10677828-10677843	0.0256015
ENST00000356763	ENSG00000196455 (PIK3R4)	hsa-miR-21-5p	0.712
UTR3	3:130397835-130397860	0.0254682
ENST00000369686	ENSG00000134245 (WNT2B)	hsa-miR-21-5p	0.712
UTR3	1:113064387-113064407	0.001629
UTR3	1:113066504-113066530	0.0021152
UTR3	1:113066925-113066947	0.00127042
UTR3	1:113067953-113067979	0.00145572
UTR3	1:113068387-113068404	0.00158007
UTR3	1:113070253-113070271	0.00155868
UTR3	1:113070354-113070377	0.000627596
UTR3	1:113072089-113072109	0.0152389
ENST00000373504	ENSG00000204116 (CHIC1)	hsa-miR-21-5p	0.712
UTR3	X:72901232-72901252	0.0182474
UTR3	X:72903533-72903556	0.00172876
UTR3	X:72903624-72903646	0.000948533
UTR3	X:72904287-72904314	0.00459396
ENST00000380672	ENSG00000173068 (BNC2)	hsa-miR-21-5p	0.712
UTR3	9:16416751-16416776	0.0195773
UTR3	9:16416031-16416045	0.00171707
UTR3	9:16414743-16414764	0.00180665
UTR3	9:16552751;16582981-16552763;16582989	0.0111169
ENST00000260983	ENSG00000138411 (HECW2)	hsa-miR-21-5p	0.711
UTR3	2:197064724-197064745	0.00302803
UTR3	2:197064207-197064225	0.00353631
UTR3	2:197060559-197060584	0.0021582
UTR3	2:197059589-197059615	0.00778108
UTR3	2:197059496-197059519	0.00368668
UTR3	2:197105199-197105219	0.0224004
ENST00000295851	ENSG00000138443 (ABI2)	hsa-miR-21-5p	0.711
UTR3	2:204292857-204292878	0.00161903
UTR3	2:204294045-204294057	0.00192983
UTR3	2:204295308-204295327	0.00627663
UTR3	2:204298564-204298584	0.0100072
UTR3	2:204299150-204299167	0.00162911
UTR3	2:204306620-204306645	0.00242757
UTR3	2:204306685-204306705	0.00155187
ENST00000360971	ENSG00000197594 (ENPP1)	hsa-miR-21-5p	0.711
UTR3	6:132216238-132216258	0.0254301
ENST00000412217	ENSG00000115421 (PAPOLG)	hsa-miR-21-5p	0.711
UTR3	2:61026838-61026864	0.00165273
UTR3	2:61027593-61027605	0.00458737
UTR3	2:61028943-61028968	0.019153
ENST00000482914	ENSG00000204256 (BRD2)	hsa-miR-21-5p	0.711
UTR3	6:32948841-32948868	0.0242865
UTR3	6:32940685;32942239-32940704;32942241	0.00522221
ENST00000393965	ENSG00000135637 (CCDC142)	hsa-miR-21-5p	0.71
UTR3	2:74701542-74701562	0.0253695
ENST00000396893	ENSG00000197808 (ZNF461)	hsa-miR-21-5p	0.71
UTR3	19:37128442-37128468	0.0206473
UTR3	19:37128167-37128189	0.00468713
ENST00000474889	ENSG00000144724 (PTPRG)	hsa-miR-21-5p	0.71
UTR3	3:62280341-62280369	0.0160008
UTR3	3:62280631-62280656	0.00142728
UTR3	3:62280782-62280800	0.0013766
UTR3	3:62281667-62281686	0.00652044
ENST00000310301	ENSG00000006715 (VPS41)	hsa-miR-21-5p	0.709
UTR3	7:38763356-38763378	0.0194657
UTR3	7:38762862-38762890	0.00398371
UTR3	7:38791900;38794302-38791913;38794310	0.00833398
ENST00000324765	ENSG00000147202 (DIAPH2)	hsa-miR-21-5p	0.709
UTR3	X:96854425-96854443	0.0125244
UTR3	X:96858599-96858621	0.00725356
UTR3	X:96859490-96859512	0.00545293
ENST00000330899	ENSG00000086061 (DNAJA1)	hsa-miR-21-5p	0.709
UTR3	9:33039230-33039258	0.0252846
ENST00000359286	ENSG00000196946 (ZNF705A)	hsa-miR-21-5p	0.709
UTR3	12:8330822-8330847	0.0252766
ENST00000371256	ENSG00000125675 (GRIA3)	hsa-miR-21-5p	0.709
UTR3	X:122622982-122623006	0.0142784
UTR3	X:122624526-122624553	0.0109636
ENST00000418596	ENSG00000155744 (FAM126B)	hsa-miR-21-5p	0.709
UTR3	2:201844650-201844669	0.00856923
UTR3	2:201844060-201844088	0.00143662
UTR3	2:201842256-201842272	0.00193736
UTR3	2:201841634-201841656	0.00145363
UTR3	2:201841387-201841410	0.0101748
UTR3	2:201839832-201839855	0.00171973
ENST00000290858	ENSG00000067955 (CBFB)	hsa-miR-21-5p	0.708
UTR3	16:67134853-67134878	0.0252146
ENST00000311638	ENSG00000174796 (THAP6)	hsa-miR-21-5p	0.708
UTR3	4:76452715-76452736	0.0212997
UTR3	4:76454924-76454942	0.00388812
ENST00000522124	ENSG00000147481 (SNTG1)	hsa-miR-21-5p	0.708
UTR3	8:51705688-51705708	0.0215316
UTR3	8:51706342-51706361	0.003632
ENST00000540249	ENSG00000131828 (PDHA1)	hsa-miR-21-5p	0.708
UTR3	X:19378297-19378320	0.00518849
UTR3	X:19379647-19379663	0.0200085
ENST00000608382	ENSG00000089775 (ZBTB25)	hsa-miR-21-5p	0.708
UTR3	14:64952255-64952275	0.00224721
UTR3	14:64952175-64952188	0.000638103
UTR3	14:64952060-64952065	0.000839314
UTR3	14:64946954-64946972	0.00162751
UTR3	14:64944775-64944792	0.0198473
ENST00000267622	ENSG00000100815 (TRIP11)	hsa-miR-21-5p	0.707
UTR3	14:92435786-92435813	0.0110667
UTR3	14:92435671-92435695	0.0103639
UTR3	14:92433790-92433814	0.00165128
UTR3	14:92433476-92433481	0.00198839
ENST00000281821	ENSG00000116106 (EPHA4)	hsa-miR-21-5p	0.707
UTR3	2:222283838-222283864	0.002075
UTR3	2:222283804-222283824	0.0229919
ENST00000317025	ENSG00000147548 (WHSC1L1)	hsa-miR-21-5p	0.707
UTR3	8:38132657-38132669	0.0173547
UTR3	8:38127431-38127456	0.00775767
ENST00000357450	ENSG00000077935 (SMC1B)	hsa-miR-21-5p	0.707
UTR3	22:45740150-45740173	0.025111
ENST00000394795	ENSG00000120727 (PAIP2)	hsa-miR-21-5p	0.707
UTR3	5:138705239-138705261	0.0113546
UTR3	5:138705283-138705307	0.0137851
ENST00000474524	ENSG00000144893 (MED12L)	hsa-miR-21-5p	0.707
UTR3	3:151152374-151152392	0.0106048
UTR3	3:151154832-151154859	0.0144784
ENST00000264903	ENSG00000138767 (CNOT6L)	hsa-miR-21-5p	0.706
UTR3	4:78641488-78641506	0.0142923
UTR3	4:78640406-78640428	0.00296194
UTR3	4:78638688-78638712	0.00320726
UTR3	4:78637473-78637495	0.002271
UTR3	4:78636155-78636181	0.00227934
ENST00000368585	ENSG00000171811 (TTC40)	hsa-miR-21-5p	0.705
UTR3	10:134742789-134742815	0.0249636
ENST00000446778	ENSG00000146729 (GBAS)	hsa-miR-21-5p	0.705
UTR3	7:56066853-56066872	0.00437195
UTR3	7:56067564-56067580	0.0205986
ENST00000261879	ENSG00000138613 (APH1B)	hsa-miR-21-5p	0.704
UTR3	15:63599430-63599448	0.00166173
UTR3	15:63599610-63599635	0.00102011
UTR3	15:63600497-63600508	0.0221513
ENST00000374928	ENSG00000102349 (KLF8)	hsa-miR-21-5p	0.704
UTR3	X:56311455-56311475	0.00904904
UTR3	X:56313336-56313353	0.0116841
UTR3	X:56314179-56314206	0.00415556
ENST00000555925	ENSG00000072415 (MPP5)	hsa-miR-21-5p	0.704
UTR3	14:67799772-67799788	0.0119672
UTR3	14:67800204-67800228	0.0026618
UTR3	14:67800957-67800969	0.0102408
ENST00000337554	ENSG00000100300 (TSPO)	hsa-miR-21-5p	0.703
UTR3	22:43559205-43559225	0.0248077
ENST00000369907	ENSG00000134222 (PSRC1)	hsa-miR-21-5p	0.703
UTR3	1:109822236-109822259	0.0247815
ENST00000465804	ENSG00000018408 (WWTR1)	hsa-miR-21-5p	0.703
UTR3	3:149238280-149238297	0.00382906
UTR3	3:149236059-149236075	0.00378992
UTR3	3:149235294-149235318	0.0171849
ENST00000541430	ENSG00000161082 (CELF5)	hsa-miR-21-5p	0.703
UTR3	19:3296284-3296306	0.0247704
ENST00000355622	ENSG00000136869 (TLR4)	hsa-miR-21-5p	0.702
UTR3	9:120477581-120477599	0.0232817
UTR3	9:120475074-120475099	0.00672092
ENST00000423275	ENSG00000132155 (RAF1)	hsa-miR-21-5p	0.702
UTR3	3:12641279-12641302	0.00377583
UTR3	3:12626430-12626452	0.0209112
ENST00000372146	ENSG00000125484 (GTF3C4)	hsa-miR-21-5p	0.701
UTR3	9:135565280-135565298	0.00193452
UTR3	9:135566574-135566589	0.00275569
UTR3	9:135566905-135566930	0.00315396
UTR3	9:135567633-135567660	0.00235991
UTR3	9:135567885-135567906	0.00425705
UTR3	9:135567893-135567911	0.000659739
UTR3	9:135568264-135568284	0.00208795
UTR3	9:135569599-135569618	0.00428379
UTR3	9:135569765-135569781	0.00310447
ENST00000375587	ENSG00000188312 (CENPP)	hsa-miR-21-5p	0.701
UTR3	9:95375640-95375663	0.0174921
UTR3	9:95379116-95379132	0.0015283
UTR3	9:95379340-95379358	0.00121541
UTR3	9:95379694-95379716	0.00122966
UTR3	9:95382523-95382542	0.0031895
ENST00000602786	ENSG00000120694 (HSPH1)	hsa-miR-21-5p	0.701
UTR3	13:31725164-31725192	0.00551632
UTR3	13:31715360-31715375	0.00307642
UTR3	13:31713172-31713196	0.00321903
UTR3	13:31711223-31711240	0.00698821
UTR3	13:31710933-31710954	0.0058361
ENST00000261558	ENSG00000053770 (AP5M1)	hsa-miR-21-5p	0.7
UTR3	14:57755767-57755782	0.00475226
UTR3	14:57756055-57756073	0.00763145
UTR3	14:57756175-57756182	0.00324324
UTR3	14:57756259-57756281	0.0032725
UTR3	14:57756503-57756517	0.005633
ENST00000265734	ENSG00000105810 (CDK6)	hsa-miR-21-5p	0.7
UTR3	7:92243631-92243643	0.00494325
UTR3	7:92243270-92243291	0.00225324
UTR3	7:92241646-92241665	0.00141081
UTR3	7:92240818-92240824	0.00333359
UTR3	7:92240409-92240430	0.00176411
UTR3	7:92237889-92237909	0.00245702
UTR3	7:92236845-92236870	0.00493156
UTR3	7:92236003-92236030	0.00348498

## Sheet: hsa-miR-136-5p
Transcript Id	Gene Id(name)	Mirna Name	miTG score
ENST00000509031	ENSG00000138777 (PPA2)	hsa-miR-136-5p	1
UTR3	4:106367660;106370507-106367659;106370533	0.0815635
UTR3	4:106320208-106320227	0.0504052
UTR3	4:106317419-106317445	0.00947935
ENST00000491718	ENSG00000090905 (TNRC6A)	hsa-miR-136-5p	0.998
UTR3	16:24800897-24800918	0.00498026
UTR3	16:24801010-24801026	0.0339258
UTR3	16:24801470-24801494	0.0112926
UTR3	16:24802943-24802963	0.0202823
UTR3	16:24815502-24815523	0.00890961
UTR3	16:24815599-24815619	0.00108948
UTR3	16:24835643-24835664	0.00434348
UTR3	16:24835951-24835966	0.0191687
UTR3	16:24836221-24836236	0.00461187
ENST00000312431	ENSG00000151914 (DST)	hsa-miR-136-5p	0.997
UTR3	6:56437680-56437706	0.026538
UTR3	6:56436915-56436942	0.0352412
UTR3	6:56418307-56418327	0.00252252
UTR3	6:56400021-56400038	0.00340886
UTR3	6:56391277-56391294	0.0027263
UTR3	6:56382089;56382299-56382103;56382311	0.00288509
UTR3	6:56373459-56373481	0.00192043
UTR3	6:56357851-56357871	0.00562674
UTR3	6:56354390-56354406	0.00362741
UTR3	6:56354377-56354405	0.00187319
UTR3	6:56350148-56350164	0.00526035
UTR3	6:56346937-56346965	0.00390467
UTR3	6:56338789;56340947-56338800;56340957	0.00280393
UTR3	6:56322964-56322980	0.0087246
UTR3	6:56494234;56495043-56494241;56495061	0.00710457
ENST00000488325	ENSG00000241106 (HLA-DOB)	hsa-miR-136-5p	0.996
UTR3	6:32782208-32782232	0.0190684
UTR3	6:32782100-32782125	0.00557255
UTR3	6:32780554-32780575	0.0770833
ENST00000496384	ENSG00000157764 (BRAF)	hsa-miR-136-5p	0.996
UTR3	7:140425702-140425720	0.0213579
UTR3	7:140425668-140425681	0.00223111
UTR3	7:140420555-140420575	0.00182262
UTR3	7:140419626-140419653	0.00243688
UTR3	7:140419541-140419567	0.0272535
UTR3	7:140419345-140419367	0.0111644
UTR3	7:140419285-140419312	0.0157948
UTR3	7:140419136-140419161	0.0173456
ENST00000607784	ENSG00000137106 (GRHPR)	hsa-miR-136-5p	0.996
UTR3	9:37434284-37434306	0.0944207
UTR3	9:37434388-37434404	0.00646322
ENST00000269397	ENSG00000141582 (CBX4)	hsa-miR-136-5p	0.995
UTR3	17:77807279-77807294	0.0209359
UTR3	17:77806969-77806984	0.0787612
UTR3	17:77812825-77812841	0.00660895
ENST00000355705	ENSG00000183281 (PLGLB1)	hsa-miR-136-5p	0.995
UTR3	2:87240151-87240172	0.0881487
UTR3	2:87239649-87239671	0.00791593
ENST00000393085	ENSG00000105887 (MTPN)	hsa-miR-136-5p	0.995
UTR3	7:135612825-135612847	0.00188752
UTR3	7:135612804-135612823	0.00241062
UTR3	7:135611720-135611744	0.077878
UTR3	7:135611688-135611713	0.0144515
ENST00000355683	ENSG00000196792 (STRN3)	hsa-miR-136-5p	0.994
UTR3	14:31364329-31364349	0.00766702
UTR3	14:31363542-31363565	0.0235773
UTR3	14:31363439-31363464	0.00611233
UTR3	14:31363009-31363033	0.0726194
UTR3	14:31416333-31416354	0.0110838
UTR3	14:31380331-31380355	0.0239671
UTR3	14:31376089-31376113	0.0238069
ENST00000547095	ENSG00000061987 (MON2)	hsa-miR-136-5p	0.994
UTR3	12:62888819-62888840	0.0143832
UTR3	12:62940809-62940825	0.00268193
UTR3	12:62949904-62949928	0.00275558
UTR3	12:62986497-62986521	0.0749405
ENST00000601773	ENSG00000160321 (ZNF208)	hsa-miR-136-5p	0.994
UTR3	19:22122975-22122998	0.0941968
ENST00000395220	ENSG00000197816 (CCDC180)	hsa-miR-136-5p	0.991
UTR3	9:100090322-100090345	0.0170113
UTR3	9:100092746-100092762	0.0164556
UTR3	9:100105653-100105673	0.00913241
UTR3	9:100116949-100116968	0.00542391
UTR3	9:100126340-100126366	0.00970311
UTR3	9:100128918-100128940	0.00369641
UTR3	9:100132244-100132268	0.00325939
UTR3	9:100132963-100132986	0.0188057
UTR3	9:100133977;100136825-100133988;100136832	0.00375956
ENST00000415385	ENSG00000065559 (MAP2K4)	hsa-miR-136-5p	0.991
UTR3	17:12046563-12046579	0.0559386
UTR3	17:12046863-12046887	0.0322129
ENST00000525058	ENSG00000134812 (GIF)	hsa-miR-136-5p	0.99
UTR3	11:59611476-59611490	0.013686
UTR3	11:59610517-59610540	0.0604873
UTR3	11:59596829-59596853	0.00518535
UTR3	11:59596790-59596805	0.00636888
ENST00000305476	ENSG00000168758 (SEMA4C)	hsa-miR-136-5p	0.987
UTR3	2:97525861-97525884	0.00224041
UTR3	2:97525485-97525504	0.0793461
ENST00000375120	ENSG00000169914 (OTUD3)	hsa-miR-136-5p	0.986
UTR3	1:20235694-20235705	0.00146863
UTR3	1:20236348-20236365	0.00226331
UTR3	1:20236798-20236820	0.000942476
UTR3	1:20237590-20237614	0.00381876
UTR3	1:20237925-20237935	0.000968306
UTR3	1:20239157-20239170	0.0043436
UTR3	1:20239382-20239404	0.067
ENST00000520193	ENSG00000134028 (ADAMDEC1)	hsa-miR-136-5p	0.986
UTR3	8:24250794-24250820	0.0804038
ENST00000264808	ENSG00000138738 (PRDM5)	hsa-miR-136-5p	0.985
UTR3	4:121616006-121616025	0.0325899
UTR3	4:121614280-121614297	0.00207585
UTR3	4:121613147-121613163	0.0441948
ENST00000342579	ENSG00000171634 (BPTF)	hsa-miR-136-5p	0.983
UTR3	17:65979239-65979252	0.0768078
ENST00000453748	ENSG00000132780 (NASP)	hsa-miR-136-5p	0.983
UTR3	1:46068032;46070608-46068037;46070624	0.00949081
UTR3	1:46070658-46070681	0.0089461
UTR3	1:46070680;46072154-46070688;46072160	0.0348901
UTR3	1:46073103-46073120	0.0237139
ENST00000552189	ENSG00000079387 (SENP1)	hsa-miR-136-5p	0.983
UTR3	12:48482668-48482691	0.0174959
UTR3	12:48477443-48477455	0.0079875
UTR3	12:48457616;48458848-48457624;48458863	0.0459517
UTR3	12:48442883-48442905	0.00381702
UTR3	12:48437901-48437923	0.00170558
ENST00000509093	ENSG00000138663 (COPS4)	hsa-miR-136-5p	0.982
UTR3	4:83996913-83996933	0.0756729
ENST00000397998	ENSG00000147408 (CSGALNACT1)	hsa-miR-136-5p	0.98
UTR3	8:19315114-19315122	0.00891927
UTR3	8:19315089-19315114	0.00266257
UTR3	8:19277986-19278006	0.018873
UTR3	8:19262141-19262159	0.0442229
ENST00000575022	ENSG00000177294 (FBXO39)	hsa-miR-136-5p	0.978
UTR3	17:6700366-6700390	0.0726202
ENST00000503400	ENSG00000005700 (IBTK)	hsa-miR-136-5p	0.976
UTR3	6:82933314-82933329	0.0469289
UTR3	6:82933230-82933241	0.00435414
UTR3	6:82930315-82930334	0.0050581
UTR3	6:82922499;82923944-82922510;82923946	0.00461542
UTR3	6:82900913;82901504-82900933;82901511	0.00675388
UTR3	6:82881129-82881153	0.00328777
ENST00000424906	ENSG00000164053 (ATRIP)	hsa-miR-136-5p	0.974
UTR3	3:48493157-48493174	0.0611492
UTR3	3:48501623-48501648	0.00304353
UTR3	3:48501989-48502014	0.00331745
UTR3	3:48506919-48506945	0.00230846
ENST00000515285	ENSG00000152359 (POC5)	hsa-miR-136-5p	0.974
UTR3	5:74998442-74998470	0.0118081
UTR3	5:74990625-74990651	0.0580386
ENST00000563065	ENSG00000166946 (CCNDBP1)	hsa-miR-136-5p	0.974
UTR3	15:43483219-43483237	0.037937
UTR3	15:43487097-43487114	0.0321846
ENST00000354666	ENSG00000197977 (ELOVL2)	hsa-miR-136-5p	0.972
UTR3	6:10983169-10983197	0.00262282
UTR3	6:10982962-10982977	0.00509148
UTR3	6:10981504-10981529	0.0426121
UTR3	6:10981080-10981099	0.0188016
UTR3	6:10984036-10984060	0.0114288
ENST00000452400	ENSG00000140396 (NCOA2)	hsa-miR-136-5p	0.972
UTR3	8:71023564-71023585	0.0136182
UTR3	8:71022890-71022909	0.0157188
UTR3	8:71022240-71022258	0.0395213
ENST00000512733	ENSG00000163291 (PAQR3)	hsa-miR-136-5p	0.972
UTR3	4:79841341-79841358	0.0239615
UTR3	4:79835686-79835708	0.00106584
UTR3	4:79833165-79833188	0.0399977
UTR3	4:79833110-79833128	0.00447072
UTR3	4:79847698-79847723	0.0194428
ENST00000609686	ENSG00000273079 (GRIN2B)	hsa-miR-136-5p	0.972
UTR3	12:13715575-13715596	0.0126181
UTR3	12:13713143-13713169	0.00147115
UTR3	12:13711017-13711042	0.00133322
UTR3	12:13709322-13709348	0.0116849
UTR3	12:13704287-13704306	0.00186838
UTR3	12:13703489-13703501	0.00164392
UTR3	12:13703219-13703241	0.0015906
UTR3	12:13701775-13701793	0.00568555
UTR3	12:13701367-13701385	0.00641429
UTR3	12:13701264-13701281	0.00194502
UTR3	12:13700693-13700718	0.00160396
UTR3	12:13699719-13699745	0.0017281
UTR3	12:13699076-13699092	0.0035761
UTR3	12:13697569-13697586	0.00205337
UTR3	12:13697441-13697464	0.00126541
UTR3	12:13697197-13697214	0.00141202
UTR3	12:13696896-13696923	0.00169108
UTR3	12:13696408-13696433	0.00102445
UTR3	12:13696194-13696217	0.00120923
UTR3	12:13693603-13693622	0.00707571
ENST00000414983	ENSG00000163466 (ARPC2)	hsa-miR-136-5p	0.969
UTR3	2:219093476-219093502	0.0671254
ENST00000508784	ENSG00000151612 (ZNF827)	hsa-miR-136-5p	0.969
UTR3	4:146682704-146682723	0.0195739
UTR3	4:146682674-146682702	0.0206783
UTR3	4:146679702-146679721	0.0198516
UTR3	4:146679291-146679318	0.00711616
ENST00000521169	ENSG00000146530 (VWDE)	hsa-miR-136-5p	0.969
UTR3	7:12410136;12410282-12410135;12410300	0.0198191
UTR3	7:12381751-12381770	0.0142973
UTR3	7:12376680-12376706	0.0138778
UTR3	7:12376633-12376648	0.00329168
UTR3	7:12373165-12373184	0.00589952
UTR3	7:12373113-12373133	0.00472147
UTR3	7:12370726-12370754	0.00510193
ENST00000558084	ENSG00000055609 (KMT2C)	hsa-miR-136-5p	0.968
UTR3	7:151935900;151944987-151935911;151945001	0.0113758
UTR3	7:151900142;151902191-151900149;151902206	0.00209403
UTR3	7:151875009-151875035	0.0026989
UTR3	7:151873942-151873964	0.00374313
UTR3	7:151860366-151860391	0.00784147
UTR3	7:151860222-151860246	0.00313054
UTR3	7:151856091-151856113	0.00712559
UTR3	7:151849904-151849929	0.00218013
UTR3	7:151845954-151845973	0.0103321
UTR3	7:151832752-151832764	0.0158914
ENST00000477551	ENSG00000144895 (EIF2A)	hsa-miR-136-5p	0.967
UTR3	3:150286000-150286025	0.00765037
UTR3	3:150286039-150286058	0.0583282
UTR3	3:150276222-150276245	0.0121639
ENST00000483593	ENSG00000107625 (DDX50)	hsa-miR-136-5p	0.967
UTR3	10:70666569-70666596	0.0274249
UTR3	10:70666663-70666677	0.0387162
ENST00000230053	ENSG00000112309 (B3GAT2)	hsa-miR-136-5p	0.966
UTR3	6:71571301-71571326	0.00480166
UTR3	6:71571214-71571230	0.0347038
UTR3	6:71570861-71570885	0.00510223
UTR3	6:71570603-71570627	0.0033134
UTR3	6:71569361-71569376	0.00161526
UTR3	6:71569063-71569085	0.00166704
UTR3	6:71566680-71566701	0.0142795
ENST00000267811	ENSG00000140262 (TCF12)	hsa-miR-136-5p	0.966
UTR3	15:57580466-57580485	0.00643198
UTR3	15:57581912-57581930	0.0588571
UTR3	15:57543611;57545460-57543621;57545474	0.00881414
ENST00000497830	ENSG00000078070 (MCCC1)	hsa-miR-136-5p	0.966
UTR3	3:182804517-182804541	0.0137242
UTR3	3:182789113-182789135	0.00671097
UTR3	3:182763317;182769947-182763328;182769960	0.00754659
UTR3	3:182763279-182763305	0.00932438
UTR3	3:182763212-182763238	0.00448127
UTR3	3:182740260-182740283	0.0233858
ENST00000546728	ENSG00000075856 (SART3)	hsa-miR-136-5p	0.966
UTR3	12:108931893-108931917	0.00560641
UTR3	12:108931872-108931893	0.0114043
UTR3	12:108931861-108931879	0.0160548
UTR3	12:108930508-108930531	0.00934678
UTR3	12:108926008-108926035	0.00711123
UTR3	12:108919989-108920012	0.00533665
UTR3	12:108918265;108919234-108918283;108919239	0.00505132
UTR3	12:108916735-108916760	0.00527285
ENST00000532917	ENSG00000160654 (CD3G)	hsa-miR-136-5p	0.964
UTR3	11:118223935-118223953	0.06282
UTR3	11:118225045-118225070	0.00185387
ENST00000371884	ENSG00000162367 (TAL1)	hsa-miR-136-5p	0.963
UTR3	1:47685185-47685209	0.048061
UTR3	1:47685100-47685124	0.00313567
UTR3	1:47685077-47685101	0.00297442
UTR3	1:47684597-47684618	0.00323369
UTR3	1:47683024-47683049	0.0017094
UTR3	1:47682876-47682886	0.00493961
ENST00000489805	ENSG00000137203 (TFAP2A)	hsa-miR-136-5p	0.963
UTR3	6:10402824;10404741-10402843;10404747	0.0638508
ENST00000395699	ENSG00000146676 (PURB)	hsa-miR-136-5p	0.962
UTR3	7:44923260-44923280	0.00242623
UTR3	7:44923080-44923100	0.00373824
UTR3	7:44920034-44920057	0.00205237
UTR3	7:44919758-44919776	0.00176442
UTR3	7:44917372-44917390	0.000993854
UTR3	7:44915961-44915989	0.0524612
ENST00000407426	ENSG00000163811 (WDR43)	hsa-miR-136-5p	0.962
UTR3	2:29170211-29170236	0.00430448
UTR3	2:29171003-29171024	0.0590339
UTR3	2:29169578-29169604	0.0659406
ENST00000359285	ENSG00000178188 (SH2B1)	hsa-miR-136-5p	0.961
UTR3	16:28885073-28885091	0.00449689
UTR3	16:28885480-28885492	0.0585974
ENST00000416605	ENSG00000085382 (HACE1)	hsa-miR-136-5p	0.961
UTR3	6:105244829-105244856	0.0503125
UTR3	6:105244619;105244804-105244631;105244806	0.00712057
UTR3	6:105224899-105224912	0.00563655
ENST00000535381	ENSG00000164241 (C5orf63)	hsa-miR-136-5p	0.961
UTR3	5:126381705-126381723	0.00175785
UTR3	5:126381102-126381129	0.00169778
UTR3	5:126380204-126380221	0.00225778
UTR3	5:126378511-126378526	0.0571762
ENST00000220562	ENSG00000012232 (EXTL3)	hsa-miR-136-5p	0.96
UTR3	8:28611180-28611192	0.0624986
UTR3	8:28574660-28574680	0.00638795
ENST00000252015	ENSG00000100991 (TRPC4AP)	hsa-miR-136-5p	0.96
UTR3	20:33590759-33590782	0.00275664
UTR3	20:33590236-33590260	0.0597665
ENST00000483536	ENSG00000139910 (NOVA1)	hsa-miR-136-5p	0.958
UTR3	14:26918092-26918114	0.0189892
UTR3	14:26916760-26916780	0.0113266
UTR3	14:26916468-26916492	0.00651633
UTR3	14:26916126-26916137	0.0048032
UTR3	14:26914404-26914415	0.0201996
ENST00000323456	ENSG00000108389 (MTMR4)	hsa-miR-136-5p	0.957
UTR3	17:56568478-56568502	0.00817161
UTR3	17:56567355-56567368	0.0325045
UTR3	17:56567342-56567369	0.0207004
ENST00000326793	ENSG00000114331 (ACAP2)	hsa-miR-136-5p	0.957
UTR3	3:194998775-194998802	0.000887523
UTR3	3:194997545-194997566	0.00568721
UTR3	3:194995585-194995603	0.0541964
UTR3	3:195047641-195047653	0.0327342
ENST00000533482	ENSG00000113522 (RAD50)	hsa-miR-136-5p	0.957
UTR3	5:131923328-131923346	0.0494342
UTR3	5:131927053-131927080	0.00798308
UTR3	5:131939148-131939172	0.00333536
UTR3	5:131911508-131911529	0.0278846
ENST00000519810	ENSG00000128694 (OSGEPL1)	hsa-miR-136-5p	0.955
UTR3	2:190615310-190615327	0.0572287
UTR3	2:190612030-190612053	0.00355197
ENST00000379083	ENSG00000091138 (SLC26A3)	hsa-miR-136-5p	0.954
UTR3	7:107423498-107423512	0.00195183
UTR3	7:107408047-107408064	0.058481
ENST00000585201	ENSG00000197971 (MBP)	hsa-miR-136-5p	0.954
UTR3	18:74699672-74699695	0.0366436
UTR3	18:74698911-74698937	0.00278462
UTR3	18:74696434-74696450	0.00103367
UTR3	18:74696197-74696216	0.00965157
UTR3	18:74694390-74694413	0.00167551
UTR3	18:74692736-74692758	0.00144033
UTR3	18:74691995-74692009	0.00134417
UTR3	18:74691626-74691650	0.00282442
UTR3	18:74691254-74691265	0.00270665
ENST00000607535	ENSG00000138381 (ASNSD1)	hsa-miR-136-5p	0.953
UTR3	2:190531072-190531090	0.0600249
ENST00000560981	ENSG00000128944 (KNSTRN)	hsa-miR-136-5p	0.952
UTR3	15:40684199-40684215	0.0205657
UTR3	15:40685758-40685780	0.0389486
ENST00000358823	ENSG00000118200 (CAMSAP2)	hsa-miR-136-5p	0.951
UTR3	1:200827336-200827352	0.00531452
UTR3	1:200827409-200827418	0.0319438
UTR3	1:200829136-200829148	0.0110201
UTR3	1:200817314-200817335	0.0221413
UTR3	1:200817441-200817464	0.0195446
UTR3	1:200821762-200821785	0.0246991
UTR3	1:200825171-200825193	0.0240782
UTR3	1:200826549;200826882-200826552;200826890	0.0388408
ENST00000409599	ENSG00000115604 (IL18R1)	hsa-miR-136-5p	0.951
UTR3	2:103013550-103013572	0.0587983
UTR3	2:103010972-103010988	0.0108608
ENST00000370021	ENSG00000134186 (PRPF38B)	hsa-miR-136-5p	0.95
UTR3	1:109243611-109243637	0.0129159
UTR3	1:109244305-109244330	0.0458779
ENST00000376621	ENSG00000204590 (GNL1)	hsa-miR-136-5p	0.95
UTR3	6:30513499-30513517	0.00529086
UTR3	6:30512626-30512647	0.00356216
UTR3	6:30512158-30512179	0.00172004
UTR3	6:30511717-30511744	0.00183364
UTR3	6:30511670-30511697	0.000715394
UTR3	6:30510257-30510284	0.0133569
UTR3	6:30509833-30509853	0.0165852
UTR3	6:30509790-30509817	0.001911
UTR3	6:30509309-30509325	0.0137452
UTR3	6:30520302-30520325	0.00629518
ENST00000282041	ENSG00000152223 (EPG5)	hsa-miR-136-5p	0.949
UTR3	18:43432104-43432130	0.00878731
UTR3	18:43431785-43431807	0.00481655
UTR3	18:43429014-43429036	0.000806239
UTR3	18:43428190-43428209	0.0434427
UTR3	18:43459171;43460040-43459179;43460052	0.00885305
UTR3	18:43459084-43459102	0.00824272
ENST00000524135	ENSG00000185728 (YTHDF3)	hsa-miR-136-5p	0.949
UTR3	8:64098836-64098858	0.0445691
UTR3	8:64099658-64099677	0.0066689
UTR3	8:64099976-64099996	0.00410201
UTR3	8:64122724-64122742	0.00330758
ENST00000574110	ENSG00000105176 (URI1)	hsa-miR-136-5p	0.949
UTR3	19:30499923-30499940	0.0348003
UTR3	19:30503194-30503217	0.0236533
ENST00000561890	ENSG00000261272 (MUC22)	hsa-miR-136-5p	0.948
UTR3	6:31002804-31002830	0.0043649
UTR3	6:31002844-31002868	0.0495538
UTR3	6:31002882-31002901	0.00433631
ENST00000376834	ENSG00000156017 (C9orf41)	hsa-miR-136-5p	0.946
UTR3	9:77598460-77598479	0.0533509
UTR3	9:77598232-77598258	0.00338239
UTR3	9:77614684-77614703	0.0196239
ENST00000564808	ENSG00000261427 (CTD-2349B8.1)	hsa-miR-136-5p	0.946
UTR3	16:19131430-19131456	0.00256572
UTR3	16:19138515-19138533	0.0550636
ENST00000578090	ENSG00000108578 (BLMH)	hsa-miR-136-5p	0.945
UTR3	17:28612409-28612431	0.00837071
UTR3	17:28601104-28601121	0.00605556
UTR3	17:28593941-28593968	0.0426128
ENST00000376477	ENSG00000102057 (KCND1)	hsa-miR-136-5p	0.944
UTR3	X:48819708-48819734	0.0407198
UTR3	X:48819431-48819452	0.00374585
UTR3	X:48818997-48819019	0.0088982
UTR3	X:48818699-48818725	0.00346322
ENST00000409085	ENSG00000115977 (AAK1)	hsa-miR-136-5p	0.944
UTR3	2:69700699-69700717	0.00537464
UTR3	2:69697789-69697813	0.00678606
UTR3	2:69697171-69697190	0.00391038
UTR3	2:69696989-69697012	0.00612853
UTR3	2:69695125-69695151	0.0346604
ENST00000556422	ENSG00000070269 (TMEM260)	hsa-miR-136-5p	0.944
UTR3	14:57115474-57115496	0.00613358
UTR3	14:57115847-57115871	0.0446119
UTR3	14:57116072-57116096	0.00618504
ENST00000303545	ENSG00000170881 (RNF139)	hsa-miR-136-5p	0.943
UTR3	8:125499927-125499948	0.0551864
UTR3	8:125499807-125499833	0.0268271
ENST00000370900	ENSG00000147255 (IGSF1)	hsa-miR-136-5p	0.943
UTR3	X:130418789-130418812	0.0567088
ENST00000434009	ENSG00000009413 (REV3L)	hsa-miR-136-5p	0.942
UTR3	6:111701247-111701273	0.0160664
UTR3	6:111698971-111698999	0.00835449
UTR3	6:111695566-111695582	0.00143903
UTR3	6:111688567-111688591	0.018329
UTR3	6:111680187-111680204	0.00211691
UTR3	6:111654451-111654466	0.00352157
UTR3	6:111652892-111652915	0.00630415
ENST00000265081	ENSG00000113318 (MSH3)	hsa-miR-136-5p	0.941
UTR3	5:80171690-80171714	0.0558346
ENST00000268154	ENSG00000140548 (ZNF710)	hsa-miR-136-5p	0.941
UTR3	15:90623212-90623229	0.0490607
UTR3	15:90623746-90623771	0.00166485
UTR3	15:90624129-90624149	0.00518048
ENST00000394140	ENSG00000114021 (NIT2)	hsa-miR-136-5p	0.941
UTR3	3:100074443-100074464	0.00578612
UTR3	3:100075304-100075326	0.0500412
ENST00000310827	ENSG00000136485 (DCAF7)	hsa-miR-136-5p	0.94
UTR3	17:61667927-61667953	0.00109473
UTR3	17:61669188-61669205	0.00090229
UTR3	17:61669283-61669308	0.00068825
UTR3	17:61670012-61670032	0.00118321
UTR3	17:61671165-61671184	0.0513403
UTR3	17:61661051-61661073	0.00936182
ENST00000376208	ENSG00000148053 (NTRK2)	hsa-miR-136-5p	0.94
UTR3	9:87486789-87486804	0.00801574
UTR3	9:87486974-87487000	0.0183352
UTR3	9:87487014-87487031	0.00553812
UTR3	9:87488853-87488878	0.00453315
UTR3	9:87488937-87488961	0.00231482
UTR3	9:87488998-87489013	0.000592096
UTR3	9:87490584-87490600	0.00157898
UTR3	9:87490617-87490642	0.00198165
UTR3	9:87492669-87492694	0.0129307
ENST00000558583	ENSG00000237515 (SHISA9)	hsa-miR-136-5p	0.94
UTR3	16:13331907-13331930	0.00131873
UTR3	16:13332659-13332670	0.00312873
UTR3	16:13334035-13334056	0.0513385
ENST00000354221	ENSG00000162999 (DUSP19)	hsa-miR-136-5p	0.939
UTR3	2:183960494-183960515	0.0305319
UTR3	2:183960683-183960700	0.00343443
UTR3	2:183960982-183960991	0.00925687
UTR3	2:183960996-183961017	0.00127402
UTR3	2:183961139-183961158	0.00392152
UTR3	2:183962585-183962608	0.00489313
UTR3	2:183962651-183962672	0.000476031
UTR3	2:183963392-183963411	0.00168585
ENST00000380934	ENSG00000147862 (NFIB)	hsa-miR-136-5p	0.939
UTR3	9:14085412-14085436	0.00234407
UTR3	9:14084552-14084577	0.00236715
UTR3	9:14084057-14084080	0.0492282
UTR3	9:14083329-14083352	0.00142497
ENST00000355354	ENSG00000196776 (CD47)	hsa-miR-136-5p	0.938
UTR3	3:107765547-107765571	0.00435662
UTR3	3:107764914-107764928	0.00692632
UTR3	3:107762516-107762538	0.0437335
ENST00000441556	ENSG00000077063 (CTTNBP2)	hsa-miR-136-5p	0.937
UTR3	7:117420590-117420612	0.0047209
UTR3	7:117417678-117417702	0.00295559
UTR3	7:117400568-117400590	0.00259823
UTR3	7:117351151-117351165	0.0438017
UTR3	7:117432824;117450819-117432835;117450831	0.0161169
ENST00000506869	ENSG00000157796 (WDR19)	hsa-miR-136-5p	0.937
UTR3	4:39218764-39218780	0.00527945
UTR3	4:39230156-39230177	0.0113668
UTR3	4:39245871-39245896	0.00266521
UTR3	4:39254880-39254896	0.00186088
UTR3	4:39274601-39274618	0.0337911
ENST00000414546	ENSG00000134339 (SAA2)	hsa-miR-136-5p	0.936
UTR3	11:18261338-18261358	0.00699799
UTR3	11:18261186-18261204	0.00713364
UTR3	11:18261116-18261139	0.00743931
UTR3	11:18261061-18261080	0.0329912
ENST00000432648	ENSG00000174574 (AKIRIN1)	hsa-miR-136-5p	0.934
UTR3	1:39470003-39470029	0.048598
UTR3	1:39470458-39470485	0.00540722
ENST00000369340	ENSG00000213240 (NOTCH2NL)	hsa-miR-136-5p	0.933
UTR3	1:145282132-145282139	0.0129282
UTR3	1:145282460-145282476	0.00349655
UTR3	1:145284365-145284388	0.00328902
UTR3	1:145285126-145285152	0.00400016
UTR3	1:145285518-145285531	0.029525
UTR3	1:145281632-145281653	0.00931785
ENST00000602566	ENSG00000134250 (NOTCH2)	hsa-miR-136-5p	0.933
UTR3	1:120539181-120539188	0.01188
UTR3	1:120538844-120538860	0.00447041
UTR3	1:120536928-120536951	0.00255462
UTR3	1:120536164-120536190	0.00368537
UTR3	1:120535785-120535798	0.0305997
UTR3	1:120539671-120539692	0.00953022
ENST00000315872	ENSG00000134318 (ROCK2)	hsa-miR-136-5p	0.932
UTR3	2:11322957-11322971	0.0069177
UTR3	2:11321092-11321106	0.00458876
UTR3	2:11319900-11319913	0.0382926
UTR3	2:11376040-11376061	0.0297078
UTR3	2:11348566;11351807-11348573;11351815	0.0193839
ENST00000453654	ENSG00000157680 (DGKI)	hsa-miR-136-5p	0.932
UTR3	7:137075004-137075024	0.0199028
UTR3	7:137073522-137073548	0.00191185
UTR3	7:137072775-137072794	0.00114647
UTR3	7:137070466-137070481	0.00210123
UTR3	7:137067764-137067789	0.00147794
UTR3	7:137067197-137067221	0.00854856
UTR3	7:137065903-137065926	0.0167548
UTR3	7:137092717-137092741	0.0268665
ENST00000417209	ENSG00000253148 (RGS21)	hsa-miR-136-5p	0.931
UTR3	1:192336297-192336311	0.0532246
ENST00000538204	ENSG00000076770 (MBNL3)	hsa-miR-136-5p	0.93
UTR3	X:131513510-131513527	0.0193028
UTR3	X:131512624-131512650	0.00296773
UTR3	X:131507626-131507646	0.00139175
UTR3	X:131507147-131507168	0.00136545
UTR3	X:131506322-131506336	0.00699635
UTR3	X:131505355-131505369	0.00162113
UTR3	X:131504941-131504966	0.00148638
UTR3	X:131504717-131504743	0.00217189
UTR3	X:131504276-131504302	0.00404888
UTR3	X:131503652-131503663	0.0116702
ENST00000310528	ENSG00000165416 (SUGT1)	hsa-miR-136-5p	0.929
UTR3	13:53262231-53262253	0.00383036
UTR3	13:53262379-53262405	0.0151982
UTR3	13:53264928-53264953	0.00410469
UTR3	13:53265040-53265059	0.000509568
UTR3	13:53265424-53265448	0.0160211
UTR3	13:53267266-53267291	0.00154024
UTR3	13:53268858-53268877	0.000724747
UTR3	13:53270127-53270150	0.00381609
UTR3	13:53270792-53270812	0.00117312
UTR3	13:53271994-53272019	0.00160577
UTR3	13:53272656-53272670	0.00162257
UTR3	13:53273654-53273674	0.00174734
UTR3	13:53273676-53273703	0.000795571
ENST00000512556	ENSG00000169299 (PGM2)	hsa-miR-136-5p	0.929
UTR3	4:37841554;37841688-37841553;37841706	0.017503
UTR3	4:37847344;37848552-37847351;37848563	0.00660959
UTR3	4:37850157-37850182	0.00794767
UTR3	4:37850260;37851805-37850272;37851806	0.00236029
UTR3	4:37857263-37857283	0.00804643
UTR3	4:37863590-37863608	0.00949441
UTR3	4:37831646-37831673	0.0112242
ENST00000541112	ENSG00000137449 (CPEB2)	hsa-miR-136-5p	0.929
UTR3	4:15069279-15069301	0.0292057
UTR3	4:15069998-15070023	0.00410947
UTR3	4:15071407-15071429	0.0186605
UTR3	4:15054119-15054145	0.0136737
ENST00000260270	ENSG00000137714 (FDX1)	hsa-miR-136-5p	0.928
UTR3	11:110335575-110335594	0.0523714
ENST00000366548	ENSG00000174371 (EXO1)	hsa-miR-136-5p	0.928
UTR3	1:242053161-242053171	0.00756666
UTR3	1:242053207-242053232	0.0449164
ENST00000287538	ENSG00000156925 (ZIC3)	hsa-miR-136-5p	0.927
UTR3	X:136652293-136652313	0.0523177
ENST00000382119	ENSG00000205857 (NANOGNB)	hsa-miR-136-5p	0.927
UTR3	12:7926525-7926547	0.0440617
UTR3	12:7926570-7926596	0.00722276
UTR3	12:7922645-7922667	0.0148949
ENST00000499810	ENSG00000120705 (ETF1)	hsa-miR-136-5p	0.926
UTR3	5:137841811-137841829	0.0520111
ENST00000264867	ENSG00000109819 (PPARGC1A)	hsa-miR-136-5p	0.925
UTR3	4:23797172-23797194	0.00548686
UTR3	4:23797156-23797180	0.00479401
UTR3	4:23796346-23796368	0.0287856
UTR3	4:23795470-23795494	0.00263955
UTR3	4:23795295-23795323	0.00111273
UTR3	4:23795264-23795280	0.000573667
UTR3	4:23793871-23793894	0.00838239
ENST00000308214	ENSG00000174628 (IQCK)	hsa-miR-136-5p	0.925
UTR3	16:19838453;19867809-19838459;19867825	0.0517283
ENST00000295770	ENSG00000163527 (STT3B)	hsa-miR-136-5p	0.924
UTR3	3:31678627-31678645	0.0515691
ENST00000317746	ENSG00000197888 (UGT2B17)	hsa-miR-136-5p	0.924
UTR3	4:69403279-69403298	0.00439906
UTR3	4:69403265-69403290	0.0471698
ENST00000370471	ENSG00000102081 (FMR1)	hsa-miR-136-5p	0.924
UTR3	X:147032463-147032484	0.0421308
UTR3	X:147032463-147032490	0.00941468
ENST00000371199	ENSG00000101966 (XIAP)	hsa-miR-136-5p	0.923
UTR3	X:123041369-123041392	0.0324848
UTR3	X:123042899-123042907	0.00338015
UTR3	X:123042915-123042931	0.000382281
UTR3	X:123044252-123044272	0.00530332
UTR3	X:123045123-123045149	0.00176589
UTR3	X:123046576-123046587	0.00159456
UTR3	X:123047410-123047427	0.003881
UTR3	X:123034407-123034425	0.0315485
ENST00000216294	ENSG00000023608 (SNAPC1)	hsa-miR-136-5p	0.922
UTR3	14:62261901-62261919	0.0434359
UTR3	14:62262587-62262605	0.00762395
ENST00000449870	ENSG00000129351 (ILF3)	hsa-miR-136-5p	0.922
UTR3	19:10801221-10801247	0.00108102
UTR3	19:10801232-10801254	0.000367983
UTR3	19:10801630-10801643	0.00121583
UTR3	19:10801815-10801836	0.0012866
UTR3	19:10802433-10802448	0.00259616
UTR3	19:10803045-10803064	0.0415984
UTR3	19:10787947-10787970	0.0308081
UTR3	19:10791931-10791950	0.00351456
ENST00000329627	ENSG00000215193 (PEX26)	hsa-miR-136-5p	0.921
UTR3	22:18571170-18571195	0.00958692
UTR3	22:18572491-18572499	0.00309579
UTR3	22:18572499-18572520	0.000286435
UTR3	22:18573553-18573565	0.00219794
UTR3	22:18573876-18573897	0.0010152
UTR3	22:18575036-18575060	0.00351447
UTR3	22:18576984-18577005	0.0027814
UTR3	22:18577292-18577313	0.00190939
UTR3	22:18577583-18577599	0.000873109
UTR3	22:18578494-18578515	0.00420575
UTR3	22:18579067-18579087	0.00123437
UTR3	22:18579204-18579212	0.00178102
UTR3	22:18579214-18579237	0.000285485
UTR3	22:18580057-18580082	0.000755418
UTR3	22:18581554-18581570	0.00610578
UTR3	22:18582032-18582050	0.00142125
UTR3	22:18582869-18582894	0.00115655
UTR3	22:18584589-18584612	0.00399924
UTR3	22:18584723-18584744	0.00129787
UTR3	22:18584755-18584766	0.000489112
UTR3	22:18585881-18585904	0.00149291
UTR3	22:18586995-18587019	0.00146467
ENST00000380737	ENSG00000221914 (PPP2R2A)	hsa-miR-136-5p	0.921
UTR3	8:26228063-26228083	0.0131925
UTR3	8:26228636-26228647	0.0237317
UTR3	8:26229381-26229406	0.0138713
ENST00000381042	ENSG00000006757 (PNPLA4)	hsa-miR-136-5p	0.921
UTR3	X:7868465-7868481	0.028611
UTR3	X:7868421-7868434	0.0121711
UTR3	X:7868397-7868418	0.0052981
UTR3	X:7866533-7866558	0.00476638
ENST00000553947	ENSG00000273259 (RP11-986E7.7)	hsa-miR-136-5p	0.921
UTR3	14:95062785-95062801	0.0398088
UTR3	14:95078773;95080771-95078784;95080784	0.00479725
UTR3	14:95085721-95085743	0.00543013
UTR3	14:95085780-95085801	0.000892204
ENST00000389567	ENSG00000158220 (ESYT3)	hsa-miR-136-5p	0.92
UTR3	3:138197226-138197244	0.0505532
ENST00000231706	ENSG00000013293 (SLC7A14)	hsa-miR-136-5p	0.919
UTR3	3:170181547-170181571	0.00178197
UTR3	3:170180484-170180507	0.000638521
UTR3	3:170179741-170179760	0.00175812
UTR3	3:170179612-170179633	0.000839771
UTR3	3:170178898-170178917	0.00180691
UTR3	3:170177497-170177513	0.0436795
ENST00000239316	ENSG00000120211 (INSL4)	hsa-miR-136-5p	0.919
UTR3	9:5234022-5234041	0.0261082
UTR3	9:5234871-5234889	0.00696838
UTR3	9:5235200-5235225	0.0107061
UTR3	9:5235264-5235291	0.00658608
ENST00000276079	ENSG00000147140 (NONO)	hsa-miR-136-5p	0.919
UTR3	X:70520300-70520319	0.0018215
UTR3	X:70520935-70520955	0.00698151
UTR3	X:70520965-70520972	0.0415856
ENST00000264995	ENSG00000114686 (MRPL3)	hsa-miR-136-5p	0.918
UTR3	3:131181136-131181153	0.0502817
ENST00000342287	ENSG00000167081 (PBX3)	hsa-miR-136-5p	0.917
UTR3	9:128725365;128728110-128725380;128728119	0.0245208
UTR3	9:128728637-128728658	0.0207118
UTR3	9:128728959-128728987	0.00465396
ENST00000551295	ENSG00000018236 (CNTN1)	hsa-miR-136-5p	0.917
UTR3	12:41464648-41464670	0.00214368
UTR3	12:41466114-41466135	0.0448323
UTR3	12:41312556;41316058-41312573;41316063	0.0321077
ENST00000372945	ENSG00000182180 (MRPS16)	hsa-miR-136-5p	0.916
UTR3	10:75010520-75010546	0.00577673
UTR3	10:75010506-75010519	0.0382819
UTR3	10:75010109-75010133	0.00233057
UTR3	10:75009284-75009309	0.00328946
ENST00000401621	ENSG00000156042 (TTC18)	hsa-miR-136-5p	0.916
UTR3	10:75013535-75013553	0.0497338
ENST00000405511	ENSG00000100336 (APOL4)	hsa-miR-136-5p	0.916
UTR3	22:36585680-36585707	0.0496981
ENST00000227474	ENSG00000110060 (PUS3)	hsa-miR-136-5p	0.915
UTR3	11:125763448-125763470	0.0486842
UTR3	11:125765181-125765193	0.0110205
ENST00000437844	ENSG00000148516 (ZEB1)	hsa-miR-136-5p	0.914
UTR3	10:31662058-31662080	0.0312581
UTR3	10:31816877-31816897	0.0126605
UTR3	10:31818578-31818599	0.00545809
ENST00000371076	ENSG00000177414 (UBE2U)	hsa-miR-136-5p	0.913
UTR3	1:64709911-64709927	0.0491741
ENST00000590722	ENSG00000267699 (RP11-729L2.2)	hsa-miR-136-5p	0.911
UTR3	18:48573595-48573612	0.0487484
ENST00000357529	ENSG00000166532 (RIMKLB)	hsa-miR-136-5p	0.91
UTR3	12:8926445-8926469	0.00645861
UTR3	12:8927530-8927557	0.0191134
UTR3	12:8928009-8928025	0.0095997
UTR3	12:8928453-8928476	0.00333503
UTR3	12:8929477-8929496	0.00886997
UTR3	12:8866633;8902458-8866637;8902475	0.0119633
ENST00000559192	ENSG00000140455 (USP3)	hsa-miR-136-5p	0.91
UTR3	15:63852077-63852105	0.00526607
UTR3	15:63862767;63866245-63862778;63866252	0.0340977
UTR3	15:63884063-63884090	0.0015906
UTR3	15:63884141-63884166	0.000440036
UTR3	15:63884666-63884673	0.00686343
UTR3	15:63884673-63884698	0.000324601
ENST00000587228	ENSG00000186566 (GPATCH8)	hsa-miR-136-5p	0.91
UTR3	17:42512520;42513846-42512519;42513867	0.0438816
UTR3	17:42478343-42478356	0.00234008
UTR3	17:42475682-42475705	0.0015442
UTR3	17:42475646-42475666	0.00084801
ENST00000314332	ENSG00000180596 (HIST1H2BC)	hsa-miR-136-5p	0.909
UTR3	6:26115250-26115271	0.0483794
ENST00000511532	ENSG00000164124 (TMEM144)	hsa-miR-136-5p	0.909
UTR3	4:159174783-159174802	0.00325525
UTR3	4:159176040-159176060	0.0405271
UTR3	4:159176289-159176307	0.00445572
ENST00000513432	ENSG00000101639 (CEP192)	hsa-miR-136-5p	0.909
UTR3	18:13049116-13049136	0.014029
UTR3	18:13049318-13049341	0.0154281
UTR3	18:13055983-13056000	0.00507989
UTR3	18:13058557-13058578	0.00127462
UTR3	18:13058638-13058663	0.000780735
UTR3	18:13067868-13067881	0.00126166
UTR3	18:13087019-13087037	0.00382789
UTR3	18:13099516-13099544	0.00097895
UTR3	18:13116392-13116402	0.00489576
UTR3	18:13008516-13008536	0.00782922
ENST00000342784	ENSG00000105137 (SYDE1)	hsa-miR-136-5p	0.907
UTR3	19:15225371-15225390	0.0479938
ENST00000454784	ENSG00000205592 (MUC19)	hsa-miR-136-5p	0.907
UTR3	12:40879517-40879531	0.00276752
UTR3	12:40879723-40879741	0.00230753
UTR3	12:40879848-40879861	0.00270846
UTR3	12:40879938-40879951	0.00193984
UTR3	12:40880145-40880158	0.00229245
UTR3	12:40880415-40880428	0.00127948
UTR3	12:40880491-40880506	0.00117454
UTR3	12:40880745-40880758	0.00119574
UTR3	12:40880955-40880968	0.00119629
UTR3	12:40881195-40881208	0.000867706
UTR3	12:40881271-40881286	0.000768464
UTR3	12:40881490-40881508	0.00103269
UTR3	12:40881705-40881718	0.00102655
UTR3	12:40881945-40881958	0.00133526
UTR3	12:40882215-40882228	0.000680215
UTR3	12:40882291-40882306	0.000744273
UTR3	12:40882545-40882558	0.00111041
UTR3	12:40882870-40882888	0.00109449
UTR3	12:40882964-40882978	0.00065371
UTR3	12:40883115-40883128	0.000844765
UTR3	12:40883115-40883135	0.000385076
UTR3	12:40883205-40883218	0.000568574
UTR3	12:40883238-40883266	0.000588465
UTR3	12:40883294-40883308	0.000494299
UTR3	12:40883445-40883458	0.000682663
UTR3	12:40883470-40883488	0.00056438
UTR3	12:40883565-40883578	0.00074859
UTR3	12:40883655-40883668	0.000627153
UTR3	12:40883734-40883758	0.000850132
UTR3	12:40883865-40883878	0.000723813
UTR3	12:40884105-40884118	0.00125626
UTR3	12:40884135-40884148	0.000515348
UTR3	12:40884217-40884238	0.000706564
UTR3	12:40884271-40884298	0.000592354
UTR3	12:40884310-40884328	0.000442636
UTR3	12:40884551-40884565	0.00115071
UTR3	12:40884612-40884625	0.000597948
UTR3	12:40884672-40884685	0.000507242
UTR3	12:40884700-40884715	0.000692481
UTR3	12:40884732-40884745	0.000530013
UTR3	12:40884748-40884775	0.000508092
UTR3	12:40884822-40884835	0.000717653
UTR3	12:40884971-40884985	0.00118581
UTR3	12:40941618;40942380-40941627;40942392	0.0010607
UTR3	12:40944489-40944510	0.00155747
UTR3	12:40944498-40944522	0.000769174
UTR3	12:40955143-40955165	0.00194727
ENST00000520013	ENSG00000113643 (RARS)	hsa-miR-136-5p	0.907
UTR3	5:167921603-167921624	0.0296794
UTR3	5:167933089-167933109	0.0183201
ENST00000321870	ENSG00000180828 (BHLHE22)	hsa-miR-136-5p	0.906
UTR3	8:65494706-65494719	0.00586685
UTR3	8:65494713-65494730	0.0098481
UTR3	8:65495945-65495973	0.031941
ENST00000335438	ENSG00000169379 (ARL13B)	hsa-miR-136-5p	0.906
UTR3	3:93761892-93761903	0.0233182
UTR3	3:93761921-93761942	0.018793
UTR3	3:93772102-93772122	0.00125107
UTR3	3:93773567-93773592	0.00433475
ENST00000406875	ENSG00000064393 (HIPK2)	hsa-miR-136-5p	0.906
UTR3	7:139255694-139255710	0.00105434
UTR3	7:139253573-139253596	0.00107246
UTR3	7:139246634-139246659	0.0456168
ENST00000444154	ENSG00000236669 (AC006372.1)	hsa-miR-136-5p	0.906
UTR3	7:157319867-157319892	0.0478277
ENST00000281081	ENSG00000151413 (NUBPL)	hsa-miR-136-5p	0.905
UTR3	14:32329125-32329143	0.00346412
UTR3	14:32329476-32329495	0.00295699
UTR3	14:32330139-32330157	0.0411938
ENST00000355522	ENSG00000198535 (C2CD4A)	hsa-miR-136-5p	0.905
UTR3	15:62361274-62361291	0.00245515
UTR3	15:62362530-62362555	0.00181435
UTR3	15:62363093-62363105	0.0432004
ENST00000358769	ENSG00000108187 (PBLD)	hsa-miR-136-5p	0.905
UTR3	10:70043610-70043620	0.00390901
UTR3	10:70043471-70043490	0.0266219
UTR3	10:70043434-70043457	0.0171011
ENST00000575069	ENSG00000185624 (P4HB)	hsa-miR-136-5p	0.905
UTR3	17:79817084-79817110	0.00968784
UTR3	17:79813361-79813384	0.00405724
UTR3	17:79813146;79813329-79813155;79813345	0.00217716
UTR3	17:79803750-79803767	0.00423447
UTR3	17:79801927-79801946	0.00327735
UTR3	17:79801354-79801377	0.024037
ENST00000394295	ENSG00000196975 (ANXA4)	hsa-miR-136-5p	0.904
UTR3	2:70052846-70052872	0.0473887
ENST00000528670	ENSG00000187240 (DYNC2H1)	hsa-miR-136-5p	0.902
UTR3	11:103350146-103350174	0.0459758
UTR3	11:103175379-103175390	0.0107328
ENST00000436816	ENSG00000037749 (MFAP3)	hsa-miR-136-5p	0.901
UTR3	5:153435202-153435218	0.000995519
UTR3	5:153435687-153435707	0.0199697
UTR3	5:153436972-153436993	0.0257808
ENST00000338206	ENSG00000196620 (UGT2B15)	hsa-miR-136-5p	0.9
UTR3	4:69512758-69512777	0.00389299
UTR3	4:69512744-69512769	0.0426867
ENST00000344636	ENSG00000187510 (PLEKHG7)	hsa-miR-136-5p	0.9
UTR3	12:93164271-93164289	0.0352345
UTR3	12:93165196-93165220	0.0112993
ENST00000367701	ENSG00000185278 (ZBTB37)	hsa-miR-136-5p	0.9
UTR3	1:173857463-173857483	0.00205235
UTR3	1:173857910-173857926	0.0143702
UTR3	1:173861266-173861278	0.00228378
UTR3	1:173861416-173861439	0.00606985
UTR3	1:173862074-173862093	0.00087522
UTR3	1:173864270-173864294	0.000817909
UTR3	1:173867259-173867276	0.00203301
UTR3	1:173868625-173868653	0.00215303
UTR3	1:173869147-173869167	0.00859917
UTR3	1:173869227-173869247	0.00358385
UTR3	1:173869954-173869971	0.00155258
UTR3	1:173870022-173870046	0.000966093
UTR3	1:173870569-173870594	0.00126695
ENST00000392845	ENSG00000169359 (SLC33A1)	hsa-miR-136-5p	0.9
UTR3	3:155545601-155545617	0.0269327
UTR3	3:155545191-155545216	0.00239706
UTR3	3:155544572-155544583	0.00627518
UTR3	3:155544141-155544160	0.00131585
UTR3	3:155543306-155543334	0.00166252
UTR3	3:155541427-155541450	0.00207218
UTR3	3:155540357-155540365	0.00335117
UTR3	3:155540332-155540351	0.000306049
UTR3	3:155539451-155539470	0.00232559
ENST00000420115	ENSG00000091527 (CDV3)	hsa-miR-136-5p	0.9
UTR3	3:133306732-133306755	0.0466291
ENST00000423828	ENSG00000139644 (TMBIM6)	hsa-miR-136-5p	0.9
UTR3	12:50156841-50156863	0.0131716
UTR3	12:50157171-50157197	0.0109482
UTR3	12:50158227-50158232	0.00400145
UTR3	12:50158441-50158456	0.0184897
ENST00000258534	ENSG00000136048 (DRAM1)	hsa-miR-136-5p	0.898
UTR3	12:102315310-102315325	0.0364055
UTR3	12:102315903-102315928	0.00383181
UTR3	12:102317101-102317125	0.00599292
ENST00000370895	ENSG00000259030 (FPGT-TNNI3K)	hsa-miR-136-5p	0.898
UTR3	1:74836406-74836429	0.00402894
UTR3	1:74836639-74836656	0.0253856
UTR3	1:74837938-74837959	0.00660227
UTR3	1:74665507;74667002-74665515;74667010	0.0494019
UTR3	1:74819703-74819726	0.0191474
ENST00000377627	ENSG00000041988 (THAP3)	hsa-miR-136-5p	0.898
UTR3	1:6694403-6694420	0.0463441
ENST00000381679	ENSG00000159140 (SON)	hsa-miR-136-5p	0.898
UTR3	21:34929883-34929900	0.0258294
UTR3	21:34930546-34930572	0.0118716
UTR3	21:34930685-34930704	0.00563194
UTR3	21:34922102-34922122	0.0141387
UTR3	21:34923020-34923044	0.013084
ENST00000430430	ENSG00000205189 (ZBTB10)	hsa-miR-136-5p	0.898
UTR3	8:81431958-81431981	0.00975354
UTR3	8:81432082-81432109	0.0160814
UTR3	8:81434879-81434892	0.00533899
UTR3	8:81435507-81435526	0.0063707
UTR3	8:81435973-81435995	0.00240757
UTR3	8:81438430-81438453	0.00638425
ENST00000525698	ENSG00000019144 (PHLDB1)	hsa-miR-136-5p	0.898
UTR3	11:118506142-118506159	0.0171343
UTR3	11:118516304-118516315	0.00822776
UTR3	11:118516510-118516538	0.00383992
UTR3	11:118528396-118528417	0.00369665
UTR3	11:118528544-118528566	0.012502
UTR3	11:118502758;118502876-118502770;118502887	0.00825919
ENST00000545606	ENSG00000111530 (CAND1)	hsa-miR-136-5p	0.895
UTR3	12:67706716-67706739	0.0084836
UTR3	12:67706866-67706889	0.0133482
UTR3	12:67706873-67706895	0.00532371
UTR3	12:67708757-67708769	0.00125337
UTR3	12:67709390-67709409	0.00181127
UTR3	12:67710951-67710970	0.00135005
UTR3	12:67711277-67711290	0.00353759
UTR3	12:67711296-67711315	0.000371807
UTR3	12:67711436-67711456	0.00369598
UTR3	12:67713496-67713518	0.00295676
UTR3	12:67675786-67675808	0.0244153
UTR3	12:67696344-67696359	0.00626353
ENST00000610160	ENSG00000149600 (COMMD7)	hsa-miR-136-5p	0.895
UTR3	20:31292628-31292647	0.0172504
UTR3	20:31292291;31292616-31292291;31292642	0.00825089
UTR3	20:31291706-31291724	0.00331841
UTR3	20:31291483-31291508	0.00142527
UTR3	20:31291299-31291319	0.00379414
UTR3	20:31291195-31291216	0.0116473
ENST00000381052	ENSG00000049192 (ADAMTS6)	hsa-miR-136-5p	0.894
UTR3	5:64587182-64587199	0.00445572
UTR3	5:64521921-64521946	0.0133601
UTR3	5:64444640-64444662	0.0198773
UTR3	5:64766904-64766929	0.0557218
ENST00000431317	ENSG00000032219 (ARID4A)	hsa-miR-136-5p	0.894
UTR3	14:58840386-58840411	0.045557
ENST00000548221	ENSG00000123338 (NCKAP1L)	hsa-miR-136-5p	0.894
UTR3	12:54912505;54912698-54912516;54912709	0.0344209
UTR3	12:54936378-54936401	0.0103716
UTR3	12:54905599-54905622	0.00699547
ENST00000477695	ENSG00000144824 (PHLDB2)	hsa-miR-136-5p	0.893
UTR3	3:111633664-111633690	0.016311
UTR3	3:111634304-111634329	0.000816769
UTR3	3:111634610-111634630	0.00453354
UTR3	3:111634834-111634856	0.00255647
UTR3	3:111635338-111635358	0.0186373
UTR3	3:111603057-111603084	0.00970255
UTR3	3:111604234-111604253	0.0133936
ENST00000569170	ENSG00000260234 (RP11-166N6.3)	hsa-miR-136-5p	0.893
UTR3	3:150623215-150623237	0.00332023
UTR3	3:150623135-150623155	0.0421251
ENST00000436022	ENSG00000114654 (EFCC1)	hsa-miR-136-5p	0.892
UTR3	3:128759544-128759559	0.0452304
ENST00000543342	ENSG00000118600 (TMEM5)	hsa-miR-136-5p	0.892
UTR3	12:64178792-64178816	0.00849595
UTR3	12:64196079-64196100	0.0366594
ENST00000257915	ENSG00000135457 (TFCP2)	hsa-miR-136-5p	0.891
UTR3	12:51488944-51488970	0.0216825
UTR3	12:51488882-51488896	0.00349844
UTR3	12:51488666-51488687	0.00555252
UTR3	12:51488348-51488367	0.0113522
UTR3	12:51501082-51501101	0.0258949
ENST00000595310	ENSG00000269514 (DKFZP779L1853)	hsa-miR-136-5p	0.891
UTR3	12:48594153-48594170	0.0015566
UTR3	12:48594226-48594249	0.000427152
UTR3	12:48594843-48594871	0.00273673
UTR3	12:48595360-48595385	0.00202587
UTR3	12:48595788-48595808	0.038382
ENST00000265440	ENSG00000105967 (TFEC)	hsa-miR-136-5p	0.889
UTR3	7:115579304-115579330	0.0017743
UTR3	7:115578367-115578394	0.00203629
UTR3	7:115577020-115577036	0.0122294
UTR3	7:115575309-115575329	0.0286865
ENST00000327381	ENSG00000206579 (XKR4)	hsa-miR-136-5p	0.889
UTR3	8:56437393-56437420	0.00499282
UTR3	8:56443729-56443749	0.00266933
UTR3	8:56445556-56445578	0.00163674
UTR3	8:56446962-56446985	0.000793315
UTR3	8:56448778-56448795	0.00599358
UTR3	8:56454274-56454281	0.0219736
UTR3	8:56454427-56454452	0.00662165
ENST00000376057	ENSG00000162493 (PDPN)	hsa-miR-136-5p	0.889
UTR3	1:13942657-13942677	0.0447325
ENST00000438321	ENSG00000163808 (KIF15)	hsa-miR-136-5p	0.889
UTR3	3:44828060;44835709-44828066;44835728	0.00435054
UTR3	3:44835797-44835813	0.0206482
UTR3	3:44842943-44842968	0.00786726
UTR3	3:44844457-44844470	0.00188074
UTR3	3:44867670;44867867-44867681;44867878	0.00279817
UTR3	3:44893343-44893367	0.00421128
UTR3	3:44893711-44893730	0.00288964
ENST00000518477	ENSG00000132837 (DMGDH)	hsa-miR-136-5p	0.889
UTR3	5:78340135-78340154	0.00842183
UTR3	5:78329170-78329197	0.00612507
UTR3	5:78328589-78328606	0.00320686
UTR3	5:78324402-78324422	0.00493695
UTR3	5:78324393-78324409	0.00311283
UTR3	5:78317374-78317386	0.0188638
ENST00000370315	ENSG00000164430 (MB21D1)	hsa-miR-136-5p	0.888
UTR3	6:74134147-74134156	0.00614174
UTR3	6:74134122-74134145	0.00147225
UTR3	6:74133485-74133505	0.0368549
ENST00000484389	ENSG00000083544 (TDRD3)	hsa-miR-136-5p	0.888
UTR3	13:61102544-61102570	0.0444742
ENST00000255695	ENSG00000133328 (HRASLS2)	hsa-miR-136-5p	0.887
UTR3	11:63320314-63320339	0.0443268
ENST00000303460	ENSG00000180818 (HOXC10)	hsa-miR-136-5p	0.887
UTR3	12:54383995-54384022	0.0444621
ENST00000373954	ENSG00000009780 (FAM76A)	hsa-miR-136-5p	0.887
UTR3	1:28087109-28087131	0.0177853
UTR3	1:28087823-28087843	0.00449983
UTR3	1:28087870-28087892	0.00293262
UTR3	1:28087913-28087935	0.00222359
UTR3	1:28088440-28088462	0.00272475
UTR3	1:28089003-28089020	0.0125309
UTR3	1:28075643-28075661	0.0154823
ENST00000436978	ENSG00000163629 (PTPN13)	hsa-miR-136-5p	0.887
UTR3	4:87736202-87736221	0.0408194
UTR3	4:87656749-87656776	0.00659978
UTR3	4:87662887-87662914	0.00481534
UTR3	4:87687589-87687612	0.011326
UTR3	4:87691090-87691110	0.00567687
ENST00000541110	ENSG00000124496 (TRERF1)	hsa-miR-136-5p	0.886
UTR3	6:42195442-42195460	0.0106644
UTR3	6:42194646-42194674	0.00146199
UTR3	6:42192764-42192779	0.0321133
ENST00000370132	ENSG00000137992 (DBT)	hsa-miR-136-5p	0.885
UTR3	1:100656067-100656083	0.00166225
UTR3	1:100654891-100654899	0.00321447
UTR3	1:100654295-100654320	0.0047361
UTR3	1:100653880-100653903	0.00224013
UTR3	1:100652558-100652584	0.0321873
ENST00000442253	ENSG00000170915 (PAQR8)	hsa-miR-136-5p	0.885
UTR3	6:52271394-52271413	0.000988735
UTR3	6:52272499-52272513	0.0430929
ENST00000507740	ENSG00000176406 (RIMS2)	hsa-miR-136-5p	0.885
UTR3	8:105264426-105264439	0.0327863
UTR3	8:105268166-105268188	0.0113059
ENST00000339282	ENSG00000249709 (ZNF564)	hsa-miR-136-5p	0.884
UTR3	19:12636989-12637010	0.00528643
UTR3	19:12636467-12636484	0.0358085
UTR3	19:12637334-12637355	0.022457
ENST00000367964	ENSG00000162747 (FCGR3B)	hsa-miR-136-5p	0.884
UTR3	1:161594264-161594281	0.0410291
UTR3	1:161593145-161593165	0.00287725
ENST00000374692	ENSG00000095209 (TMEM38B)	hsa-miR-136-5p	0.884
UTR3	9:108536457-108536475	0.0147078
UTR3	9:108536774-108536800	0.00357782
UTR3	9:108538083-108538103	0.0189944
UTR3	9:108538633-108538647	0.00662621
ENST00000559336	ENSG00000090661 (CERS4)	hsa-miR-136-5p	0.884
UTR3	19:8327281-8327300	0.0439535
ENST00000366956	ENSG00000152104 (PTPN14)	hsa-miR-136-5p	0.883
UTR3	1:214529158-214529183	0.00479031
UTR3	1:214528991-214529011	0.000849943
UTR3	1:214528910-214528936	0.00101014
UTR3	1:214528118-214528133	0.0140689
UTR3	1:214526991-214527014	0.00145235
UTR3	1:214526426-214526447	0.000830305
UTR3	1:214526104-214526126	0.0123567
UTR3	1:214525101-214525119	0.00150347
UTR3	1:214524591-214524611	0.00102343
UTR3	1:214522666-214522686	0.0057832
ENST00000451608	ENSG00000264324 (RP11-287D1.3)	hsa-miR-136-5p	0.883
UTR3	2:74512916-74512937	0.00582536
UTR3	2:74479430-74479449	0.00171291
UTR3	2:74479355-74479380	0.000951744
UTR3	2:74475602;74477470-74475613;74477483	0.0018846
UTR3	2:74474409-74474435	0.00452953
UTR3	2:74448606;74449995-74448628;74449997	0.00684459
UTR3	2:74438856-74438883	0.0219847
ENST00000436411	ENSG00000105865 (DUS4L)	hsa-miR-136-5p	0.881
UTR3	7:107216959-107216983	0.0397643
UTR3	7:107218165-107218187	0.00366526
ENST00000526760	ENSG00000174483 (BBS1)	hsa-miR-136-5p	0.881
UTR3	11:66283349-66283362	0.0392611
UTR3	11:66291277-66291303	0.00238115
UTR3	11:66299958-66299978	0.00177854
ENST00000441290	ENSG00000128573 (FOXP2)	hsa-miR-136-5p	0.879
UTR3	7:114282493-114282516	0.00641951
UTR3	7:114282538-114282551	0.00295492
UTR3	7:114284763-114284790	0.0104266
UTR3	7:114299474;114299627-114299487;114299639	0.00618139
UTR3	7:114303534-114303551	0.00336488
UTR3	7:114305141-114305157	0.0138147
ENST00000243300	ENSG00000123572 (NRK)	hsa-miR-136-5p	0.878
UTR3	X:105199881-105199908	0.0138881
UTR3	X:105201375-105201396	0.027998
UTR3	X:105168932-105168949	0.00931487
ENST00000367667	ENSG00000143207 (RFWD2)	hsa-miR-136-5p	0.878
UTR3	1:176015416-176015436	0.00435105
UTR3	1:176012939;176015317-176012954;176015328	0.00623451
UTR3	1:176012380;176012846-176012403;176012849	0.00787503
UTR3	1:175957439-175957455	0.0244319
ENST00000524392	ENSG00000133794 (ARNTL)	hsa-miR-136-5p	0.878
UTR3	11:13402787;13407236-13402801;13407248	0.037131
UTR3	11:13408335-13408359	0.00576512
ENST00000380003	ENSG00000147894 (C9orf72)	hsa-miR-136-5p	0.877
UTR3	9:27546573-27546593	0.0374689
UTR3	9:27566911-27566927	0.0379093
ENST00000445889	ENSG00000163161 (ERCC3)	hsa-miR-136-5p	0.877
UTR3	2:128051151-128051171	0.00383866
UTR3	2:128050214-128050240	0.00266052
UTR3	2:128046398-128046424	0.0040166
UTR3	2:128044336-128044363	0.00587091
UTR3	2:128038065-128038083	0.00444153
UTR3	2:128016998-128017023	0.00696982
UTR3	2:128015240-128015263	0.014958
ENST00000521381	ENSG00000145675 (PIK3R1)	hsa-miR-136-5p	0.877
UTR3	5:67593619-67593640	0.0039457
UTR3	5:67594075-67594095	0.0229842
UTR3	5:67597548-67597574	0.0158432
ENST00000529084	ENSG00000140798 (ABCC12)	hsa-miR-136-5p	0.877
UTR3	16:48145741-48145759	0.0114622
UTR3	16:48119569-48119584	0.0314027
ENST00000261187	ENSG00000118596 (SLC16A7)	hsa-miR-136-5p	0.876
UTR3	12:60173564-60173582	0.00524971
UTR3	12:60173749-60173771	0.00537804
UTR3	12:60176176-60176197	0.0305247
UTR3	12:60169038-60169053	0.0126475
ENST00000455372	ENSG00000141873 (SLC39A3)	hsa-miR-136-5p	0.876
UTR3	19:2736382-2736401	0.030912
UTR3	19:2736190-2736201	0.00326714
UTR3	19:2735214-2735235	0.00313161
UTR3	19:2734658-2734672	0.00539669
ENST00000542806	ENSG00000107186 (MPDZ)	hsa-miR-136-5p	0.876
UTR3	9:13138003-13138030	0.0277445
UTR3	9:13119634;13121738-13119648;13121747	0.00487458
UTR3	9:13108970-13108988	0.0100519
ENST00000222402	ENSG00000078967 (UBE2D4)	hsa-miR-136-5p	0.874
UTR3	7:43993894-43993919	0.00092926
UTR3	7:43994858-43994886	0.00246004
UTR3	7:43994987-43995008	0.00480502
UTR3	7:43995471-43995490	0.034114
ENST00000316170	ENSG00000111846 (GCNT2)	hsa-miR-136-5p	0.874
UTR3	6:10627321-10627346	0.0117151
UTR3	6:10627572-10627588	0.00904346
UTR3	6:10627673-10627696	0.00892313
UTR3	6:10628648-10628666	0.0126185
ENST00000358502	ENSG00000128335 (APOL2)	hsa-miR-136-5p	0.874
UTR3	22:36623352-36623360	0.00886186
UTR3	22:36623327-36623346	0.00270932
UTR3	22:36622774-36622801	0.0308017
ENST00000396252	ENSG00000104320 (NBN)	hsa-miR-136-5p	0.874
UTR3	8:90993621-90993647	0.0115464
UTR3	8:90949304;90955481-90949303;90955498	0.018055
UTR3	8:90946828-90946842	0.00231112
UTR3	8:90946430-90946450	0.0105167
ENST00000497160	ENSG00000167377 (ZNF23)	hsa-miR-136-5p	0.873
UTR3	16:71483243-71483261	0.00289316
UTR3	16:71481710-71481732	0.003557
UTR3	16:71481697-71481718	0.00659417
UTR3	16:71481643-71481658	0.0290983
ENST00000361525	ENSG00000196482 (ESRRG)	hsa-miR-136-5p	0.872
UTR3	1:216679685-216679706	0.00456608
UTR3	1:216679235-216679251	0.0375576
ENST00000539652	ENSG00000228144 (TMBIM4)	hsa-miR-136-5p	0.872
UTR3	12:66517782-66517794	0.0420364
ENST00000549215	ENSG00000110887 (DAO)	hsa-miR-136-5p	0.872
UTR3	12:109293453-109293476	0.00674491
UTR3	12:109294180-109294204	0.00423338
UTR3	12:109294609-109294629	0.0310945
ENST00000448821	ENSG00000159899 (NPR2)	hsa-miR-136-5p	0.871
UTR3	9:35808819-35808838	0.0419255
ENST00000538714	ENSG00000052126 (PLEKHA5)	hsa-miR-136-5p	0.871
UTR3	12:19523661-19523676	0.00475458
UTR3	12:19523965-19523990	0.00258729
UTR3	12:19524122-19524133	0.00962498
UTR3	12:19524666-19524681	0.00216975
UTR3	12:19524955-19524963	0.00316992
UTR3	12:19524965-19524987	0.000362148
UTR3	12:19525741-19525760	0.0014901
UTR3	12:19526406-19526425	0.00526985
UTR3	12:19422747-19422764	0.0140495
UTR3	12:19501382-19501405	0.0240325
UTR3	12:19514558-19514574	0.0295272
ENST00000190611	ENSG00000079156 (OSBPL6)	hsa-miR-136-5p	0.87
UTR3	2:179263959-179263969	0.0417433
ENST00000262919	ENSG00000088812 (ATRN)	hsa-miR-136-5p	0.87
UTR3	20:3627831-3627859	0.00919211
UTR3	20:3630553-3630568	0.00198941
UTR3	20:3631282-3631308	0.0112012
UTR3	20:3631517-3631536	0.0186701
UTR3	20:3571922-3571941	0.00577155
ENST00000341776	ENSG00000008083 (JARID2)	hsa-miR-136-5p	0.87
UTR3	6:15520526-15520547	0.00911944
UTR3	6:15521777-15521799	0.0327152
ENST00000556551	ENSG00000258653 (RP5-1021I20.4)	hsa-miR-136-5p	0.868
UTR3	14:74361975-74361992	0.00510221
UTR3	14:74362064-74362086	0.019206
UTR3	14:74364954;74370663-74364965;74370665	0.0141969
UTR3	14:74371676-74371699	0.00304915
ENST00000394976	ENSG00000181904 (C5orf24)	hsa-miR-136-5p	0.867
UTR3	5:134191537-134191560	0.00508465
UTR3	5:134193881-134193906	0.00269502
UTR3	5:134195333-134195354	0.0335145
ENST00000399242	ENSG00000214919 (AC104472.1)	hsa-miR-136-5p	0.867
UTR3	3:155460788-155460810	0.0413042
ENST00000361131	ENSG00000198729 (PPP1R14C)	hsa-miR-136-5p	0.866
UTR3	6:150571463-150571483	0.0412684
ENST00000513321	ENSG00000109674 (NEIL3)	hsa-miR-136-5p	0.866
UTR3	4:178256879-178256906	0.0345343
UTR3	4:178257396-178257417	0.00573056
UTR3	4:178231120-178231141	0.00727886
ENST00000317449	ENSG00000177363 (LRRN4CL)	hsa-miR-136-5p	0.865
UTR3	11:62454962-62454984	0.0387325
UTR3	11:62454822-62454846	0.0023862
ENST00000366844	ENSG00000154380 (ENAH)	hsa-miR-136-5p	0.865
UTR3	1:225685364-225685390	0.0265635
UTR3	1:225678731-225678747	0.00408566
UTR3	1:225678241-225678260	0.000745968
UTR3	1:225677848-225677867	0.00216458
UTR3	1:225677616-225677635	0.000701351
UTR3	1:225677125-225677147	0.00406807
UTR3	1:225676197-225676212	0.00140498
UTR3	1:225688731-225688756	0.00985077
ENST00000374897	ENSG00000204267 (TAP2)	hsa-miR-136-5p	0.865
UTR3	6:32796510-32796533	0.00404971
UTR3	6:32795865-32795888	0.00293163
UTR3	6:32795859-32795882	0.00132179
UTR3	6:32794113-32794135	0.00647284
UTR3	6:32793627-32793648	0.022272
UTR3	6:32797723-32797741	0.0282283
ENST00000421743	ENSG00000117152 (RGS4)	hsa-miR-136-5p	0.865
UTR3	1:163045283-163045309	0.00289439
UTR3	1:163045868-163045895	0.0338694
UTR3	1:163046163-163046187	0.00425694
ENST00000457679	ENSG00000003393 (ALS2)	hsa-miR-136-5p	0.865
UTR3	2:202582909-202582923	0.0344909
UTR3	2:202566513-202566523	0.00654304
ENST00000490820	ENSG00000137504 (CREBZF)	hsa-miR-136-5p	0.865
UTR3	11:85372640-85372659	0.00235321
UTR3	11:85371463-85371475	0.0341685
UTR3	11:85371155-85371182	0.00448475
ENST00000444149	ENSG00000234284 (ZNF879)	hsa-miR-136-5p	0.864
UTR3	5:178460851-178460870	0.0409591
ENST00000506143	ENSG00000206384 (COL6A6)	hsa-miR-136-5p	0.864
UTR3	3:130313251;130317209-130313263;130317222	0.00423362
UTR3	3:130380797-130380822	0.0217413
UTR3	3:130394489-130394502	0.0099842
UTR3	3:130394909-130394922	0.00244111
UTR3	3:130395425-130395444	0.00251058
ENST00000378076	ENSG00000077943 (ITGA8)	hsa-miR-136-5p	0.863
UTR3	10:15559039-15559063	0.00848063
UTR3	10:15558205-15558230	0.00205117
UTR3	10:15556363-15556379	0.0278848
UTR3	10:15719630;15720721-15719636;15720736	0.0176862
ENST00000536984	ENSG00000081138 (CDH7)	hsa-miR-136-5p	0.863
UTR3	18:63530301-63530326	0.00257611
UTR3	18:63531271-63531287	0.0297755
UTR3	18:63489393-63489412	0.0226981
UTR3	18:63491956-63491981	0.0192266
UTR3	18:63525163-63525184	0.00781017
ENST00000607772	ENSG00000153721 (CNKSR3)	hsa-miR-136-5p	0.863
UTR3	6:154726087-154726111	0.00202397
UTR3	6:154725956-154725964	0.00194575
UTR3	6:154725931-154725956	0.000273863
UTR3	6:154725311-154725327	0.00184958
UTR3	6:154725303-154725318	0.00030885
UTR3	6:154724867-154724888	0.00128717
UTR3	6:154724366-154724386	0.00485659
UTR3	6:154722919-154722941	0.00109738
UTR3	6:154721815-154721839	0.00114593
UTR3	6:154720178-154720203	0.00103596
UTR3	6:154717256-154717279	0.00508054
UTR3	6:154716427-154716452	0.00170557
UTR3	6:154713334-154713342	0.00252009
UTR3	6:154713309-154713334	0.000375356
UTR3	6:154712295-154712315	0.00167959
UTR3	6:154710791-154710809	0.00789258
UTR3	6:154754618-154754631	0.0368711
ENST00000560223	ENSG00000140368 (PSTPIP1)	hsa-miR-136-5p	0.862
UTR3	15:77310560-77310572	0.00357002
UTR3	15:77317647;77317839-77317659;77317846	0.0327777
UTR3	15:77320236-77320256	0.00427449
ENST00000002596	ENSG00000002587 (HS3ST1)	hsa-miR-136-5p	0.861
UTR3	4:11400521-11400544	0.0209874
UTR3	4:11400103-11400124	0.00341979
UTR3	4:11399724-11399749	0.00268759
UTR3	4:11399606-11399631	0.00136897
UTR3	4:11398471-11398488	0.000908336
UTR3	4:11397543-11397558	0.00174752
UTR3	4:11396817-11396839	0.0014791
UTR3	4:11396613-11396629	0.00128025
UTR3	4:11396315-11396339	0.00589932
UTR3	4:11396240-11396256	0.000778691
ENST00000273963	ENSG00000145332 (KLHL8)	hsa-miR-136-5p	0.861
UTR3	4:88084452-88084475	0.0194211
UTR3	4:88082810-88082833	0.0126209
UTR3	4:88116499-88116524	0.0350038
UTR3	4:88091263-88091287	0.0147314
ENST00000367397	ENSG00000134376 (CRB1)	hsa-miR-136-5p	0.861
UTR3	1:197408255-197408282	0.0246332
UTR3	1:197409769-197409782	0.00425881
UTR3	1:197411329-197411345	0.00365485
UTR3	1:197413395-197413411	0.0034064
UTR3	1:197397132;197398579-197397131;197398600	0.00913537
UTR3	1:197404647-197404672	0.0127826
UTR3	1:197407721-197407741	0.00861146
ENST00000490994	ENSG00000138115 (CYP2C8)	hsa-miR-136-5p	0.861
UTR3	10:96827343-96827360	0.0127737
UTR3	10:96818095-96818111	0.0195712
UTR3	10:96797026-96797051	0.00823027
ENST00000521500	ENSG00000253207 (RP11-67H2.1)	hsa-miR-136-5p	0.861
UTR3	8:114628151-114628178	0.00460274
UTR3	8:114628980-114628999	0.0358688
ENST00000237380	ENSG00000118579 (MED28)	hsa-miR-136-5p	0.86
UTR3	4:17626502-17626515	0.0113572
UTR3	4:17627945-17627971	0.00146262
UTR3	4:17628607-17628615	0.00326274
UTR3	4:17628874-17628899	0.00591187
UTR3	4:17631965-17631977	0.00262364
UTR3	4:17633554-17633568	0.00933837
UTR3	4:17634574-17634597	0.00102667
UTR3	4:17635030-17635043	0.00305639
UTR3	4:17635116-17635134	0.00227806
ENST00000239449	ENSG00000120327 (PCDHB14)	hsa-miR-136-5p	0.86
UTR3	5:140605682-140605704	0.0384566
UTR3	5:140603529-140603542	0.0138254
ENST00000443774	ENSG00000225899 (FRG2B)	hsa-miR-136-5p	0.86
UTR3	10:135438193-135438213	0.0052091
UTR3	10:135437881-135437901	0.0180916
UTR3	10:135437617-135437636	0.0170797
ENST00000268912	ENSG00000141194 (OR4D1)	hsa-miR-136-5p	0.859
UTR3	17:56233499-56233515	0.0402754
ENST00000366481	ENSG00000162722 (TRIM58)	hsa-miR-136-5p	0.859
UTR3	1:248039813-248039839	0.00446326
UTR3	1:248039976-248039997	0.0358383
ENST00000562513	ENSG00000102901 (CENPT)	hsa-miR-136-5p	0.859
UTR3	16:67863865-67863876	0.00451157
UTR3	16:67863810-67863822	0.011664
UTR3	16:67862599-67862621	0.00740587
UTR3	16:67862229-67862247	0.0166508
ENST00000328664	ENSG00000187010 (RHD)	hsa-miR-136-5p	0.858
UTR3	1:25655517-25655542	0.00214764
UTR3	1:25655536-25655557	0.0362947
UTR3	1:25656175-25656197	0.00172478
ENST00000360742	ENSG00000129696 (TTI2)	hsa-miR-136-5p	0.858
UTR3	8:33356628-33356652	0.0400662
ENST00000373481	ENSG00000162522 (KIAA1522)	hsa-miR-136-5p	0.858
UTR3	1:33240368-33240383	0.0387531
UTR3	1:33237980-33237991	0.00996789
ENST00000561908	ENSG00000261611 (AC010547.9)	hsa-miR-136-5p	0.858
UTR3	16:71483243-71483261	0.00178175
UTR3	16:71481710-71481732	0.00353396
UTR3	16:71481697-71481718	0.0064549
UTR3	16:71481643-71481658	0.0283843
ENST00000338957	ENSG00000102053 (ZC3H12B)	hsa-miR-136-5p	0.857
UTR3	X:64723386-64723402	0.0134641
UTR3	X:64723524-64723549	0.00170107
UTR3	X:64724611-64724635	0.00579019
UTR3	X:64726171-64726196	0.0168099
UTR3	X:64708707-64708720	0.016152
ENST00000446228	ENSG00000144290 (SLC4A10)	hsa-miR-136-5p	0.857
UTR3	2:162758610-162758636	0.00696975
UTR3	2:162760553-162760568	0.00947786
UTR3	2:162799328-162799355	0.00610799
UTR3	2:162799404;162804076-162799407;162804097	0.00258142
UTR3	2:162815004-162815025	0.0135113
UTR3	2:162481043-162481061	0.00999473
ENST00000455539	ENSG00000003147 (ICA1)	hsa-miR-136-5p	0.857
UTR3	7:8257947-8257971	0.0399351
ENST00000482512	ENSG00000173230 (GOLGB1)	hsa-miR-136-5p	0.857
UTR3	3:121417549-121417573	0.00398317
UTR3	3:121417379-121417400	0.00209711
UTR3	3:121414339-121414350	0.0118218
UTR3	3:121414152-121414164	0.00888479
UTR3	3:121396291;121400534-121396297;121400544	0.00342863
UTR3	3:121386953-121386981	0.00975229
ENST00000544741	ENSG00000255639 (RP11-234B24.6)	hsa-miR-136-5p	0.857
UTR3	12:4848479;4853683-4848495;4853685	0.0399759
ENST00000251871	ENSG00000042429 (MED17)	hsa-miR-136-5p	0.856
UTR3	11:93545630-93545657	0.0027111
UTR3	11:93546459-93546485	0.0194618
UTR3	11:93546911-93546936	0.00175178
UTR3	11:93547531-93547547	0.00562506
UTR3	11:93545105-93545122	0.0151362
UTR3	11:93545169-93545194	0.0408106
ENST00000369485	ENSG00000111880 (RNGTT)	hsa-miR-136-5p	0.856
UTR3	6:89321172-89321186	0.00708199
UTR3	6:89320520-89320539	0.0327983
ENST00000328023	ENSG00000182352 (C17orf77)	hsa-miR-136-5p	0.855
UTR3	17:72588976-72588988	0.0192096
UTR3	17:72589632-72589651	0.00501548
UTR3	17:72589986-72590007	0.00725077
UTR3	17:72590035-72590047	0.00824219
ENST00000357308	ENSG00000198380 (GFPT1)	hsa-miR-136-5p	0.855
UTR3	2:69551962-69551968	0.00467207
UTR3	2:69547910-69547918	0.00593982
UTR3	2:69547542-69547567	0.0291422
ENST00000370447	ENSG00000162664 (ZNF326)	hsa-miR-136-5p	0.855
UTR3	1:90494410-90494434	0.00112985
UTR3	1:90497143-90497168	0.00121541
UTR3	1:90497449-90497469	0.00715614
UTR3	1:90497904-90497929	0.00242527
UTR3	1:90499693-90499711	0.00148103
UTR3	1:90501057-90501069	0.026261
ENST00000389484	ENSG00000168702 (LRP1B)	hsa-miR-136-5p	0.855
UTR3	2:141660711-141660730	0.00549808
UTR3	2:141298635-141298657	0.00475073
UTR3	2:141128777-141128802	0.0198503
UTR3	2:141072636-141072663	0.0317029
UTR3	2:141072528-141072538	0.00619872
UTR3	2:141055455-141055466	0.0210582
UTR3	2:140995828-140995842	0.0268195
ENST00000397479	ENSG00000134115 (CNTN6)	hsa-miR-136-5p	0.855
UTR3	3:1269541-1269563	0.00436667
UTR3	3:1414091-1414108	0.0115976
UTR3	3:1418703-1418721	0.00314409
UTR3	3:1425028-1425035	0.0205476
ENST00000444298	ENSG00000144481 (TRPM8)	hsa-miR-136-5p	0.855
UTR3	2:234863817-234863838	0.00698535
UTR3	2:234905129-234905148	0.00776177
UTR3	2:234923262-234923278	0.0249553
ENST00000257868	ENSG00000135414 (GDF11)	hsa-miR-136-5p	0.854
UTR3	12:56144031-56144046	0.0365898
UTR3	12:56145067-56145094	0.00292137
ENST00000280481	ENSG00000150893 (FREM2)	hsa-miR-136-5p	0.854
UTR3	13:39455003-39455017	0.00786202
UTR3	13:39455046-39455065	0.0211374
UTR3	13:39457018-39457043	0.00120761
UTR3	13:39459903-39459925	0.00838153
UTR3	13:39264586-39264612	0.0072075
ENST00000360647	ENSG00000163848 (ZNF148)	hsa-miR-136-5p	0.854
UTR3	3:124951106-124951126	0.0223972
UTR3	3:124949036-124949061	0.00221567
UTR3	3:124948612-124948632	0.0104374
UTR3	3:124948569-124948587	0.000835992
UTR3	3:124945355-124945382	0.00366294
ENST00000453744	ENSG00000109332 (UBE2D3)	hsa-miR-136-5p	0.854
UTR3	4:103718303-103718329	0.029982
UTR3	4:103717430-103717458	0.00961508
ENST00000519783	ENSG00000145736 (GTF2H2)	hsa-miR-136-5p	0.854
UTR3	5:70351225-70351230	0.00992487
UTR3	5:70337353-70337375	0.0273012
UTR3	5:70330913-70330939	0.00230068
ENST00000261798	ENSG00000113712 (CSNK1A1)	hsa-miR-136-5p	0.852
UTR3	5:148872998-148873005	0.00250908
UTR3	5:148872496-148872518	0.0140341
UTR3	5:148871768-148871796	0.0227365
ENST00000274853	ENSG00000146112 (PPP1R18)	hsa-miR-136-5p	0.852
UTR3	6:30644175-30644192	0.0363788
UTR3	6:30653218-30653244	0.0115866
UTR3	6:30653071-30653094	0.00824596
ENST00000294312	ENSG00000162344 (FGF19)	hsa-miR-136-5p	0.852
UTR3	11:69513015-69513028	0.0392695
ENST00000540830	ENSG00000166037 (CEP57)	hsa-miR-136-5p	0.852
UTR3	11:95546705-95546729	0.0361761
UTR3	11:95562392-95562418	0.00309304
ENST00000253861	ENSG00000131558 (EXOC4)	hsa-miR-136-5p	0.851
UTR3	7:133749980-133750003	0.00295872
UTR3	7:133750467-133750486	0.0361679
ENST00000372314	ENSG00000126878 (AIF1L)	hsa-miR-136-5p	0.851
UTR3	9:133987042;133989964-133987050;133989978	0.0168886
UTR3	9:133993150-133993171	0.0199139
UTR3	9:133996111-133996133	0.0023407
ENST00000427814	ENSG00000153814 (JAZF1)	hsa-miR-136-5p	0.851
UTR3	7:27871945-27871965	0.0381694
UTR3	7:27880370-27880396	0.00732743
ENST00000429888	ENSG00000114857 (NKTR)	hsa-miR-136-5p	0.851
UTR3	3:42672766-42672782	0.00536308
UTR3	3:42676824-42676847	0.0266112
UTR3	3:42680526-42680552	0.00285749
UTR3	3:42680563-42680586	0.00160975
UTR3	3:42689432-42689459	0.0027932
ENST00000367287	ENSG00000134375 (TIMM17A)	hsa-miR-136-5p	0.85
UTR3	1:201939385-201939406	0.0044091
UTR3	1:201939624-201939645	0.0346285
ENST00000262120	ENSG00000128791 (TWSG1)	hsa-miR-136-5p	0.849
UTR3	18:9402179-9402206	0.0389513
ENST00000261250	ENSG00000047621 (C12orf4)	hsa-miR-136-5p	0.848
UTR3	12:4598648-4598667	0.00412046
UTR3	12:4597889-4597907	0.0110789
UTR3	12:4597458-4597475	0.00667421
UTR3	12:4597114-4597137	0.00488102
UTR3	12:4614526;4626227-4614546;4626230	0.0603553
ENST00000289407	ENSG00000158457 (TSPAN33)	hsa-miR-136-5p	0.848
UTR3	7:128807787-128807801	0.0388315
ENST00000429690	ENSG00000163145 (C1QTNF7)	hsa-miR-136-5p	0.848
UTR3	4:15445315-15445339	0.0196805
UTR3	4:15446382-15446408	0.00114197
UTR3	4:15446957-15446977	0.0179335
ENST00000555944	ENSG00000088833 (NSFL1C)	hsa-miR-136-5p	0.848
UTR3	20:1435665;1438845-1435682;1438850	0.00628036
UTR3	20:1433734-1433752	0.0145226
UTR3	20:1433689-1433713	0.0078652
UTR3	20:1433215-1433235	0.0100946
ENST00000262033	ENSG00000110958 (PTGES3)	hsa-miR-136-5p	0.847
UTR3	12:57057610-57057626	0.00775992
UTR3	12:57057314-57057332	0.0309229
ENST00000431807	ENSG00000144395 (CCDC150)	hsa-miR-136-5p	0.847
UTR3	2:197585351-197585374	0.00198714
UTR3	2:197594531-197594546	0.0366888
ENST00000507026	ENSG00000164258 (NDUFS4)	hsa-miR-136-5p	0.847
UTR3	5:52869562;52899282-52869561;52899305	0.00838421
UTR3	5:52942133-52942157	0.00935907
UTR3	5:52942161-52942186	0.0137176
UTR3	5:52954436;52978948-52954454;52978954	0.00720701
ENST00000571804	ENSG00000126602 (TRAP1)	hsa-miR-136-5p	0.847
UTR3	16:3736042-3736063	0.0343368
UTR3	16:3727595-3727614	0.00434696
ENST00000574453	ENSG00000141503 (MINK1)	hsa-miR-136-5p	0.847
UTR3	17:4784543;4787658-4784552;4787670	0.0148334
UTR3	17:4790433-4790458	0.0047355
UTR3	17:4799086-4799105	0.00346679
UTR3	17:4799758-4799783	0.00505184
UTR3	17:4801095-4801118	0.0105463
ENST00000311131	ENSG00000175591 (P2RY2)	hsa-miR-136-5p	0.846
UTR3	11:72946637-72946657	0.00500281
UTR3	11:72946657-72946681	0.0335549
ENST00000368533	ENSG00000143549 (TPM3)	hsa-miR-136-5p	0.846
UTR3	1:154128367-154128387	0.038606
ENST00000378108	ENSG00000204957 (AC006486.1)	hsa-miR-136-5p	0.846
UTR3	19:42747831-42747848	0.0110924
UTR3	19:42748779-42748802	0.0220977
UTR3	19:42747116-42747141	0.00514675
UTR3	19:42747189-42747206	0.00750391
UTR3	19:42747244-42747269	0.00765503
UTR3	19:42747365-42747390	0.0120374
ENST00000429705	ENSG00000163788 (SNRK)	hsa-miR-136-5p	0.846
UTR3	3:43390323-43390338	0.0385401
ENST00000547861	ENSG00000139537 (CCDC65)	hsa-miR-136-5p	0.846
UTR3	12:49308296-49308321	0.0079179
UTR3	12:49310801-49310819	0.00683701
UTR3	12:49310834-49310859	0.00725636
UTR3	12:49314962-49314977	0.0165749
ENST00000282588	ENSG00000213949 (ITGA1)	hsa-miR-136-5p	0.845
UTR3	5:52251904-52251925	0.00594695
UTR3	5:52252008-52252025	0.00096903
UTR3	5:52252393-52252411	0.00502796
UTR3	5:52253006-52253017	0.00138162
UTR3	5:52254246-52254271	0.00492406
UTR3	5:52160659-52160677	0.0260657
UTR3	5:52248255-52248275	0.0563448
ENST00000357721	ENSG00000139160 (METTL20)	hsa-miR-136-5p	0.845
UTR3	12:31821203-31821223	0.0141307
UTR3	12:31821444-31821452	0.00625598
UTR3	12:31821459-31821478	0.00114036
UTR3	12:31822357-31822370	0.00137414
UTR3	12:31822579-31822604	0.00103835
UTR3	12:31822781-31822806	0.000904983
UTR3	12:31823105-31823119	0.00114621
UTR3	12:31823435-31823454	0.00124844
UTR3	12:31823584-31823604	0.00254066
UTR3	12:31824230-31824254	0.00869952
ENST00000560801	ENSG00000134160 (TRPM1)	hsa-miR-136-5p	0.845
UTR3	15:31354802-31354829	0.0301052
UTR3	15:31339397-31339423	0.0060983
UTR3	15:31332524-31332540	0.00221151
ENST00000609129	ENSG00000273274 (ZBTB8B)	hsa-miR-136-5p	0.845
UTR3	1:32952336-32952362	0.00101601
UTR3	1:32953641-32953660	0.00171874
UTR3	1:32954399-32954424	0.00471479
UTR3	1:32954425-32954450	0.000341153
UTR3	1:32954984-32955007	0.00230708
UTR3	1:32956218-32956243	0.000854769
UTR3	1:32957923-32957931	0.00462269
UTR3	1:32957932-32957956	0.000565607
UTR3	1:32958307-32958331	0.00678281
UTR3	1:32958774-32958796	0.000907986
UTR3	1:32959453-32959468	0.00107511
UTR3	1:32960428-32960452	0.00078205
UTR3	1:32961599-32961620	0.0127848
ENST00000361085	ENSG00000075407 (ZNF37A)	hsa-miR-136-5p	0.844
UTR3	10:38408325-38408348	0.0158877
UTR3	10:38409038-38409055	0.00241152
UTR3	10:38410594-38410609	0.00214776
UTR3	10:38413042-38413065	0.00716178
UTR3	10:38414376-38414398	0.00667183
UTR3	10:38414409-38414431	0.00397826
ENST00000367674	ENSG00000116147 (TNR)	hsa-miR-136-5p	0.844
UTR3	1:175291883-175291908	0.00215275
UTR3	1:175291520-175291541	0.00290474
UTR3	1:175290442-175290457	0.00140581
UTR3	1:175286580-175286594	0.0013348
UTR3	1:175284567-175284580	0.0286576
UTR3	1:175306762-175306781	0.0126077
ENST00000374299	ENSG00000165349 (SLC7A3)	hsa-miR-136-5p	0.844
UTR3	X:70145617-70145636	0.0383168
ENST00000395472	ENSG00000180008 (SOCS4)	hsa-miR-136-5p	0.844
UTR3	14:55512122-55512140	0.00392953
UTR3	14:55512368-55512387	0.0131917
UTR3	14:55513835-55513857	0.0017037
UTR3	14:55514670-55514692	0.000913054
UTR3	14:55515327-55515345	0.0151843
UTR3	14:55515527-55515542	0.00341274
ENST00000264033	ENSG00000110395 (CBL)	hsa-miR-136-5p	0.843
UTR3	11:119170639-119170663	0.0328151
UTR3	11:119175356-119175364	0.00283318
UTR3	11:119175364-119175389	0.000330856
UTR3	11:119177824-119177848	0.00119876
UTR3	11:119156195-119156222	0.00735639
ENST00000395996	ENSG00000132549 (VPS13B)	hsa-miR-136-5p	0.843
UTR3	8:100654061-100654081	0.002939
UTR3	8:100711954-100711975	0.00311957
UTR3	8:100733150-100733169	0.00414049
UTR3	8:100779169-100779185	0.0114707
UTR3	8:100821721-100821748	0.00635789
UTR3	8:100880689;100883013-100880693;100883027	0.0021138
UTR3	8:100883912;100887646-100883925;100887656	0.00247325
UTR3	8:100888357-100888374	0.00412066
UTR3	8:100148949-100148964	0.0102583
ENST00000277225	ENSG00000148143 (ZNF462)	hsa-miR-136-5p	0.84
UTR3	9:109773926-109773942	0.0314413
UTR3	9:109774172-109774195	0.00436156
UTR3	9:109765626-109765646	0.0129323
ENST00000483398	ENSG00000143514 (TP53BP2)	hsa-miR-136-5p	0.84
UTR3	1:223983934-223983953	0.0100652
UTR3	1:223976815-223976841	0.00707116
UTR3	1:223976744-223976756	0.0130729
UTR3	1:223972013;223976710-223972016;223976723	0.00756322
ENST00000240316	ENSG00000121058 (COIL)	hsa-miR-136-5p	0.839
UTR3	17:55015988-55016001	0.0271031
UTR3	17:55015712-55015739	0.00760049
UTR3	17:55019434-55019454	0.0191505
ENST00000371655	ENSG00000169213 (RAB3B)	hsa-miR-136-5p	0.839
UTR3	1:52382719-52382746	0.00169965
UTR3	1:52381026-52381041	0.00148655
UTR3	1:52380885-52380902	0.00438087
UTR3	1:52380517-52380534	0.00149776
UTR3	1:52379450-52379469	0.0130997
UTR3	1:52377185-52377209	0.002292
UTR3	1:52375652-52375678	0.0132418
ENST00000394232	ENSG00000185518 (SV2B)	hsa-miR-136-5p	0.839
UTR3	15:91837221-91837244	0.00186586
UTR3	15:91839640-91839651	0.000756795
UTR3	15:91841734-91841757	0.0314519
UTR3	15:91842908-91842927	0.000818671
UTR3	15:91843201-91843213	0.00281313
ENST00000422875	ENSG00000160218 (TRAPPC10)	hsa-miR-136-5p	0.839
UTR3	21:45483476-45483501	0.0255368
UTR3	21:45494315-45494335	0.00251281
UTR3	21:45502944-45502971	0.00136218
UTR3	21:45506735-45506757	0.00305303
UTR3	21:45518267-45518286	0.00392536
UTR3	21:45452027-45452050	0.00869413
ENST00000253401	ENSG00000131089 (ARHGEF9)	hsa-miR-136-5p	0.838
UTR3	X:62857123-62857147	0.00220517
UTR3	X:62856767-62856785	0.00195281
UTR3	X:62856256-62856279	0.00163982
UTR3	X:62855445-62855467	0.00406662
UTR3	X:62854870-62854892	0.0277206
ENST00000265843	ENSG00000110723 (EXPH5)	hsa-miR-136-5p	0.838
UTR3	11:108379199-108379218	0.00112438
UTR3	11:108378897-108378905	0.00180053
UTR3	11:108378709-108378729	0.00201949
UTR3	11:108377683-108377708	0.000884679
UTR3	11:108376847-108376864	0.0317816
ENST00000286794	ENSG00000156269 (NAA11)	hsa-miR-136-5p	0.837
UTR3	4:80237969-80237992	0.0332395
UTR3	4:80246849-80246870	0.0253483
ENST00000289361	ENSG00000026950 (BTN3A1)	hsa-miR-136-5p	0.837
UTR3	6:26414278-26414301	0.0245242
UTR3	6:26414582-26414604	0.00289572
UTR3	6:26414935-26414943	0.0076742
UTR3	6:26414943-26414967	0.00235115
ENST00000323816	ENSG00000007237 (GAS7)	hsa-miR-136-5p	0.837
UTR3	17:9818757-9818775	0.00164204
UTR3	17:9816290-9816313	0.00779153
UTR3	17:9815508-9815528	0.0255516
UTR3	17:9815385-9815413	0.00115889
UTR3	17:9815347-9815370	0.00127649
ENST00000332958	ENSG00000185002 (RFX6)	hsa-miR-136-5p	0.837
UTR3	6:117252816-117252831	0.0135996
UTR3	6:117253233-117253257	0.0191742
UTR3	6:117246813;117248190-117246822;117248200	0.0280057
ENST00000373985	ENSG00000185532 (PRKG1)	hsa-miR-136-5p	0.837
UTR3	10:54054565-54054579	0.00153098
UTR3	10:54055187-54055202	0.00226647
UTR3	10:54055635-54055660	0.00185905
UTR3	10:54056024-54056047	0.00432598
UTR3	10:53814246-53814262	0.0343451
UTR3	10:54048709-54048732	0.0605185
ENST00000327767	ENSG00000183718 (TRIM52)	hsa-miR-136-5p	0.836
UTR3	5:180683636-180683655	0.0373257
ENST00000367558	ENSG00000143333 (RGS16)	hsa-miR-136-5p	0.836
UTR3	1:182568934-182568959	0.00291756
UTR3	1:182568342-182568370	0.00232435
UTR3	1:182567851-182567873	0.0292034
UTR3	1:182571261;182571555-182571267;182571574	0.0182477
ENST00000379558	ENSG00000189350 (FAM179A)	hsa-miR-136-5p	0.836
UTR3	2:29275507-29275526	0.00374887
UTR3	2:29275563-29275585	0.012748
UTR3	2:29279422-29279441	0.00113463
UTR3	2:29279876-29279897	0.000935763
UTR3	2:29280363-29280390	0.00215731
UTR3	2:29282282-29282297	0.0103986
UTR3	2:29282416-29282442	0.000897541
UTR3	2:29283134-29283159	0.00131976
UTR3	2:29283630-29283650	0.00395421
ENST00000452398	ENSG00000183960 (KCNH8)	hsa-miR-136-5p	0.836
UTR3	3:19436751-19436769	0.0341329
UTR3	3:19575034-19575054	0.00173692
UTR3	3:19575126-19575147	0.00147906
ENST00000309971	ENSG00000119392 (GLE1)	hsa-miR-136-5p	0.835
UTR3	9:131303659-131303682	0.0356321
UTR3	9:131285065-131285090	0.0107308
ENST00000251081	ENSG00000134755 (DSC2)	hsa-miR-136-5p	0.834
UTR3	18:28647424-28647449	0.0042653
UTR3	18:28646072-28646097	0.0328022
ENST00000361897	ENSG00000198929 (NOS1AP)	hsa-miR-136-5p	0.834
UTR3	1:162338665-162338684	0.0090003
UTR3	1:162339309-162339326	0.00208994
UTR3	1:162339408-162339422	0.0191098
UTR3	1:162339796-162339823	0.00429596
UTR3	1:162339899-162339924	0.00253671
ENST00000526623	ENSG00000254614 (AP003068.23)	hsa-miR-136-5p	0.834
UTR3	11:64947896-64947921	0.0370858
ENST00000537064	ENSG00000177084 (POLE)	hsa-miR-136-5p	0.834
UTR3	12:133249759-133249775	0.00401865
UTR3	12:133245041-133245066	0.00228366
UTR3	12:133241962-133241979	0.00434196
UTR3	12:133241027-133241045	0.00310775
UTR3	12:133226419-133226446	0.00197707
UTR3	12:133226008-133226034	0.000500088
UTR3	12:133219159-133219182	0.000982115
UTR3	12:133218814-133218835	0.00498044
UTR3	12:133218364-133218382	0.00136794
UTR3	12:133214613-133214630	0.00352479
UTR3	12:133208921-133208942	0.00707521
UTR3	12:133201318-133201337	0.00291145
ENST00000607628	ENSG00000162290 (DCP1A)	hsa-miR-136-5p	0.834
UTR3	3:53321428-53321447	0.0234846
UTR3	3:53320600-53320627	0.0085836
UTR3	3:53319525-53319537	0.00369144
UTR3	3:53326753-53326775	0.00863899
ENST00000371142	ENSG00000077147 (TM9SF3)	hsa-miR-136-5p	0.833
UTR3	10:98281258-98281283	0.0315182
UTR3	10:98321866-98321873	0.031137
ENST00000592782	ENSG00000136448 (NMT1)	hsa-miR-136-5p	0.833
UTR3	17:43183285-43183307	0.0282146
UTR3	17:43184297-43184320	0.00130469
UTR3	17:43185110-43185123	0.00310524
UTR3	17:43185930-43185956	0.00439865
ENST00000293217	ENSG00000161533 (ACOX1)	hsa-miR-136-5p	0.832
UTR3	17:73942702-73942720	0.0272541
UTR3	17:73942081-73942100	0.00178312
UTR3	17:73940280-73940303	0.000835731
UTR3	17:73939864-73939888	0.00145978
UTR3	17:73939288-73939296	0.00261701
UTR3	17:73939131-73939151	0.00285279
ENST00000258399	ENSG00000135913 (USP37)	hsa-miR-136-5p	0.831
UTR3	2:219319324-219319341	0.0181558
UTR3	2:219318789-219318808	0.00238077
UTR3	2:219317480-219317498	0.00253131
UTR3	2:219315596-219315619	0.00613224
UTR3	2:219315106-219315126	0.00754855
ENST00000271450	ENSG00000143226 (FCGR2A)	hsa-miR-136-5p	0.831
UTR3	1:161488002-161488027	0.0344676
UTR3	1:161488428-161488453	0.00223468
ENST00000374601	ENSG00000204219 (TCEA3)	hsa-miR-136-5p	0.831
UTR3	1:23730085-23730106	0.0366951
ENST00000412285	ENSG00000081377 (CDC14B)	hsa-miR-136-5p	0.831
UTR3	9:99265901-99265926	0.0141721
UTR3	9:99265884-99265910	0.00445239
UTR3	9:99265665-99265691	0.00531153
UTR3	9:99264770-99264783	0.00102424
UTR3	9:99296809;99301360-99296824;99301366	0.0467213
UTR3	9:99284857-99284871	0.00978626
ENST00000420770	ENSG00000009709 (PAX7)	hsa-miR-136-5p	0.831
UTR3	1:19071606-19071627	0.00388766
UTR3	1:19071706-19071722	0.00240274
UTR3	1:19074623-19074635	0.00490401
UTR3	1:19074731-19074751	0.00606308
UTR3	1:19075228-19075253	0.0194621
ENST00000201031	ENSG00000087510 (TFAP2C)	hsa-miR-136-5p	0.83
UTR3	20:55214222-55214244	0.0283581
UTR3	20:55209208-55209225	0.0149592
UTR3	20:55213033-55213054	0.0281717
ENST00000373414	ENSG00000240224 (UGT1A5)	hsa-miR-136-5p	0.829
UTR3	2:234681704-234681731	0.00346007
UTR3	2:234681815-234681837	0.0330066
ENST00000426639	ENSG00000171502 (COL24A1)	hsa-miR-136-5p	0.829
UTR3	1:86341014;86342805-86341013;86342826	0.0021027
UTR3	1:86334270-86334286	0.00693419
UTR3	1:86308046-86308060	0.00382266
UTR3	1:86282530-86282557	0.00180803
UTR3	1:86200641;86203079-86200647;86203097	0.00730042
UTR3	1:86200634;86203079-86200647;86203083	0.00246458
UTR3	1:86195882-86195896	0.00748845
UTR3	1:86590563-86590588	0.0158579
UTR3	1:86426557;86426932-86426563;86426937	0.0107321
ENST00000533486	ENSG00000137502 (RAB30)	hsa-miR-136-5p	0.829
UTR3	11:82692997-82693009	0.00576227
UTR3	11:82692721-82692741	0.00644095
UTR3	11:82691821-82691839	0.0120012
UTR3	11:82690263-82690286	0.00264347
UTR3	11:82686644-82686666	0.00967756
ENST00000303592	ENSG00000168135 (KCNJ4)	hsa-miR-136-5p	0.828
UTR3	22:38822350-38822364	0.0364139
ENST00000303697	ENSG00000170959 (DCDC1)	hsa-miR-136-5p	0.828
UTR3	11:30900239;30902705-30900258;30902711	0.00171923
UTR3	11:30885997-30886022	0.0223322
UTR3	11:30885664-30885672	0.00628922
UTR3	11:30885639-30885664	0.00174544
UTR3	11:30914412-30914425	0.0254458
ENST00000371036	ENSG00000118473 (SGIP1)	hsa-miR-136-5p	0.828
UTR3	1:67208807-67208819	0.0268446
UTR3	1:67210631-67210647	0.00551968
UTR3	1:67206386-67206405	0.0236208
ENST00000380486	ENSG00000157617 (C2CD2)	hsa-miR-136-5p	0.828
UTR3	21:43308663-43308680	0.00732036
UTR3	21:43307877-43307882	0.00139259
UTR3	21:43307383-43307407	0.00235972
UTR3	21:43307070-43307081	0.00385136
UTR3	21:43307045-43307069	0.000481433
UTR3	21:43306918-43306938	0.00424803
UTR3	21:43306160-43306181	0.0138076
UTR3	21:43305388-43305401	0.00289502
ENST00000499666	ENSG00000109270 (LAMTOR3)	hsa-miR-136-5p	0.828
UTR3	4:100802893-100802914	0.0153975
UTR3	4:100801718-100801729	0.0011581
UTR3	4:100800572-100800587	0.0198858
ENST00000593290	ENSG00000268194 (LINC01101)	hsa-miR-136-5p	0.828
UTR3	2:121222935-121222958	0.0032753
UTR3	2:121221977-121222001	0.0331186
ENST00000305208	ENSG00000242366 (UGT1A1)	hsa-miR-136-5p	0.827
UTR3	2:234681704-234681731	0.00344718
UTR3	2:234681815-234681837	0.0328288
ENST00000344644	ENSG00000242515 (UGT1A10)	hsa-miR-136-5p	0.827
UTR3	2:234681704-234681731	0.00342326
UTR3	2:234681815-234681837	0.0328852
ENST00000377767	ENSG00000083520 (DIS3)	hsa-miR-136-5p	0.827
UTR3	13:73333643-73333658	0.0207457
UTR3	13:73331060-73331085	0.0115631
UTR3	13:73330798-73330819	0.0011725
UTR3	13:73330354-73330372	0.00276457
ENST00000335327	ENSG00000132970 (WASF3)	hsa-miR-136-5p	0.825
UTR3	13:27262029-27262049	0.00196561
UTR3	13:27262410-27262431	0.0340602
ENST00000342983	ENSG00000123728 (RAP2C)	hsa-miR-136-5p	0.825
UTR3	X:131339242-131339267	0.0360648
ENST00000350082	ENSG00000112144 (ICK)	hsa-miR-136-5p	0.825
UTR3	6:52868485-52868508	0.000906364
UTR3	6:52866821-52866835	0.00465165
UTR3	6:52866745-52866766	0.00308189
UTR3	6:52866540-52866567	0.00439282
UTR3	6:52866292-52866316	0.022993
ENST00000380191	ENSG00000057608 (GDI2)	hsa-miR-136-5p	0.825
UTR3	10:5807865-5807888	0.0266869
UTR3	10:5807795-5807822	0.00937429
ENST00000574298	ENSG00000162086 (ZNF75A)	hsa-miR-136-5p	0.825
UTR3	16:3367903-3367918	0.0289464
UTR3	16:3368735-3368751	0.00349836
UTR3	16:3368771-3368794	0.00355163
ENST00000377252	ENSG00000120594 (PLXDC2)	hsa-miR-136-5p	0.824
UTR3	10:20570111-20570131	0.012635
UTR3	10:20572117-20572131	0.00288607
UTR3	10:20574989-20575007	0.00178402
UTR3	10:20575575-20575595	0.00410252
UTR3	10:20575685-20575706	0.000609934
UTR3	10:20576148-20576169	0.0011542
UTR3	10:20578194-20578217	0.0023155
UTR3	10:20578740-20578762	0.00648682
UTR3	10:20508013-20508031	0.023093
ENST00000482026	ENSG00000243135 (UGT1A3)	hsa-miR-136-5p	0.824
UTR3	2:234681704-234681731	0.00343576
UTR3	2:234681815-234681837	0.0324541
ENST00000602149	ENSG00000121406 (ZNF549)	hsa-miR-136-5p	0.824
UTR3	19:58064298-58064318	0.00442573
UTR3	19:58064625-58064652	0.00193578
UTR3	19:58064820-58064845	0.00191139
UTR3	19:58067388-58067413	0.00114395
UTR3	19:58068001-58068023	0.0108435
UTR3	19:58068239-58068262	0.0118954
UTR3	19:58068851-58068869	0.00379865
ENST00000205636	ENSG00000091317 (CMTM6)	hsa-miR-136-5p	0.823
UTR3	3:32525222-32525236	0.0288524
UTR3	3:32524396-32524418	0.00700079
ENST00000261015	ENSG00000138442 (WDR12)	hsa-miR-136-5p	0.823
UTR3	2:203745261-203745269	0.00808982
UTR3	2:203745236-203745255	0.00183479
UTR3	2:203742352-203742372	0.00151772
UTR3	2:203740307-203740332	0.00316988
UTR3	2:203739808-203739827	0.012539
UTR3	2:203765760-203765785	0.0202115
UTR3	2:203757397-203757419	0.0238548
ENST00000361786	ENSG00000198894 (CIPC)	hsa-miR-136-5p	0.823
UTR3	14:77581839-77581855	0.00850056
UTR3	14:77582048-77582056	0.00494325
UTR3	14:77583122-77583139	0.0224158
ENST00000379374	ENSG00000102174 (PHEX)	hsa-miR-136-5p	0.823
UTR3	X:22266638-22266653	0.00412551
UTR3	X:22267642-22267663	0.00519165
UTR3	X:22267651-22267673	0.00270089
UTR3	X:22268505-22268529	0.00439216
UTR3	X:22268899-22268914	0.017006
UTR3	X:22244585-22244605	0.0148007
ENST00000415178	ENSG00000158486 (DNAH3)	hsa-miR-136-5p	0.823
UTR3	16:21011811-21011830	0.00849747
UTR3	16:20996894-20996918	0.00295388
UTR3	16:20981172-20981198	0.00531162
UTR3	16:20976530-20976551	0.0021718
UTR3	16:20975918-20975943	0.00395619
UTR3	16:20974895-20974917	0.00139053
UTR3	16:20944803-20944823	0.0107175
UTR3	16:21145747-21145768	0.0051162
ENST00000454257	ENSG00000153237 (CCDC148)	hsa-miR-136-5p	0.823
UTR3	2:159166005-159166027	0.0192569
UTR3	2:159035466-159035490	0.00845198
UTR3	2:159028645-159028666	0.00811703
ENST00000558207	ENSG00000157766 (ACAN)	hsa-miR-136-5p	0.823
UTR3	15:89393264-89393271	0.030269
UTR3	15:89393678-89393696	0.00235222
UTR3	15:89394573-89394595	0.00320773
ENST00000305139	ENSG00000167165 (UGT1A6)	hsa-miR-136-5p	0.822
UTR3	2:234681704-234681731	0.00342554
UTR3	2:234681815-234681837	0.0322841
ENST00000559974	ENSG00000100949 (RABGGTA)	hsa-miR-136-5p	0.822
UTR3	14:24736901-24736917	0.0229
UTR3	14:24734764-24734789	0.0128183
ENST00000223073	ENSG00000106344 (RBM28)	hsa-miR-136-5p	0.821
UTR3	7:127950523-127950543	0.00407189
UTR3	7:127949676-127949684	0.00350136
UTR3	7:127949651-127949674	0.000446363
UTR3	7:127948995-127949020	0.00115862
UTR3	7:127948053-127948075	0.00905053
UTR3	7:127947642-127947656	0.00177985
UTR3	7:127946750-127946765	0.0109723
UTR3	7:127945177-127945203	0.000775932
UTR3	7:127943843-127943868	0.00122294
UTR3	7:127942295-127942315	0.00145327
UTR3	7:127939031-127939054	0.00117141
ENST00000339690	ENSG00000151617 (EDNRA)	hsa-miR-136-5p	0.821
UTR3	4:148453837-148453857	0.0356261
ENST00000354728	ENSG00000241119 (UGT1A9)	hsa-miR-136-5p	0.821
UTR3	2:234681704-234681731	0.00335155
UTR3	2:234681815-234681837	0.0323015
ENST00000361300	ENSG00000087495 (PHACTR3)	hsa-miR-136-5p	0.82
UTR3	20:58422478-58422498	0.00797237
UTR3	20:58318263-58318285	0.033076
UTR3	20:58420280-58420291	0.0584991
ENST00000399134	ENSG00000214860 (EVPLL)	hsa-miR-136-5p	0.82
UTR3	17:18291568-18291591	0.00391347
UTR3	17:18292202-18292220	0.0156216
UTR3	17:18292461-18292479	0.00429314
UTR3	17:18292698-18292716	0.0117063
ENST00000535581	ENSG00000167595 (C19orf55)	hsa-miR-136-5p	0.82
UTR3	19:36260149-36260169	0.0169381
UTR3	19:36260226-36260234	0.0037827
UTR3	19:36260234-36260259	0.00143867
UTR3	19:36260635-36260659	0.0133055
ENST00000343958	ENSG00000180263 (FGD6)	hsa-miR-136-5p	0.819
UTR3	12:95475237-95475251	0.0255542
UTR3	12:95473495-95473515	0.00260127
UTR3	12:95473041-95473062	0.00132481
UTR3	12:95472131-95472156	0.00172831
UTR3	12:95471870-95471893	0.001027
UTR3	12:95470765-95470789	0.00316317
ENST00000422989	ENSG00000167378 (IRGQ)	hsa-miR-136-5p	0.819
UTR3	19:44095965-44095992	0.00326769
UTR3	19:44094344-44094370	0.00531025
UTR3	19:44094319-44094339	0.00067631
UTR3	19:44093392-44093412	0.0101385
UTR3	19:44092861-44092869	0.00415997
UTR3	19:44092836-44092855	0.000304253
UTR3	19:44092517-44092542	0.00104569
UTR3	19:44092023-44092047	0.00117885
UTR3	19:44091447-44091466	0.00106947
UTR3	19:44090871-44090894	0.00137563
UTR3	19:44090191-44090217	0.00174046
UTR3	19:44090065-44090092	0.00112169
UTR3	19:44088755-44088771	0.00400304
ENST00000576251	ENSG00000101574 (METTL4)	hsa-miR-136-5p	0.819
UTR3	18:2539100-2539128	0.00527783
UTR3	18:2539010-2539030	0.00294706
UTR3	18:2538617-2538637	0.0205193
UTR3	18:2537589-2537616	0.00667549
ENST00000609116	ENSG00000117569 (PTBP2)	hsa-miR-136-5p	0.819
UTR3	1:97281116-97281134	0.00190804
UTR3	1:97282315-97282339	0.00947425
UTR3	1:97282817-97282837	0.00947002
UTR3	1:97285538-97285558	0.00168536
UTR3	1:97285659-97285678	0.00804214
UTR3	1:97286618-97286643	0.00388767
UTR3	1:97287212-97287237	0.000904878
ENST00000419735	ENSG00000146776 (ATXN7L1)	hsa-miR-136-5p	0.818
UTR3	7:105247046-105247069	0.00411083
UTR3	7:105246743-105246759	0.00662329
UTR3	7:105245715-105245730	0.0245278
ENST00000532063	ENSG00000166333 (ILK)	hsa-miR-136-5p	0.818
UTR3	11:6629949-6629972	0.0106566
UTR3	11:6630583-6630595	0.00745333
UTR3	11:6631411-6631431	0.00814427
UTR3	11:6631482-6631497	0.00906329
ENST00000557056	ENSG00000129467 (ADCY4)	hsa-miR-136-5p	0.818
UTR3	14:24798667-24798689	0.00432328
UTR3	14:24798341-24798354	0.0103105
UTR3	14:24791503-24791519	0.00516508
UTR3	14:24791353-24791366	0.002708
UTR3	14:24787954-24787977	0.00515258
UTR3	14:24787887-24787905	0.00763455
ENST00000396613	ENSG00000122694 (GLIPR2)	hsa-miR-136-5p	0.817
UTR3	9:36163012-36163029	0.00161662
UTR3	9:36163121-36163141	0.0335622
ENST00000447630	ENSG00000008324 (SS18L2)	hsa-miR-136-5p	0.817
UTR3	3:42636062-42636082	0.0351696
ENST00000527905	ENSG00000006071 (ABCC8)	hsa-miR-136-5p	0.817
UTR3	11:17428239-17428264	0.00801983
UTR3	11:17426195;17427041-17426216;17427044	0.00751849
UTR3	11:17419341;17419886-17419344;17419907	0.0113209
UTR3	11:17418813-17418828	0.00826644
ENST00000514985	ENSG00000250722 (SEPP1)	hsa-miR-136-5p	0.816
UTR3	5:42800704-42800726	0.0123869
UTR3	5:42800625-42800644	0.00466508
UTR3	5:42800487-42800506	0.0180448
ENST00000494282	ENSG00000146416 (AIG1)	hsa-miR-136-5p	0.815
UTR3	6:143509124-143509137	0.0227721
UTR3	6:143509219-143509233	0.0122053
ENST00000309993	ENSG00000174579 (MSL2)	hsa-miR-136-5p	0.814
UTR3	3:135869815-135869826	0.0272872
UTR3	3:135868565-135868583	0.00574555
UTR3	3:135870549-135870572	0.0108232
ENST00000372226	ENSG00000170734 (POLH)	hsa-miR-136-5p	0.814
UTR3	6:43582560-43582575	0.00172503
UTR3	6:43582647-43582666	0.0306963
UTR3	6:43583215-43583235	0.00239287
ENST00000491306	ENSG00000197756 (RPL37A)	hsa-miR-136-5p	0.814
UTR3	2:217366472-217366493	0.00244565
UTR3	2:217366614-217366634	0.00855517
UTR3	2:217368003-217368023	0.0190801
[truncated: 2,750 more rows]

## Sheet: hsa-miR-127-3p 
Transcript Id	Gene Id(name)	Mirna Name	miTG score
ENST00000325814	ENSG00000179294 (C17orf96)	hsa-miR-127-3p	0.999133
UTR3	17:36828401-36828422	0.125922
ENST00000317811	ENSG00000179431 (FJX1)	hsa-miR-127-3p	0.996266
UTR3	11:35641755-35641777	0.102012
ENST00000447527	ENSG00000018625 (ATP1A2)	hsa-miR-127-3p	0.989858
UTR3	1:160113041-160113063	0.0855754
ENST00000375712	ENSG00000101350 (KIF3B)	hsa-miR-127-3p	0.979244
UTR3	20:30921700-30921715	0.0739268
UTR3	20:30898024-30898039	0.00434566
ENST00000299130	ENSG00000107949 (BCCIP)	hsa-miR-127-3p	0.973269
UTR3	10:127530233-127530251	0.0694599
ENST00000320095	ENSG00000176845 (METRNL)	hsa-miR-127-3p	0.945537
UTR3	17:81052841-81052864	0.0573553
ENST00000402868	ENSG00000183955 (SETD8)	hsa-miR-127-3p	0.943921
UTR3	12:123893738-123893763	0.0568494
ENST00000591295	ENSG00000087152 (ATXN7L3)	hsa-miR-127-3p	0.926394
UTR3	17:42271492-42271514	0.052098
ENST00000464622	ENSG00000146350 (TBC1D32)	hsa-miR-127-3p	0.91216
UTR3	6:121624816-121624840	0.0489554
ENST00000320203	ENSG00000157110 (RBPMS)	hsa-miR-127-3p	0.905451
UTR3	8:30419510-30419538	0.0139253
UTR3	8:30419525-30419549	0.0305785
UTR3	8:30429377-30429404	0.00312813
ENST00000593647	ENSG00000105429 (MEGF8)	hsa-miR-127-3p	0.879913
UTR3	19:42881615-42881634	0.0432564
ENST00000443875	ENSG00000182326 (C1S)	hsa-miR-127-3p	0.842152
UTR3	12:7177197-7177216	0.0380709
ENST00000440964	ENSG00000178537 (SLC25A20)	hsa-miR-127-3p	0.826761
UTR3	3:48900012-48900038	0.0181232
UTR3	3:48896009-48896033	0.00276815
UTR3	3:48895958-48895985	0.0118868
UTR3	3:48895027-48895055	0.00347064
ENST00000369152	ENSG00000178096 (BOLA1)	hsa-miR-127-3p	0.806095
UTR3	1:149872030-149872055	0.0338711
UTR3	1:149871671-149871692	0.000756546
ENST00000358763	ENSG00000185666 (SYN3)	hsa-miR-127-3p	0.803304
UTR3	22:32908748-32908774	0.0322857
UTR3	22:33376639-33376667	0.00834824
ENST00000457308	ENSG00000163214 (DHX57)	hsa-miR-127-3p	0.791808
UTR3	2:39029989-39030006	0.00608288
UTR3	2:39029879-39029899	0.0264561
ENST00000343713	ENSG00000091409 (ITGA6)	hsa-miR-127-3p	0.777218
UTR3	2:173368866-173368884	0.031128
ENST00000415995	ENSG00000010256 (UQCRC1)	hsa-miR-127-3p	0.776538
UTR3	3:48638547;48638785-48638551;48638804	0.00511921
UTR3	3:48636589-48636616	0.0259447
ENST00000407325	ENSG00000183671 (GPR1)	hsa-miR-127-3p	0.741258
UTR3	2:207040665-207040679	0.0279081
ENST00000369476	ENSG00000214827 (MTCP1)	hsa-miR-127-3p	0.738993
UTR3	X:154293446-154293464	0.0277156
ENST00000523277	ENSG00000147536 (GINS4)	hsa-miR-127-3p	0.736382
UTR3	8:41399530-41399555	0.0247151
UTR3	8:41394749-41394772	0.0132164
ENST00000460129	ENSG00000157087 (ATP2B2)	hsa-miR-127-3p	0.732402
UTR3	3:10370805;10373595-10370809;10373611	0.0139032
UTR3	3:10369082-10369110	0.0116393
UTR3	3:10392098-10392123	0.00786359
ENST00000521195	ENSG00000164930 (FZD6)	hsa-miR-127-3p	0.724302
UTR3	8:104330975-104330988	0.0264924
ENST00000483718	ENSG00000183628 (DGCR6)	hsa-miR-127-3p	0.715796
UTR3	22:18898403-18898420	0.0258028
ENST00000574478	ENSG00000171931 (FBXW10)	hsa-miR-127-3p	0.705692
UTR3	17:18653055-18653071	0.00267265
UTR3	17:18654325-18654346	0.00214117
UTR3	17:18673283-18673306	0.0201856
ENST00000229829	ENSG00000204252 (HLA-DOA)	hsa-miR-127-3p	0.703837
UTR3	6:32972485-32972507	0.0248537
ENST00000360264	ENSG00000257923 (CUX1)	hsa-miR-127-3p	0.702047
UTR3	7:101893354-101893366	0.0211274
UTR3	7:101842146;101843351-101842147;101843373	0.00299134
UTR3	7:101882853;101891692-101882864;101891703	0.0126301
