# Supplementary material for: Allele-specific expression in a family quartet with autism reveals mono-to-biallelic switch and novel transcriptional processes of autism susceptibility genes
Source: Sci Rep. 2018 Mar 9;8:4277. doi: 10.1038/s41598-018-22753-4 (PMC5844893; doi:10.1038/s41598-018-22753-4)
Supplement: Supplementary file 11 — Table S10 [file 41598_2018_22753_MOESM11_ESM.xlsx]

## Sheet: Table S10
Gene Symbol	Gene Name	Entrez GeneID	Alternate Names	Chromosome Number	Chromosomal Location	UniprotID	OMIM	Molecular Function	Support for Autism	Evidence of Support	Number of gene association studies	Number of positive association studies
ABAT	4-aminobutyrate aminotransferase	18	GABAT, NPD009, GABA-AT, GABA transaminase	16	16p13.2	P80404	613163	The encoded protein mediates catabolism of GABA into succinic semialdehyde.	Genetic Association	Genetic association has been found between the ABAT gene and autism in an IMGSAC cohort (Barnby et al., 2005).	4	0
ABCA10	ATP-binding cassette, sub-family A (ABC1), member 10	10349	EST698739	17	17q24.3	Q8WWZ4	612508	The membrane-associated protein encoded by this gene is a member of the superfamily of ATP-binding cassette (ABC) transporters. ABC proteins transport various molecules across extra- and intracellular membranes. The probable transporter encoded by this gene may play a role in macrophage lipid homeostasis.	Rare single gene variant	A recurrent homozygous nonsense variant in the ABCA10 gene (p.Arg1322Ter) was found to segregate with ASD in two out of four multiplex families (Lim et al., 2013).	1	0
ABCA7	ATP-binding cassette, sub-family A (ABC1), member 7	10347	ABCA-SSN, ABCX	19	19p13.3	Q8IZY2	605414	The protein encoded by this gene is a member of the superfamily of ATP-binding cassette (ABC) transporters. It plays a role in phagocytosis by macrophages of apoptotic cells and may function in apolipoprotein-mediated phospholipid efflux from cells, mediate cholesterol efflux, and regulate cellular ceramide homeostasis during keratinocytes differentiation.	Rare single gene variant	ABCA7 showed the strongest evidence of being associated with autism (OR=8.5 ?? 0.75) with all rare variant transmission disequilibrium test (RV-TDT) methods (range of p-values, 1.4E-04 to 2.9E-04) that were used to analyze exome data from 199 autism trios from the Simons Simplex Collection (He et al., 2014).	2	0
ACE	angiotensin I converting enzyme??	1636	ACE1, CD143, DCP, DCP1, ICH, MVCD3	17	17q23.3	P12821	106180	This gene encodes an enzyme that plays a key role in the renin-angiotensin system and is involved in catalyzing the conversion of angiotensin I into a physiologically active peptide angiotensin II, a potent vasopressor and aldosterone-stimulating peptide that controls blood pressure and fluid-electrolyte balance.	Rare single gene variant	Association between two polymorphisms of the ACE gene thought to regulate the level of enzyme activity (the insertion/deletion polymorphism and rs4343) and autism was observed in a case-control analysis of 120 Iranian ASD cases and 120 age and sex-matched controls of Caucasin origin (Firouzabadi et al., 2016). A de novo predicted damaging missense variant in the ACE gene was observed in an ASD pr…	2	0
ACHE	Acetylcholinesterase (Yt blood group)??	43	ACEE, ARACHE, N-ACHE, YT	7	7q22.1	P22303	100740	Acetylcholinesterase hydrolyzes the neurotransmitter acetylcholine at neuromuscular junctions and brain cholinergic synapses, and thus terminates signal transmission. Role in neuronal apoptosis.	Rare single gene variant	This gene was identified by TADA (transmission and de novo association) analysis of a combined dataset from the Simons Simplex Collection (SSC) and the Autism Sequencing Consortium (ASC) as a gene strongly enriched for variants likely to affect ASD risk with a false discovery rate (FDR) of <0.1 (Sanders et al., 2015).	4	0
ACTN4	Actinin, alpha 4	81	ACTININ-4, FSGS, FSGS1	19	19q13.2	O43707	604638	This gene encoded a F-actin cross-linking protein that is thought to anchor actin to a variety of intracellular structures.	Rare single gene variant	This gene was originally identified as an ASD candidate gene based on its enrichment in an autism-associated protein interaction module; sequencing of post-mortem brain tissue from 25 ASD cases resulted in the identification of significant non-synonymous variants in this gene with an expected false-positive rate at 0.1, confirming the involvement of this module with autism (Li et al., 2014).	3	0
ACY1	Aminoacylase 1	95	ACY-1, ACY1D	3	3p21.2	Q03154	104620	This gene encodes a cytosolic, homodimeric, zinc-binding enzyme that catalyzes the hydrolysis of acylated L-amino acids to L-amino acids and an acyl group, and has been postulated to function in the catabolism and salvage of acylated amino acids. Mutations in this gene cause aminoacylase-1 deficiency (ACY1D) [MIM:609924], a metabolic disorder characterized by central nervous system defects and in…	Syndromic	A homozyous missense variant in the ACY1 gene (c.1057C>T; p.Arg353Cys) was identified in a patient with ACY1 deficiency who was diagnosed with autistic syndrome (Tylki-Szymanska et al., 2010).	5	0
ADA	adenosine deaminase	100		20	20q13.12	P00813	608958	The encoded protein catalyzes the hydrolysis of adenosine to inosine.	Genetic Association	Several studies have found a genetic association between the ADA gene and autism. Positive associations have been found in Italian and North American population samples.	5	2
ADAMTS18	ADAM metallopeptidase with thrombospondin type 1 motif, 18	170692	ADAMTS21, KNO2	16	16q23.1	Q8TE60	607512	This gene encodes a member of the ADAMTS (a disintegrin and metalloproteinase with thrombospondin motifs) protein family. ADAMTS family members share several distinct protein modules, including a propeptide region, a metalloproteinase domain, a disintegrin-like domain, and a thrombospondin type 1 (TS) motif. Variants in this gene are associated with Knobloch syndrome 2 (KNO2) [MIM:608454], a deve…	Rare single gene variant	A homozygous missense variant in the ADAMTS18 gene (c.3235T>C; p.C1079R) was identified in a 30-year-old male patient with severe early-onset retinal dystrophy and a diagnosis of autism; his parents and unaffected brother were heterozygous for the variant (Peluso et al., 2013).	1	0
ADARB1	Adenosine deaminase, RNA-specific, B1	104	ADAR2, DRABA2, DRADA2, RED1	21	21q22.3	P78563	601218	Editing of the messenger RNAs for glutamate receptor (GluR) subunits by site-selective adenosine deamination. Edits both the GluR-B Q/R and R/G sites efficiently but converts the adenosine in hotspot1 much less efficiently.	Functional	A dysfunctional isoform of ADARB1, which results from alternative skipping of the exon harboring two double-stranded RNA-binding domains, was found more frequently in postmortem cerebella from individuals with autism (Eran et al., 2012). This suggests that A-to-I editing of synaptic genes by ADARB1 may be informative for assessing the epigenetic risk for ASD.	2	0
ADCY5	Adenylate cyclase 5	111	AC5, FDFM	3	3q21.1	O95622	600293	This gene encodes a member of the membrane-bound adenylyl cyclase enzymes. Adenylyl cyclases mediate G protein-coupled receptor signaling through the synthesis of the second messenger cAMP. Activity of the encoded protein is stimulated by the Gs alpha subunit of G protein-coupled receptors and is inhibited by protein kinase A, calcium and Gi alpha subunits.	Rare Single Gene variant	De novo variants in this gene were identified in two separate reports using ASD probands from the Simons Simplex Collection (Sanders et al. 2012a, 2012b)	3	0
ADK	adenosine kinase	132	AK	10	10q22.2	P55263	102750	This gene encodes an enzyme which catalyzes the transfer of the gamma-phosphate from ATP to adenosine, thereby serving as a regulator of concentrations of both extracellular adenosine and intracellular adenine nucleotides. Adenosine has widespread effects on the cardiovascular, nervous, respiratory, and immune systems and inhibitors of the enzyme could play an important pharmacological role in in…	Rare Single Gene variant	A rare mutation in the ADK gene has been identified with ASD (Najmabadi et al., 2011).	1	0
ADNP	Activity-dependent neuroprotector homeobox	23394	ADNP1	20	20q13.13	Q9H2P0	611386	Potential transcription factor that may mediate some of the neuroprotective peptide VIP-associated effects involving normal growth and cancer proliferation. In brain, expression is stronger in the cerebellum and cortex regions.	Rare Single Gene variant	De novo variants in this gene were identified in two separate reports using ASD probands from the Simons Simplex Collection (Sanders et al. 2012a, 2012b)	15	0
ADORA2A	adenosine A2a receptor	135	RDC8; hA2aR; ADORA2	22	22q11.23	P29274	102776	The encoded protein is a receptor subtypes for adenosine	Syndromic	Genetic association has been found between the ADORA2A gene and autism in a Caucasian sample (Freitag et al., 2010).	7	0
ADORA3	Adenosine A3 receptor	140	RP11-552M11.7, A3AR, AD026, bA552M11.5	1	1p13.2	P33765	600445	This gene encodes a protein that belongs to the family of adenosine receptors, which are G-protein-coupled receptors that are involved in a variety of intracellular signaling pathways and physiological functions. The receptor encoded by this gene mediates a sustained cardioprotective function during cardiac ischemia, it is involved in the inhibition of neutrophil degranulation in neutrophil-media…	Functional	Sequencing of the ADORA3 gene in a case-control sample showed an overall increase in rare coding variants in ASD cases vs. controls (P=0.013); among the case-specific ADORA3 coding variants were two rare missense variants (Leu90Val and Val171Ile) that affected activity of SERT, the gene product of the ASD-associated gene SLC6A4 (Campbell et al., 2013).	2	0
ADRB2	adrenergic, beta-2-, receptor, surface	154	BAR, B2AR, ADRBR, ADRB2R, BETA2AR	5	5q32	P07550	109690	This gene encodes beta-2-adrenergic receptor which is a member of the G protein- coupled receptor superfamily.	Genetic Association	Studies have found genetic association between the ADRB2 gene and autism. Association was found in the AGRE cohort along with additional samples.	10	1
ADSL	adenylosuccinate lyase	158		22	22q13.1	P30566	608222	The encoded protein mediates de novo synthesis of purines and formation of adenosine monophosphate from inosine monophosphate.	Rare Single Gene variant	This gene has been associated with syndromic autism, where a subpopulation of individuals with a given syndrome develop autism. Rare mutations in the ADSL gene have been found. For example, one study (Sivendran et al., 2004) found an autistic individual with two heterozygous ADSL mutations.	5	0
AFF2	AF4/FMR2 family, member 2	2334	FMR2, FMR2P, FRAXE, MRX2, OX19	X	Xq28	P51816	300806	This gene encodes a putative transcriptional activator that is a member of the AF4FMR2 gene family. This gene is associated with the folate-sensitive fragile X E locus on chromosome X. A repeat polymorphism in the fragile X E locus results in silencing of this gene causing Fragile X E syndrome. Fragile X E syndrome is a form of nonsyndromic X-linked mental retardation. Alternate splicing results …	Syndromic	Rare mutations in the AFF2 gene have been identified with autism and ADHD (Abrams et al., 1997) as well as with X-linked intellectual disability (XLID) (Stettner et al., 2011) and developmental and speech delay (Sahoo et al., 2011). In addition, this gene has been associated with syndromic autism, where a subpopulation of individuals with a given syndrome develop autism. In particular, a rare mut…	13	0
AFF4	AF4/FMR2 family, member 4	27125	HSPC092, AF5Q31, MCEF	5	5q31.1	Q9UHB7	604417	May play a role in transcriptional regulation	Rare Single Gene variant	Rare mutations in the AFF4 gene have been identified with autism (O'Roak et al., 2011; Sanders et al., 2012).	7	0
AGAP1	ArfGAP with GTPase domain, ankyrin repeat and PH domain 1	116987	AGAP-1,??CENTG2, GGAP1, cnt-g2	2	2q37.2	Q9UPQ3	608651	This gene encodes a member of an ADP-ribosylation factor GTPase-activating protein family involved in membrane trafficking and cytoskeleton dynamics. This gene functions as a direct regulator of the adaptor-related protein complex 3 on endosomes.	Rare Single Gene variant, Genetic Association	Rare variants in the AGAP1 gene have been identified with autism (Wassink et al., 2005).	7	0
AGBL4	ATP/GTP binding protein-like 4	84871	RP11-342A17.1, CCP6	1	1p33	Q5VU57		Metallocarboxypeptidase that mediates deglutamylation of target proteins such as tubulins and MYLK.	Rare Single Gene variant	Rare deletions involving the AGBL4 gene have been identified in individuals with ASD (Pinto et al., 2010).	3	0
AGMO	alkylglycerol monooxygenase	392636	tcag7.1136, TMEM195	7	7p21.2	Q6ZNB7	613738	Alkylglycerol monooxygenase cleaves the O-alkyl bonds of ether lipids, which are essential components of brain membranes and function in cell signaling and other critical biologic processes. The reaction catalyzed by AGMO is dependent on tetrahydrobiopterin, a metabolite structurally related to the vitamins folic acid and riboflavin.	Genetic Association	A rare CNV in the AGMO (TMEM195) gene has been identified with autism in AGRE, NIMH and additional cohorts (Sebat et al., 2007).	4	0
AGTR2	angiotensin II receptor, type 2	186	AT2, ATGR2, MRX88	X	Xq23	P50052	300034	The protein encoded by this gene is an integral membrane protein that belongs to the G-protein coupled receptor 1 family, and functions as a receptor for angiotensin II.	Rare Single Gene variant	This gene has been associated with syndromic autism, where a subpopulation of individuals with a given syndrome develop autism. Rare mutations in the AGTR2 gene have also been identified with mental retardation. These mutations included translocation, frameshift and missense variations.	3	0
AHDC1	AT-hook DNA binding motif containing 1	27245	MRD25	1	1p36.11-p35.3	Q5TGY3	615790	This gene encodes a protein containing two AT-hooks, which likely function in DNA binding. Mutations in this gene were found in individuals with Xia-Gibbs syndrome (OMIM 615829), a syndrome characterized by intellectual disability, expressive language delay, hypotonia, and obstructive sleep apnea (Xia et al., 2014).	Syndromic	Novel de novo variants in the AHDC1 gene (one frameshift, one missense variant predicted to be benign) were identified in ASD probands from the Simons Simplex Collection in Iossifov et al., 2014. Exome sequencing of 2157 cases with intellectual disability or developmental delay in Yang et al., 2016 identified seven proband-patient trios with de novo AHDC1 variants; probands typically presented wi…	5	0
AHI1	Abelson helper integration site 1	54806	ORF1; AHI-1; JBTS3; FLJ14023; FLJ20069; dJ71N10.1; DKFZp686J1653	6	6q23.3	Q8N157	608894	This gene is apparently required for both cerebellar and cortical development in humans. Mutations in this gene cause specific forms of Joubert syndrome-related disorders. It encodes a modular protein that contains one SH3 motif and seven WD40 repeats	Rare Single Gene variant	This gene has been associated with syndromic autism, where a subpopulation of individuals with a given syndrome develop autism. In particular, several studies have found genetic association and rare variants in the AHI1 gene that are associated with Joubert syndrome. In addition, genetic association between AHI1 and schizophrenia has been seen in a large European sample.	17	0
AKAP9	A kinase (PRKA) anchor protein 9??	10142	AKAP-9, AKAP350, AKAP450, CG-NAP, HYPERION, LQT11, MU-RMS-40.16A, PPP1R45, PRKA9, YOTIAO	7	7q21.2	Q99996	604001	Binds to type II regulatory subunits of protein kinase A. Scaffolding protein that assembles several protein kinases and phosphatases on the centrosome and Golgi apparatus. May be required to maintain the integrity of the Golgi apparatus. Isoform??4??is associated with the N-methyl-D-aspartate receptor and is specifically found in the neuromuscular junction (NMJ) as well as in neuronal synapses, …	Rare single gene variant	This gene was identified by TADA (transmission and de novo association) analysis of a combined dataset from the Simons Simplex Collection (SSC) and the Autism Sequencing Consortium (ASC) as a gene strongly enriched for variants likely to affect ASD risk with a false discovery rate (FDR) of <0.1 (Sanders et al., 2015); among the variants identified in this gene was one de novo loss-of-function (Lo…	4	0
ALDH1A3	Aldehyde dehydrogenase 1 family, member A3	220	ALDH1A6, ALDH6, RALDH3	15	15q26.3	P47895	600463	Recognizes as substrates free retinal and cellular retinol-binding protein-bound retinal. Seems to be the key enzyme in the formation of an RA gradient along the dorso-ventral axis during the early eye development and also in the development of the olfactory system.	Syndromic	Homozygosity for one splice-site and two missense mutations in the ALDH1A3 gene was identified in three consanguineous families segregating with anophthalmia and microphthalmia (A/M); in one of these families, affected individuals with a homozygous missense variant in ALDH1A3 were also diagnosed with autism (Fares-Taie et al., 2013). However, in a recent report in which additional individuals wit…	5	0
ALDH5A1	aldehyde dehydrogenase 5 family, member A1 (succinate-semialdehyde dehydrogenase )	7915	SSDH, SSADH	6	6p22.3	P51649	610045	The encoded protein is a mitochondrial NAD(+)-dependent succinic semialdehyde dehydrogenase.	Syndromic	This gene has been associated with syndromic autism, where a subpopulation of individuals with a given syndrome develop autism.	8	0
ALG6	ALG6, alpha-1,3-glucosyltransferase	29929	CDG1C	1	1p31.3	Q9Y672	604566	This gene encodes a member of the ALG6/ALG8 glucosyltransferase family that catalyzes the addition of the first glucose residue to the growing lipid-linked oligosaccharide precursor of N-linked glycosylation. Mutations in this gene are associated with congenital disorder of glycosylation, type Ic (CDG1C; OMIM 603147), a multisystem disorder resulting in a wide variety of clinical features, includ…	Syndromic	Evaluation of the clinical data from 41 patients with congenital disorder of glycosylation, type Ic, mediated by ALG6 mutations (ALG6-CDG) found that behavioral problems or mood disorders occurred in 14 patients, with most of these 14 patients showing autistic features. Furthermore, five patients with ALG6-CDG were diagnosed with autism (Morava et al., 2016).	1	0
ALOX5AP	arachidonate 5-lipoxygenase-activating protein	241	FLAP	3	13q12.3	P20292	603700	The encoded protein mediates leukotriene synthesis.	Functional	Differential expression of the ALOX5AP gene has been shown to occur in some autistic individuals (Hu et al., 2006).	4	0
AMPD1	Adenosine monophosphate deaminase 1	270	RP5-1000E10.1, MAD, MADA, MMDD	1	1p13.2	P23109	102770	Adenosine monophosphate deaminase 1 catalyzes the deamination of AMP to IMP in skeletal muscle and plays an important role in the purine nucleotide cycle. Deficiency of the muscle-specific enzyme is apparently a common cause of exercise-induced myopathy and probably the most common cause of metabolic myopathy in humans.	Genetic association	Variants in and adjacent to the AMPD1 gene were found to associate with ASD in a genome-wide assocation study using two Chinese cohorts for gene discovery and three European datasets for replication analysis (Xia et al., 2013). Case-specific functional variants in the AMPD1 gene have also been identified in ASD cases of Han Chinese descent (Zhang et al., 2014).	3	0
AMT	Aminomethyltransferase	275	GCE, GCST, GCVT, NKH	3	3p21.31	P48728	238310	This gene encodes for a mitochondrial protein involved in the degrdation of glycine via the glycine cleavage system. Defects in AMT are a cause of non-ketotic hyperglycinemia (NKH) [MIM:605899], also known as glycine encephalopathy (GCE). NKH is an autosomal recessive disease characterized by accumulation of a large amount of glycine in body fluid and by severe neurological symptoms.	Rare single gene variant	Homozygous missense variants in the AMT gene were identified that segregated with ASD in two separate pedigrees (one multiplex, one simplex) consisting of affected children born to consanguineous parents (Yu et al., 2013).	1	0
ANK2	Ankyrin 2, neuronal	287	ANK-2, LQT4, brank-2	4	4q25-q26	Q01484	106410	This gene encodes a member of the ankyrin family of proteins that link the integral membrane proteins to the underlying spectrin-actin cytoskeleton. This gene is associated with Long QT syndrome 4 (LQT4) [MIM:600919], a heart disorder characterized by a prolonged QT interval on the ECG and polymorphic ventricular arrhythmias.	Rare Single Gene variant	Two de novo nonsense variants in the ANK2 gene have been identified in unrelated simplex ASD cases from the Simons Simplex Collection (Iossifov et al., 2012; Willsey et al., 2013).	8	0
ANK3	Ankyrin 3, node of Ranvier (ankyrin G)	288	RP11-369L1.1, ANKYRIN-G	10	10q21.2	Q12955	600465	Membrane-cytoskeleton linker that may participate in the maintenance/targeting of ion channels and cell adhesion molecules at the nodes of Ranvier and axonal initial segments. Genetic variants in ANK3 have been shown to strongly associate with schizophrenia and bipolar disorder.	Genetic Association	Three different missense mutations in the ANK3 gene, including a recurrent de novo mutation, were identified in four unrelated ASD patients in an exome sequencing report using cases from AGRE (Bi et al., 2012).	18	7
ANKRD11	ankyrin repeat domain 11	29123	T13; LZ16; ANCO-1	16	16q24.3	Q6UB99	611192	Transcription factor that may recruit HDACs to the p160 coactivators/nuclear receptor complex to inhibit ligand-dependent transactivation. Defects in ANKRD11 are the cause of KBG syndrome (KBGS) [MIM:148050], a syndrome characterized by macrodontia of the upper central incisors, distinctive craniofacial findings, short stature, skeletal anomalies, and neurologic involvement that includes global d…	Rare Single Gene variant	Studies have identified rare mutations in the ANKRD11 gene with autism.	20	0
ANKS1B	Ankyrin repeat and sterile alpha motif domain containing 1B	56899	AIDA, AIDA-1, ANKS2, EB-1, EB1, cajalin-2	12	12q23.1	Q7Z6G8	607815	This gene encodes a multi-domain protein that is predominantly expressed in brain and testis. This protein interacts with amyloid beta protein precursor (AbetaPP) and may have a role in normal brain development, and in the pathogenesis of Alzheimer's disease.	Rare single gene variant	This gene was originally identified as an ASD candidate gene based on its enrichment in an autism-associated protein interaction module. Sequencing of post-mortem brain tissue from 25 ASD cases resulted in the identification of significant non-synonymous variants in this gene with an expected false-positive rate at 0.1, confirming the involvement of this module with autism; this finding was furth…	1	0
ANXA1	Annexin A1	301	RP11-71A24.1, ANX1, LPC1,??ANXA1	9	9q21.13	P04083	151690	This gene encodes a calcium/phospholipid-binding protein which promotes membrane fusion and is involved in exocytosis, as well as regulates phospholipase A2 activity.	Rare single gene variant	A recurrent duplication overlapping the last four exons and 3'UTR region of the ANXA1 gene was found to have an overall prevalence of 11/3,643 (0.30%) in unrelated ASD patients but was not identified in 5,374 controls (P=4.64 x 10-5) (Correia et al., 2014).	2	0
AP1S2	Adaptor-related protein complex 1, sigma 2 subunit	8905	DC22, MGC:1902, MRX59, MRXS21, MRXSF, SIGMA1B	X	Xp22.2	P56377??	300629	Subunit of clathrin-associated adaptor protein complex 1 that plays a role in protein sorting in the late-Golgi/trans-Golgi network (TGN) and/or endosomes. The AP complexes mediate both the recruitment of clathrin to membranes and the recognition of sorting signals within the cytosolic tails of transmembrane cargo molecules. Defects in AP1S2 are the cause of mental retardation X-linked type 59 (M…	Syndromic	A maternally-inherited nonsense variant in the AP1S2 gene (c.154C>T; p.R52X) was identified in three affected males from a XLMR pedigree: two siblings with profound mental retardation (MR) and DSM-IV diagnoses of ASD, and a maternal uncle with profound MR (Borck et al., 2008).	5	0
APBA2	amyloid beta (A4) precursor protein-binding, family A, member 2	321	X11L; MINT2; LIN-10; HsT16821; MGC99508; D15S1518E; MGC:14091	15	15q13.1	Q99767	602712	A neuronal adapter protein essential for synaptic transmission.	Rare Single Gene variant	Rare mutations in the APBA2 gene have been identified with autism (Babatz et al., 2009) as well as with schizophrenia (Kirov et al., 2008).	6	0
APC	adenomatosis polyposis coli	324	GS, DP2, DP3, FAP, FPC, DP2.5	5	5q22.2	P25054	175100	The encoded protein is a tumor suppressor.	Genetic Association	Rare mutation (Barber et al., 1994) and genetic association (Zhou et al., 2007) of the APC gene has been identified with autism.	9	1
APH1A	APH1A??gamma secretase subunit??	51107	RP4-790G17.3, 6530402N02Rik, APH-1, APH-1A, CGI-78	1	1q21.2	Q96BI3	607629	This gene encodes an essential subunit of the gamma-secretase complex, an endoprotease complex that catalyzes the intramembrane cleavage of integral proteins such as Notch receptors and APP (beta-amyloid precursor protein).	Rare single gene variant	This gene was identified in an ASD whole-exome sequencing study and subsequent TADA (transmission and de novo association) analysis as a gene strongly enriched for variants likely to affect ASD risk with a false discovery rate (FDR) of <0.1 (De Rubeis et al., 2014).	1	0
APP	Amyloid beta (A4) precursor protein	351	AAA, ABETA, ABPP, AD1, APPI, CTFgamma, CVAP, PN-II, PN2	21	21q21.3	P05067	104760	This gene encodes a protein that functions as a cell surface receptor and performs physiological functions on the surface of neurons relevant to neurite growth, neuronal adhesion and axonogenesis. The protein is also cleaved by a number of secretases to form a number of peptides, some of which form the protein basis of the amyloid plaques found in the brains of patients with Alzheimer disease. Mu…	Functional	Transgenic mice engineered to overexpress the product of ??-secretase cleavage of human APP (sAPP??) displayed hypoactivity and impaired sociability, and elevations in sAPP?? levels were observed in brains of autistic patients compared to controls.(Bailey et al., 2013). Previous reports had demonstrated elevated plasma levels of sAPP?? in patients with severe autism (Ray et al., 2011).	3	0
AR	androgen receptor	367	KD; AIS; TFM; DHTR; SBMA; NR3C4; SMAX1; HUMARA; AR	X	Xq12	P10275	313700	The protein functions as a steroid-hormone activated transcription factor.	Genetic Association	Genetic association has been found between the AR gene and autism (Henningsson et al., 2009).	6	0
ARHGAP11B	Rho GTPase activating protein 11B	89839	B'-T, FAM7B1	15	15q13.2	Q3KRB8		This protein activates Rho-like small GTPases. Small GTPases cluster into distinct families, and all act as molecular switches, active in their GTP-bound form but inactive when GDP-bound. The Rho family of GTPases activates effectors involved in a wide variety of developmental processes, including regulation of cytoskeleton formation, cell proliferation and the JNK signaling pathway.	Rare Single Gene variant	Rare ARHGAP11B deletions were found in two patients with autism and intellectual disability (Leblond et al., 2012).	1	0
ARHGAP15	Rho GTPase activating protein 15	55843	BM-024, BM046	2	2q22.2-q22.3	Q53QZ3	610578	GTPase activator for the Rho-type GTPases by converting them to inactive GDP-bound state.	Rare Single Gene variant	Rare mutations in the ARHGAP15 gene have been identified with autism (O'Roak et al., 2011).	7	0
ARHGAP24	Rho GTPase activating protein 24	83478	FILGAP, RC-GAP72, RCGAP72, p73, p73RhoGAP	4	4q21.23-q21.3	Q8N264	610586	Rho GTPase-activating protein involved in cell polarity, cell morphology and cytoskeletal organization.	Rare single gene variant	A de novo 1 Mb deletion involving the ARHGAP24 gene was detected in a female ASD patient (Wisniowiecka-Kowalnik et al., 2012). This deletion was not found in the Database of Genomic Variants (DGV) or in a group of 2026 healthy individuals.	1	0
ARHGAP32	Rho GTPase activating protein 32	9743	GC-GAP, GRIT, PX-RICS, RICS, p200RhoGAP, p250GAP	11	11q24.3	A7KAX9	608541	RICS, the protein encoded by the ARHGAP32 gene, is a neuron-associated GTPase-activating protein that may regulate dendritic spine morphology and strength by modulating Rho GTPase.	Multigenic CNV	Jacobsen syndrome is a contiguous gene disorder caused by the deletion of the end of the long arm of chromosome 11 characterized by intellectual disability and dysmorphic features. 8 of 17 Jacobsen syndrome patients (47%) described in Akshoomoff et al., 2015 exhibited behavioral characteristics consistent with an autism spectrum disorder diagnosis, leading to the identification of an autism criti…	including ARHGAP32	in this report. Mice that are deficient for PX-RICS
ARHGAP33	Rho GTPase activating protein 33	115703	NOMA-GAP, SNX26, TCGAP	19	19q13.12	O14559	614902	This gene encodes a member of the sorting nexin family. Members of this family are involved in intracellular trafficking.	Functional	A mouse model with a loss-of-function mutation in the ARHGAP33 gene exhibited altered social behavior and dendritic spine and synapse development (Schuster et al., 2015).	2	0
ARHGEF9	Cdc42 guanine nucleotide exchange factor (GEF) 9	23229	COLLYBISTIN, EIEE8, HPEM-2, PEM-2, PEM2	X	Xq11.1-q11.2	O43307	300429	The protein encoded by this gene is a Rho-like GTPase that acts as a guanine nucleotide exchange factor (GEF) for CDC42 and other genes and promotes the formation of GPHN clusters. Variants in this gene are associated with a form of early infantile epileptic encephalopathy (EIEE8, OMIM 300607).	Rare single gene variant	A de novo deletion encompassing the ARHGEF9 gene was identified in a male patient presenting with mild-to-moderate autism, severe intellectual disability, and epilepsy; iPSC-derived neural progenitor cells from this patient showed a complete loss of CB expression and hyperactivation of mTORC1 signaling under basal conditions (et al., 2015). A second de novo deletion involving the ARHGEF9 gene was…	4	0
ARID1B	AT rich interactive domain 1B (SWI1-like)	57492	RP11-419L10.1, 6A3-5, BAF250B, BRIGHT, DAN15, ELD/OSA1, KIAA1235, MRD12, OSA2, P250R	6	6q25.3	Q8NFD5	614556	A component of the SWI/SNF chromatin remodeling complex involved in transcriptional activation and repression of select genes by chromatin remodeling (alteration of DNA-nucleosome topology). Belongs to the neural progenitors-specific chromatin remodeling complex (npBAF complex) and the neuron-specific chromatin remodeling complex (nBAF complex). During neural development a switch from a stem/prog…	Rare single gene variant	A de novo deletion resulting in reduced transcript expression was identified within the ARID1B gene in a patient with autism (Nord et al., 2011). In a subsequent study, a de novo translocation disrupting the ARID1B gene was identified in an individual with autism, intellectual disability, agenesis of the corpus callosum, and severe speech impairment (Halgren et al., 2011). Deletions encompassing …	18	0
ARNT2	aryl-hydrocarbon receptor nuclear translocator 2	9915	bHLHe1; KIAA0307	15	15q25.1	Q9HBZ2	606036	A member of the basic-helix-loop-helix-Per-Arnt-Sim (bHLH-PAS) superfamily of transcription factors	Syndromic	Genetic association has been found between the ARNT2 gene and both autism and Asperger syndrome (Chakrabarti et al., 2009). In addition, rare variants in the ARNT2 gene have been identified in patients with ASD (Vaags et al., 2012; Neale et al., 2012).	11	1
ARX	aristaless related homeobox	170302	aristaless related homeobox,ISSX, PRTS, MRX36, MRX43, MRX54, MRXS1	X	Xp21.3	Q96QS3	300382	This gene is a homeobox-containing gene expressed during development. The encoded protein is a transcription factor required for normal brain development.	Rare single gene variant	This gene has been associated with syndromic autism, where a subpopulation of individuals with a given syndrome develop autism. For example, a number of studies have shown that mutations in the ARX gene are identified with a diverse spectrum of disease that includes cognitive impairment, epilepsy and severe cortical malformations.	11	0
ASH1L	Ash1 (absent, small, or homeotic)-like (Drosophila)	55870	ASH11, KMT2H,??ASH1L	1	1q22	Q9NR48	607999	This gene encodes a member of the trithorax group of transcriptional activators. The encoded product functions as a histone methyltransferase specifically methylating 'Lys-36' of histone H3 (H3K36me).	Rare single gene variant	Two de novo loss-of-function variants in the ASH1L gene have been identified in ASD probands from the Simons Simplex Collection (Iossifov et al., 2014). This gene was also identified in an ASD whole-exome sequencing study and subsequent TADA (transmission and de novo association) analysis as a gene strongly enriched for variants likely to affect ASD risk with a false discovery rate (FDR) of <0.1 …	6	0
ASMT	acetylserotonin O-methyltransferase	438	RP13-297E16.2, ASMTY, HIOMT, HIOMTY	X,Y	Xp22.33	P46597	300015, 402500	melatonin biosynthesis	Rare Single Gene variant, Genetic Association	Studies have found genetic association and rare variants in the ASMT gene that are identified with autism.	9	2
ASS1	argininosuccinate synthetase	445	ASS1, CTLN1	9	9q34.11	P00966	603470	The encoded protein has argininosuccinate synthase activity.	Functional	Differential expression of the ASS1 gene has been shown to occur in some autistic individuals (Hu et al., 2006).	3	0
ASTN2	astrotactin 2	23245	RP11-45A16.2, KIAA0634, bA67K19.1	9	9q33.1	O75129	612856	This gene encodes a protein that is expressed in the brain and may function in neuronal migration, based on functional studies of the related astrotactin 1 gene in human and mouse. A deletion at this locus has been associated with schizophrenia.	Rare Single Gene variant	Association has been found between the ASTN2 gene and autism. Glessner et al. (2009) identified a rare ASTN2 deletion in an autism case. Another study found a link between rare ASTN2 CNVs and schizophrenia.	9	0
ASXL3	Additional sex combs like 3 (Drosophila)	80816	KIAA1713	18	18q12.1	Q9C0F0	615115	Putative Polycomb group (PcG) protein. PcG proteins act by forming multiprotein complexes, which are required to maintain the transcriptionally repressive state of homeotic genes throughout development. PcG proteins are not required to initiate repression, but to maintain it during later stages of development. They probably act via methylation of histones, rendering chromatin heritably changed in…	Syndromic	A de novo heterozygous frameshift variant in the ASXL3 gene was identified in a six-year-old nonverbal female with autism, global developmental delay, microcephaly, and metopic craniosynostosis (Dinwiddie et al., 2013).	6	0
ATG7	Autophagy related 7	10533	APG7-LIKE, APG7L, GSA7	3	3p25.3	O95352	608760	This gene encodes a E1-like activating enzyme involved in the 2 ubiquitin-like systems required for cytoplasm to vacuole transport (Cvt) and autophagy; this enzyme also plays a key role in the maintenance of axonal homeostasis and the prevention of axonal degeneration.	Functional	Atg7-conditional knockout mice, which were specifically autophagy-deficient in forebrain excitatory neurons, exhibited ASD-like behaviors and dendritic spine pruning defects (Tang et al., 2014).	2	0
ATP10A	Probable phospholipid-transporting ATPase VA	57194	ATP10C	15	15q12	O60312	605855	The encoded protein is a member of the aminophospholipid-transporting ATPase family.	Genetic Association	Conflicting studies have shown positive genetic association and no genetic association of the ATP10C gene with autism.	7	0
ATP1A3	ATPase Na+/K+ transporting subunit alpha 3	478	AHC2, CAPOS, DYT12, RDP	19	19q13.2	P13637	182350	The protein encoded by this gene belongs to the family of P-type cation transport ATPases, and to the subfamily of Na+/K+ -ATPases. Na+/K+ -ATPase is an integral membrane protein responsible for establishing and maintaining the electrochemical gradients of Na and K ions across the plasma membrane. This gene encodes an alpha 3 catalytic subunit. Heterozygous variants in ATP1A3 are responsible for …	Syndromic	Two siblings from a British family with CAPOS syndrome and a p.Glu818Lys missense variant in ATP1A3 were diagnosed with autism spectrum disorder; this variant was also observed in two additional families with CAPOS syndrome in the absence of ASD (Demos et al., 2014). A probably damaging missense variant in ATP1A3 was identified in an ASD proband from the Autism Sequencing Consortium (De Rubeis et…	5	0
ATP2B2	ATPase, Ca++ transporting, plasma membrane 2	108733	PMCA2, PMCA2a, PMCA2i	3	3p25.3	Q01814	108733	This gene encodes the plasma membrane calcium ATPase isoform 2. The protein encoded by this gene belongs to the family of P-type primary ion transport ATPases characterized by the formation of an aspartyl phosphate intermediate during the reaction cycle. These enzymes remove bivalent calcium ions from eukaryotic cells against very large concentration gradients and play a critical role in intracel…	Genetic Association	Genetic association has been found between the ATP2B2 gene and autism in a combined AGRE, ISART (Italian) and US cohort (Carayol et al., 2011).	6	2
ATP8A1	ATPase phospholipid transporting 8A1??	10396	ATPASEII, ATPIA, ATPP2	4	4p13	Q9Y2Q0	609542	The protein encoded by the ATP8A1 gene is a catalytic component of a P4-ATPase flippase complex which catalyzes the hydrolysis of ATP coupled to the transport of aminophospholipids from the outer to the inner leaflet of various membranes and ensures the maintenance of asymmetric distribution of phospholipids.	Functional	Elevated levels of ATP8A1 protein was observed in the hippocampus and temporal lobe of juvenile autistic subjects compared to controls in Kerr et al., 2016. In the same report, intra-hippocampal injection of ATP8A1-expressing lentivirus in mice resulted in fewer and weaker excitatory synapses in the CA1 region, as well as autistic-like social behavior in the three-chambered social test.	1	0
ATRNL1	Attractin-like 1	26033	ALP, bA338L11.1, bA454H24.1	10	10q25.3	Q5VV63	612869	May play a role in melanocortin signaling pathways that regulate energy homeostasis	Rare single gene variant	A de novo deletion involving the ATRNL1 gene was identified in a male patient diagnosed with PDD-NOS, cognitive impairment, ataxia, ventricular septal defect, postnatal growth retardation, and dysmorphic features (Stark et al., 2010).	1	0
ATRX	alpha thalassemia/mental retardation syndrome X-linked	546	RP5-875J14.1, ATR2, JMS, MGC2094, MRXHF1, RAD54, RAD54L, SFM1, SHS, XH2, XNP, ZNF-HX	X	Xq21.1	P46100	300032	The protein encoded by this gene contains an ATPase/helicase domain, and thus it belongs to the SWI/SNF family of chromatin remodeling proteins. Mutations in this gene are associated with an X-linked mental retardation (XLMR) syndrome most often accompanied by alpha-thalassemia (ATRX) syndrome. These mutations have been shown to cause diverse changes in the pattern of DNA methylation, which may p…	Syndromic	A rare mutation in the ATRX gene has been identified with ASD (Gong et al., 2008).	13	0
ATXN7	Ataxin 7	6314	ADCAII, FLJ17787, OPCA3, SCA7	3	3p14.1	O15265	607640	Acts as component of the STAGA transcription coactivator-HAT complex. Mediates the interaction of STAGA complex with the CRX and is involved in CRX-dependent gene activation. Defects in ATXN7 are the cause of spinocerebellar ataxia type 7 (SCA7) [MIM:164500].	Rare single gene variant	A de novo deletion of the ATXN7 gene was identified in an autistic proband from a simplex family (van Daalen et al., 2011).	1	0
AUTS2	autism susceptibility candidate 2	26053		7	7q11.22	Q5D049	607270	unknown	Rare Single Gene variant	Multiple studies have identified rare mutations in the AUTS2 gene with autism. In addition, several studies have found that rare variants in AUTS2 are identified with mental retardation, ADHD, epilepsy and genetically associated with alcohol consumption.	28	0
AVP	Arginine vasopressin	551	ADH, ARVP-NPII, AVRP, VP,??AVP	20	20p13	P01185	192340	This gene encodes a member of the vasopressin/oxytocin family and preproprotein that is proteolytically processed to generate multiple protein products, including the neuropeptide hormone arginine vasopressin. Arginine vasopressin plays a role in many biological processes, including cognition, tolerance, adaptation and complex sexual and maternal behaviour.	Functional	Brattleboro rats, which have a spontaneous mutation disrupting the AVP gene, were shown to display a natural deficit in social discrimination that could be reversed by treatment with clozapine or a neurotensin analog (Feifel et al., 2009). One of the receptors for arginine vasopressin is the protein encoded by the ASD-associated gene AVPR1.	4	1
AVPR1A	arginine vasopressin receptor 1A	552		12	12q14.2	P37288	600821	The encoded protein is a receptor for arginine vasopressin. It belongs to the G -protein coupled receptor family.	Rare Single Gene variant, Genetic Association	Several studies have found genetic association and rare variants in the AVPR1A gene that are identified with autism. Cohorts and populations studied include CLSA, US, Israeli and Korean, In addition, the AVPR1A gene has been found to be genetically associated with creative dance performance in an Israeli cohort. A recent study reported association of the RS3 allele and human maternal behavior (Av…	16	7
BAIAP2	BAI1-associated protein 2	10458	BAP2; FLAF3; IRSP53	17	17q25.3	Q9UQB8	605475	An adaptor protein of post-synaptic density that links membrane bound G-proteins to cytoplasmic effector proteins	Genetic Association	Genetic association has been found between the BAIAP2 gene and autism (Toma et al., 2011) as well as with ADHD (Ribas??s et al., 2009). In addition, a rare deletion in the BAIAP2 gene was identified with autism (Celestino-Soper et al., 2011).	10	0
BBS4	Bardet-Biedl syndrome 4	585		15	15q24.1	Q96RK4	600374	The BBS4 gene encodes for a protein that constitutes part of the BBsome complex, which is required for ciliogenesis. BBS4 itself may be required for the dynein-mediated transport of pericentriolar proteins to the centrosome and is required for microtubule anchoring at the centrosome, but not for microtubule nucleation. Defects in BBS4 are the cause of Bardet-Biedl syndrome type 4 (BBS4) [MIM:2099…	Rare single gene variant	Inherited exon-disruptive deletions in the BBS4 gene was identified in two unrelated ASD cases (Girirajan et al., 2013).	1	0
BCAS1	Breast carcinoma amplified sequence 1	8537	AIBC1, NABC1	20	20q13.2	O75363	602968	This gene is a candidate oncogene that resides in a region at 20q13 which is amplified in a variety of tumor types and associated with more aggressive tumor phenotypes. It is expressed in brain and prostate, and at lower levels in testis, intestine and colon, overexpressed in most breast cancer cell lines, and down-regulated in some colorectal tumors.	Rare single gene variant	This gene was originally identified as an ASD candidate gene based on its enrichment in an autism-associated protein interaction module. Sequencing of post-mortem brain tissue from 25 ASD cases resulted in the identification of significant non-synonymous variants in this gene with an expected false-positive rate at 0.1, confirming the involvement of this module with autism; this finding was furth…	2	0
BCKDK	Branched chain ketoacid dehydrogenase kinase	10295	BCKDKD, BDK	16	16p11.2	O14874	614901	Catalyzes the phosphorylation and inactivation of the branched-chain alpha-ketoacid dehydrogenase complex, the key regulatory enzyme of the valine, leucine and isoleucine catabolic pathways. Key enzyme that regulate the activity state of the BCKD complex. Defects in this gene are associated with branched-chain ketoacid dehydrogenase kinase deficiency (BCKDKD) [MIM:614923], a metabolic disorder ch…	Rare single gene variant	Three different homozygous variants (one nonsense, one frameshift, one missense) in the BCKDK gene that segregated with disease were identified in three consanguineous families presenting with autism and ID (Novarino et al., 2012).	3	0
BCL11A	B-cell CLL/lymphoma 11A (zinc finger protein)	53335	BCL11A-L-S,??BCL11A-XL,??BCL11a-M, CTIP1, EVI9, HBFQTL5, ZNF856,??BCL11A	2	2p16.1	Q9H165	606557	This gene encodes a C2H2 type zinc-finger protein by its similarity to the mouse Bcl11a/Evi9 protein that functions as a myeloid and B-cell proto-oncogene. BCL11A resides within the dyslexia susceptibility candidate region 3 (DYX3) and has been proposed to be a candidate gene in chromosome 2p16.1-p15 deletion syndrome.	Rare single gene variant	A de novo loss-of-function variant in the BCL11A gene has been identified in an ASD proband from the Simons Simplex Collection (Iossifov et al., 2014). This gene was also identified in an ASD whole-exome sequencing study and subsequent TADA (transmission and de novo association) analysis as a gene strongly enriched for variants likely to affect ASD risk with a false discovery rate (FDR) of <0.1 (…	9	0
BCL2	B-cell CLL/lymphoma 2	596	Bcl-2; BCL2	18	18q21.33	P10415	151430	An integral outer mitochondrial membrane protein that blocks the apoptotic cell death	Functional	Studies have shown that the expression of Bcl-2 is significantly decreased in the brain of autistic subjects.	10	0
BDNF	Brain-derived neurotrophic factor??	627	ANON2, BULN2	11	11p14.1	P23560	113505	During development, promotes the survival and differentiation of selected neuronal populations of the peripheral and central nervous systems. Participates in axonal growth, pathfinding and in the modulation of dendritic growth and morphology. Major regulator of synaptic transmission and plasticity at adult synapses in many regions of the CNS.	Functional	BDNF(+/-) mice displayed a global reduction in grooming activity, with fewer bouts and transitions between specific grooming stages, altered grooming syntax, as well as hypolocomotion and increased turning behavior (Kyzar et al., 2012). Abnormal BDNF serum levels in ASD cases have also been reported (Nelson et al., 2001; Miyazaki et al., 2004; Connolly et al., 2006; Hashimoto et al., 2006; et al.…	9	0
BIN1	Bridging integrator 1	274	AMPH2, AMPHL, SH3P9	2	2q14.3	O00499	601248	This gene encodes several isoforms of a nucleocytoplasmic adaptor protein, one of which was initially identified as a MYC-interacting protein with features of a tumor suppressor. Isoforms that are expressed in the central nervous system may be involved in synaptic vesicle endocytosis and may interact with dynamin, synaptojanin, endophilin, and clathrin.	Rare single gene variant	In a genome-wide association study of 2165 participants from the Autism Genetic Resource Exchange (AGRE) performed to examine associations between genomic loci and endophenotypes associated with ASDs, it was shown that item 27 (association of loss of motor	self-help	play
BIRC6	Baculoviral IAP repeat containing 6	57448	APOLLON, BRUCE	2	2p22.3	Q9NR09	605638	This gene encodes a protein with a BIR (baculoviral inhibition of apoptosis protein repeat) domain and a UBCc (ubiquitin-conjugating enzyme E2, catalytic) domain that inhibits apoptosis by facilitating the degradation of apoptotic proteins by ubiquitination.	Rare single gene variant	Three de novo variants in this gene (one nonsense, two missense) have been identified in simplex ASD probands (Iossifov et al., 2012; De Rubeis et al., 2014). Furthermore, an inherited LoF variant in this gene was observed in both affected siblings from a quartet ASD family (Yuen et al., 2015). This gene was also included in a set of genes strongly enriched for those likely to affect risk (FDR<0.…	4	0
BRAF	v-raf murine sarcoma viral oncogene homolog B	673	B-RAF1, BRAF1, NS7, RAFB1	7	7q34	P15056	164757	This gene encodes a protein belonging to the raf/mil family of serine/threonine protein kinases. This protein plays a role in regulating the MAP kinase/ERKs signaling pathway, which affects cell division, differentiation, and secretion. Mutations in this gene are associated with cardiofaciocutaneous syndrome (CFC) [MIM:115150], a disease characterized by heart defects, mental retardation and a di…	Syndromic	In two recent reports, patients with cardiofaciocutaneous syndrome mediated by BRAF mutations were found to frequently exhibit autistic features, such as social impairment and internalizing/externalizing problems, as measured by commonly used ASD-related diagnostic tools (Alfieri et al., 2014; Adviento et al., 2014).	7	0
BRCA2	breast cancer 2, early onset	675	RP11-298P3.4, BRCC2, BROVCA2, FACD, FAD, FAD1, FANCB, FANCD, FANCD1, GLM3, PNCA2	13	13q13.1	P51587	600185	Inherited mutations in BRCA2 confer increased lifetime risk of developing breast or ovarian cancer. Both BRCA1 and BRCA2 are involved in maintenance of genome stability, specifically the homologous recombination pathway for double-strand DNA repair. The BRCA2 protein contains several copies of a 70 aa motif called the BRC motif, and these motifs mediate binding to the RAD51 recombinase which func…	Rare Single Gene variant	Rare mutations in the BRCA2 gene have been identified in individuals with ASD (Neale et al., 2012).	3	0
BRINP1	BMP/retinoic acid inducible neural specific 1	1620	DBC1, DBCCR1, FAM5A	9	9q33.1	O60477	602865	Inhibits cell proliferation by negative regulation of the G1/S transition.	Functional	Brinp1-deficient mice were shown to exhibit an increased density of parvalbumin-expressing interneurons, reduced social interaction, increased locomotor activity, and impairments in memory using two distinct knockout mouse models (Kobayashi et al., 2014; Berkowicz et al., 2016).	2	0
BTAF1	RNA polymerase II, B-TFIID transcription factor-associated, 170kDa (Mot1 homolog, S. cerevisiae)	9044	MOT1, TAF(II)170, TAF172, TAFII170	10	10q23.32	O14981	605191	This gene encodes a TAF (TATA box-binding protein-associated factor), which associates with TBP (TATA box-binding protein) to form the B-TFIID complex that is required for transcription initiation of genes by RNA polymerase II. This TAF has DNA-dependent ATPase activity, which drives the dissociation of TBP from DNA, freeing the TBP to associate with other TATA boxes or TATA-less promoters.	Rare Single Gene variant	A rare duplication in the BTAF1 gene has been identified with ASD (Salyakina et al., 2011).	4	0
BZRAP1	benzodiazapine receptor (peripheral) associated protein 1	9256	PRAX1; PRAX-1; RIMBP1; RIM-BP1; KIAA0612; DKFZp686F02123; BZRAP1	17	17q22	O95153	610764	Multi-domain adaptor protein	Rare Single Gene variant	Rare variants in the BZRAP1 gene have been identified with autism (Bucan et al., 2009).	5	0
C11orf30	Chromosome 11 open reading frame 30	56946	GL002, EMSY	11	11q13.5	Q7Z589	608574	Regulator which is able to repress transcription, possibly via its interaction with a multiprotein chromatin remodeling complex that modifies the chromatin.	Rare single gene variant	Single-gene expression analysis of brain cortical tissue samples from 47 ASD cases and 57 controls identified C11orf30 as a gene showing transcriptome-wide significant differential gene expression (0.6-fold decrease) between autism and control brains (P=3.29E-07; threshold for transcriptome-wide significance set at P<4.76E-07) (Gupta et al., 2014). A de novo LoF variant in this gene was also iden…	3	0
C12orf57	Chromosome 12 open reading frame 57	113246	C10, GRCC10, TEMTYS	12	12p13.31	Q99622	615140	Function unknown; ubiquitously expressed in human tissues, with high expression in fetal brain. Temtamy syndrome (OMIM:218340), which is characterized by mental retardation with or without craniofacial dysmorphism, ocular coloboma, or abnormal corpus callosum, can be caused by homozygous or compound heterozygous mutation in the C12ORF57 gene.	Syndromic	The same homozygous variant in the C12orf57 gene (c.1A>G; p.Met1?) was detected in ten affected individuals from four consanguineous families of Arab descent; all affected individuals presented with developmental delay/intellectual disability, autistic features, and hypoplasia or agenesis of the corpus callosum (Akizu et al., 2013).	6	0
C15orf43	chromosome 15 open reading frame 43	145645		15	15q21.1	Q8NHR7			Rare Single Gene variant	Rare variants in the C15orf43 gene have been identified with autism (Pinto et al., 2010).	1	0
C3orf58	chromosome 3 open reading frame 58	205428	DIA1	3	3q24	Q8NDZ4	612200	unknown	Rare Single Gene variant	Rare variants in the C3orf58 gene have been identified with autism in the HMCA cohort (Morrow et al., 2008).	3	0
C4B	complement component 4B	721	CH, C4A, C4F, CO4, C4B1, C4B2, C4B3, C4B5, C4A13, C4A91, C4B12, CPAMD3	6	6p21.33	P0C0L5	120820	The encoded protein is part of the classical pathway of the complement system.	Genetic Association	Genetic association has been found between the C4B gene and autism (Odell et al., 2005). As well, studies have found decreased plasma concentrations of the C4B protein in autistic patients.	5	2
CA6	carbonic anhydrase VI	765	CA-VI; GUSTIN; MGC21256	1	1p36.23	P23280	114780	The protein encoded by this gene is one of several isozymes of carbonic anhydrase.	Rare Single Gene variant	Rare variants in the CA6 gene have been identified with autism (Bucan et al., 2009).	6	0
CACNA1A	Calcium channel, voltage-dependent, P/Q type, alpha 1A subunit	773	APCA, BI, CACNL1A4, CAV2.1, EA2, FHM, HPCA, MHP, MHP1, SCA6	19	19p13.13	O00555	601011	This gene encodes the pore-forming alpha-1A subunit, which is predominantly expressed in neuronal tissue, for voltage-dependent calcium channels. Mutations in this gene are associated with several neurological disorders: episodic ataxia, type 2 (OMIM 108500); migraine, familial hemiplegic, 1 (OMIM 141500); and spinocerebellar atxia 6 (OMIM 183086).	Rare single gene variant	Variants affecting the CACNA1A gene were identified in affected individuals from four unrelated families presenting with a spectrum of cognitive impairment including intellectual disability, executive dysfunction, ADHD and/or autism, as well as childhood-onset epileptic encephalopathy with refractory absence epilepsy, febrile seizures, downbeat nystagmus and episodic ataxia (Damaj et al., 2015).	8	0
CACNA1B	Calcium channel, voltage-dependent, N type, alpha 1B subunit	774	BIII, CACNL1A5, CACNN, Cav2.2	9	9q34.3	Q00975	601012	The protein encoded by this gene is the pore-forming subunit of an N-type voltage-dependent calcium channel, which controls neurotransmitter release from neurons. The encoded protein forms a complex with alpha-2, beta, and delta subunits to form the high-voltage activated channel. Variants in CACNA1B have been previously associated with schizophrenia and bipolar disorder (Moskvina et al., 2009; G…	Genetic association	In a study of 20 unrelated children with variable phenotypes found in have gains in DNA copy number in the subtelomeric 9q34 region, seven were found to carry monogenic duplications encompassing the CACNA1B gene. Four of these children with monogenic CACNA1B duplications were diagnosed with ASD (Yatensko et al., 2012).	6	0
CACNA1C	calcium channel, voltage-dependent, L type, alpha 1C subunit	775	TS, CACH2, CACN2, CaV1.2, CCHL1A1, CACNL1A1	12	12p13.33	O95234	114205	This gene encodes an alpha-1 subunit of a voltage-dependent calcium channel. Calcium channels mediate the influx of calcium ions into the cell upon membrane polarization.	Syndromic	This gene has been associated with syndromic autism, where a subpopulation of individuals with a given syndrome develop autism. In particular, mutation of the CACNA1C gene has been found to be associated with Timothy syndrome, patients which all also fall under the category of ASD. In addition, several studies have shown a genetic association between the CACNA1C gene and schizophrenia as well as …	36	3
CACNA1D	calcium channel, voltage-dependent, L type, alpha 1D	776	CACH3, CACN4, CCHL1A2, CACNL1A2	3	3p21.1	Q01668	114206	The encoded protein has low voltage-gated calcium channel activity. Mutations in this gene are responsible for primary aldosteronism with seizures and neurologic abnormalities (PASNA; OMIM 615474).	Functional	Rare de novo missnese variants in the CACNA1D gene have been identified in ASD probands from the Simons Simplex Collection (O???Roak et al., 2012; Iossifov et al., 2012).	11	0
CACNA1E	calcium voltage-gated channel subunit alpha1 E	777	BII, CACH6, CACNL1A6, Cav2.3	1	1q25.3	Q15878	601013	This gene encodes the alpha-1E subunit of R-type calcium channels, which belong to the 'high-voltage activated' group that may be involved in the modulation of firing patterns of neurons important for information processing.	Rare single gene variant	Two de novo variants (a missense variant and a synonymous variant predicted in PMID 26938441 to affect splicing regulation by altering an exonic splicing regulator) were observed in the CACNA1E gene in ASD probands (O'Roak et al., 2012; Neale et al., 2012). Evaluation of the statistical significance of observing multiple functional de novo variants in this gene, taking into account gene length an…	7	0
CACNA1F	calcium channel, voltage-dependent, alpha 1F	778	JM8, JMC8, CSNB2, CSNBX2	X	Xp11.23	O60840	300110	The encoded protein has low voltage-gated calcium channel activity.	Genetic Association	This gene has been associated with syndromic autism, where a subpopulation of individuals with a given syndrome develop autism. Genetic association has also been found between the CACNA1F gene and schizophrenia in a Caucasian-European cohort from the UK population (Wei and Hemmings, 2006).	7	0
CACNA1G	calcium channel, voltage-dependent, T type, alpha 1G subunit	8913	NBR13; Cav3.1; Ca(V)T.1; MGC117234	17	17q21.33	O43497	604065	Voltage-activated calcium channels	Genetic Association	Genetic association has been found between the CACNA1G gene and autism in the AGRE cohort (Strom et al., 2010). Recently, a de novo synonymous variant in this gene was identified in an ASD proband from the Simons Simplex Collection (Iossifov et al., 2012).	17	0
CACNA1H	calcium channel, voltage-dependent, alpha 1H subunit	8912	T-type Ca(V)3.2 channels, CACNA1HB	16	16p13.3	O95180	607904	This gene encodes a T-type member of the alpha-1 subunit family, a protein in the voltage-dependent calcium channel complex. Calcium channels mediate the influx of calcium ions into the cell upon membrane polarization.	Rare Single Gene variant	Rare mutations in the CACNA1H gene have been identified with autism. In one study, missense mutations in CACNA1H were found in 6 of 461 individuals with ASD (Splawski et al., 2006).	19	0
CACNA1I	Calcium channel, voltage-dependent, T type, alpha 1I subunit	8911	RP1-172B20.4, Cav3.3, ca(v)3.3	22	22q13.1	Q9P0X4	608230	This gene encodes the pore-forming alpha subunit of a voltage gated calcium channel. The encoded protein is a member of a subfamily of calcium channels referred to as is a low voltage-activated, T-type, calcium channel. The channel encoded by this protein is characterized by a slower activation and inactivation compared to other T-type calcium channels. This protein may be involved in calcium sig…	Genetic association	An imputed SNP within the CACNA1I gene (rs5750860) showed association with ASD in a family-based association study in a combined sample of 2,781 parent/affected child trios from 543 multiplex Caucasian ASD families from the Autism Genetics Resource Exchange (AGRE) and 1,651 multiplex and simplex Caucasian ASD families from the Autism Genome Project (AGP) (Lu et al., 2012).	4	0
CACNA2D3	Calcium channel, voltage-dependent, alpha 2/delta subunit 3	55799	HSA272268	3	3p21.1-p14.3	Q8IZS8	606399	This gene encodes a member of the alpha-2/delta subunit family, a protein in the voltage-dependent calcium channel complex. The alpha-2/delta subunit of voltage-dependent calcium channels regulates calcium current density and activation/inactivation kinetics of the calcium channel. Acts as a regulatory subunit for P/Q-type calcium channel (CACNA1A), N-type (CACNA1B), L-type (CACNA1C OR CACNA1D) b…	Rare single gene variant	This gene was identified in an ASD whole-exome sequencing study and subsequent TADA (transmission and de novo association) analysis as a gene strongly enriched for variants likely to affect ASD risk with a false discovery rate (FDR) of <0.1 (De Rubeis et al., 2014).	2	0
CACNB2	Calcium channel, voltage-dependent, beta 2 subunit	783	RP11-383B4.2, CACNLB2, CAVB2, MYSB,??CACNB2	10	10p12.33-p12.31	Q08289	600003	This gene encodes a subunit of a voltage-dependent calcium channel protein that is a member of the voltage-gated calcium channel superfamily. The beta subunit of voltage-dependent calcium channels contributes to the function of the calcium channel by increasing peak calcium current, shifting the voltage dependencies of activation and inactivation, modulating G protein inhibition and controlling t…	Genetic association	Three rare missense variants in the CACNB2 gene were identified in ASD probands from the Autism Genetic Resource Exchange (AGRE); while these variants showed incomplete segregation with ASD in the probands' respective families, all three variants altered time-dependent inactivation of Ca2+ channels in whole-cell patch-clamp recordings of HEK293 cells expressing mutant CACNB2 (Breitenkamp et al., …	3	1
CADM1	cell adhesion molecule 1	23705	BL2; ST17; IGSF4; NECL2; RA175; TSLC1; IGSF4A; Necl-2; SYNCAM; sgIGSF; sTSLC-1; synCAM1; MGC51880; MGC149785; DKFZp686F1789; CADM1	11	11q23.3	Q9BY67	605686	The gene encodes a brain-specific, immunoglobulin domain-containing protein. It binds to intracellular PDZ-domain proteins and functions as a homophilic cell adhesion molecule at the synapse.	Rare Single Gene variant	Rare variants in the CADM1 gene have been identified with autism (Zhiling et al., 2008).	7	0
CADM2	Cell adhesion molecule 2	253559	IGSF4D, NECL3, Necl-3, SynCAM 2, synCAM2	3	3p12.1	Q8N3J6	609938	Adhesion molecule that engages in homo- and heterophilic interactions with the other nectin-like family members, leading to cell aggregation. Important for synapse organization, providing regulated trans-synaptic adhesion.??	Genetic association	CADM2 was identified in an ASD candidate gene via homozygous haplotype mapping analysis performed on 1,402 Autism Genome Project trios genotyped for 1 million single nucleotide polymorphisms (SNPs) (Casey et al., 2012).	3	1
CADPS2	Ca2+-dependent activator protein for secretion 2	93664	FLJ40851, KIAA1591	7	7q31.32	Q658Q2	609978	The encoded protein has calcium-binding activity and mediates vesicle exocytosis.	Rare Single Gene variant	Studies have found rare variants in the CADPS2 gene to be associated with autism, although one study found no genetic association in a family-based TDT test (Cisternas et al., 2003).	10	0
CAMK4	Calcium/calmodulin-dependent protein kinase IV	814	CaMK IV, CaMK-GR, IV, caMK	5	5q22.1	Q16566	114080	Calcium/calmodulin-dependent protein kinase that operates in the calcium-triggered CaMKK-CaMK4 signaling cascade and regulates, mainly by phosphorylation, the activity of several transcription activators, such as CREB1, MEF2D, JUN and RORA, which play pivotal roles in immune response, inflammation, and memory consolidation. Phosphorylates the transcription activator CREB1 in hippocampal neuron nu…	Genetic association	A coding-synonymous substitution variant in exon 11 of the CAMK4 gene (rs25925) associated with ASD in a discovery cohort of 446 German ASD families, as well as in a combined meta-analysis using a subsample of the Autism Genome Project and a French case/control cohort in addition to the original German discovery cohort (Waltes et al., 2014).	1	0
CAMSAP2	calmodulin regulated spectrin-associated protein family, member 2	23271	RP11-93N17.1, CAMSAP1L1	1	1q32.1	Q08AD1	613775	This protein contains a microtubule-binding CKK domain as well as a calponin homology (CH) actin-binding domain.	Rare Single Gene variant	A rare CAMSAP2 duplication was found in a patient with autism and moderate intellectual disability (Leblond et al., 2012).	1	0
CAMTA1	calmodulin binding transcription activator 1	23261	RP3-467L1.1	1	1p36.31-p36.23	Q9Y6Y1	611501	This protein is a transcriptional activator and may act as a tumor suppressor.	Rare single gene variant	A rare deletion in the CAMTA1 gene has been identified with developmental delay (Mikhail et al., 2011).	5	0
CAPN12	Calpain 12	147968		19	19q13.2	Q6ZSI9	608839	The protein encoded by this gene is a calcium-regulated non-lysosomal thiol-protease with broad endoepeptidase specificy.	Rare single gene variant	This gene was identified by TADA (transmission and de novo association) analysis of a combined dataset from the Simons Simplex Collection (SSC) and the Autism Sequencing Consortium (ASC) as a gene strongly enriched for variants likely to affect ASD risk with a false discovery rate (FDR) of <0.1 (Sanders et al., 2015).	4	0
CAPRIN1	Cell cycle associated protein 1	4076	GPIAP1, GPIP137, M11S1, RNG105, p137GPI	11	11p13	Q14444	601178	May regulate the transport and translation of mRNAs of proteins involved in synaptic plasticity in neurons and cell proliferation and migration in multiple cell types. In neuronal cells, directly binds to several mRNAs associated with RNA granules, including BDNF, CAMK2A, CREB1, MAP2, NTRK2 mRNAs, as well as to GRIN1 and KPNB1 mRNAs, but not to rRNAs .	Functional	CAPRIN1 interacts with Fragile X Mental Retardation Protein (FMRP) at the level of the translation machinery as well as in trafficking neuronal granules (El Fatimay et al., 2012). A de novo nonsense variant in CAPRIN1 was identified in a male ASD proband (Jiang et al., 2013).	3	0
CASC4	cancer susceptibility candidate 4	113201	UNQ2573/PRO6308, H63	15	15q15.3	Q6P4E1			Rare Single Gene variant	Rare variants in the CASC4 gene have been identified with autism (Pinto et al., 2010).	4	0
CBS	cystathionine beta-synthase	875	HIP4	21	21q22.3	P35520	613381	The encoded protein catalyzes conversion of homocysteine to cystathionine.	Functional, Negative association	A study found no functional association between cystathionine beta-synthase (CBS) deficiency and reproductive fitness.	3	0
CC2D1A	Coiled-coil and C2 domain containing 1A	54862	FREUD-1, Freud-1/Aki1, MRT3	19	19p13.12	Q6P1N0	610055	This gene encodes a transcriptional repressor that binds specifically to the DRE (dual repressor element) and represses HTR1A gene transcription in neuronal cells. Performs an essential function in controlling the functional maturation of synapses. Mutations in this gene are associated with mental retardation, autosomal recessive 3 (MRT3) [MIM:608443], a non-syndromic disorder characterized by si…	Rare single gene variant	Autosomal-recessive founder" mutations in the CC2D1A gene were identified in 4 families with a total of 16 individuals affected by a spectrum of cognitive and social impairments	including ASD	non-syndromic ID
CCDC64	coiled-coil domain containing 64	92558	FLJ26450, H_267D11.1	12	12q24.23	Q6ZP65		This protein is a component of the secretory vesicle machinery in developing neurons that acts as a regulator of neurite outgrowth.	Genetic Association	Genetic association has been found between the CCDC64 gene and autism in two large cohorts (AGRE and ACC) of European ancestry and replicated in two other cohorts (CAP and CART) (Wang et al., 2009).	2	1
CCDC88C	Coiled-coil domain containing 88C	440193	DAPLE, HKRP2, KIAA1509, SCA40	14	14q32.11-q32.12	Q9P219	611204	This gene encodes a ubiquitously expressed coiled-coil domain-containing protein that interacts with the dishevelled protein and is a negative regulator of the canonical Wnt signaling pathway, acting downstream of DVL to inhibit CTNNB1/Beta-catenin stabilization. Mutations in this gene cause autosomal recessive, primary non-syndromic congenital hydrocephalus; a condition characterized by excessiv…	Rare single gene variant	Two de novo missense variants in the CCDC88C gene were identified in simplex ASD probands, with no de novo events in this gene observed in 1,786 unaffected siblings from the Simons Simplex Collection (P=0.07) (Iossifov et al., 2014; Krumm et al., 2015).	3	0
CCDC91	coiled-coil domain containing 91??	55297	HSD8, p56	12	12p11.22	Q7Z6B0		Involved in the regulation of membrane traffic through the trans-Golgi network (TGN).	Rare single gene variant	This gene was identified as a novel ASD candidate gene in Gonzalez-Mantilla et al., 2016 based on the presence of two potentially pathogenic loss-of-function variants in ASD cases (a de novo single gene deletion in Shen et al., 2010, and a maternally-inherited single gene deletion in Nava et al., 2014).	3	0
CCT4	Chaperonin containing TCP1, subunit 4 (delta)??	10575	CCT-DELTA, Cctd, SRB	2	2p15	P50991	605142	This gene encodes a molecular chaperone that assists the folding of proteins upon ATP hydrolysis. As part of the BBS/CCT complex may play a role in the assembly of BBSome, a complex involved in ciliogenesis regulating transports vesicles to the cilia. Known to play a role, in vitro, in the folding of actin and tubulin.	Rare single gene variant	Two de novo missense variants in the CCT4 gene were identified in ASD probands from the Simons Simplex Collection in Iossifov et al., 2014. Krumm et al., 2015 reported that no de novo SNVs in this gene were observed in SSC unaffected siblings (de novo SNV P-value <0.05), and no rare effect types were reported in the Exome Variant Server.	3	0
CD38	CD38 molecule	952	T10	4	4p15.32	P28907	107270	CD38 is a novel multifunctional ectoenzyme widely expressed in cells and tissues especially in leukocytes. CD38 also functions in cell adhesion, signal transduction and calcium signaling. CD38 synthesizes cyclic ADP-ribose, a second messenger for glucose-induced insulin secretion. CD38 also has cADPr hydrolase activity and moonlights as a receptor in cells of the immune system.	Genetic Association	Genetic association has been found between the CD38 gene and ASD in a high-functioning U.S. AGRE cohort as well as a smaller Japanese cohort (Munesue et al., 2010). In addition, a significant reduction in CD38 expression was seen in ASD subjects compared to their unaffected" parents	and genetic association was found with several CD38 haplotypes and ASD in an Israeli population cohort (Lerer et al.	2010)."
CD44	CD44 molecule (Indian blood group)	960	IN, LHR, MC56, MDU2, MDU3, MIC4, Pgp1, CDW44, HCELL, MUTCH-I, ECMR-III, MGC10468	11	11p13	P16070	107269	The encoded protein is a receptor for hyaluronic acid. It is a cell-surface glycoprotein involved in cell-cell interactions, cell adhesion and migration.	Functional	Differential expression of the CD44 gene has been shown to occur in some autistic individuals (Hu et al., 2006).	3	0
CD99L2	CD99 molecule-like 2	83692	UNQ1964/PRO4486, CD99B, DKFZp761H2024, MIC2L1	X	Xq28	Q8TCZ2	300846	This gene encodes a cell-surface protein that is similar to CD99. Plays a role in a late step of leukocyte extravasation helping cells to overcome the endothelial basement membrane. Acts at the same site as, but independently of, PECAM1. Homophilic adhesion molecule, but these interactions may not be required for cell aggregation. A similar protein in mouse functions as an adhesion molecule durin…	Genetic association	Family-based tests of association computed on the 22,904 single nucleotide polymorphisms (SNPs) from the 2,012 immune-related genes on 1,510 trios available at the Autism Genetic Resource Exchange (AGRE) repository revealed that several SNPs in immune-related genes remained statistically significantly associated with ASD after adjusting for multiple comparisons. Specifically, a significant associ…	1	0
CDC42BPB	CDC42 binding protein kinase beta (DMPK-like)??	9578	MRCKB	14	14q32.32	614062	614062	This gene encodes a serine/threonine-protein kinase that is an important downstream effector of CDC42 and plays a role in the regulation of cytoskeleton reorganization and cell migration.	Rare single gene variant	This gene was identified in an ASD whole-exome sequencing study and subsequent TADA (transmission and de novo association) analysis as a gene strongly enriched for variants likely to affect ASD risk with a false discovery rate (FDR) of <0.1 (De Rubeis et al., 2014).	5	0
CDH10	cadherin 10, type 2 (T2-cadherin)	1008	T2-cadherin	5	5p14.2-p14.1	Q9Y6N8	604555	cell adhesion	Genetic Association	Genetic association has been found between the CDH10 gene and autism in two large cohorts (AGRE and ACC) of European ancestry and replicated in two other cohorts (CAP and CART) (Wang et al., 2009).	8	2
CDH11	Cadherin 11, type 2, OB-cadherin (osteoblast)	1009	CAD11, CDHOB, OB, OSF-4,??CDH11	16	16q21	P55287	600023	Cadherins are calcium-dependent cell adhesion proteins. They preferentially interact with themselves in a homophilic manner in connecting cells; cadherins may thus contribute to the sorting of heterogeneous cell types. Expressed mainly in brain but also found in other tissues. Expressed in neuroblasts.	Rare Single Gene variant/genetic association	A de novo partial deletion of CDH11, which was associated with one of the breakpoints of a de novo complex chromosomal rearrangement, was identified in a sporadic patient with ASD, mild intellectual disability, and ADHD; in the same report, a case-control study for 14 SNP variants in the CDH11 gene in 519 ASD cases and 1,192 controls showed significant overpresentation of rs7187376C/C genotypes i…	2	0
CDH22	cadherin-like 22	64405	C20orf25, MGC39564, dJ998H6.1	20	20q13.12	Q9UJ99	609920	cell adhesion	Genetic Association	Genetic association has been found between the CDH22 gene and autism in two large cohorts (AGRE and ACC) of European ancestry and replicated in two other cohorts (CAP and CART) (Wang et al., 2009).	4	1
CDH8	cadherin 8, type 2	1006	Cadherin-8	16	16q21	P55286	603008	An integral membrane proteins that mediates calcium-dependent cell-cell adhesion	Rare Single Gene variant	Rare mutations in the CDH8 gene have been identified with autism (Pagnamenta et al., 2011).	8	0
CDH9	cadherin 9, type 2 (T1-cadherin)	1007	MGC125386, cadherin-9	5	5p14.1	Q9ULB4	609974	cell adhesion	Genetic Association	Genetic association has been found between the CDH9 gene and autism in two large cohorts (AGRE and ACC) of European ancestry and replicated in two other cohorts (CAP and CART) (Wang et al., 2009).	6	2
CDKL5	cyclin-dependent kinase-like 5	6792	STK9	X	Xp22.13	O76039	300203	This gene is a member of Ser/Thr protein kinase family and encodes a phosphorylated protein with protein kinase activity.	Syndromic	This gene has been identified with syndromic autism, where a subpopulation of individuals with a given syndrome develop autism. In particular, studies have found that rare mutations in the CDKL5 gene are identified with Rett syndrome. In addition, CDKL5 mutations have also been identified with epilepsy and Angelman syndrome.	23	1
CDKN1B	Cyclin-dependent kinase inhibitor 1B (p27, Kip1)	1027	CDKN4, KIP1, MEN1B, MEN4, P27KIP1	12	12p13.1	P46527	600778	This gene encodes a cyclin-dependent kinase inhibitor that binds to and prevents the activation of cyclin E-CDK2 or cyclin D-CDK4 complexes, and thus controls the cell cycle progression at G1. The degradation of this protein, which is triggered by its CDK dependent phosphorylation and subsequent ubiquitination by SCF complexes, is required for the cellular transition from quiescence to the prolif…	Multigenic CNV/rare single gene variant	A male proband presenting with overgrowth, autism, and severe developmental delay was found to carry variants affecting both copies of the CDKN1B gene that likely resulted in CDKN1B deficiency: a maternally-inherited multigenic deletion removing the entire CDKN1B gene, and a de novo CDKN1B promoter variant that resulted in decreased protein translation (Grey et al., 2013).	1	0
CECR2	Cat eye syndrome chromosome region, candidate 2	27443		22	22q11.1-q11.21	Q9BXF3	607576	Part of the CERF (CECR2-containing-remodeling factor) complex, which facilitates the perturbation of chromatin structure in an ATP-dependent manner. May be involved through its interaction with LRPPRC in the integration of cytoskeletal network with vesicular trafficking, nucleocytosolic shuttling, transcription, chromosome remodeling and cytokinesis. A candidate gene for the Cat Eye Syndrome (CES…	Rare single gene variant	A deletion disurpting an exon of the CECR2 gene was detected in a female ASD patient; this variant was not observed in controls (Prasad et al., 2012).	2	0
CELF4	CUGBP, Elav-like family member 4	56853	BRUNOL-4, BRUNOL4	18	18q12.2	Q9BZC1	612679	RNA-binding protein implicated in the regulation of pre-mRNA alternative splicing. Mediates exon inclusion and/or exclusion in pre-mRNA that are subject to tissue-specific and developmentally regulated alternative splicing. When expressed ubiquitously, CELF4 is strongly expressed in the cerebellum, hippocampus, amygdala, temporal and frontal cortex and frontal lobes.	Functional	A complex de novo chromosomal rearrangement disrupting the CELF4 gene was identified in a male patient with borderline IQ, developmental and behavioral disorders (inlcuding autistic behavior), myopia, obesity, and febrile seizures in childhood (Halgren et al., 2012).	6	0
CELF6	CUGBP, Elav-like family member 6	60677	BRUNOL6	15	15q23	Q96J87	612681	RNA-binding protein implicated in the regulation of pre-mRNA alternative splicing. Mediates exon inclusion and/or exclusion in pre-mRNA that are subject to tissue-specific and developmentally regulated alternative splicing.	Genetic association/Rare single gene variant/Functional	A SNP located in the 5'UTR of an alternative first exon of the CELF6 gene (rs2959930) associated with autism in male probands from AGRE using the transmission disequilibrium test (TDT). Screening for rare variants in the alternative first exon and exons 11-13 of the CELF6 gene in 384 male white ASD probands from AGRE identified a paternally-inherited nonsense variant in a male proband that showed…	1	0
CEP290	Centrosomal protein 290kDa	80184	3H11Ag, BBS14, CT87, JBTS5, LCA10, MKS4, NPHP6, POC3, SLSN6, rd16	12	12q21.32	O15078	610142	Part of the tectonic-like complex which is required for tissue-specific ciliogenesis and may regulate ciliary membrane composition. Required for the correct localization of ciliary and phototransduction proteins in retinal photoreceptor cells; may play a role in ciliary transport processes. Defects in this gene are associated with several diseases, including Joubert syndrome 5 (JBTS5) [MIM:610188…	Syndromic	33% of patients with CEP-290 isolated Leber Congenital Amaurosis ascertained by Coppieters et al., 2010, also presented with mental retardation and/or autism, in contrast to only 8% of patients with mutations in other LCA-related genes; most specifically, three patients with CEP290-related LCA and one patient with CEP290-related Senior-Loken syndrome presented with autism in this report.	5	0
CEP41	testis specific, 14	95681	Cep41; DKFZp762H1311; TSGA14	7	7q32.2	Q9BYV8	610523	A centrosomal protein	Rare Single Gene variant	Rare mutations in the CEP41 gene have been identified with autism (Korvatska et al., 2011).	3	0
CGNL1	Cingulin-like 1	84952	JACOP	15	15q21.3	Q0VF96	607856	This gene encodes a member of the cingulin family that localizes to both adherens and tight cell-cell junctions and mediates junction assembly and maintenance by regulating the activity of the small GTPases RhoA and Rac1.	Rare single gene variant	Two de novo missense variants in the CGNL1 gene have been identified in ASD probands from the Simons Simplex Collection, with no de novo events in this gene observed in 1,786 unaffected siblings (P=0.04) (Iossifov et al., 2014; Krumm et al., 2015).	2	0
CHD2	Chromodomain helicase DNA binding protein 2	1106		15	15q26.1	O14647	602119	This gene enocdes a member of the CHD family of proteins, which are characterized by the presence of chromo (chromatin organization modifier) domains and SNF2-related helicase/ATPase domains. CHD genes alter gene expression possibly by modification of chromatin structure thus altering access of the transcriptional apparatus to its chromosomal DNA template.	Multigenic CNV	Six de novo variants in the CHD2 gene (four truncating variants and two missense variants disrupting highly conserved residues in the SNF2-related helicase/ATPase domain) were identified in individuals with a wide range of epileptic encephalopathies; all six of these individuals exhibited moderate-to-severe intellectual disability, and two individuals also displayed ASD (Carvill et al., 2013). De…	15	1
CHD7	chromodomain helicase DNA binding protein 7	55636	FLJ20357, FLJ20361, IS3, KAL5, KIAA1416	8	8q12.2	Q9P2D1	608892	This gene encodes a protein that contains several helicase family domains. Mutations in this gene have been found in some patients with the CHARGE syndrome.	Syndromic	This gene has been associated with syndromic autism, where a subpopulation of individuals with a given syndrome develop autism. In particular, rare mutations of the CHD7 gene have been identified with CHARGE syndrome (Vissers et al., 2004), and a rare mutation in the CHD7 gene has been identified in an individual with ASD (O???Roak et al., 2012).	13	0
CHD8	chromodomain helicase DNA binding protein 8	57680	HELSNF1	14	14q11.2	Q9HCK8	610528	This gene encodes a DNA helicase that functions as a transcription repressor by remodeling chromatin structure. It binds beta-catenin and negatively regulates Wnt signaling pathway, which plays a pivotal role in vertebrate early development and morphogenesis. Alternatively spliced transcript variants encoding different isoforms have been found for this gene.	Rare Single Gene variant	Rare mutations in the CHD8 gene have been identified in individuals with ASD (O???Roak et al., 2012). A balanced chromosomal abnormality (BCA) that disrupted the CHD8 gene was also recently identified in an ASD case (Talkowski et al., 2012).	18	0
CHKB	Choline kinase beta	1120	CHETK, CHKL, CK, CKB, CKEKB, EK, EKB, MDCMC	22	22q13.33	Q9Y259	612395	The protein encoded by the CHKB gene catalyzes the first step in phosphatidylethanolamine biosynthesis and consequently plays as a key role in phospholipid biosynthesis. Homozygous or compound heterozygous mutations in this gene are responsible for megaconial type congenital muscular dystrophy (OMIM 602541).	Syndromic	Clinical characterization of 15 patients from 14 unrelated families with megaconial type congenital muscular dystrophy caused by CHKB mutations found that 8/15 patients presented with autistic features/behavioral problems (Haliloglu et al., 2015). A homozygous frameshift variant in CHKB was previously identifed in a patient with megaconial type congenital muscular dystrophy and a diagnosis of aut…	3	0
CHRM3	Cholinergic receptor, muscarinic 3	1131	EGBRS, HM3	1	1q43	P20309	118494	The muscarinic acetylcholine receptor mediates various cellular responses, including inhibition of adenylate cyclase, breakdown of phosphoinositides and modulation of potassium channels through the action of G proteins. Primary transducing effect is Pi turnover. Defects in CHRM3 are the cause of Eagle-Barrett syndrome (EGBRS) [MIM:100100], a syndrome characterized by thin abdominal musculature wi…	Multigenic CNV	A 473 kb deletion harboring the CHRM3 gene was identified in a male patient with autistic disorder who had social withdrawal, eating problems, repetitive stereotypic behaviors including self-injurious head banging and hair pulling, and no seizures, anxiety, or mood swings (Petersen et al., 2012).	3	0
CHRNA7	cholinergic receptor, nicotinic, alpha 7	1139	CHRNA7-2, NACHRA7	15	15q13.3	P36544	118511	The nicotinic acetylcholine receptors (nAChRs) are members of a superfamily of ligand-gated ion channels that mediate fast signal transmission at synapses. The nAChRs are thought to be hetero-pentamers composed of homologous subunits. The protein encoded by this gene forms a homo-oligomeric channel, displays marked permeability to calcium ions and is a major component of brain nicotinic receptors…	Rare single gene variant	A rare deletion in the CHRNA7 gene has been identified with developmental delay and intellectual disability (Mikhail et al., 2011). In addition, a rare CHRNA7 duplication was found in two patients with autism and intellectual disability (Leblond et al., 2012).	11	0
CHRNB3	Cholinergic receptor, nicotinic, beta 3 (neuronal)	1142		8	8p11.21	Q05901	118508	The CHRNB3 gene encodes for a member of a superfamily of ligand-gated ion channels (the nicotinic acetylcholine receptors, or nAChRs) that mediate fast signal transmission at synapses.	Rare single gene variant	Two novel overlapping CNVs involving the CHRNB3 gene were identified in unrelated ASD cases (Prasad et al., 2012).	1	0
CHST5	carbohydrate sulfotransferase 5	23563	gn6st-3	16	16q23.1	Q9GZS9	604817	Catalyzes the transfer of sulfate to position 6 of non-reducing N-acetylglucosamine residues and O-linked sugars of mucin-type acceptors.	Rare Single Gene variant	Rare mutations in the CHST5 gene have been identified with autism (O'Roak et al., 2011).	5	0
CIB2	Calcium and integrin binding family member 2	10518	DFNB48, KIP2, USH1J	15	15q25.1	O75838	605564	The protein encoded by this gene is similar to that of KIP/CIB, calcineurin B, and calmodulin. This suggests that the encoded protein may be a calcium-binding regulatory protein that interacts with DNA-dependent protein kinase catalytic subunits (DNA-PKcs).	Rare single gene variant	Three novel overlapping CNVs involving the CIB2 gene were identified in unrelated ASD cases (Prasad et al., 2012).	1	0
CLN8	Ceroid-lipofuscinosis, neuronal 8 (epilepsy, progressive with mental retardation)	2055	C8orf61, EPMR	8	8p23.3	Q9UBY8	607837	This gene encodes a transmembrane protein belonging to a family of proteins containing TLC domains, which are postulated to function in lipid synthesis, transport, or sensing. Mutations in this gene are associated with progressive epilepsy with mental retardation (EMPR; OMIM 600143), which is a subtype of neuronal ceroid lipofuscinoses (NCL).	Syndromic	A missense variant in the CLN8 gene segregated with ASD in a multi-generational Japanese family consisting of a father diagnosed with PDD-NOS and three affected male offspring diagnosed with Asperger syndrome (Egawa et al., 2015).	3	0
CLSTN3	Calsyntenin 3	9746	CDHR14, CSTN3, alcbeta	12	12p13.31	Q9BQT9	611324	May modulate calcium-mediated postsynaptic signals and forms a complex with APBA2 and APP. Subcellular localization is most prominent in the postsynaptic specializations of asymmetric (type I) synapses with both axodendritic and axospinous localization. Present throughout all cortical layers of the brain, with highest levels in GABAergic neurons.	Functional	Calsyntenin-3, a protein encoded by the CLSTN3 gene, was identified as a synapse-organizing protein unique in binding and recruiting alpha-neurexins, but not beta-neurexins; interestingly, the majority of NRXN variations associated with ASD and schizophrenia selectively affect alpha-neurexins. Additional studies demonstrated that calsyntenin-3 is required for normal functional GABAergic and gluta…	2	0
CLTCL1	clathrin, heavy chain-like 1	8218	CHC22, CLH22, CLTCL, CLTD, FLJ36032	22	22q11.21	P53675	601273	Clathrin is the major protein of the polyhedral coat of coated pits and vesicles. Two different adapter protein complexes link the clathrin lattice either to the plasma membrane or to the trans-Golgi network	Rare single gene variant	A homozygous mutation in the CLTCL1 gene was found to segregate perfectly with disease in a multiplex ASD family. No homozygotes for his mutation were observed in 1328 control chromosomes. Seven additional compound heterozygous mutations in the CLTCL1 gene were identified in ASD cases from the replication cohort that were not observed in 371 controls (Chahrour et al., 2012).	4	0
CMIP	c-Maf inducing protein	80790	KIAA1694, TCMIP	16	16q23.2-q23.3	Q8IY22	610112	This gene encodes a c-Maf inducing protein that plays a role in T-cell signaling pathway. Association studies has shown a possible association between variation in the CMIP gene and nonword repetition ability in specific language impairment (Newbury et al., 2009), as well as between variation in CMIP and dyslexia/reading disability (Scerri et al., 2011).	Genetic Association	Single nucleotide polymorphism (SNP) array analysis showed a de novo 280???kb deletion on chromosome 16q23.2 involving the CMIP gene in a girl with ASD and developmental delay.	5	1
CNR1	cannabinoid receptor 1 (brain)	1268	CB1, CNR, CB-R, CB1A, CANN6, CB1K5	6	6q15	P21554	114610	The encoded protein has cannabinoid receptor activity.	Genetic Association	Genetic association has been found between the CNR1 gene and striatal response to happy faces in a Caucasian cohort (Chakrabarti et al., 2006).	6	0
CNR2	Cannabinoid receptor 2 (macrophage)	1269	RP11-4M23.1, CB-2, CB2, CX5	1	1p36.11	P34972	605051	Heterotrimeric G protein-coupled receptor for endocannabinoid 2-arachidonoylglycerol mediating inhibition of adenylate cyclase. May function in inflammatory response, nociceptive transmission and bone homeostasis. Genetic association has been found between SNPs within the CNR2 gene and neuropsychiatric disorders such as schizophrenia (Ishiguro et al., 2010) and bipolar disorder (Minocci et al., 2…	Genetic association	mRNA and protein levels for CNR2 were significantly elevated in PMBCs from autistic children compared to those from age-matched normal healthy developing controls (Siniscalco et al., 2013).	3	2
CNTN3	contactin 3 (plasmacytoma associated)	5067	BIG-1, PANG, PCS	3	3p12.3	Q9P232	601325	Contactins mediate cell surface interactions during nervous system development. Has some neurite outgrowth-promoting activity.	Rare Single Gene variant	A rare mutation in the CNTN3 gene has been identified in a patient with ASD (Vaags et al., 2012).	4	0
CNTN4	contactin 4	152330	AXCAM; BIG-2; CNTN4A; MGC33615; CNTN4	3	3p26.3-p26.2	Q8IWV2	607280	This gene encodes a member of the contactin family of immunoglobulins. Contactins are axon-associated cell adhesion molecules that function in neuronal network formation and plasticity. The encoded protein is a glycosylphosphatidylinositol-anchored neuronal membrane protein that may play a role in the formation of axon connections in the developing nervous system.	Syndromic	Several studies have found rare single gene variations in the CNTN4 gene in patients with ASD. These variations include deletions, missense mutations and a duplication. For example, a deletion in the CNTN4 gene was found in a patient with PDD-NOS and mild intellectual disability (Leblond et al., 2012). On the contrary, one study attempted to find a genetic association between CNTN4 variants and a…	17	3
CNTN5	Contactin 5	53942	HNB-2s, MGC163491, NB-2	11	11q22.1	O94779	607219	Contactins mediate cell surface interactions during nervous system development. Has some neurite outgrowth-promoting activity in the cerebral cortical neurons but not in hippocampal neurons. Probably involved in neuronal activity in the auditory system	Rare single gene variant	A paternally-inherited deletion of the CNTN5 gene co-segregated with ASD in a multiplex family with three affected male children (van Daalen et al., 2011)	8	2
CNTN6	Contactin 6	27255	MGC133256, NB3	3	3p26.3	Q9UQ52	607220	Contactins mediate cell surface interactions during nervous system development. Participates in oligodendrocytes generation by acting as a ligand of NOTCH1. Its association with NOTCH1 promotes NOTCH1 activation through the released notch intracellular domain (NICD) and subsequent translocation to the nucleus. Involved in motor coordination	Rare single gene variant	A de novo duplication of the CNTN6 gene was identified in an autistic proband from a simplex family (van Daalen et al., 2011).	7	1
CNTNAP2	contactin associated protein-like 2	26047	CDFE; NRXN4; CASPR2; DKFZp781D1846	7	7q35-q36.1	Q9UHC6.1	604569	This gene encodes a member of the neurexin family which functions in the vertebrate nervous system as cell adhesion molecules and receptors. This protein is localized at the juxtaparanodes of myelinated axons and associated with potassium channels.	Syndromic	Several studies have found a genetic association of the CNTNAP2 gene with autism. Among these, one study (Li et al., 2010) found positive association with the Chinese Han population. In addition, rare variants in the CNTNAP2 gene, including deletions and nonsynonymous changes, are also suggested to play a role in autism, ID, DD and language impairment. Interestingly, positive associations with CN…	51	9
CNTNAP3	contactin associated protein-like 3	79937	RP11-204I2.1, CASPR3, CNTNAP3A, RP11-138L21.1, RP11-290L7.1	9	9p12	Q9BZ76	610517	The protein encoded by this gene belongs to the NCP family of cell-recognition molecules. This family represents a distinct subgroup of the neurexins. NCP proteins mediate neuron-glial interactions in vertebrates and glial-glial contact in invertebrates. The protein encoded by this gene may play a role in cell recognition within the nervous system. Alternatively spliced transcript variants encodi…	Rare Single Gene variant	A rare mutation in the CNTNAP3 gene has been identified in a patient with Asperger syndrome (Vaags et al., 2012).	1	0
CNTNAP4	Contactin associated protein-like 4	85445	CASPR4	16	16q23.1	Q9C0A0	610518	This gene product belongs to the neurexin family, members of which function in the vertebrate nervous system as cell adhesion molecules and receptors.	Rare Single Gene variant	Cntnap4 mutant mice display augmented midbrain dopaminergic release in the nucleus accumbens, a severe and highly penetrant over-grooming behavior, elevated startle responses and abnormal PPI indexes. Furthermore, deletions involving the CNTNAP4 gene were identified in patients with ASD, ADHD, and schizophrenia (Karayannis et al., 2014).	9	0
CNTNAP5	contactin associated protein-like 5	129684	caspr5	2	2q14.3	Q8WYK1	610519	A multidomain transmembrane protein involved in cell adhesion and intercellular communication	Genetic Association	Rare mutations in the CNTNAP5 gene have been identified with autism in an IMGSAC cohort (Pagnamenta et al., 2010) as well as in two siblings with autism (Vaags et al., 2012). In addition, genetic association has been found of the CNTNAP5 gene with bipolar disorder (in Norwegian and Icelandic cohorts) as well as with treatment response in schizophrenic patients.	9	1
CREBBP	CREB binding protein	1387	CBP, KAT3A, RSTS	16	16p13.3	Q92793	600140	This gene is ubiquitously expressed and is involved in the transcriptional coactivation of many different transcription factors. First isolated as a nuclear protein that binds to cAMP-response element binding protein (CREB), this gene is now known to play critical roles in embryonic development, growth control, and homeostasis by coupling chromatin remodeling to transcription factor recognition. …	Syndromic	Genetic association has been found between the CREBBP gene and ASD in an IMGSAC cohort (Barnby et al., 2005). This gene has also been associated with syndromic autism, where a subpopulation of individuals with a given syndrome develop autism. In particular, rare mutations of the CREBBP gene have been identified in studies of patients with Rubinstein-Taybi syndrome (RTS).	13	0
CRHR2	corticotropin releasing hormone receptor 2	1395	CRF-RB, CRF2, CRFR2, HM-CRF	7	7p14.3	Q13324	602034	The protein encoded by this gene belongs to the G-protein coupled receptor 2 family, and the subfamily of corticotropin releasing hormone receptor. This receptor shows high affinity for corticotropin releasing hormone (CRH), and also binds CRH-related peptides such as urocortin. CRH is synthesized in the hypothalamus, and plays an important role in coordinating the endocrine, autonomic, and behav…	Functional	CRHR2-deficient mice displayed altered social approach in the social maze test but normal novel object preference; specific knockdown of CRHR2 in the medial amygdala recapitulated this phenotype (Shemesh et al., 2016). In the same report, it was shown that pharmacological activation of CRHR2 in the medial amygdala increased preference for novel mice. Previous studies had shown that mice deficient…	3	0
CSMD1	CUB and Sushi multiple domains 1	64478	UNQ5952/PRO19863, PPP1R24	8	8p23.2	Q96PZ7	608397	Weakly expressed in most tissues, except in brain (expressed at intermediate levels in brain, including cerebellum, substantia nigra, hippocampus, and fetal brain). Variants in this gene have been shown to associate with schizophrenia and bipolar disorder.	Rare Single Gene variant	Potentially damaging heterozygous missense variants in the CSMD1 gene were identified in affected members of two extended multiplex ASD families (Cukier et al., 2014).	7	1
CSNK1D	casein kinase 1, delta	1453	CKIdelta, HCKID	17	17q25.3	P48730	600864	This gene is a member of the casein kinase I (CKI) gene family whose members have been implicated in the control of cytoplasmic and nuclear processes, including DNA replication and repair. It encodes an essential serine/threonine-protein kinase that regulates diverse cellular growth and survival processes including Wnt signaling, DNA repair and circadian rhythms.Two transcript variants encoding d…	Rare Single Gene variant	Rare mutations involving the CSNK1D gene have been identified in individuals with ASD (Pinto et al., 2010).	1	0
CTCF	CCCTC-binding factor (zinc finger protein)	10664		16	16q22.1	P49711	604167	This gene is a member of the BORIS + CTCF gene family and encodes a transcriptional regulator protein with 11 highly conserved zinc finger (ZF) domains. This nuclear protein is able to use different combinations of the ZF domains to bind different DNA target sequences and proteins. Depending upon the context of the site, the protein can bind a histone acetyltransferase (HAT)-containing complex an…	Functional	CTCF interacts with CHD8 (Ishihara et al., 2006); de novo loss-of-function variants in the CHD8 gene have been strongly implicated in ASD. In 2013, de novo variants in the CTCF gene were identified in three individuals with intellectual disability, microcephaly, and growth retardation; autistic features were also observed in one of these individuals (Gregor et al. 2013).	9	0
CTNNA3	catenin (cadherin-associated protein), alpha 3	29119	RP11-433J16.1, MGC26194, MGC75041, VR22	10	10q21.3	Q9UI47	607667	cell adhesion	Genetic Association	Genetic association has been found between the CTNNA3 gene and autism in two large cohorts (AGRE and ACC) of European ancestry and replicated in two other cohorts (CAP and CART) (Wang et al., 2009). In addition, rare deletions in the CTNNA3 gene have been identified in individuals with ASD (O???Roak et al., 2012). As well, genetic association has been found between the CTNNA3 gene and Alzheimer's…	13	1
CTNNB1	Catenin (cadherin-associated protein), beta 1, 88kDa	1499	OK/SW-cl.35, CTNNB	3	3p22.1	P35222	116806	Key downstream component of the canonical Wnt signaling pathway. The protein encoded by this gene is part of a complex of proteins that constitute adherens junctions (AJs). AJs are necessary for the creation and maintenance of epithelial cell layers by regulating cell growth and adhesion between cells. The encoded protein also anchors the actin cytoskeleton and may be responsible for transmitting…	Rare Single Gene variant	De novo variants in this gene were identified in two separate reports using ASD probands from the Simons Simplex Collection (Sanders et al. 2012a, 2012b)	14	0
CTNND2	Catenin (cadherin-associated protein), delta 2	1501	GT24, NPRAP	5	5p15.2	Q9UQB3	604275	This gene encodes an adhesive junction associated protein of the armadillo/beta-catenin superfamily and is implicated in brain and eye development and cancer formation.	Rare single gene variant	Missense variants at conserved residues of the CTNND2 gene were found to be significantly more frequent in autism cases than in controls (P=0.04 vs. 1000 Genomes Project; P=7.8E-04 vs. Exome Variant Server); several of these missense variants exhibited loss-of-function effects by functional analysis in zebrafish embryos and cultured hippocampal neurons (Turner et al., 2015).	1	0
CTTNBP2	cortactin binding protein 2	83992	Orf4, C7orf8, CORTBP2, FLJ34229, KIAA1758, MGC104579	7	7q31.31	O43389	609772	A similar gene in rat interacts with a central regulator of the actin cytoskeleton.	Rare Single Gene variant	Rare mutations in the CTTNBP2 gene were identified with autism; however, genetic association was not found when allele frequencies were compared to the control cohort (Cheung et al., 2001).	5	0
CUL3	Cullin 3	8452	CUL-3, PHA2E	2	2q36.2	Q13618	603136	This gene encodes a member of the cullin protein family that plays a critical role in the polyubiquitination and subsequent degradation of specific protein substrates as the core component and scaffold protein of an E3 ubiquitin ligase complex. Complexes including the encoded protein may also play a role in late endosome maturation. Defects in CUL3 are the cause of Pseudohypoaldosteronism type 2E…	Rare single gene variant	De novo nonsense variants in the CUL3 gene were identified in two separate next-generation sequencing reports using ASD probands (O'Roak et al., 2012; Kong et al., 2012).	8	0
CUL7	Cullin 7	9820	3M1, KIAA0076, dJ20C7.5	6	6p21.1	Q14999	609577	The protein encoded by this gene is a component of an E3 ubiquitin-protein ligase complex that interacts with TP53, CUL9, and FBXW8 proteins. Defects in this gene are a cause of 3M syndrome type 1 (3M1).	Rare single gene variant	Two de novo missense variants in the CUL7 gene have been identified in ASD probands from the Simons Simplex Collection, with no de novo events in this gene observed in 1,786 unaffected siblings (P=0.04) (Iossifov et al., 2014; Krumm et al., 2015). Furthermore, two inherited likely gene-disruptive variants in CUL7 were identified in simplex ASD probands with none observed in unaffected siblings (K…	2	0
CX3CR1	Chemokine (C-X3-C motif) receptor 1	1524	CCRL1, CMKBRL1, CMKDR1, GPR13, GPRV28, V28	3	3p22.2	P49238	601470	Receptor for the CX3C chemokine fractalkine and mediates both its adhesive and migratory functions. Expressed in lymphoid and neural tissues.	Functional	Mice lacking the chemokine receptor Cx3cr1 exhibit a transient reduction of microglia during the early postnatal period and a consequent deficit in synaptic pruning, which in turn is associated with weak synaptic transmission, decreased functional brain connectivity, deficits in social interaction and increased repetitive-behavior phenotypes that have been previously associated with autism and ot…	2	0
CXCR3	chemokine (C-X-C motif) receptor 3	2833	GPR9; MigR; CD182; CD183; Mig-R; CKR-L2; CMKAR3; IP10-R; CXCR3	X	Xq13.1	P49682	300574	A G protein-coupled receptor with selectivity for the chemokines IP10, Mig and I-TAC.	Rare Single Gene variant	Rare mutations in the CXCR3 gene have been identified with autism (Piton et al., 2011).	8	0
CYFIP1	cytoplasmic FMR1 interacting protein 1	23191	P140SRA-1, SHYC, SRA1	15	15q11.2	Q7L576	606322	Component of the CYFIP1-EIF4E-FMR1 complex which binds to the mRNA cap and mediates translational repression. In the CYFIP1-EIF4E-FMR1 complex this subunit is an adapter between EIF4E and FMR1. Promotes the translation repression activity of FMR1 in brain probably by mediating its association with EIF4E and mRNA. Regulates formation of membrane ruffles and lamellipodia. Plays a role in axon outgr…	Multigenic CNV	A rare CYFIP1 deletion was found in a patient with PDD-NOS and mild intellectual disability (Leblond et al., 2012).	12	2
CYLC2	cylicin, basic protein of sperm head cytoskeleton 2??	1539		9	9q31.1	Q14093	604035	Possible architectural role during spermatogenesis. May be involved in spermatid differentiation.	Rare single gene variant	This gene was identified as a novel ASD candidate gene in Gonzalez-Mantilla et al., 2016 based on the presence of two potentially pathogenic loss-of-function variants in ASD cases (a maternally-inherited single gene deletion in an SSC proband in Levy et al., 2011, and a single gene deletion of unknown origin in Stobbe et al., 2013).	3	0
CYP11B1	cytochrome P450, family 11, subfamily B, polypeptide 1	1584	FHI; CPN1; CYP11B; P450C11; FLJ36771; DKFZp686B05283	8	8q24.3	P15538	610613	This gene encodes a member of the cytochrome P450 superfamily of enzymes participating in the conversion of progesterone to cortisol in the adrenal cortex.	Syndromic	Genetic association has been found between the CYP11B1 gene and both autism and Asperger syndrome (Chakrabarti et al., 2009).	4	0
DAB1	disabled homolog 1 (Drosophila)	1600	RP6-239D12.2	1	1p32.2-p32.1	O75553	603448	DAB1 serves as an intracellular adaptor for reelin signaling pathway	Functional	Significant reduction of Dab-1 mRNA was seen in superior frontal and cerebellar areas of autistic brains compared to control brains (Fatemi et al., 2005).	7	0
DAGLA	Diacylglycerol lipase, alpha	747	C11orf11, DAGL(ALPHA), DAGLALPHA, NSDDR	11	11q12.2	Q9Y4D2	614015	Catalyzes the hydrolysis of diacylglycerol (DAG) to 2-arachidonoyl-glycerol (2-AG), the most abundant endocannabinoid in tissues. Required for axonal growth during development and for retrograde synaptic signaling at mature synapses. Defects in DAGLA may be a cause of spinocerebellar ataxia type 20 (SCA20) [MIM:608687].	Rare single gene variant	A paternally-inherited deletion disrupting seven exons of the DAGLA gene was identified in a male ASD proband and an affected male sibling; however, this deletion was also observed in an unaffected male sibling. This variant was not observed in controls (Prasad et al., 2012).	2	0
DAPK1	death-associated protein kinase 1	1612	DAPK, DKFZp781I035	9	9q21.33	P53355	600831	The encoded protein binds ATP and it has calcium- and calmodulin-dependent protein kinase activity.	Functional	Differential expression of the DAPK1 gene has been shown to occur in some autistic individuals (Hu et al., 2006). In addition, genetic association has been found between DAPK1 and late-onset Alzheimer's disease.	5	0
DAPP1	Dual adaptor of phosphotyrosine and 3-phosphoinositides	27071	HSPC066, BAM32	4	4q23	Q9UN19	605768	May act as a B-cell-associated adapter that regulates B-cell antigen receptor (BCR)-signaling downstream of PI3K.	Rare single gene variant	A novel recurrent duplication involving the DAPP1 gene was identified in two unrelated ASD cases (Prasad et al., 2012).	1	0
DCTN5	dynactin 5	84516	MGC3248	16	16p12.2	Q9BTE1	612962	Transferase activity	Rare Single Gene variant	Rare mutations in the DCTN5 gene have been identified with autism (O'Roak et al., 2011).	3	0
DCUN1D1	DCN1, defective in cullin neddylation 1, domain containing 1 (S. cerevisiae)	54165	RP42, SCRO, Tes3, DCUN1L1	3	3q26.33	Q96GG9	605905	The encoded protein plays a role in the neddylation pathway.	Functional	DCUN1D1 (RP42) maps to an autism susceptibility locus on chromosome 6q16. Based on its developmentally regulated expression, particularly in proliferating neuroblasts, and its location in a cluster of embryonic neuronally expressed genes, it is a positional candidate susceptibility gene for autism (Mas et al., 2000).	3	0
DCX	doublecortex, lissencephaly, X-linked (doublecortin)	1641	DC, DBCN, LISX, SCLH, XLIS	X	Xq23	O43602	300121	The encoded protein binds to microtubules and participates in neuronal migration.	Rare Single Gene variant	A study identified no rare mutations in the coding region of the DCX gene in autism (Vourc'h et al., 2002). However, rare mutations in the DCX gene have been identified with lissencephaly (LIS) (Pilz et al., 1998).	6	1
DDC	Dopa decarboxylase (aromatic L-amino acid decarboxylase)	1644	AADC	7	7p12.2-p12.1	P20711	107930	The encoded protein catalyzes the decarboxylation of L-3,4-dihydroxyphenylalanine (DOPA) to dopamine, L-5-hydroxytryptophan to serotonin and L-tryptophan to tryptamine. Defects in DDC are the cause of aromatic L-amino-acid decarboxylase deficiency (AADCD) [MIM:608643]. AADCD deficiency is an inborn error in neurotransmitter metabolism that leads to combined serotonin and catecholamine deficiency.…	Genetic association	A significant association was obtained between the DDC gene and autism in the single-marker analysis (rs6592961, P = 0.00047) in a case-control genetic association study consisting of 326 unrelated autistic patients and 350 gender-matched controls from Spain (Toma et al., 2012). These findings suggest that common allelic variants in the DDC gene may be involved in autism susceptibility.	2	0
DDX11	DEAD/H (Asp-Glu-Ala-Asp/His) box polypeptide 11	1663	CHL1, CHLR1, KRG2	12	12p11.21	Q96FC9	601150	The encoded protein has ATP-dependent DNA helicase activity.	Functional	Differential expression of the DDX11 gene has been shown to occur in some autistic individuals (Hu et al., 2006).	3	0
DDX3X	DEAD (Asp-Glu-Ala-Asp) box helicase 3, X-linked	1654	CAP-Rf, DBX, DDX14, DDX3, HLP2	X	Xp11.4	O00571	300160	The protein encoded by this gene is a member of the large DEAD-box protein family, that is defined by the presence of the conserved Asp-Glu-Ala-Asp (DEAD) motif,??and acts as a multifunctional ATP-dependent RNA helicase. Nuclear roles for the encoded protein include transcriptional regulation, mRNP assembly, pre-mRNA splicing, and mRNA export, while in the cytoplasm, this protein is thought to be…	Rare single gene variant	35 unique de novo variants (including 19 predicted loss-of-function alleles and 5 missense variants experimentally shown to be loss-of-function) in the DDX3X gene were identified in 38 female cases with intellectual disability, 20 of whom also presented with behavioral problems including autism spectrum disorder, hyperactivity, and aggression (Snijders Blok et al., 2015). A de novo splice-site va…	4	0
DDX53	DEAD (Asp-Glu-Ala-Asp) box polypeptide 53	168400	CAGE, CT26	X	Xp22.11	Q86TM3		This intronless gene encodes a protein which contains several domains found in members of the DEAD-box helicase protein family. Other members of this protein family participate in ATP-dependent RNA unwinding.	Rare Single Gene variant	Rare deletions involving the DDX53 gene have been identified in individuals with ASD (Pinto et al., 2010).	3	0
DEAF1	DEAF1 transcription factor	10522	SPN, NUDR, ZMYND5	11	11p15.5	O75398	602635	Transcription factor that binds to sequence with multiple copies of 5'-TTC[CG]G-3' present in its own promoter and that of the HNRPA2B1 gene and down-regulates transcription of these genes. Binds to the retinoic acid response element (RARE) 5'-AGGGTTCACCGAAAGTTCA-3'. Activates the proenkephalin gene independently of promoter binding, probably through protein-protein interaction. When secreted, be…	Rare single gene variant	De novo missense variants in the DEAF1 gene that resulted in impaired transcriptional regulation of the DEAF1 promoter were identified in four individuals with intellectual disability, mild motor delay, and severely affected speech development; three of these individuals also displayed severe behavioral problems consisting of autistic, hyperactive, compulsive, and aggressive behavior with strikin…	10	0
DENR	density-regulated protein	8562	DRP, DRP1, SMAP-3	12	12q24.31	O43583	604550	This gene encodes a protein that is involved in mRNA translation initiation by promoting the recruitment of aminoacetyled initiator tRNA to P site of 40S ribosomes. Haas et al., 2016 demonstrated that DENR controls radial migration in the mouse brain through its binding partner MCTS1.	Rare single gene variant	De novo missense variants in the DENR gene were identified in two unrelated ASD probands (Neale et al., 2012; Haas et al., 2016); additional functional characterization of these variants in Haas et al., 2016 demonstrated effects on migration, dendritic branching, and dendritic spine properties of cortical neurons.	2	0
DEPDC5	DEP domain containing 5	9681	LL22NC03-113A11.1, DEP.5	22	22q12.2-q12.3	O75140	614191	Unknown function; shared homology with G protein signaling molecules and neuronal localization suggest a role in neuronal signal transduction.	Syndromic	Mutations in the DEPDC5 gene has been implicated in familial focal epilepsy with variable foci (FFEVF) and autosomal dominant focal epilepsies (Dibbens et al., 2013; Ishida et al., 2013). In one FFEVF family (A1), three affected family members also had ASD, including one individual with ASD who had not had seizures (Dibbens et al., 2013).	2	0
DGKK	diacylglycerol kinase kappa??	139189		X	Xp11.22	Q5KSL6	300837	The protein encoded by this gene is an enzyme that phosphorylates diacylglycerol, converting it to phosphatidic acid.	Functional	Cross-linking immunoprecipitation in murine cortical neurons found that FMRP primarily associated with DGKK, and this association positively controlled DGKK translation. shRNA-mediated knockdown of DGKK in the striatum of mice reproduced many of the phenotypes observed in mouse models of Fragile X syndrome, including reduced social interaction, altered nest building behavior, increased motor ster…	1	0
DGKZ	Diacylglycerol kinase, zeta	8525	DAGK5, DAGK6, DGK-ZETA, hDGKzeta	11	11p11.2	Q13574	601441	The protein encoded by this gene belongs to the eukaryotic diacylglycerol kinase family. It may attenuate protein kinase C activity by regulating diacylglycerol levels in intracellular signaling cascade and signal transduction.	Rare single gene variant	This gene was originally identified as an ASD candidate gene based on its enrichment in an autism-associated protein interaction module; sequencing of post-mortem brain tissue from 25 ASD cases resulted in the identification of significant non-synonymous variants in this gene with an expected false-positive rate at 0.1, confirming the involvement of this module with autism (Li et al., 2014).	2	0
DHCR7	7-dehydrocholesterol reductase	1717	SLOS; delta-7-dehydrocholesterol reductase, delta7-sterol reductase	11	11q13.4	Q9UBM7	602858	This gene encodes an enzyme that removes the C(7-8) double bond in the B ring of sterols and catalyzes the conversion of 7-dehydrocholesterol to cholesterol.	Syndromic	This gene has been associated with syndromic autism, where a subpopulation of individuals with Smith-Lemli-Opitz syndrome (SLOS) develop autism (Tierney et al., 2001).	12	0
DIAPH3	Diaphanous-related formin 3	81624	RP11-26P21.1, AN, AUNA1, DIA2, DRF3, NSDAN, diap3, mDia2	13	13q21.2	Q9NSV4	614567	Actin-nucleating protein involved in the process of neurite outgrowth.	Rare Single Gene variant	Rare mutations in the DIAPH3 gene have been identified with autism (Vorstman et al., 2011).	9	0
DIP2A	DIP2 disco-interacting protein 2 homolog A (Drosophila)	23181	C21orf106, DIP2	21	21q22.3	Q14689	607711	The protein encoded by this gene may be involved in axon patterning in the central nervous system.	Rare single gene variant	Two de novo loss-of-function variants in the DIP2A gene have been identified in ASD probands from the Simons Simplex Collection (refs).	3	0
DISC1	disrupted in schizophrenia 1	27185	SCZD9, KIAA0457	1	1q42.2	Q9NRI5	605210	This gene encodes a protein with multiple coiled coil motifs and is involved in neurite outgrowth and cortical development through its interaction with other proteins.	Syndromic	Several studies have found genetic association and rare variants in the DISC1 gene that are associated with autism. Positive associations have been found in the Chinese Han population and in the Finnish population (for both autism and Asperger syndrome; Kilpinen et al., 2008). In addition, genetic association between DISC1 and a psychosis phenotype was found in a Finnish sample, and association w…	32	2
DLG1	Discs, large homolog 1 (Drosophila)	1739	DLGH1, SAP-97, SAP97, dJ1061C18.1.1, hdlg	3	3q29	Q12959	601014	This gene encodes a multi-domain scaffolding protein that is required for normal development. This protein may have a role in septate junction formation, signal transduction, cell proliferation, synaptogenesis and lymphocyte activation.	Rare single gene variant	This gene was originally identified as an ASD candidate gene based on its enrichment in an autism-associated protein interaction module. Sequencing of post-mortem brain tissue from 25 ASD cases resulted in the identification of significant non-synonymous variants in this gene with an expected false-positive rate at 0.1, confirming the involvement of this module with autism; this finding was furth…	2	0
DLG4	Discs, large homolog 4 (Drosophila)	1742	PSD95, SAP-90, SAP90	17	17p13.1	P78352	602887	Interacts with the cytoplasmic tail of NMDA receptor subunits and shaker-type potassium channels. Required for synaptic plasticity associated with NMDA receptor signaling. Overexpression or depletion of DLG4 changes the ratio of excitatory to inhibitory synapses in hippocampal neurons.	Functional	DLG4 knockout mice displayed increased repetitive behaviors, abnormal communication and social behaviors, impaired motor coordination, and increased stress reactivity and anxiety-related responses (Feyder et al., 2010). In the same report, significant association was observed between variations in two human DLG4 SNPs and reduced intraparietal sulcus volume and abnormal cortico-amygdala coupling i…	7	0
DLGAP1	Discs, large (Drosophila) homolog-associated protein 1	9229	DAP-1, DAP-1-ALPHA, DAP-1-BETA, DAP1A, DLGAP1B, GKAP, SAPAP1, hGKAP, DLGAP1	18	18p11.31	O14490	605445	The protein encoded by this gene is expressed in the brain, localizes to the postsynaptic density, and interacts with a number of ASD-associated proteins, including DLG1, DLG4, SHANK1, SHANK2 and SHANK3.	Rare single gene variant	This gene was originally identified as an ASD candidate gene based on its enrichment in an autism-associated protein interaction module; sequencing of post-mortem brain tissue from 25 ASD cases resulted in the identification of significant non-synonymous variants in this gene with an expected false-positive rate at 0.1, confirming the involvement of this module with autism (Li et al., 2014).	3	0
DLGAP2	discs, large (Drosophila) homolog-associated protein 2	9228	DAP2; SAPAP2	8	8p23.3	Q9P1A6	605438	The encoded protein is a membrane-associated guanylate kinase localized at the post-synaptic density in neuronal cells.	Rare Single Gene variant	Rare mutations in the DLGAP2 gene have been identified with autism. In separate studies, de novo duplications were found in patients with ASD (Marshall et al., 2008; Pinto et al., 2010).	12	0
DLGAP3	Discs, large (Drosophila) homolog-associated protein 3	58512	DAP3, SAPAP3	1	1p34.3	O95886	611413	May play a role in the molecular organization of synapses and neuronal cell signaling. Could be an adapter protein linking ion channel to the subsynaptic cytoskeleton. May induce enrichment of PSD-95/SAP90 at the plasma membrane.	Functional	Deletion of DLGAP3 in mice results in increased anxiety and compulsive grooming behavior, which can be alleviated by a selective serotonin reuptake inhibitor, as well as defects in cortico-striatal synapses (Welch et al., 2007). Rare and common variants in the DLGAP3 have subsequently been shown to associate with obsessive-compulsive disorder (OCD) , Tourette Syndrome (TS), and pathological groom…	7	2
DLX1	distal-less homeobox 1	1745		2	2q31.1	P56177	600029	The encoded protein is a homeobox transcription factor.	Genetic Association	Genetic association has been found between the DLX1 gene and autism in AGRE and ASD-CARC cohorts (Liu et al., 2009).	8	0
DLX2	distal-less homeobox 2	1746	DLX-2, TES1, TES-1	2	2q31.1	Q07687	126255	The encoded protein is a homeobox transcription factor.	Genetic Association	Genetic association has been found between the DLX2 gene and autism in AGRE and ASD-CARC cohorts (Liu et al., 2009).	11	0
DLX6	distal-less homeobox 6	1750	MGC125282; MGC125283; MGC125284; MGC125285; DLX6	7	7q21.3	P56179	600030	Transcription factor	Rare Single Gene variant	Rare mutations in the DLX6 gene have been identified with autism (Nakashima et al., 2010).	8	0
DMD	dystrophin (muscular dystrophy, Duchenne and Becker types)	1756	BMD; CMD3B; DXS142; DXS164; DXS206; DXS230; DXS239; DXS268; DXS269; DXS270; DXS2 72	X	Xp21.2-p21.1	P11532	300377	The dystrophin gene is the largest gene found in nature, measuring 2.4 Mb. It is highly complex, containing at least eight independent, tissue-specific promoters and two polyA-addition sites. Dystrophin is a large, rod-like cytoskeletal protein which is found at the inner surface of muscle fibers and is part of a complex which bridges the inner cytoskeleton (F-actin) and the extra-cellular matrix.	Syndromic	This gene has been associated with syndromic autism, where a subpopulation of individuals with a given syndrome develop autism. In addition, studies have found positive genetic associations between the DMD gene and ASD in US and European population samples (Wang et al., 2009; Chung et al., 2011). Also, rare mutations involving the DMD gene have been identified in individuals with ASD (Pinto et al…	33	4
DMPK	dystrophia myotonica-protein kinase	1760	DM; DM1; DMK; MDPK; DM1PK; MT-PK	19	19q13.32	Q09013	605377	The protein encoded by this gene is a serine-threonine kinase that is closely related to other kinases that interact with members of the Rho family of small GTPases.	Syndromic	This gene has been associated with syndromic autism, where a subpopulation of individuals with a given syndrome develop autism. For example, positive genetic association has been found between a triplet repeat in the DMPK gene and autism with increasing repeat expansions in a Swedish population (Ekstrom et al., 2008).	7	0
DMXL2	Dmx-like 2??	23312	PEPNS, RC3	15	15q21.2	Q8TDJ6	612186	This gene encodes a protein with 12 WD domains; proteins with WD domains are involved in many functions including participation in signal transduction pathways. May serve as a scaffold protein for MADD and RAB3GA on synaptic vesicles and plays a role in the brain as a key controller of neuronal and endocrine homeostatic processes.	Rare single gene variant	Two de novo missense variants in the DMXL2 gene were identified in simplex ASD probands, with no de novo events in this gene observed in 1,786 unaffected siblings from the Simons Simplex Collection (P=0.07) (Iossifov et al., 2014; Krumm et al., 2015).	2	0
DNAH10	Dynein, axonemal, heavy chain 10	196385	hCG_1811879	12	12q24.31	Q8IVF4	605884	Dyneins are microtubule-associated motor protein complexes composed of several heavy, light, and intermediate chains. The axonemal dyneins, found in cilia and flagella, are components of the outer and inner dynein arms attached to the peripheral microtubule doublets. DNAH10 is an inner arm dynein heavy chain	Rare single gene variant	A de novo missense variant in this gene has been identified in a simplex ASD proband (Iossifov et al., 2012). Furthermore, an inherited LoF variant in this gene was observed in both affected siblings from a quartet ASD family (Yuen et al., 2015). This gene was also included in a set of genes strongly enriched for those likely to affect risk (FDR<0.30) (De Rubeis, et al., 2014).	4	0
DNAJC19	DnaJ (Hsp40) homolog, subfamily C, member 19	131118	PAM18, TIM14, TIMM14	3	3q26.33	Q96DA6	608977	Probable component of the PAM complex, a complex required for the translocation of transit peptide-containing proteins from the inner membrane into the mitochondrial matrix in an ATP-dependent manner. May act as a co-chaperone that stimulate the ATP-dependent activity. Defects in DNAJC19 are the cause of 3-methylglutaconic aciduria type 5 (MGA5) [MIM:610198]; also known as dilated cardiomyopathy …	Functional	Reduced expression in two out of three brain regions (anterior cingulate gyrus, motor cortex, and thalamus) following gene expression analysis of postmortem brain tissue of autism patients (Anitha et al., 2012).	1	0
DNER	Delta/notch-like EGF repeat containing	92737	UNQ262/PRO299, UNQ26, bet	2	2q36.3	Q8NFT8	607299	Activator of the NOTCH1 pathway. May mediate neuron-glia interaction during astrocytogenesis	Genetic association	A SNP within the DNER gene showed association in the secondary analyses in a combined AGP GWA sample (Anney et al., 2012).	2	0
DNM1L	Dynamin 1-like	10059	DLP1, DRP1, DVLP, DYMPLE, DYNIV-11, EMPF, HDYNIV, VPS1	12	12p11.21	O00429	603850	Functions in mitochondrial and peroxisomal division. Required for normal brain development. Defects in DNM1L are the cause of encephalopathy, lethal, due to defective mitochondrial and peroxisomal fission (EMPF) [MIM:614388].	Functional	Reduced expression in two out of three brain regions (anterior cingulate gyrus, motor cortex, and thalamus) following gene expression analysis of postmortem brain tissue of autism patients (Anitha et al., 2012).	1	0
DNMT3A	DNA (cytosine-5-)-methyltransferase 3 alpha??	1788	DNMT3A2, M.HsaIIIA, TBRS	2	2p23.3	Q9Y6K1	602769	The protein encoded by this gene is required for genome-wide de novo methylation and is essential for the establishment of DNA methylation patterns during development. It plays a role in paternal and maternal imprinting.	Rare single gene variant	This gene was identified by TADA (transmission and de novo association) analysis of a combined dataset from the Simons Simplex Collection (SSC) and the Autism Sequencing Consortium (ASC) as a gene strongly enriched for variants likely to affect ASD risk with a false discovery rate (FDR) of <0.1 (Sanders et al., 2015); among the variants identified in this gene was one de novo loss-of-function (Lo…	6	0
DOCK1	Dedicator of cytokinesis 1??	1793	DOCK180, ced5	10	10q26.2	Q14185	601403	This gene encodes a member of the dedicator of cytokinesis protein family. Dedicator of cytokinesis proteins act as guanine nucleotide exchange factors for small Rho family G proteins. The encoded protein regulates the small GTPase Rac, thereby influencing several biological processes, including phagocytosis and cell migration.	Rare single gene variant	A loss-of-function variant in the DOCK1 gene was identified in an ASD proband and an ASD-affected mother, but not in an unaffected sibling (Griswold et al., 2015). A de novo missense variant in this gene was also identifed in an ASD proband from the Simons Simplex Collection (Iossifov et al., 2014).	2	0
DOCK10	Dedicator of cytokinesis 10	55619	DRIP2, Nbla10300, ZIZ3	2	2q36.2	Q96BY6	611518	Potential guanine nucleotide exchange factor (GEF). GEF proteins activate some small GTPases by exchanging bound GDP for free GTP. Expressed at low level in brain and lung.	Rare single gene variant	A compound heterozygous variant involving the DOCK10 gene, consisting of a maternally-inherited deletion and a paternally-inherited missense variant, was identified in a male patient with ASD and intellectual disability; both of the patient's unaffected siblings carried the maternally-inherited deletion but not the paternally-inherited missense variant (Nava et al., 2013).	1	0
DOCK4	Dedicator of cytokinesis 4	9732	WUGSC:H_GS034D21.1	7	7q31.1	Q8N1I0	607679	Involved in regulation of adherens junction between cells. Plays a role in cell migration. Functions as a guanine nucleotide exchange factor (GEF), which activates Rap1 small GTPase by exchanging bound GDP for free GTP.	Genetic association/multigenic CNV	Assocation between the DOCK4 gene and ASD has been observed in two studies (Maestrini et al., 2010; Liang et al., 2014). Deletions involving the DOCK4 gene has also been implicated in ASD and dyslexia (Maestrini et al., 2010; Pagnamenta et al., 2010).	7	2
DOLK	Dolichol kinase	22845	UNQ2422/PRO4980, CDG1M, DK, DK1, SEC59, TMEM15	9	9q34.11	Q9UPQ8	610746	The protein encoded by this gene catalyzes the CTP-mediated phosphorylation of dolichol, and is involved in the synthesis of Dol-P-Man, which is an essential glycosyl carrier lipid for C- and O-mannosylation, N- and O-linked glycosylation of proteins, and for the biosynthesis of glycosyl phosphatidylinositol anchors in endoplasmic reticulum. Mutations in this gene are associated with dolichol kin…	Syndromic	A homozygous variant in the DOLK gene predicted to abolish the initiator Met residue and prevent translation (p.M1?; c.2T>C) was identified in two affected siblings born to consanguineous parents who presented with West syndrome that later developed into intellectual disability and, in one case, ASD (Helander et al., 2013).	1	0
DPP10	Dipeptidyl-peptidase 10	57628	DPL2; DPPY; DPRP3	2	2q14.1	Q8N608.1	608209	Binds specific voltage-gated potassium channels and alters their expression and biophysical properties	Rare Single Gene variant	Rare mutations in the DPP10 gene have been identified with autism (Marshall et al., 2008).	9	0
DPP4	Dipeptidyl-peptidase 4??	1803	ADABP, ADCP2, CD26, DPPIV, TP103	2	2q24.2	P27487	102720	The protein encoded by this gene is identical to adenosine deaminase complexing protein-2, and to the T-cell activation antigen CD26. It is an intrinsic membrane glycoprotein and a serine exopeptidase that cleaves X-proline dipeptides from the N-terminus of polypeptides.	Rare single gene variant	A recurrent homozygous splice-site variant in the DPP4 gene was found to segregate with ASD in one out of two multiplex families (Lim et al., 2013). A de novo frameshift variant in the DPP4 gene has also been identified (De Rubeis et al., 2014).	4	0
DPP6	dipeptidyl-peptidase 6	1804	DPPX; MGC46605	7	7q36.2	P42658.1	126141	This protein modulates the kinetics of transient A-type currents.	Genetic Association	Rare mutations in the DPP6 gene have been identified with autism (Marshall et al., 2008; O???Roak et al., 2012). In addition, genetic association has been found between DPP6 and amyotrophic lateral sclerosis (ALS) (van Es et al., 2008).	22	0
DPYD	dihydropyrimidine dehydrogenase	1806	DHP; DPD; MGC70799; MGC132008	1	1p21.3		274270	The encoded protein is a pyrimidine catabolic enzyme and participates in the initial and rate-limiting factor in the pathway of uracil and thymidine catabolism.	Rare Single Gene variant	Studies have found that rare mutations in the DPYD gene are associated with autism.	6	1
DRD1	Dopamine receptor D1	1812	DADR, DRD1A	5	5q35.2	P21728	126449	This gene encodes the D1 subtype of the dopamine receptor, the most abundant dopamine receptor in the central nervous system. This G-protein coupled receptor stimulates adenylyl cyclase and activates cyclic AMP-dependent protein kinases. D1 receptors regulate neuronal growth and development, mediate some behavioral responses, and modulate dopamine receptor D2-mediated events	Genetic association	A DRD1 haplotype was found to be associated with risk for autism spectrum disorders in male-only affected sib-pair families (Hettinger et al., 2008).	4	0
DRD2	Dopamine receptor D2	1813	D2DR, D2R	11	11q23.2	P14416	126450	Dopamine receptor whose activity is mediated by G proteins which inhibit adenylyl cyclase . This gene encodes the D2 subtype of the dopamine receptor. This G-protein coupled receptor inhibits adenylyl cyclase activity. A missense mutation in this gene causes myoclonus dystonia; other mutations have been associated with schizophrenia.	Rare single gene variant	Case-control and family-based association analysis of the DRD2 gene in a cohort of 112 male-only affected sib-pair ASD families and a comparison cohort of 253 controls revealed an increased frequency of the rs1800498 TT genotype in affected males compared to the comparison group (p=0.007) (Hettinger et al., 2012). Family-based assocation tests in the same report showed that the rs1800498 T allele…	4	1
DRD3	dopamine receptor D3	1814	D3DR; ETM1; FET1; MGC149204; MGC149205; DRD3	3	3q13.31	P35462	126451	This gene encodes the D3 subtype of dopamine receptor	Genetic Association	Genetic association has been found between the DRD3 gene and autism in the Dutch and UK populations (de Krom et al., 2009).	8	1
DSCAM	Down syndrome cell adhesion molecule	1826	CHD2, CHD2-42, CHD2-52	21	21q22.2	O60469	602523	This gene is a member of the immunoglobulin superfamily of cell adhesion molecules (Ig-CAMs), and is involved in human central and peripheral nervous system development. This gene is a candidate for Down syndrome and congenital heart disease (DSCHD)	Rare single gene variant	Three de novo loss-of-function variants in the DSCAM gene have been identified in ASD probands from the Simons Simplex Collection (refs).	3	0
DST	Dystonin	667	RP3-361I14.2, BP240, BPA, BPAG1, CATX-15, CATX15, D6S1101, DMH, DT, HSAN6, MACF2	6	6p12.1	Q03001	113810	Cytoskeletal linker protein that acts as an integrator of intermediate filaments, actin and microtubule cytoskeleton networks. Isoform 7 regulates the organization and stability of the microtubule network of sensory neurons to allow axonal transport. Defects in this gene are associated with hereditary sensory and autonomic neuropathy 6 (HSAN6) [MIM:614653], a genetically and clinically heterogene…	Rare single gene variant	Five case-specific loss-of-function variants were identified in the DST gene following the sequencing of 215 synaptic genes in 147 cases with ASD, 273 cases with schizophrenia, and 287 controls (Kenny et al., 2013).	4	0
DUSP15	dual specificity phosphatase 15	128853	C20orf57, VHY	20	20q11.21	Q9H1R2	616776	The protein encoded by this gene has both protein-tyrosine phophatase activity and serine/threonine-specific phosphatase activity, and therefore is known as a dual specificity phosphatase. This protein may function in the differentiation of oligodendrocytes.	Rare single gene variant	A de novo missense variant in the DUSP15 gene that was predicted to be damaging was identified in an ASD proband in Neale et al., 2012; a second de novo missense variant in this gene that was predicted to be disease causing by MutationTaster was identified in an ASD proband of Chinese Han descent in Tian et al., 2016. An assocation study consisting of 255 children with ASD and 427 ethnically-matc…	2	0
DUSP22	dual specificity phosphatase 22	56940	RP11-328C17.1, JKAP, JSP1, LMWDSP2, MKPX, VHX	6	6p25.3	Q9NRW4		This protein activates the Jnk signaling pathway. It dephosphorylates and deactivates p38 and stress-activated protein kinase/c-Jun N-terminal kinase (SAPK/JNK).	Rare Single Gene variant	A rare DUSP22 deletion was found in a patient with autism and mild intellectual disability (Leblond et al., 2012).	1	0
DVL1	Dishevelled segment polarity protein 1	1855	DRS2, DVLL1, DVL1P1,??DVL1	1	1p36.33	O14640	601365	DVL1, the human homolog of the Drosophila dishevelled gene (dsh), encodes a cytoplasmic phosphoprotein that regulates cell proliferation, acting as a transducer molecule for developmental processes, including segmentation and neuroblast specification. The encoded protein participates in Wnt signaling by binding to the cytoplasmic C-terminus of frizzled family members and transducing the Wnt signa…	Functional	Dvl1-deficient mice have previously been shown to demonstrate abnormal social behavior (Lijam et al., 1997; Long et al., 2004). More recently, a Dvl1???/???Dvl3+/??? mouse model was shown to display adult social and repetitive behavioral abnormalities associated with transient embryonic brain enlargement during deep layer cortical neuron formation, phenotypes which could be rescued by pharmacolog…	3	0
DVL3	Dishevelled segment polarity protein 3	1857		3	3q27.1	Q92997	601368	This gene is a member of a multi-gene family which shares strong similarity with the Drosophila dishevelled gene, dsh. The Drosophila dishevelled gene encodes a cytoplasmic phosphoprotein that regulates cell proliferation.	Rare single gene variant	A de novo frameshift variant in DVL3 was observed in an ASD proband from the Simons Simplex Collection (Dong et al., 2014). More recently, a Dvl1???/???Dvl3+/??? mouse model was shown to display adult social and repetitive behavioral abnormalities associated with transient embryonic brain enlargement during deep layer cortical neuron formation, phenotypes which could be rescued by pharmacological…	3	0
DYDC1	DPY30 domain containing 1	143241	RSD9, DPY30D1	10	10q23.1	Q8WWB3	615154	Plays a crucial role during acrosome biogenesis. Expressed in brain and testis.	Multigenic CNV	A recurrent bigenic duplication involving the DYDC1 and DYDC2 genes was identified in seven unrelated ASD cases but not in 580 controls (Girirajan et al., 2013).	1	0
DYDC2	DPY30 domain containing 2	84332		10	10q23.1	Q96IM9		This gene encodes a member of a family of proteins that contains a DPY30 domain. This gene locus overlaps with a closely related gene on the opposite strand (DYDC1).	Multigenic CNV	A recurrent bigenic duplication involving the DYDC1 and DYDC2 genes was identified in seven unrelated ASD cases but not in 580 controls (Girirajan et al., 2013).	1	0
DYRK1A	Dual-specificity tyrosine-(Y)-phosphorylation regulated kinase 1A	1859	DYRK, DYRK1, HP86, MNB, MNBH, MRD7	21	21q22.13	Q13627	600855	This gene encodes a member of the Dual-specificity tyrosine phosphorylation-regulated kinase (DYRK) family. It may play a significant role in a signaling pathway regulating cell proliferation and may be involved in brain development. It is localized in the Down syndrome critical region of chromosome 21, and is considered to be a strong candidate gene for learning defects associated with Down synd…	Syndromic	De novo variants in the DYRK1A gene in autistic probands from simplex families have been identified in two separate reports (O'Roak et al., 2012; Iossifov et al., 2012).	20	0
EEF1A2	Eukaryotic translation elongation factor 1 alpha 2	1917	EEF1AL, EF-1-alpha-2, EF1A, HS1, STN, STNL	20	20q13.33	Q05639	602959	This protein promotes the GTP-dependent binding of aminoacyl-tRNA to the A-site of ribosomes during protein biosynthesis.	Syndromic	De novo missense variants in the EEF1A2 gene have been identified in patients presenting with intellectual disability, epilepsy, and autistic features (Nakajima et al., 2014; de Ligt et al., 2012).	7	0
EFR3A	EFR3 homolog A (S. cerevisiae)	23167	KIAA0143	8	8q24.22	Q14156	611798	This gene encodes a membrane protein that is a component of a protein complex required for PtdIns4P synthesis. Studies with orthologous gene in mouse show that it is differentially expressed in the auditory brainstem neurons of mice with hearing deficit, compared to mice with normal hearing ability, suggesting a role for this gene in hearing.	Rare Single Gene variant	Rare nonsynonymous variants in the EFR3A gene were found to be more common among cases (16/2196; 0.73%) than matched controls (12/3389; 0.35%), and were statistically more common at conserved nucleotides based on an experiment-wide significance threshold (P=0.0077, permutation test); variants likely to be deleterious were also statistically more common in cases than controls (P=0.017, Fisher exac…	4	0
EGR2	early growth response 2 (Krox-20 homolog, Drosophila)	1959	CMT1D, CMT4E, KROX20, FLJ14547, DKFZp686J1957	10	10q21.3	P11161	129010	The encoded protein is a Zn binding transcription factor.	Functional	Differential expression of the EGR2 gene has been shown to occur in some autistic individuals (Hu et al., 2006). EGR2 expression was found to be reduced in individuals with autism as well as Rett syndrome, and it appears that EGR2 and MECP2 can regulate each other's expression (Swanberg et al., 2009).	4	0
EHMT1	Euchromatic histone-lysine N-methyltransferase 1	79813	RP11-188C12.1, DKFZp667M072, EUHMTASE1, Eu-HMTase1, FLJ12879, FP13812, GLP, GLP1, KIAA1876, KMT1D, bA188C12.1	9	9q34.3	Q9H9B1	607001	The protein encoded by this gene is a histone methyltransferase that is part of the E2F6 complex, which represses transcription. This protein may be involved in the silencing of MYC- and E2F-responsive genes and therefore could play a role in the G0/G1 cell cycle transition. Defects in this gene are a cause of chromosome 9q subtelomeric deletion syndrome (9q-syndrome).	Syndromic	This gene was identified as an ASD candidate gene following the identification of a balanced chromosomal abnormality (BCA) leading to gene disruption in an ASD case (Talkowski et al., 2012). This BCA-disrupted gene was also individually implicated by case-control CNV burden or by a minimum of 3 CNVs in neuodevelopmental disorder (NDD) cases with none in controls in a follow-up study in the same r…	12	0
EIF3G	eukaryotic translation initiation factor 3 subunit G??	8666	EIF3-P42, EIF3S4, eIF3-delta, eIF3-p44	19	19p13.2	O75821	603913	The protein encoded by this gene is a component of the eukaryotic translation initiation factor 3 (eIF-3) complex, which is required for several steps in the initiation of protein synthesis.	Rare single gene variant	De novo variants in the EIF3G gene, including a missense variant and a synonymous variant predicted in PMID 26938441 to affect splicing regulation by altering an exonic splicing regulator, have been identified in ASD probands from the Simons Simplex Collection (O'Roak et al., 2012; Iossifov et al., 2012). Evaluation of the statistical significance of observing multiple functional de novo variants…	3	0
EIF4E	eukaryotic translation initiation factor 4E	1977	CBP; EIF4F; EIF4E1; EIF4EL1; MGC111573; EIF4E	4	4q23	P06730	133440	Translation initiation factor involved in directing ribosomes to the cap structure of mRNAs	Rare single gene variant	Rare variants in the EIF4E gene have been identified with autism (Neves-Pereira et al., 2009).	12	1
EIF4EBP2	Eukaryotic translation initiation factor 4E binding protein 2	1979	4EBP2, PHASII	10	10q22.1	Q13542	602224	This gene encodes a member of the eukaryotic translation initiation factor 4E binding protein family that regulates eIF4E activity by preventing its assembly into the eIF4F complex. Mediates the regulation of protein translation by hormones, growth factors and other stimuli that signal through the MAP kinase pathway.	Functional	Knockout of the EIF4EBP2 gene in mice results in an increased ratio of excitatory to inhibitory synaptic inputs and autistic-like behaviours (that is, social interaction deficits, altered communication and repetitive/stereotyped behaviours) (Gkogkas et al., 2012).	1	0
ELAVL2	ELAV like neuron-specific RNA binding protein 2	1993	HEL-N1, HELN1, HUB	9	9p21.3	Q12926	601673	The protein encoded by this gene is a neural-specific RNA-binding protein that is known to bind to several 3' UTRs, including its own and also that of FOS and ID. The encoded protein may recognize a GAAA motif in the RNA.	Rare single gene variant	A de novo loss-of-function variant in the ELAVL2 gene was identified in an ASD proband from the Simons Simplex Collection (Iossifov et al., 2014). RNAi-mediated knockdown on ELAVL2 in primary human neurons and RNA sequencing identified a number of alternatively spliced transcripts downstream of ELAVL2 that overlap with RBFOX1 targets as well as targets of FMR1, as well as alternatively spliced an…	3	0
ELAVL3	ELAV like neuron-specific RNA binding protein 3	1995	HUC, HUCL, PLE21	19	19p13.2	Q14576	603458	A member of the ELAVL protein family, ELAV-like 3 is a neural-specific RNA-binding protein which contains three RNP-type RNA recognition motifs. The observation that ELAVL3 is one of several Hu antigens (neuronal-specific RNA-binding proteins) recognized by the anti-Hu serum antibody present in sera from patients with paraneoplastic encephalomyelitis and sensory neuronopathy (PEM/PSN) suggests it…	Rare single gene variant	Two de novo missense variants in the ELAVL3 gene were identified in ASD probands from the Simons Simplex Collection in Iossifov et al., 2014. Krumm et al., 2015 reported that no de novo SNVs in this gene were observed in SSC unaffected siblings (de novo SNV P-value <0.05), and no rare effect types were reported in the Exome Variant Server.	2	0
ELP4	Elongator acetyltransferase complex subunit 4	26610	AN, C11orf19, PAX6NEB, PAXNEB, dJ68P15A.1, hELP4	11	11p13	Q96EB1	606985	The protein encoded by the ELP4 gene acts as subunit of the RNA polymerase II elongator complex, which is a histone acetyltransferase component of the RNA polymerase II (Pol II) holoenzyme and is involved in transcriptional elongation. Elongator may play a role in chromatin remodeling and is involved in acetylation of histones H3 and probably H4. This gene has also been associated with Rolandic e…	Multigenic CNV	A case-control analysis of the frequency of ELP4 CNVs from 2,845 ASD cases compared with 6,469 control individuals identified a significant excess of CNVs in cases vs. controls (P=2.7 x 10-3) (Addis et al., 2015).	4	1
EML1	echinoderm microtubule associated protein like 1	2009	ELP79, EMAP, EMAPL, FLJ45033, HuEMAP	14	14q32.2	O00423	602033	Human echinoderm microtubule-associated protein-like is a strong candidate for the Usher syndrome type 1A gene. Usher syndromes (USHs) are a group of genetic disorders consisting of congenital deafness, retinitis pigmentosa, and vestibular dysfunction of variable onset and severity depending on the genetic type. Two transcript variants encoding different isoforms have been found for this gene.	Rare Single Gene variant	Rare mutations in the EML1 gene have been identified with ASD (Schaaf et al., 2011).	2	0
EN2	engrailed homolog 2	2020	AUTS1, engrailed 2, engrailed-2	7	7q36.3	P19622	131310	The encoded protein is a transcription factor.	Genetic Association	Several studies have found genetic association between the EN2 gene and autism. In particular, studies have found associations in the Chinese Han population as well as AGRE, NIMH and CPEA cohorts. However, another study found no genetic association between EN2 and autism in an AGRE cohort (Zhong et al., 2003).	18	4
EP300	E1A binding protein p300	2033	RP1-85F18.1, KAT3B, RSTS2, p300	22	22q13.2	Q09472	602700	This gene encodes the adenovirus E1A-associated cellular p300 transcriptional co-activator protein. It functions as a histone acetyltransferase that regulates transcription via chromatin remodeling and is important in the processes of cell proliferation and differentiation. It mediates cAMP-gene regulation by binding specifically to phosphorylated CREB protein. This gene has also been identified …	Syndromic	A rare mutation in the EP300 gene has been identified in a patient with ASD (Vaags et al., 2012).	12	0
EP400	E1A binding protein p400	57634	CAGH32, DKFZP434I225, FLJ42018, FLJ45115, P400, TNRC12	12	12q24.33	Q96L91	606265	Component of the NuA4 histone acetyltransferase complex which is involved in transcriptional activation of select genes principally by acetylation of nucleosomal histones H4 and H2A. This modification may both alter nucleosome - DNA interactions and promote interaction of the modified histones with other proteins which positively regulate transcription. May be required for transcriptional activat…	Rare single gene variant	A compound heterozygous mutation in the EP400 gene was identified in an ASD proband from a nonconsanguineous family that showed evidence of distant shared ancestry as identified by homozygosity analysis (Chahrour et al., 2012). A de novo missense variant in the gene was subseuqently identified by exome sequencing in an ASD case from the Simons Simplex Collection (Iossifov et al., 2012).	4	0
EPC2	Enhancer of polycomb homolog 2 (Drosophila)	26122	DKFZp566F2124, EPC-LIKE	2	2q23.1	Q52LR7	611000	EPC2 belongs to the enhancer of polycomb family and may play a role in transcription or DNA repair.	Rare single gene variant	EPC2 is frequently deleted along with MBD5 in cases with 2q23.1 microdeletion syndrome. While MBD5 is generally thought to be the casual locus of the syndrome, EPC2 may be responsible in part for the broader phentoype observed in patients with larger 2q23.1 deletions compared to those patients with a deletion of MBD5 only.	4	0
EPHA6	EPH receptor A6	285220	EPA6, Ephrin-A6	3	3q11.2	Q9UF33	600066	The encoded protein is a member of Eph family of receptor tyrosine kinases that are involved in establishing neuronal projections.	Rare Single Gene variant	Rare variants in the EPHA6 gene have been identified with autism (Pinto et al., 2010).	6	0
EPHB2	EPH receptor B2	2048	CAPB, DRT, EK5, EPHT3, ERK, Hek5, PCBC, Tyro5	1	1p36.12	P29323	600997	Receptor tyrosine kinase which binds promiscuously transmembrane ephrin-B family ligands residing on adjacent cells, leading to contact-dependent bidirectional signaling into neighboring cells. Functions in axon guidance during development. Involved in the guidance of commissural axons, that form a major interhemispheric connection between the 2 temporal lobs of the cerebral cortex. Beside axon g…	Rare single gene variant	Two de novo variants (one nonsense, one missense) in the EPHB2 gene were identified in separate next-generation sequencing reports using ASD probands (Sanders et al., 2012; Kong et al., 2012).	2	0
EPHB6	EPH receptor B6	2051	HEP	7	7q34	O15197	602757	Kinase-defective receptor for members of the ephrin-B family. Binds to ephrin-B1 and B2. Modulated cell adhesion and migration by exerting both positive and negative effects upon stimulation with ephrin-2.	Rare Single Gene variant	Rare mutations in the EPHB6 gene have been identified with autism (O'Roak et al., 2011).	5	0
EPS8	Epidermal growth factor receptor pathway substrate 8	2059		12	12p12.3	Q12929	600206	Signaling adapter that controls various cellular protrusions by regulating actin cytoskeleton dynamics and architecture. Acts as a regulator of axonal filopodia formation in neurons: in the absence of neurotrophic factors, negatively regulates axonal filopodia formation via actin-capping activity. Defects in EPS8 are associated with some cancers, such as pancreatic, oral squamous cell carcinomas …	Functional	EPS8 levels were found to be reduced in brains of patients affected by autism compared to controls (Menna et al., 2013); in this same report, it was demonstrated that mice lacking Eps8 display immature spines, which are unable to undergo potentiation, and shows deficits in learning, memory, and social behavior.	1	0
ERBB2IP	Erbb2 interacting protein	55914	ERBIN, HEL-S-78, LAP2	5	5q12.3	Q96RT1	606944	This gene is a member of the leucine-rich repeat and PDZ domain (LAP) family that binds to the unphosphorylated form of the ERBB2 protein and regulates ERBB2 function and localization. It has also been shown to affect the Ras signaling pathway by disrupting Ras-Raf interaction.	Rare single gene variant	This gene was originally identified as an ASD candidate gene based on its enrichment in an autism-associated protein interaction module. Sequencing of post-mortem brain tissue from 25 ASD cases resulted in the identification of significant non-synonymous variants in this gene with an expected false-positive rate at 0.1, confirming the involvement of this module with autism; this finding was furth…	5	0
ERBB4	v-erb-a erythroblastic leukemia viral oncogene homolog 4 (avian)	2066	HER4	2	2q34	Q15303	600543	A transmembrane receptor tyrosine kinase that regulates cell proliferation and differentiation	Rare Single Gene variant	Rare variants in the ERBB4 gene have been identified with autism (Pinto et al., 2010) as well as schizophrenia (Walsh et al., 2008).	12	0
ERG	v-ets erythroblastosis virus E26 oncogene homolog (avian)	2078	erg-3, p55	21	21q22.2	P11308	165080	Transcriptional regulator. May participate in transcriptional regulation through the recruitment of SETDB1 histone methyltransferase and subsequent modification of local chromatin structure. Defects in ERG are a cause of Ewing sarcoma (ES) [MIM:612219], and chromosomal aberrations involving ERG have been found in acute myeloid leukemia (AML).	Genetic association	A SNP within the ERG gene showed association in the secondary analyses in a combined AGP GWA sample (Anney et al., 2012).	1	0
ERMN	ermin	57471	JN, KIAA1189	2	2q24.1	Q8TAM6	610072	The protein encoded by the ERMN gene plays a role in cytoskeletal rearrangements during the late wrapping and/or compaction phases of myelinogenesis as well as in maintenance and stability of myelin sheath in the adult. It may also play an important role in late-stage oligodendroglia maturation, myelin/Ranvier node formation during CNS development, and in the maintenance and plasticity of related…	Rare single gene variant	Analysis of methylation changes in blood DNA from 53 male ASD patients and 757 healthy controls found that hypomethylation caused by rare genetic variants (meSNVs) at six loci significantly associated with ASD (q-value <0.05); among the meSNVs identified was a differentially methylated CpG (DMCpG) at the GALNT5-ERMN locus in two ASD cases, one of whom displayed ERMN overexpression (Homs et al., 2…	1	0
ESR1	estrogen receptor 1	2099	ER; ESR; Era; ESRA; NR3A1	6	6q25.1-q25.2	P03372	133430	Estrogen and its receptors are essential for sexual development and reproductive function, but also play a role in other tissues.	Syndromic	Genetic association has been found between the ESR1 gene and both autism and Asperger syndrome (Chakrabarti et al., 2009).	9	1
ESR2	estrogen receptor 2 (ER beta)	2100	Erb; ESRB; ESTRB; NR3A2; ER-BETA; ESR-BETA	14	14q23.2-q23.3	Q92731	601663	This gene encodes a member of the family of estrogen receptors	Syndromic	Genetic association has been found between the ESR2 gene and both autism and Asperger syndrome (Chakrabarti et al., 2009).	7	0
ESRRB	estrogen-related receptor beta	2103	DFNB35, ERR2, ERRb, ERRbeta, ERRbeta-2, ESRL2, NR3B2	14	14q24.3	O95718	602167	steroid hormone receptor, transcription factor	Genetic Association	Genetic association has been found between the ESRRB gene and autism in two large cohorts (AGRE and ACC) of European ancestry and replicated in two other cohorts (CAP and CART) (Wang et al., 2009).	7	1
ETFB	Electron-transfer-flavoprotein, beta polypeptide	2109	FP585, MADD	19	19q13.41	P38117	130410	This gene encodes electron-transfer-flavoprotein, beta polypeptide, which shuttles electrons between primary flavoprotein dehydrogenases involved in mitochondrial fatty acid and amino acid catabolism and the membrane-bound electron transfer flavoprotein ubiquinone oxidoreductase. Deficiencies in this gene have been implicated in glutaric aciduria 2B (GA2B) [MIM:231680].	Rare single gene variant	This gene was identified in an ASD whole-exome sequencing study and subsequent TADA (transmission and de novo association) analysis as a gene strongly enriched for variants likely to affect ASD risk with a false discovery rate (FDR) of <0.1 (De Rubeis et al., 2014).	2	0
EXOC3	Exocyst complex component 3	11336	SEC6, SEC6L1, Sec6p	5	5p15.33	O60645	608186	The protein encoded by this gene is a component of the exocyst complex, a multiple protein complex essential for targeting exocytic vesicles to specific docking sites on the plasma membrane.	Rare single gene variant	This gene was originally identified as an ASD candidate gene based on its enrichment in an autism-associated protein interaction module; sequencing of post-mortem brain tissue from 25 ASD cases resulted in the identification of significant non-synonymous variants in this gene with an expected false-positive rate at 0.1, confirming the involvement of this module with autism (Li et al., 2014).	1	0
EXOC5	Exocyst complex component 5	10640	HSEC10, PRO1912, SEC10, SEC10L1, SEC10P	14	14q22.3	O00471	604469	The protein encoded by this gene is a component of the exocyst complex, a multiple protein complex essential for targeting exocytic vesicles to specific docking sites on the plasma membrane.	Rare single gene variant	This gene was originally identified as an ASD candidate gene based on its enrichment in an autism-associated protein interaction module; sequencing of post-mortem brain tissue from 25 ASD cases resulted in the identification of significant non-synonymous variants in this gene with an expected false-positive rate at 0.1, confirming the involvement of this module with autism (Li et al., 2014).	2	0
EXOC6	Exocyst complex component 6	54536	RP11-348J12.4A, SEC15, SEC15L, SEC15L1, SEC15L3, Sec15p, EXOC6	10	10q23.33	Q8TAG9	609672	The product of this gene belongs to the SEC15 family. This protein is essential for vesicular traffic from the Golgi apparatus to the cell surface in yeast. It is one of the components of a multiprotein complex required for exocytosis.	Rare single gene variant	This gene was originally identified as an ASD candidate gene based on its enrichment in an autism-associated protein interaction module. Sequencing of post-mortem brain tissue from 25 ASD cases resulted in the identification of significant non-synonymous variants in this gene with an expected false-positive rate at 0.1, confirming the involvement of this module with autism; this finding was furth…	1	0
EXOC6B	Exocyst complex component 6B	23233	SEC15B, SEC15L2	2	2p13.2	Q9Y2D4	607880	Component of the exocyst complex involved in the docking of exocytic vesicles with fusion sites on the plasma membrane.	Rare single gene variant	The EXOC6B gene was found to be disrupted by a de novo balanced translocation t(2;8)(p13.2;q22.1) in a female patient with a severe clinical phenotype including intellectual disability, epilepsy, behavioral features resembling autism, and minor dysmorphic features (Fruhmesser et al., 2013).	2	0
EXT1	Exostosin 1	2131	EXT, LGCR, LGS, TRPS2, TTV	8	8q24.11	Q16394	608177	This gene encodes an endoplasmic reticulum-resident type II transmembrane glycosyltransferase involved in the chain elongation step of heparan sulfate biosynthesis. Appears to be a tumor suppressor. Mutations in this gene are responsible for multiple hereditary exostoses (an autosomal dominant disorder characterized by multiple projections of bone capped by cartilage), trichorhinophalangeal syndr…	Rare single gene variant	Deletion mutations in the EXT1 gene were detected in two boys from separate families presenting with hereditary multiple exostoses and autism associated with mental retardation (Li et al., 2002). Inactivation of the EXT1 gene in mice resulted in impairments in social interaction, expression of stereotyped, repetitive behavior, and impairments in ultrasonic vocalization, as well as some associated…	4	0
F13A1	coagulation factor XIII, A1 polypeptide	2162	RP11-232H4.1, F13A	6	6p25.1	P00488	134570	The encoded protein has protein-glutamine gamma-glutamyltransferase activity. I t participates in blood coagulation cascade.	Functional	Differential expression of the F13A1 gene has been shown to occur in some autistic individuals (Hu et al., 2006).	5	0
FABP3	Fatty acid binding protein 3, muscle and heart (mammary-derived growth inhibitor)	2170	FABP11, H-FABP, M-FABP, MDGI, O-FABP	1	1p35.2	P05413	134651	FABPs are thought to play a role in the intracellular transport of long-chain fatty acids and their acyl-CoA esters.	Functional/rare single gene variant	Fabp3-deficient mice exhibited decreased performance in social motivation and novelty seeking compared to wild-type mice (Shimamoto et al., 2014).	1	0
FABP5	fatty acid binding protein 5 (psoriasis-associated)	2171	EFABP; E-FABP; PAFABP; PA-FABP; FABP5	8	8q21.13	Q01469	605168	The encoded protein binds long-chain fatty acids and other hydrophobic ligands	Rare Single Gene variant, Genetic Association	Some rare and some common variants in the FABP5 gene were found in autistic patients. However, none were found to have significant genetic association with autism (Maekawa et al., 2010).	6	0
FABP7	fatty acid binding protein 7, brain	2173	MRG; BLBP; FABPB; B-FABP	6	6q22.31	O15540	602965	The encoded protein binds long-chain fatty acids and other hydrophobic ligands	Genetic Association	Some rare and some common variants in the FABP7 gene were found in autistic patients. However, none were found to have significant genetic association with autism (Maekawa et al., 2010). In a separate study, genetic association was found, however, between the FABP7 gene and bipolar disorder in the Japanese population (Iwayama et al., 2010).	7	0
FAM135B	Family with sequence similarity 135, member B	51059	C8ORFK32	8	8q24.23	Q49AJ0		Little is known about the potential function of this gene, other than it is a member of the FAM135 family.	Genetic association	In a genome-wide association study of 2165 participants from the Autism Genetic Resource Exchange (AGRE) performed to examine associations between genomic loci and endophenotypes associated with ASDs, it was shown that item 58 (concentrates too much on things rather than seeing the whole picture") on the Social Responsiveness Scale (SRS) is significantly associated with the FAM135B gene (Connolly…	2012)."	2
FAM92B	Family with sequence similarity 92, member B	339145		16	16q24.1	Q6ZTR7			Rare single gene variant	Two de novo missense variants in the FAM92B gene have been identified in ASD probands from the Simons Simplex Collection, with no de novo events in this gene observed in 1,786 unaffected siblings (P=7.96 x 10-3) (Iossifov et al., 2014; Krumm et al., 2015).	2	0
FAN1	FANCD2/FANCI-associated nuclease 1	22909	KIAA1018, KMIN, MTMR15, RP11-540B6.6	15	15q13.3	Q9Y2M0	613534	Nuclease required for maintenance of chromosomal stability. Plays a key role in DNA repair of DNA interstrand cross-links (ICL). Defects in this gene are associated with Interstitial nephritis, karyomegalic (KMIN) (MIM:614817).	Rare single gene variant	Rare nonsynonymous variants in the FAN1 gene were found to cluster significantly in individuals affected with ASD and schizophrenia within a 20-kb window that spans several key functional domains of the gene (Ionita-Laza et al., 2013). In particular, a missense variant within the FAN1 gene that displayed a 4/0 transmitted/untransmitted ratio in schizophrenia patients was also found to have an inc…	1	0
FAT1	FAT tumor suppressor homolog 1 (Drosophila)	2195	CDHF7, CDHR8, FAT, ME5, hFat1	4	4q35.2	Q14517	600976	The protein encoded by this gene is a member of the cadherin superfamily, a group of integral membrane proteins characterized by the presence of cadherin-type repeats. It likely functions as an adhesion molecule and/or signaling receptor, and is likely to be important in developmental processes and cell communication.	Rare Single Gene variant	Rare mutations in the FAT1 gene have been identified in individuals with ASD (Neale et al., 2012).	4	0
FBN1	Fibrillin 1	2200	ACMICD, ECTOL1, FBN, GPHYSD2, MASS, MFS1, OCTD, SGS, SSKS, WMS, WMS2	15	15q21.1	P35555	134797	This gene encodes a member of the fibrillin family. The encoded protein is a large, extracellular matrix glycoprotein that serve as a structural component of 10-12 nm calcium-binding microfibrils. These microfibrils provide force bearing structural support in elastic and nonelastic connective tissue throughout the body. Mutations in this gene are associated with Marfan syndrome, isolated ectopia …	Rare single gene variant	Two de novo missense variants in the FBN1 gene were identified in ASD probands from the Simons Simplex Collection in Iossifov et al., 2012 and Iossifov et al., 2014. Krumm et al., 2015 reported that no de novo SNVs in this gene were observed in SSC unaffected siblings (de novo SNV P-value <0.05), and no rare effect types were reported in the Exome Variant Server. A third de novo missense variant …	6	0
FBXO15	F-box protein 15	201456	FBX15	18	18q22.3	Q8NCQ5	609093	Members of the F-box protein family, such as FBXO15, are characterized by an approximately 40-amino acid F-box motif. SCF complexes, formed by SKP1 (MIM 601434), cullin (see CUL1; MIM 603134), and F-box proteins, act as protein-ubiquitin ligases. F-box proteins interact with SKP1 through the F box, and they interact with ubiquitination targets through other protein interaction domains (Jin et al.…	Rare Single Gene variant	A rare duplication of the FBXO15 gene was found in an individual with ASD (Christian et al., 2008).	2	0
FBXO33	F-box protein 33	254170	BMND12, Fbx33, c14_5247	14	14q21.1	Q7Z6M2	609103	Substrate recognition component of a (SKP1-CUL1-F-box protein) E3 ubiquitin-protein ligase complex which mediates the ubiquitination and subsequent proteasomal degradation of target proteins. Probably recognizes and binds to phosphorylated target proteins.	Genetic Association	Genetic association has been found between the FBXO33 gene and autism in two large cohorts (AGRE and ACC) of European ancestry and replicated in two other cohorts (CAP and CART) (Wang et al., 2009).	3	2
FBXO40	F-box protein 40	51725	FBX40, KIAA1195, MGC129902, MGC129903	3	3q13.33	Q9UH90	609107	Ubiquitin-protein ligase	Genetic Association	In a genome-wide study, association was found between CNVs in the FBXO40 gene and autism in AGRE and ACC cohorts (European ancestry) (Glessner et al., 2009). In addition, a rare variant in the FBXO40 gene has been identified in two siblings with ASD (Vaags et al., 2012).	4	0
FER	Fer (fps/fes related) tyrosine kinase	2241	FerT, PPP1R74, TYK3	5	5q21.3	P16591	176942	Tyrosine-protein kinase that acts downstream of cell surface receptors for growth factors and plays a role in the regulation of the actin cytoskeleton, microtubule assembly, lamellipodia formation, cell adhesion, cell migration and chemotaxis. Plays a role in synapse organization, trafficking of synaptic vesicles, the generation of excitatory postsynaptic currents and neuron-neuron synaptic trans…	Genetic association	In a genome-wide association study of 2165 participants from the Autism Genetic Resource Exchange (AGRE) performed to examine associations between genomic loci and endophenotypes associated with ASDs, it was shown that item 22 (loss of motor skills") on the Autism Diagnostic Interview-Revised (ADI???R) is significantly associated with the FER gene (Connolly et al.	2012)."	1
FEZF2	FEZ family zinc finger 2	55079	FEZ, FEZL, FKSG36, FLJ10142, TOF, ZFP312, ZNF312	3	3p14.2	Q8TBJ5	607414	Regulation of transcription	Genetic Association	Genetic association has been found between the FEZF2 gene and autism in two large cohorts (AGRE and ACC) of European ancestry and replicated in two other cohorts (CAP and CART) (Wang et al., 2009). In addition, a rare mutation in the FEZF2 gene has been identified in an individual with ASD (Sanders et al., 2012).	8	1
FGA	Fibrinogen alpha chain	2243	Fib2	4	4q31.3	P02671	134820	The protein encoded by this gene is the alpha component of fibrinogen, a blood-borne glycoprotein comprised of three pairs of nonidentical polypeptide chains. Following vascular injury, fibrinogen is cleaved by thrombin to form fibrin which is the most abundant component of blood clots. In addition, various cleavage products of fibrinogen and fibrin regulate cell adhesion and spreading, display v…	Genetic association	Two SNPs in the FGA gene (rs2070025 and rs2070011) showed association with ASD in a Korean case-control population (Ro et al., 2013).	1	0
FGD1	FYVE, RhoGEF and PH domain containing 1	2245	RP1-112K5.1, AAS, FGDY, MRXS16, ZFYVE3	X	Xp11.22	P98174	300546	This gene encodes a protein that contains Dbl (DH) and pleckstrin (PH) homology domains and is similar to the Rho family of small GTP-binding proteins. The encoded protein specifically binds to the Rho family GTPase Cdc42Hs and can stimulate the GDP-GTP exchange of the isoprenylated form of Cdc42Hs. It also stimulates the MAP kinase cascade leading to c-Jun kinase SAPK/JNK1 activation. Defects in…	Rare Single Gene variant	A rare mutation in the FGD1 gene has been identified with ADHD (Orrico et al., 2005). In addition, this gene has been associated with syndromic autism, where a subpopulation of individuals with a given syndrome develop autism. In particular, rare mutations in the FGD1 gene have been identified with Aarskog-Scott syndrome (AAS) (Kaname et al., 2006).	3	0
FGFBP3	fibroblast growth factor binding protein 3	143282	PSEC0101, C10orf13, FGF-BP3	10	10q23.32	Q8TAT2		This protein belongs to the fibroblast growth factor-binding protein family and interacts with FGF1.	Rare Single Gene variant	A rare duplication in the FGFBP3 gene has been identified with ASD (Salyakina et al., 2011).	1	0
FHIT	fragile histidine triad gene	2272	FRA3B, AP3Aase	3	3p14.2	P49789	601153	Encodes a diadenosine 5',5'''-P1,P3-triphosphate hydrolase involved in purine metabolism.	Genetic Association	Rare CNVs in the FHIT gene have been identified with autism in AGRE, NIMH and additional cohorts (Sebat et al., 2007).	8	0
FLT1	fms-related tyrosine kinase 1 (vascular endothelial growth factor/vascular perme ability factor receptor)	2321	FLT, VEGFR1	13	13q12.3	P17948	165070	The encoded protein is a receptor for vascular endothelial growth factor.	Functional	Differential expression of the FLT1 gene has been shown to occur in some autistic individuals (Hu et al., 2006).	3	0
FMR1	fragile X mental retardation 1	2332	FMRP, FRAXA, MGC87458	X	Xq27.3	Q06787	309550	The protein encoded by this gene binds RNA and is associated with polysomes. The encoded protein may be involved in mRNA trafficking from the nucleus to the cytoplasm.	Functional	According to a review (Dykens and Volkmar, 1997) of 14 studies, the percentages of individuals with Fragile X syndrome who met criteria for autism varied from 5 to 60%, with 7 studies finding more than 20%. As well, polymorphisms in the FMR1 gene have been found to be associated with autism. However, other studies have found no genetic association or only relatively rare identification of FMR1 wi…	38	0
FOLH1	Folate hydrolase (prostate-specific membrane antigen) 1	2346	GIG27, FGCP, FOLH, GCP2, GCPII, NAALAD1, NAALAdase, PSM, PSMA, mGCP	11	11p11.12	Q04609	600934	Has both folate hydrolase and N-acetylated-alpha-linked-acidic dipeptidase (NAALADase) activity. While the encoded product of FOLH1 is required for the uptake of folate in the intestine, in the brain the gene product modulates excitatory neurotransmission through the hydrolysis of the neuropeptide, N-aceylaspartylglutamate (NAAG), thereby releasing glutamate. Expression of this protein in the bra…	Functional	Mice that are heterozygous for the FOLH1 gene display abnormal social behavior, increased locomotor activity suggestive of hyperactivity, decreased motor coordination, and deceased spatial working memory (Han et al., 2009; Schaevitz et al., 2012).	2	0
FOXG1	Forkhead box G1	2290	BF1; BF2; QIN; FKH2; HBF2; HFK1; HFK2; HFK3; KHL2; FHKL3; FKHL1; FKHL2; FKHL3; FKHL4; HBF-1; HBF-2; HBF-3; FOXG1A; FOXG1B; FOXG1C; HBF-G2	14	14q12	P55316	164874	Transcription factor which plays an important role in the establishment of the regional subdivision of the developing brain and in the development of the telencephalon.	Syndromic	This gene has been associated with syndromic autism, where a subpopulation of individuals with a given syndrome develop autism. In particular, studies have found rare mutations in the FOXG1 gene that are associated with FOXG1 syndrome (Kort??m et al., 2011) and Rett's syndrome (quite a bit of phenotypic overlap exists between these two syndromes) as well as West syndrome.	15	0
FOXP1	forkhead box P1	27086	QRF1	3	3p13	Q9H334	605515	Transcriptional repressor. Plays an important role in the specification and differentiation of lung epithelium.	Rare Single Gene variant	Studies have found that rare mutations in the FOXP1 gene are associated with autism (O'Roak et al., 2011) as well as with intellectual disability and mental retardation (Hamdan et al., 2010; Horn et al., 2010).	19	0
FOXP2	forkhead box P2	93986	SPCH1, CAGH44, TNRC10, DKFZp686H1726	7	7q31.1	O15409	605317	This gene encodes a member of the forkhead/winged-helix (FOX) family of transcription factors. The protein product contains a FOX DNA-binding domain and a large polyglutamine tract and is an evolutionarily conserved transcription factor, which may bind directly to approximately 300 to 400 gene promoters in the human genome to regulate the expression of a variety of genes.	Rare single gene variant	Studies have found genetic association and rare variants in the FOXP2 gene that are identified with autism. Positive associations have been found in the Chinese Han population and mutations were identified in the Japanese population. However, several other studies have either found no genetic association or no rare genetic variation in the FOXP2 gene identified with autism. Separately, rare varia…	29	1
FRK	fyn-related kinase	2444	GTK, PTK5, RAK	6	6q22.1	P42685	606573	The protein encoded by this gene belongs to the TYR family of protein kinases. This tyrosine kinase is a nuclear protein and may function during G1 and S phase of the cell cycle and suppress growth.	Genetic Association	Genetic association has been found between the FRK gene and autism in two large cohorts (AGRE and ACC) of European ancestry and replicated in two other cohorts (CAP and CART) (Wang et al., 2009).	3	1
FRMPD4	FERM and PDZ domain containing 4	9758	PDZD10; PDZK10; KIAA0316; MGC142260; MGC142262; FRMPD4, Preso	X	Xp22.2	Q14CM0	300838	A multi-domain (WW, PDZ, FERM) containing protein that functions as a positive regulator of dendritic spine morphogenesis and density.	Rare Single Gene variant	Rare mutations in the FRMPD4 gene have been identified with autism and schizophrenia (Piton et al., 2011).	3	0
GABRA1	Gamma-aminobutyric acid (GABA) A receptor, alpha 1	2554	ECA4, EIEE19, EJM, EJM5	5	5q34	P14867	137160	This gene encodes a gamma-aminobutyric acid (GABA) receptor. GABA is the major inhibitory neurotransmitter in the mammalian brain where it acts at GABA-A receptors, which are ligand-gated chloride channels. Variants in this gene are associated with epilepsy, childhood absence 4 (ECA4) [MIM:611136] and juvenile myoclonic epilepsy 5 (EJM5) [MIM:611136].	Functional	Significant reduction in GABA(A)-alpha 1, the protein encoded by the GABRA1 gene, has been observed in post-mortem brain tissue from ASD subjects in two separate studies (Fatemi et al., 2009; Crider et al., 2014).	4	0
GABRA3	Gamma-aminobutyric acid (GABA) A receptor, alpha 3	2556		X	Xq28	P34903	305660	Subunit of the GABA receptor. GABA, the major inhibitory neurotransmitter in the vertebrate brain, mediates neuronal inhibition by binding to the GABA/benzodiazepine receptor and opening an integral chloride channel.	Rare Single Gene variant	A maternally-inherited missense variant in GABRA3 that resulted in skipping of exon 2 of the gene was detected in a male ASD patient (Piton et al., 2012).	1	0
GABRA4	gamma-aminobutyric acid (GABA) A receptor, alpha 4	2557		4	4p12	P48169	137141	The encoded protein is a subunit of GABA-A receptor. Neurotransmission is predominantly mediated by a gated chloride channel activity intrinsic to the receptor.	Genetic Association	Studies have found genetic association between the GABRA4 gene and autism in the Caucasian and African-American populations.	6	1
GABRA5	gamma-aminobutyric acid type A receptor alpha5 subunit	2558		15	15q12	P31644	137142	GABA is the major inhibitory neurotransmitter in the mammalian brain where it acts at GABA-A receptors, which are ligand-gated chloride channels. This gene encodes for a subunit of GABA-A receptors.	Genetic association	Reduced GABRA5 mRNA and protein levels were observed in post-mortem brain tissue from ASD cases compared to controls (Fatemi et al., 2010). Deletion of GABRA5 in mice resulted in autism-related behaviors including reduced social interactions, reduced ultrasonic vocalizations, and increased self-grooming (Zurek et al., 2016).	7	1
GABRB1	gamma-aminobutyric acid (GABA) A receptor, beta 1	2560		4	4p12	P18505	137190	The encoded protein is a subunit of the GABA-A receptor. Neurotransmission is predominantly mediated by a gated chloride channel activity intrinsic to the receptor.	Genetic Association	Genetic association has been found between the GABRB1 gene and autism. Positive associations were found in particular through interaction with GABRA4 (Ma et al., 2005) and in families with a positive history of seizures (Collins et al., 2006).	5	2
GABRB3	gamma-aminobutyric acid (GABA) A receptor, beta 3	2562	MGC9051	15	15q12	P28472	137192	The encoded protein is a subunit of GABA-A receptor. Neurotransmission is predominantly mediated by a gated chloride channel activity intrinsic to the receptor.	Genetic Association	Rare variants in the GABRB3 gene have been identified with autism (e.g. Cook et al., 1998) and genetic association has been found between GABRB3 and childhood absence epilepsy (CAE) (Urak et al., 2006). As well, a number of studies have found genetic association between the GABRB3 gene and autism (including one that enriched for savant skills). Populations studied include Caucasian, African-Ameri…	32	9
GABRQ	Gamma-aminobutyric acid (GABA) A receptor, theta	55879	THETA	X	Xq28	Q9UN88	300349	The gamma-aminobutyric acid (GABA) A receptor is a multisubunit chloride channel that mediates the fastest inhibitory synaptic transmission in the central nervous system. This gene encodes the theta subunit of the GABA A receptor. The gene is mapped to chromosome Xq28 in a cluster of genes including those that encode the alpha 3 and epsilon subunits of the GABA A receptor. This gene location is a…	Rare Single Gene variant	A maternally-inherited missense variant in GABRQ that resulted in altered splicing of the gene was identified in a female ASD patient (Piton et al., 2012).	1	0
GAD1	Glutamate decarboxylase 1 (brain, 67kDa)	2571	CPSQ1, GAD, SCP	2	2q31.1	Q99259	605363	This gene encodes an enzyme that catalyzes the production of GABA. Mutations in this gene are associated with cerebral palsy, spastic quadriplegic 1 (CPSQ1) [MIM:603513].	Functional	Abnormal expression levels of GAD1 mRNA have previously been observed in cerebellar Purkinje cells and cerebellar interneurons in ASD cases (Yip et al., 2007; Yip et al., 2008). More recently, male GAD1 haploinsufficient mice were reported to have impaired social behavior (Sandhu et al., 2014).	5	0
GADD45B	Growth arrest and DNA-damage-inducible, beta	4616	GADD45BETA, MYD118	19	19p13.3	O75293	604948	This gene is a member of a group of genes that respond to environmental stresses by mediating activation of the p38/JNK pathway via binding and activation of MTK1/MEKK4 kinase, which is an upstream activator of both p38 and JNK MAPKs. The function of these genes or their protein products is involved in the regulation of growth and apoptosis.	Functional	Expression profiling of the superior temporal gyrus of six autistic subjects and matched controls revealed differential expression of the GADD45B gene (Garbett et al., 2008). Knockdown of GADD45B in mice and rats resulted in altered long-term contextual fear conditioning and altered juvenile social behaviors, respectively (Leach et al., 2012; Kigar et al., 2015). A de novo missense variant in thi…	4	0
GALNT13	UDP-N-acetyl-alpha-D-galactosamine:polypeptide N-acetylgalactosaminyltransferase 13 (GalNAc-T13)	114805	GalNAc-T13; GalNAcT; GalNAc TRANSFERASE 13; pp-GalNAc-T13	2	2q23.3-q24.1	Q8IUC8	608369	A member of the UDP-N-acetyl-alpha-D-galactosamine:polypeptide N-acetylgalactosaminyltransferase family, which initiate O-linked glycosylation of mucins by the initial transfer of N-acetylgalactosamine (GalNAc) with an alpha-linkage to a serine or threonine residue.	Rare Single Gene variant	Rare variants in the GALNT13 gene have been identified with autism (Bucan et al., 2009).	4	0
GALNT14	UDP-N-acetyl-alpha-D-galactosamine:polypeptide N-acetylgalactosaminyltransferase 14 (GalNAc-T14)	79623	UNQ2434/PRO4994, GALNT15, GalNac-T10, GalNac-T14	2	2p23.1	Q96FL9	608225	This gene encodes a Golgi protein which is a member of the polypeptide N-acetylgalactosaminyltransferase (ppGalNAc-Ts) protein family. These enzymes catalyze the transfer of N-acetyl-D-galactosamine (GalNAc) to the hydroxyl groups on serines and threonines in target peptides. The encoded protein has been shown to transfer GalNAc to large proteins like mucins.	Genetic association	A SNP within the GALNT14 gene showed association in the secondary analyses in a combined AGP GWA sample (Anney et al., 2012).	3	0
GAN	Gigaxonin	8139	FLJ38059, GAN1, KLHL16	16	16q23.2	Q9H2C0	605379	This gene encodes a member of the cytoskeletal BTB/kelch (Broad-Complex, Tramtrack and Bric a brac) repeat family. The encoded protein plays a role in neurofilament architecture and is involved in mediating the ubiquitination and degradation of some proteins. Defects in GAN are the cause of giant axonal neuropathy (GAN) [MIM:256850].	Rare single gene variant	Single nucleotide polymorphism (SNP) array analysis showed a de novo 280 kb deletion on chromosome 16q23.2 involving the GAN gene in a girl with ASD and developmental delay.	1	0
GAP43	Growth associated protein 43	2596	B-50, PP46	3	3q13.31	P17677	162060	The protein encoded by this gene has been termed a 'growth' or 'plasticity' protein because it is expressed at high levels in neuronal growth cones during development and axonal regeneration. This protein is considered a crucial component of an effective regenerative response in the nervous system.	Functional	GAP43(+/-) mice display resistance to change and stress-induced behavioral withdrawal and anxiety, suggesting that GAP43 deficiency leads to the development of a subset of autistic-like behaviors (Zaccaria et al., 2010).	1	0
GAS2	Growth arrest-specific 2	2620	MGC32610	11	11p14.3	O43903	602835	The protein encoded by this gene is a caspase-3 substrate that plays a role in regulating microfilament and cell shape changes during apoptosis. It can also modulate cell susceptibility to p53-dependent apoptosis by inhibiting calpain activity. May play a role in apoptosis by acting as a cell death substrate for caspases. Is cleaved during apoptosis and the cleaved form induces dramatic rearrange…	Genetic association	In an association study (Weiss et al., 2009), TDT of the initial scan identified two SNPs in the GAS2 gene (rs12293188 and rs16910194) that showed association with ASD in the discovery stage (P=1.2E-05 and 4.2E-05, respectively); combination of case-control association analysis with TDT data resulted in P values of 1.1E-06 and 3.7E-06, respectively. However, neither SNP showed association in the …	1	0
GATM	Glycine amidinotransferase (L-arginine:glycine amidinotransferase)??	2628	AGAT, AT, CCDS3	15	15q21.1	P50440	602360	This gene encodes a mitochondrial enzyme that belongs to the amidinotransferase family. This enzyme is involved in creatine biosynthesis, whereby it catalyzes the transfer of a guanido group from L-arginine to glycine, resulting in guanidinoacetic acid, the immediate precursor of creatine. Mutations in this gene cause arginine:glycine amidinotransferase deficiency (also known as cerebral creatine…	Syndromic	An analysis of the clinical, biochemical, and molecular findings in 27 patients with GAMT deficiency determined that 21 of these patients (78%) were autistic, hyperactive, and self-injurious (Mercimek-Mahmutoglu et al., 2006).	2	0
GDA	Guanine deaminase	9615	RP11-63P12.1, CYPIN, GUANASE, NEDASIN	9	9q21.13	Q9Y2T3	139260	This gene encodes an enzyme responsible for the hydrolytic deamination of guanine. Studies in rat ortholog suggest this gene plays a role in microtubule assembly.	Rare single gene variant	This gene was originally identified as an ASD candidate gene based on its enrichment in an autism-associated protein interaction module; sequencing of post-mortem brain tissue from 25 ASD cases resulted in the identification of significant non-synonymous variants in this gene with an expected false-positive rate at 0.1, confirming the involvement of this module with autism (Li et al., 2014).	1	0
GIGYF1	GRB10 interacting GYF protein 1	64599	PP3360, GYF1, PERQ1	7	7q22.1	O75420	612064	The protein encoded by this gene may act cooperatively with GRB10 to regulate tyrosine kinase receptor signaling and may increase IGF1 receptor phosphorylation under IGF1 stimulation as well as phosphorylation of IRS1 and SHC1 (by similarity).	Rare single gene variant	Two de novo loss-of-function variants in the GIGYF1 gene have been identified in ASD probands from the Simons Simplex Collection (refs).	2	0
GIGYF2	GRB10 interacting GYF protein 2	26058	GYF2, PARK11, PERQ2, PERQ3, TNRC15	2	2q37.1	Q6Y7W6	612003	This gene contains CAG trinucleotide repeats and encodes a protein containing several stretches of polyglutamine residues. The encoded protein may be involved in the regulation of tyrosine kinase receptor signaling. This gene is located in a chromosomal region that was genetically linked to Parkinson disease type 11, and mutations in this gene were thought to be causative for this disease.	Rare single gene variant	Three de novo variants in the GIGYF2 gene (1 nonsense, 2 missense) have been identified in simplex ASD cases, with no de novo events in this gene observed in 1,786 unaffected siblings from the Simons Simplex Collection (P=3.40 x 10-4) (De Rubeis et al., 2014; Iossifov et al., 2014; Krumm et al., 2015).	4	0
GLIS1	GLIS family zinc finger 1	148979		1	1p32.3	Q8NBF1	610378	GLIS1 is a GLI (MIM 165220)-related Kruppel-like zinc finger protein that functions as an activator and repressor of transcription.	Genetic association	Single-marker associations in the GLIS1 gene was identified in a fine-mapping case-control association study in the Taiwanese Han population (Kuo et al., 2015).	1	0
GLO1	glyoxalase I	2739	GLYI	6	6p21.2	Q04760	138750	The encoded protein mediates catalysis and formation of S-lactoyl-glutathione from methylglyoxal and reduced glutathione.	Genetic Association	Genetic association has been found between the GLO1 gene and autism (Junaid et al., 2004; Kovac et al., 2014). However, no genetic association was found between GLO1 and autism in Finnish, Italian and Caucasian-American population cohorts. Separately, genetic association was found between GLO1 and panic disorder without agoraphobia in an Italian population cohort (Politi et al., 2006).	9	2
GLRA2	glycine receptor, alpha 2	2742		X	Xp22.2	P23416	305990	A ligand-gated channel mediating a chloride-dependent inhibitory neurotransmission	Rare Single Gene variant	Rare mutations in the GLRA2 gene have been identified with autism (Piton et al., 2011). Rare variants experimentally shown to affect GLRA2 function in vitro and in vivo were identified in ASD probands in Pilorge et al., 2015.	11	0
GNA14	Guanine nucleotide binding protein (G protein), alpha 14	9630		9	9q21.2	O95837	604397	This gene encodes a member of the guanine nucleotide-binding, or G protein family. G proteins are heterotrimers consisting of alpha, beta and gamma subunits. The encoded protein is a member of the alpha family of G proteins, more specifically the alpha q subfamily of G proteins. The encoded protein may play a role in pertussis-toxin resistant activation of phospholipase C-beta and its downstream …	Rare Single Gene variant	This gene was identified as an ASD candidate gene following the identification of a balanced chromosomal abnormality (BCA) leading to gene disruption in an ASD case (Talkowski et al., 2012). This BCA-disrupted gene was also individually implicated by case-control CNV burden or by a minimum of 3 CNVs in neuodevelopmental disorder (NDD) cases with none in controls in a follow-up study in the same r…	1	0
GNAS	GNAS complex locus	2778	NESP55 (OLD symbol), XL, AHO, GSA, GSP, POH, XL2, GPSA, NESP, SCG6, GNAS1, PHP1A , PHP1B, GNASXL, NESP55, C20orf45, MGC33735, XLalphas, dJ309F20.1.1, dJ806M20.3. 3	20	20q13.32	O60726	139320	The encoded protein has GTPase activity.	Rare Single Gene variant, Genetic Association	SNPs have been identified in the GNAS gene in a screening of autistic, OCD and ADHD patients (Kim et al., 2000). In addition, a rare mutation in the GNAS gene has been identified in an individual with ASD (Sanders et al., 2012).	5	0
GNB1L	guanine nucleotide binding protein (G protein), beta polypeptide 1-like	54584	FKSG1, DGCRK3, GY2, WDR14, WDVCF	22	22q11.21	Q9BYB4	610778	This gene encodes a G-protein beta-subunit-like polypeptide which is a member of the WD repeat protein family. Members of this family are involved in a variety of cellular processes, including cell cycle progression, signal transduction, apoptosis, and gene regulation. This protein contains 6 WD repeats and is highly expressed in the heart. Transcripts from this gene share exons with some transcr…	Rare Single Gene variant	Rare mutations in the GNB1L gene, including a translocation, duplications and missense variants, have been identified in patients with ASD (Chen et al., 2011).	1	0
GPC6	glypican 6	10082	OMIMD1	13	13q31.3-q32.1	Q9Y625	604404	A member of glycosylphosphatidylinositol-anchored heparan sulfate proteoglycan family with a putative function of cell surface coreceptor for growth factors, extracellular matrix proteins, proteases and anti-proteases.	Rare Single Gene variant	Rare variants in the GPC6 gene have been identified with autism (Pinto et al., 2010). In particular, that study found two individuals with deletions and one individual with a duplication that involve GPC6.	8	1
GPD2	Glycerol-3-phosphate dehydrogenase 2 (mitochondrial)	2820	GDH2, GPDM, mGPDH	2	2q24.1	P43304	138430	The protein encoded by this gene localizes to the inner mitochondrial membrane and catalyzes the conversion of glycerol-3-phosphate to dihydroxyacetone phosphate, using FAD as a cofactor. Along with GDP1, the encoded protein constitutes the glycerol phosphate shuttle, which reoxidizes NADH formed during glycolysis.	Rare single gene variant	A 25-year-old female patient with intellectual disability, mildly unusual face, and a pervasive developmental disorder was found to carry a compound heterozygous mutation involving the GPD2 gene: a de novo 298 kb deletion containing the NR4A2 and GPD2 genes; and a maternally-inherited missense variant (c.614C>T; p.Pro205Leu) that abolished enzymatic activity (Barge-Schaapveld et al., 2013).	4	1
GPHN	Gephyrin	10243	GEPH, GPH, GPHRYN, HKPX1	14	14q23.3	Q9NQX3	603930	This gene encodes a neuronal assembly protein that anchors inhibitory neurotransmitter receptors to the postsynaptic cytoskeleton via high affinity binding to a receptor subunit domain and tubulin dimers. Defects in GPHN are the cause of molybdenum cofactor deficiency type C (MOCOD type C) [MIM:252150], an autosomal recessive disease which leads to the pleiotropic loss of all molybdoenzyme activi…	Rare single gene variant	A de novo deletion involving the GPHN gene was identified in an ASD case from a simplex family (Prasad et al., 2012). Screening of 8775 cases with ASD, schizophrenia, or epilepsy and 27,019 controls for GPHN deletions determined that experimentally validated deletions in GPHN were significantly greater in cases than in controls (6/8,775 vs. 3/27,019; Fisher's exact two-sided P=0.009); three of th…	7	0
GPR139	G protein-coupled receptor 139	124274	GPRg1, PGR3	16	16p12.3	Q6DWJ6		G-protein coupled receptor; transducer	Rare Single Gene variant	Rare mutations in the GPR139 gene have been identified with autism (O'Roak et al., 2011; Sanders et al., 2012).	5	0
GPR37	G protein-coupled receptor 37 (endothelin receptor type B-like)	2861	EDNRBL, PAELR, hET(B)R-LP	7	7q31.33	O15354	602583	This gene is a member of the G protein-coupled receptor family. The encoded protein contains seven transmembrane domains and is found in cell and endoplasmic reticulum membranes. G protein-coupled receptors are involved in translating outside signals into G protein mediated intracellular effects. This gene product interacts with Parkin and is involved in juvenile Parkinson disease. Expressed in b…	Rare single gene variant	Two rare mutations in the GPR37 gene were identified in ASD patients: 1585-1587 ttc del (Del312F) in one Japanese patient and G2324A (R558Q) in one Caucasian patient. In addition, a potential ASD-related GPR37 variant, T589M, was found in 7 affected Caucasian men from five different families (Fujita-Jimbo et al., 2012).	2	0
GPR85	G protein-coupled receptor 85	54329	SREB, SREB2	7	7q31.1	P60893	605188	This gene encodes an orphan G-protein coupled receptor (GPCR) that is the most conserved GPCR throughout vertebrate evolution and is expressed abundantly in brain structures exhibiting high levels of plasticity, such as the hippocampus. Common variants in this gene have been identified that associate with schizophrenia (Matsumoto et al., 2008) and affect brain function in normal subjects (Radules…	Genetic association, functional	Maternally-inherited missense variants in GPR85 that altered dendritic branching following expression in mouse hippocampal neurons were observed in two unrelated Japanese ASD cases and were not seen in Japanese controls (Fujita-Jimbo et al., 2015). Overexpression of this gene in mice resulted in several behavioral abnormalities, including decreased social interaction and impaired memory (Matsumot…	4	1
GPX1	glutathione peroxidase 1	2876	GSHPX1; MGC14399; MGC88245; GPX1	3	3p21.31	P07203	138320	It functions in the detoxification of hydrogen peroxide	Genetic Association	Genetic association has been found between the GPX1 gene and autism in a US population cohort (Ming et al., 2010).	5	0
GRID1	Glutamate receptor, ionotropic, delta 1	2894	RP11-93H12.1, GluD1	10	10q23.1-q23.2	Q9ULK0	610659	This gene encodes a subunit of glutamate receptor channels. These channels mediate most of the fast excitatory synaptic transmission in the central nervous system and play key roles in synaptic plasticity.[	Genetic association	Deletions involving the GRID1 gene were found to be over-represented in ASD patients in a whole-genome CNV study (Glessner et al., 2009). A paternally-inherited deletion involving the GRID1 gene was identified in an ASD case as part of a study using genome-wide SNP array for CNV detection by two distinct algorithms in a European ancestry case-control data set (Griswold et al., 2012).	5	0
GRID2	glutamate receptor, ionotropic, delta 2	2895	MGC117022, MGC117023, MGC117024	4	4q22.1-q22.2	O43424	602368	Human glutamate receptor delta-2 (GRID2) is a relatively new member of the family of ionotropic glutamate receptors which are the predominant excitatory neurotransmitter receptors in the mammalian brain. GRID2 is a predicted 1,007 amino acid protein that shares 97% identity with the mouse homolog which is expressed selectively in cerebellar Purkinje cells. GRID2 is strongly suggested to have a ro…	Rare Single Gene variant	Rare mutations in the GRID2 gene have been identified with ASD (Schaaf et al., 2011). In particular, that study found two non-synonymous SNPs in GRID2 in 3 of 339 individuals with ASD.	7	0
GRID2IP	Glutamate receptor, ionotropic, delta 2 (Grid2) interacting protein	392862	tcag7.1041, DELPHILIN	7	7p22.1	A4D2P6	610639	This gene encodes a postsynaptic scaffolding protein at the parallel fiber-Purkinje cell synapse, where it may serve to link GRID2 with actin cytoskeleton and various signaling molecules.	Rare single gene variant	This gene was originally identified as an ASD candidate gene based on its enrichment in an autism-associated protein interaction module; sequencing of post-mortem brain tissue from 25 ASD cases resulted in the identification of significant non-synonymous variants in this gene with an expected false-positive rate at 0.1, confirming the involvement of this module with autism (Li et al., 2014).	1	0
GRIK2	glutamate receptor, ionotropic, kainate 2	2898	EAA4, GLR6, GLUR6, MGC74427	6	6q16.3	Q13002	138244	This gene product belongs to the kainate family of glutamate receptors, which are composed of four subunits and function as ligand-activated ion channels. Glutamate receptors are the predominant excitatory neurotransmitter receptors in the mammalian brain and are activated in a variety of normal neurophysiologic processes.	Genetic Association	Studies have found genetic association between the GRIK2 gene and autism. Positive associations have been found in the Chinese Han population among others. No association between GRIK2 and autism was found in an Indian population sample, however.	14	4
GRIK3	Glutamate receptor, ionotropic, kainate 3	2899	EAA5, GLR7, GLUR7, GluK3, GluR7a	1	1p34.3	Q13003	138243	Receptor for glutamate that functions as ligand-gated ion channel in the central nervous system and plays an important role in excitatory synaptic transmission. This receptor binds domoate > kainate >> L-glutamate = quisqualate >> AMPA = NMDA.	Rare single gene variant	This gene was originally identified as an ASD candidate gene based on its enrichment in an autism-associated protein interaction module; sequencing of post-mortem brain tissue from 25 ASD cases resulted in the identification of significant non-synonymous variants in this gene with an expected false-positive rate at 0.1, confirming the involvement of this module with autism (Li et al., 2014).	1	0
GRIK4	Glutamate receptor, ionotropic, kainate 4	2900	EAA1, GRIK, GluK4, KA1	11	11q23.3	Q16099	600282	This gene encodes a protein that belongs to the glutamate-gated ionic channel family. Glutamate functions as the major excitatory neurotransmitter in the central nervous system through activation of ligand-gated ion channels and G protein-coupled membrane receptors. The protein encoded by this gene forms functional heteromeric kainate-preferring ionic channels with the subunits encoded by related…	Rare single gene variant	Transgenic mice overexpressing grik4 in the forebrain displayed social impairment, enhanced anxiety, and depressive states, accompanied by altered synaptic transmission, in Aller et al., 2015. Furthermore, a novel de novo probably damaging missense variant in GRIK4 was identified in an ASD proband from the Autism Sequencing Consortium (De Rubeis et al., 2014).	2	0
GRIK5	Glutamate receptor, ionotropic, kainate 5	2901	EAA2, GRIK2, GluK5, KA2	19	19q13.2	Q16478	600283	This gene encodes a protein that belongs to the glutamate-gated ionic channel family and forms functional heteromeric kainate-preferring ionic channels with the subunits encoded by related gene family members.	Rare single gene variant	Three de novo missense variants in the GRIK5 gene have been identified in simplex ASD cases, with no de novo events in this gene observed in 1,786 unaffected siblings from the Simons Simplex Collection (P=0.01) (De Rubeis et al., 2014; Iossifov et al., 2014; Krumm et al., 2015).	6	0
GRIN1	Glutamate receptor, ionotropic, N-methyl D-aspartate 1	2902	RP11-350O14.1, GluN1, MRD8, NMDA1, NMDAR1, NR1	9	9q34.3	Q05586	138249	The protein encoded by this gene is a critical subunit of N-methyl-D-aspartate receptors, members of the glutamate receptor channel superfamily which are heteromeric protein complexes with multiple subunits arranged to form a ligand-gated ion channel. These subunits play a key role in the plasticity of synapses, which is believed to underlie memory and learning.	Functional	Decreased social interaction in GRIN1-knockout mice was observed in two separate studies (Gandal et al., 2012; Saunders et al., 2013).	8	0
GRIN2A	glutamate receptor, ionotropic, N-methyl D-aspartate 2A	2903	NR2A, NMDAR2A	16	16p13.2	Q12879	138253	The encoded protein is a subunit of N-methyl-D-aspartate (NMDA) selective glutamate receptors.	Genetic Association	Genetic association has been found between the GRIN2A gene and autism in an IMGSAC cohort (Barnby et al., 2005).	21	1
GRIN2B	glutamate receptor, inotropic, N-methyl D-apartate 2B	2904	NMDAR2B, NR2B, hNR3	12	12p13.1	Q13224	138252	NMDA receptor subtype of glutamate-gated ion channels with high calcium permeability and voltage-dependent sensitivity to magnesium.	Genetic Association	Several studies have identified rare mutations in the GRIN2B gene in individuals with autism. For example, O'Roak et al. (2011) found a single individual with a 3' splice mutation of GRIN2B, Myers et al. (2011) found an excess of rare non-synonymous mutations in GRIN2B in both autism and schizophrenia and Talkowski et al. (2012) found two CNVs involving GRIN2B in ASD patients. As well, Yoo et al.…	26	4
GRIP1	glutamate receptor interacting protein 1	23426		12	12q14.3	Q9Y3R0	604597	The encoded scaffold protein mediates trafficking and membrane organization of various transmembrane proteins.	Rare Single Gene variant, Genetic Association	Rare variants and genetic association have been found with the GRIP1 gene and autism in AGRE and SCAP cohorts (Mejias et al., 2011). In particular, that study showed convincing higher incidence of missense variants in 480 cases compared to 480 controls. Although segregation within pedigrees was not perfect, the variants were shown to be functional due to altered binding to glutamate receptor 2/3.	12	0
GRM1	Glutamate receptor, metabotropic 1	2911	GPRC1A, MGLU1, MGLUR1, SCAR13	6	6q24.3	Q13255	604473	G-protein coupled receptor for glutamate. Ligand binding causes a conformation change that triggers signaling via guanine nucleotide-binding proteins (G proteins) and modulates the activity of down-stream effectors. Signaling activates a phosphatidylinositol-calcium second messenger system. May participate in the central action of glutamate in the CNS, such as long-term potentiation in the hippoc…	Rare single gene variant	A missense/3'UTR variant in the GRM1 gene (rs6923492) associated with ASD in a discovery cohort of 446 German ASD families; however, this association failed to replicate in a combined meta-analysis using a subsample of the Autism Genome Project and a French case/control cohort in addition to the original German discovery cohort (Waltes et al., 2014).	5	1
GRM4	Glutamate receptor, metabotropic 4	2914	GPRC1D, MGLUR4, mGlu4	6	6p21.31	Q14833	604100	L-glutamate is the major excitatory neurotransmitter in the central nervous system and activates both ionotropic and metabotropic glutamate receptors. Glutamatergic neurotransmission is involved in most aspects of normal brain function and can be perturbed in many neuropathologic conditions. This gene encodes a glutamate receptor whose activity is mediated by a G-protein that inhibits adenylate c…	Functional	Findings in GRM4 knockout mice indicated a function of mGluR4 in maintaining the excitation/inhibition balance, which is of crucial importance for information processing in the brain and the deterioration of these processes in neuropsychological disorders such as autism (Iscru et al., 2013).	1	0
GRM5	Glutamate receptor, metabotropic 5	2915	GPRC1E, MGLUR5, mGlu5	11	11q14.2-q14.3	P41594	604102	Receptor for glutamate. The activity of this receptor is mediated by a G-protein that activates a phosphatidylinositol-calcium second messenger system and generates a calcium-activated chloride current	Rare single gene variant	A de novo in-frame deletion variant in the GRM5 gene was identified by exome sequencing in an ASD case from the Simons Simplex Collection (Iossifov et al., 2012). Twelve rare variants in the GRM5 gene were identified in a cohort of 290 non-syndromic ASD cases that were not observed in 300 ethnically matched controls in an subsequent study (Kelleher III et al., 2012).	5	1
GRM7	Glutamate receptor, metabotropic 7	2917	GLUR7, GPRC1G, MGLU7, MGLUR7, PPP1R87	3	3p26.1	Q14831	604101	This gene encodes for a G-protein coupled receptor for glutamate. Ligand binding causes a conformation change that triggers signaling via guanine nucleotide-binding proteins (G proteins) and modulates the activity of down-stream effectors, such as adenylate cyclase. Variants in this gene have been shown to associate with schizophrenia, ADHD, and bipolar disorder.	Genetic association	SNPs in GRM7 associated with ASD in a pilot study of Chinese ASD cases (Yang et al., 2013). A de novo exonic deletion in GRM7 was identified in a proband with ASD and hyperactivity; three of the exons within the breakpoint boundaries of this deletion were predicted to be under purifying selection and highly expressed in prenatal brain regions (Liu et al., 2015). A de novo missense variant in GRM7…	12	7
GRM8	glutamate receptor, metabotropic 8	2918	GLUR8, mGlu8, GPRC1H, MGLUR8, FLJ41058, MGC126724	7	7q31.33	O00222	601116	The encoded protein has glutamate, GABA-B-like receptor activity.	Genetic Association	Genetic association has been found between the GRM8 gene and autism in an AGRE cohort (Serajee et al., 2003). However, no genetic association was found between GRM8 and autism in a Chinese Han population cohort.	7	1
GRPR	Gastrin-releasing peptide receptor	2925		X	Xp22.2	P30550	305670	The encoded protein has G-protein coupled receptor activity.	Genetic Association	A rare variant in the GRPR gene has been identified with autism (Ishikawa-Brush et al., 1997). However, no genetic association was found between GRPR and autism in a Japanese population cohort. In addition, no rare variants were found in the GRPR gene during a screen of Rett syndrome patients.	7	0
GSK3B	Glycogen synthase kinase 3 beta	2932		3	3q13.33	P49841	605004	The protein encoded by this gene is a serine-threonine kinase, belonging to the glycogen synthase kinase subfamily. It is involved in energy metabolism, neuronal cell development, and body pattern formation.	Functional	Genetic manipulation of GSK3B in mice has demonstrated its potential role in social behavior. GSK3B knock-in mice exhibited abnormal social preference, showing no significant preference for novel mouse compared to familiar mouse (Mines et al., 2010). Selective deletion of GSK3B in mouse forebrain pyramidal neurons led to anxiolytic and pro-social effects (Latapy et al., 2012).	4	0
GSN	Gelsolin	2934	RP11-477J21.1, ADF, AGEL, DKFZp313L0718	9	9q33.2	P06396	137350	The protein encoded by this gene binds to the "plus" ends of actin monomers and filaments to prevent monomer exchange and functions in both assembly and disassembly of actin filaments. Defects in GSN are the cause of amyloidosis type 5 (AMYL5) [MIM:105120]; also known as familial amyloidosis Finnish type.	Rare single gene variant	A de novo substitution variant in an intron of the GSN gene was identified in a proband with Asperger syndrome (Awadalla et al., 2010).	1	0
GSTM1	glutathione S-transferase M1	2944	MU, H-B, GST1, GTH4, GTM1, MU-1, GSTM1-1, MGC26563, GSTM1a-1a, GSTM1b-1b	1	1p13.3	P09488	138350	The encoded protein has glutathione transferase activity.	Genetic Association	Genetic association has been found between the GSTM1 gene and autism in a US cohort (Buyske et al., 2006).	3	0
GTF2I	general transcription factor IIi	2969	WBS; DIWS; SPIN; IB291; BAP135; BTKAP1; TFII-I; WBSCR6; GTFII-I; FLJ38776	7	7q11.23	P78347	601679	A multifunctional phosphoprotein with roles in transcription and signal transduction.	Rare Single Gene variant	Genetic association of common variants in the GTF2I gene have been associated with autism (Malenfant et al., 2011). In addition, rare variants in the region surrounding GTF2I may be associated with Williams syndrome (Morris et al., 2003).	5	0
GUCY1A2	Guanylate cyclase 1, soluble, alpha 2	2977	GC-SA2, GUC1A2	11	11q22.3	P33402	601244	Soluble guanylate cyclases are heterodimeric proteins that catalyze the conversion of GTP to 3',5'-cyclic GMP and pyrophosphate. The protein encoded by this gene is an alpha subunit of this complex and it interacts with a beta subunit to form the guanylate cyclase enzyme, which is activated by nitric oxide.	Genetic association	A SNP within the GUCY1A2 gene showed association in the secondary analyses in a combined AGP GWA sample (Anney et al., 2012).	1	0
HCFC1	Host cell factor C1 (VP16-accessory protein)	3054	CFF, HCF-1, HCF1, HFC1, VCAF	X	Xq28	P51610	300019	Involved in control of the cell cycle.	Syndromic	A variant in the 5'UTR of the HCFC1 gene was found to completely segregate with intellectual disability in the MRX3 pedigree. This variant, which resided in the binding site of the transcription factor YY1, abolished YY1 binding and led to increased HCFC1 expression. Two additional unique HCFC1 variants were identified in follow-up exome sequencing of probands from unresolved families affected by…	6	0
HCN1	Hyperpolarization activated cyclic nucleotide-gated potassium channel 1	348980	BCNG-1, BCNG1, HAC-2,HCN1	5	5p12	O60741	602780	The membrane protein encoded by this gene is a hyperpolarization-activated cation channel that contributes to the native pacemaker currents in heart and neurons. The encoded protein can homodimerize or heterodimerize with other pore-forming subunits to form a potassium channel. Detected in brain, in particular in amygdala and hippocampus.	Rare single gene variant	6 missense variants in the HCN1 gene, 5 of which were de novo in origin and were experimentally shown to alter channel properties, were identified in patients with epileptic encephalopathy; individuals with these variants had clinical features resembling those of Dravet syndrome with progression towards atypical absences, intellectual disability, and autistic features (Nava et al., 2014).	4	0
HDAC3	histone deacetylase 3	8841	HD3, RPD3, RPD3-2	5	5q31.3	O15379	605166	The protein encoded by this gene belongs to the histone deacetylase/acuc/apha family; it has histone deacetylase activity and represses transcription when tethered to a promoter.	Rare single gene variant	The protein encoded by MECP2 interacts with the NCoR/HDAC3 complex; the Rett syndrome-associated missense variant p.Arg306Cys (MECP2R306C) abolishes this interaction (Lyst et al., 2013; Ebert et al., 2013). Knockdown of HDAC3 in the forebrain excitatory neurons of mice resulted in abnormal locomotor coordination, social deficits, and cognitive deficits (Nott et al., 2016). In the same report, Ret…	5	0
HDAC4	histone deacetylase 4	9759	HD4; HDACA; HA6116; HDAC-A;	2	2q37.3	P56524	605314	Regulation of transcription	Genetic Association	This gene has been identified with syndromic autism, where a subpopulation of individuals with a given syndrome develop autism. In particular, rare mutations in the HDAC4 gene have been identified with brachydactyly mental retardation syndrome (Williams et al., 2010). Genetic association has been found between the HDAC4 gene and schizophrenia in a Korean population cohort (Kim et al., 2010).	11	1
HDAC6	Histone deacetylase 6	10013	JM21, HD6	X	Xp11.23	Q9UBN7	300272	Responsible for the deacetylation of lysine residues on the N-terminal part of the core histones (H2A, H2B, H3 and H4). Histone deacetylation gives a tag for epigenetic repression and plays an important role in transcriptional regulation, cell cycle progression and developmental events. In addition to its protein deacetylase activity, plays a key role in the degradation of misfolded proteins	Rare Single Gene variant	A maternally-inherited silent variant in HDAC6 that resulted in partial skipping of exon 3 of the gene was detected in a male ASD patient (Piton et al., 2012).	1	0
HECW2	HECT, C2 and WW domain containing E3 ubiquitin protein ligase 2	57520	NEDL2	2	2q32.3	Q9P2P5		The protein encoded by this gene is a E3 ubiquitin-protein ligase that mediates ubiquitination of TP73. Acts to stabilize TP73 and enhance activation of transcription by TP73.	Rare single gene variant	Two de novo missense variants in the HECW2 gene were identified in simplex ASD probands, with no de novo events in this gene observed in 1,786 unaffected siblings from the Simons Simplex Collection (P=0.05) (Iossifov et al., 2014; Krumm et al., 2015).	4	0
HEPACAM	hepatic and glial cell adhesion molecule	220296	GlialCAM, MLC2A, MLC2B	11	11q24.2	Q14CZ8	611642	Involved in regulating cell motility and cell-matrix interactions. May inhibit cell growth through suppression of cell proliferation	Syndromic	This gene has been associated with syndromic autism, where a subpopulation of individuals with a given syndrome develop autism. In particular, rare mutations in the HEPACAM gene have been found to cause either macrocephaly and mental retardation with or without autism or benign familial macrocephaly (L??pez-Hern??ndez et al., 2011).	7	0
HERC2	HECT and RLD domain containing E3 ubiquitin protein ligase 2	8924	D15F37S1, SHEP1, jdf2, p528	15	15q13.1	O95714	605837	E3 ubiquitin-protein ligase that regulates ubiquitin-dependent retention of repair proteins on damaged chromosomes. Genetic variants in HERC2 define the skin/hair/eye pigmentation variation locus 1 (SHEP1) [MIM:227220].	Rare single gene variant	Genome-wide mapping and exome sequencing of seven affected children in three separate sibships from the Mennonite (Plain) community identified a homozygous missense variant in the HERC2 gene (c.1781C>T; p.Pro594Leu) in all seven affected children, who presented with global developmental delay/mental retardation, autistic behavior, and gait instability (Puffenberger et al., 2012). No homozygotes o…	4	0
HLA-A	major histocompatibility complex, class I, A	3105	HLA A	6	6p22.1	P30443	142800	The encoded protein belongs to the MHC class I receptor and plays a central role in the immune response.	Genetic Association	Genetic association has been found between the HLA-A gene and autism in a Caucasian population cohort (Torres et al., 2006) as well as with an increase in CD4+ memory T cells in autistic children bearing the HLA A2 and DR11 alleles.	7	3
HLA-B	Major histocompatibility complex, class I, B	3106	AS, HLAB, SPDA1	6	6p21.33	P01889	142830	HLA-B belongs to the HLA class I heavy chain paralogues; class I molecules play a central role in the immune system by presenting peptides derived from the endoplasmic reticulum lumen.	Genetic association	Different alleles of the HLA-B gene have been shown to nominally associate with ASD in case-control studies using two different populations (Al-Hakbany et al., 2014; Puangpetch et al., 2015).	3	1
HLA-DRB1	major histocompatibility complex, class II, DR beta 1	3123	DRB1, HLA DRB1, HLA-DR1B	6	6p21.32	O00430	142857	The encoded protein belongs to the MHC class II receptor and plays a central role in the immune response.	Genetic association	The third hypervariable region (HVR-3) of certain DR beta 1 alleles have been found to have very strong association with autism (Warren et al., 1996).	5	2
HMGN1	high mobility group nucleosome binding domain 1	3150	HMG14	21	21q22.2	P05114	163920	Binds to the inner side of nucleosomal DNA, thus altering the interaction between the DNA and the histone octamer. May be involved in the process which maintains transcribable genes in an unique chromatin conformation. Inhibits the phosphorylation of nucleosomal histones H3 and H2A by RPS6KA5/MSK1 and RPS6KA3/RSK2.	Genetic Association	Genetic association has been found between common SNPs near the HMGN1 gene and ASD in an AGRE cohort (Abuhatzira et al., 2011). In addition, that study also showed that HMGN1 functionally binds the human MECP2 promoter.	1	0
HNRNPH2	heterogeneous nuclear ribonucleoprotein H2 (H')	3188	FTP3; HNRPH'; HNRPH2; hnRNPH'	X	Xq22.1	U01923	300610	Involved in pre-mRNA processing and other aspects of mRNA metabolism and transport.	Rare Single Gene variant	A rare, non-synonymous SNP in the HNRNPH2 gene was identified in an individual with autism (Piton et al., 2011).	3	0
HOMER1	Homer homolog 1 (Drosophila)	9456	HOMER, HOMER1A, HOMER1B, HOMER1C, SYN47, Ves-1	5	5q14.1	Q86YM7	604798	Postsynaptic density scaffolding protein. Binds and cross-links cytoplasmic regions of GRM1, GRM5, ITPR1, DNM3, RYR1, RYR2, SHANK1 and SHANK3. By physically linking GRM1 and GRM5 with ER-associated ITPR1 receptors, it aids the coupling of surface receptors to intracellular calcium release. May also couple GRM1 to PI3 kinase through its interaction with AGAP2. Isoform 1 regulates the trafficking a…	Rare single gene variant	Seven rare variants (minor allele frequency < 1%) in the HOMER1 gene were identified in a cohort of 290 non-syndromic ASD cases; none of these variants were observed in 300 ethnically matched controls. Four of the variants in the HOMER1 gene co-segregated with ASD in multiplex families (Kelleher III et al., 2012).	5	0
HOXA1	homeobox A1	3198	BSAS, HOX1, HOX1F, MGC45232	7	7p15.2	P49639	142955	The encoded protein is a transcription factor that plays a major role in brainstem and cranial morphogenesis.	Genetic Association	Studies have found genetic association and rare variants in the HOXA1 gene that are identified with autism. Positive associations have been found in Caucasian and Chinese Han populations. However, several studies have found no association between HOXA1 and autism, including in Irish and Italian population samples, the South Carolina Autism Project cohort, the Collaborative Programs of Excellence …	15	1
HOXB1	homeobox B1	3211	HOX2, HOX2I, Hox-2.9, MGC116843, MGC116844, MGC116845	17	17q21.32	P14653	142968	The encoded protein is a transcription factor.	Genetic Association	Evidence has been found of an interaction between HOXA1, HOXB1, and gender in susceptibility to ASDs (Ingram et al., 2000); however, in that study, no genetic association was found between HOXB1 alone and autism. As well, several other studies have found no genetic association between HOXB1 and autism in various US and Sicilian (Italian) population cohorts and in a meta-analysis of several studie…	8	0
HRAS	v-Ha-ras Harvey rat sarcoma viral oncogene homolog	3265	HRAS1, K-ras, N-ras, RASH1, c-bas/has	11	11p15.5	P01112	190020	The encoded protein binds GTP and has GTPase activity.	Rare Single Gene variant	Studies have found genetic association between the HRAS gene and autism in French-Caucasian and US-Caucasian population cohorts. In addition, variants in HRAS have been identified with Costello syndrome (Sol-Church et al., 2006).	10	2
HS3ST5	heparan sulfate (glucosamine) 3-O-sulfotransferase 5	222537	3-OST-5, 3OST5, HS3OST5, NBLA04021	6	6q21-q22.1	Q8IZT8	609407	sulfotransferases	Genetic Association	Genetic association has been found between the HS3ST5 gene and autism in two large cohorts (AGRE and ACC) of European ancestry and replicated in two other cohorts (CAP and CART) (Wang et al., 2009).	5	1
HSD11B1	hydroxysteroid (11-beta) dehydrogenase 1	3290	HDL; 11-DH; HSD11; HSD11B; HSD11L; SDR26C1; MGC13539; 11-beta-HSD1; HSD11B1	1	1q32.2	P28845	600713	The encoded protein is a microsomal enzyme that catalyzes the conversion of the stress hormone cortisol to the inactive metabolite cortisone. It can also catalyze the reverse reaction, the conversion of cortisone to cortisol.	Syndromic	Genetic association has been found between the HSD11B1 gene and both autism and Asperger syndrome (Chakrabarti et al., 2009).	8	0
HTR1B	5-hydroxytryptamine (serotonin) receptor 1B	3351	S12; 5-HT1B; HTR1D2; HTR1DB; 5-HT1DB; HTR1B	6	6q14.1	P28222	182131	The encoded protein belongs to G-protein coupled receptor 1 family.	Genetic Association	Genetic association has been found between the HTR1B gene and autism in a Brazilian population cohort (Orabona et al., 2009).	6	0
HTR2A	5-hydroxytryptamine (serotonin) receptor 2A	3356	HTR2, 5-HT2A	13	13q14.2	P28223	182135	The encoded protein is a serotonin receptor.	Genetic Association	Possible genetic association has been found between the HTR2A gene and autism in a US population cohort, although none were significant in a TDT test (Veenstra-VanderWeele et al., 2002).	9	4
HTR3A	5-hydroxytryptamine (serotonin) receptor 3A	3359		11	11q23.2	P46098	182139	ligand-gated ion channel receptor	Functional	Genetic association has been found between the HTR3A gene and autism in a Caucasian-American population cohort (Anderson et al., 2009). In addition, genetic association has been found between HTR3A and therapeutic response to risperidone treatment in Chinese schizophrenic patients.	7	0
HTR3C	5-hydroxytryptamine (serotonin) receptor 3, family member C	170572		3	3q27.1	Q8WXA8	610121	Ligand-gated ion channel receptor	Genetic Association	Genetic association has been found between the HTR3C gene and autism in a Finnish population cohort (Rehnstr??m et al., 2009).	5	0
HTR7	5-hydroxytryptamine (serotonin) receptor 7 (adenylate cyclase-coupled)	3363		10	10q23.31	P34969	182137	The encoded protein is a serotonin receptor.	Genetic Association	Possible genetic association has been found between the HTR7 gene and autism in a study of a small US cohort, although the variant was not found to be significant in a TDT test (Lassig et al., 1999). Significantly, genetic association has been found between the HTR7 gene and schizophrenia in a Japanese population cohort (Ikeda et al., 2006).	5	0
HUWE1	HECT, UBA and WWE domain containing 1, E3 ubiquitin protein ligase	10075	RP3-339A18.4, ARF-BP1, HECTH9, HSPC272, Ib772, LASU1, MULE, URE-B1, UREB1	X	Xp11.22	Q7Z6Z7	300697	E3 ubiquitin-protein ligase which mediates ubiquitination and subsequent proteasomal degradation of target proteins. Regulates neural differentiation and proliferation by catalyzing the polyubiquitination and degradation of MYCN. Defects in HUWE1 are the cause of mental retardation syndromic X-linked Turner type (MRXST) [MIM:300706], also known as mental retardation and macrocephaly syndrome. MRX…	Syndromic	A de novo missense variant in HUWE1 was identified in a male ASD proband, but not in the proband's less severely affected brother (Nava et al., 2012).	6	0
HYDIN	HYDIN, axonemal central pair apparatus protein	54768	CILD5, HYDIN1, HYDIN2, PPP1R31	16	16q22.2	Q4G0P3	610812	This gene encodes a protein that may be involved in cilia motility. Mutations in this gene cause autosomal recessive primary ciliary dyskinesia-5, a disorder characterized by the accumulation of cerebrospinal fluid within the ventricles of the brain.	Multigenic CNV	Three large CNVs (one deletion and two duplications) that include HYDIN were identified in unrelated ASD probands; of the events affecting HYDIN, two arose de novo in simplex ASD cases, and one was inherited in a multiplex autism family where the CNV segregated with disease (Girirajan et al., 2013).	1	0
ICA1	islet cell autoantigen 1, 69kDa	3382	ICA69, ICAp69	7	7p21.3	Q05084	147625	This gene encodes a protein with an arfaptin homology domain that is found both in the cytosol and as membrane-bound form on the Golgi complex and immature secretory granules. This protein is believed to be an autoantigen in insulin-dependent diabetes mellitus and primary Sjogren's syndrome.	Rare Single Gene variant	A rare duplication in the ICA1 gene has been identified with ASD (Salyakina et al., 2011).	4	0
IFNG	interferon gamma	3458	IFG, IFI	12	12q15	P01579	147570	This gene encodes a soluble cytokine that is a member of the type II interferon class and is secreted by cells of both the innate and adaptive immune systems. In addition to having antiviral activity, IFN-gamma has important immunoregulatory functions: it is a potent activator of macrophages, it has antiproliferative effects on transformed cells and it can potentiate the antiviral and antitumor e…	Functional	Elevated levels of IFNgamma have been observed in plasma (Singh, 1996 and others) and post-mortem brain tissue (Li et al., 2009) from autistic individuals, as well as in mid-gestational serum samples from mothers who gave birth to autistic children (Goines et al., 2011). Deletion of IFNG resulted in deficits in social behavior and aberrent hyper-connectivity in fronto-cortical/insular brain regio…	13	0
IFNGR1	interferon gamma receptor 1	3459	CD119, IFNGR, IMD27A, IMD27B	6	6q23.3	P15260	107470	This gene (IFNGR1) encodes the ligand-binding chain (alpha) of the gamma interferon receptor. Ligand binding stimulates activation of the JAK/STAT signaling pathway	Functional	Deletion of IFNGR1 in PFC neurons resulted in deficits in social behavior in mice as measured by the three-chamber social task (Filiano et al., 2016).	1	0
IL16	Interleukin 16	3603	LCF, NIL16, PRIL16, prIL-16	15	15q25.1	Q14005	603035	Interleukin-16 stimulates a migratory response in CD4+ lymphocytes, monocytes, and eosinophils. Isoform 1 may act as a scaffolding protein that anchors ion channels in the membrane, whereas isoform 3 is involved in cell cycle progression in T-cells.	Rare single gene variant	This gene was originally identified as an ASD candidate gene based on its enrichment in an autism-associated protein interaction module. Sequencing of post-mortem brain tissue from 25 ASD cases resulted in the identification of significant non-synonymous variants in this gene with an expected false-positive rate at 0.1, confirming the involvement of this module with autism; this finding was furth…	1	0
IL17A	Interleukin 17A	3605	CTLA-8, CTLA8, IL-17, IL-17A, IL17	6	6p12.2	Q16552	603149	The protein encoded by this gene is a proinflammatory cytokine produced by activated T cells. This cytokine regulates the activities of NF-kappaB and mitogen-activated protein kinases. This cytokine can stimulate the expression of IL6 and cyclooxygenase-2 (PTGS2/COX-2), as well as enhance the production of nitric oxide (NO).	Functional	Interleukin-17a was shown to be required for an abnormal cortical phenotype and behavioral abnormalities in offspring induced by maternal immune activation (Choi et al., 2016). Furthermore, administration of IL-17a into fetal brain was shown to promote abnormal cortical development and ASD-like behaviors.	1	0
IL1R2	interleukin 1 receptor, type II	7850	IL1RB, CD121b	2	2q11.2	P27930	147811	Receptor for interleukin-1 alpha, beta, and interleukin-1 receptor antagonist protein.	Rare Single Gene variant	Rare mutations in the IL1R2 gene have been identified with autism (O'Roak et al., 2011; Sanders et al., 2012).	6	0
IL1RAPL1	interleukin 1 receptor accessory protein-like 1	11141	IL1R8; MRX21; MRX34; OPHN4; IL1RAPL; TIGIRR-2	X	Xp21.3-p21.2	Q9NZN1	300206	This protein may regulate calcium-dependent exocytosis.	Rare single gene variant	Studies have found rare mutations in the IL1RAPL1 gene that are associated with autism (e.g. Bhat et al., 2008) as well as with developmental delay and intellectual disability (Mikhail et al., 2011).	18	0
IL1RAPL2	interleukin 1 receptor accessory protein-like 2	26280	IL-1R9, IL1R9, IL1RAPL-2, TIGIRR-1	X	Xq22.3	Q9NP60	300277	The protein encoded by this gene is a member of the interleukin 1 receptor family. This protein is similar to the interleukin 1 accessory proteins, and is most closely related to interleukin 1 receptor accessory protein-like 1 (IL1RAPL1). This gene and IL1RAPL1 are located at a region on chromosome X that is associated with X-linked non-syndromic mental retardation.	Genetic Association	Genetic association has been found between the IL1RAPL2 gene and males with ASD in the HIHG/CHGR, AGRE and ACC cohorts (Chung et al., 2011).	2	0
IL6	interleukin 6	3569	BSF-2, BSF2, CDF, HGF, HSF, IFN-beta-2, IFNB2, IL-6	7	7p15.3	P05231	147620	This gene encodes a cytokine that functions in inflammation and the maturation of B cells. In addition, the encoded protein has been shown to be an endogenous pyrogen capable of inducing fever in people with autoimmune diseases or infections.	Functional	IL-6 has been shown to mediate behavioral abnormalities in offspring induced by maternal immune activation (Smith et al., 2007). Differential expression of IL-6 has also been observed in blood and brain tissue from ASD cases compared to controls in multiple studies (Li et al., 2009; Ashwood et al., 2011; Wei et al., 2011; Ricci et al., 2013).	5	0
ILF2	Interleukin enhancer binding factor 2??	3608	NF45, PRO3063	1	1q21.3	Q12905	603181	The protein encoded by this gene is a transcription factor required for T-cell expression of the interleukin 2 gene. The encoded 45 kDa protein (NF45, ILF2) forms a complex with the 90 kDa interleukin enhancer-binding factor 3 (NF90, ILF3), and this complex has been shown to affect the redistribution of nuclear mRNA to the cytoplasm, to repair DNA breaks by nonhomologous end joining, and to negat…	Rare single gene variant	This gene was identified by TADA (transmission and de novo association) analysis of a combined dataset from the Simons Simplex Collection (SSC) and the Autism Sequencing Consortium (ASC) as a gene strongly enriched for variants likely to affect ASD risk with a false discovery rate (FDR) of <0.1 (Sanders et al., 2015); among the variants observed in this gene were two de novo loss-of-function (LoF…	4	0
IMMP2L	IMP2 inner mitochondrial membrane peptidase-like (S. cerevisiae)	83943	IMP2	7	7q31.1	Q96HJ2	605977	The encoded protein has serine-like peptidase activity.	Rare single gene variant	Rare mutation in the IMMP2L gene has been identified with Tourette syndrome (possible syndromic overlap with autism) (Petek et al., 2001). However, a separate study found no coding mutations in IMMP2L in either Tourette syndrome or ASD patients screened (Petek et al., 2007).	10	1
INADL	InaD-like (Drosophila)	10207	RP4-537K17.1, Cipp, InaD-like, PATJ, hINADL	1	1p31.3	Q8NI35	603199	Scaffolding protein that may bring different proteins into adjacent positions at the cell membrane and may regulate protein targeting, cell polarity and integrity of tight junctions.	Rare single gene variant	Three case-specific loss-of-function variants were identified in the INADL gene following the sequencing of 215 synaptic genes in 147 cases with ASD, 273 cases with schizophrenia, and 287 controls (Kenny et al., 2013).	1	0
INPP1	inositol polyphosphate-1-phosphatase	3628		2	2q32.2	P49441	147263	The encoded protein belongs to the phosphatidylinositol signaling pathways.	Genetic Association	Genetic association has been found between the INPP1 gene and autism in an AGRE cohort (Serajee et al., 2003). However, genetic association was not found between INPP1 and lithium prophylactic response in a sample of bipolar disorder type I patients (Michelon et al., 2006).	4	0
INTS6	Integrator complex subunit 6	26512	DBI-1, DDX26, DDX26A, DICE1, HDB, INT6, Notchl2	13	13q14.3	Q9UL03	604331	The protein encoded by this gene is a DEAD box protein that is part of a complex that interacts with the C-terminus of RNA polymerase II and is involved in 3' end processing of snRNAs.	Rare single gene variant	Two de novo variants (one nonsense, one missense) in the INTS6 gene were identified in ASD probands from the Simons Simplex Collection in Iossifov et al., 2014. Krumm et al., 2015 reported that no de novo SNVs in this gene were observed in SSC unaffected siblings (de novo SNV P-value <0.05), and no rare effect types were reported in the Exome Variant Server. This gene was identified by TADA (tran…	4	0
IQSEC2	IQ motif and Sec7 domain 2	23096	RP11-258C19.1, BRAG1, MRX1	X	Xp11.22	Q5JU85	300522	This gene encodes a guanine nucleotide exchange factor for the ARF family of small GTP-binding proteins. The encoded protein is a component of the postsynaptic density at excitatory synapses, and may play a critical role in cytoskeletal and synaptic organization through the activation of selected ARF substrates including ARF1 and ARF6. Mutations in this gene are a cause of Mental retardation, X-l…	Syndromic	Autistic features were observed in some affected individuals with intellectual diability caused by IQSEC2 mutations (Shoubridge et al., 2010; , Tran Mau-Them et al., 2013).	11	1
IRF2BPL	Interferon regulatory factor 2 binding protein-like??	64207	C14orf4, EAP1	14	14q24.3	Q9H1B7	611720	This gene encodes a transcription factor that may play a role in regulating female reproductive function. It may play a role in gene transcription by transactivating the GNRH1 promoter and repressing the PENK promoter.	Rare single gene variant	This gene was identified by TADA (transmission and de novo association) analysis of a combined dataset from the Simons Simplex Collection (SSC) and the Autism Sequencing Consortium (ASC) as a gene strongly enriched for variants likely to affect ASD risk with a false discovery rate (FDR) of <0.1 (Sanders et al., 2015); among the variants identified in this gene was one de novo loss-of-function (Lo…	3	0
ITGA4	integrin, alpha 4 (antigen CD49D, alpha 4 subunit of VLA-4 receptor)	3676	IA4; CD49D; MGC90518; ITGA4	2	2q31.3	P13612	192975	Cell adhesion molecules	Genetic Association	Studies have found genetic association between the ITGA4 gene and autism in several population cohorts. In addition, genetic association has been found between the ITGA4 gene and multiple sclerosis in Spanish (Basque) and Nordic cohorts.	5	2
ITGB3	integrin, beta 3 (platelet glycoprotein IIIa, antigen CD61)	3690	CD61, GP3A,GPIIIa	17	17q21.32	P05106	173470	The encoded protein is the integrin beta chain beta 3 that participates in cell adhesions and cell-surface mediated signalling.	Genetic Association	Several studies have found genetic association between the ITGB3 gene and autism in a number of population cohorts, and a rare mutation in the ITGB3 gene has been identified in an individual with ASD (O???Roak et al., 2012).	12	6
ITGB7	integrin, beta 7	3695		12	12q13.13	P26010	147559	The encoded protein is a receptor for fibronectin.	Functional	Differential expression of the ITGB7 gene has been shown to occur in some autistic individuals (Hu et al., 2006).	4	0
JAKMIP1	Janus kinase and microtubule interacting protein 1??	152789	Gababrbp, JAMIP1, MARLIN1	4	4p16.1	Q96N16	611195	The protein encoded by the JAKMIP1 gene associates with microtubules and may play a role in the microtubule-dependent transport of the GABA-B receptor. It also may play a role in JAK1 signaling and regulate microtubule cytoskeleton rearrangements.	Functional	Knockout of the JAKMIP1 gene in mice resulted in reduced translation of PSD proteins, disrupted glutamatergic signaling, and autistic-like behaviors such as social deficits, stereotyped activity, and abnormal postnatal vocalizations (Berg et al., 2015). JAKMIP1 had previously been shown to be differentially expressed in lymphoblastoid cells from autistic males as well as in Fmr1 knockout-mice (Ni…	5	0
JARID2	Jumonji, AT rich interactive domain 2	3720	JMJ	6	6p22.3	Q92833	601594	This gene encodes a Jumonji- and AT-rich interaction domain (ARID)-domain-containing protein that functions as a transcriptional repressor. This protein interacts with the Polycomb repressive complex 2 (PRC2) which plays an essential role in regulating gene expression during embryonic development. During embryogenesis, JARID2 is predominantly expressed in neurons and particularly in dorsal root g…	Genetic association	Two separate association studies using families from AGRE in the discovery cohort identified two different SNPs in the JARID2 gene that demonstrated association with ASD (Weiss et al., 2009; Ramos et al., 2012).	8	1
JMJD1C	jumonji domain containing 1C	221037	TRIP8, FLJ14374, KIAA1380, RP11-10C13.2, DKFZp761F0118	10	10q21.3	Q15652	604503	histone demethylase, tumor suppressor	Rare single gene variant	Rare mutations in the JMJD1C gene have been identified in individuals with autism (Castermans et al., 2007; Neale et al., 2012).	6	0
KANK1	KN motif and ankyrin repeat domains 1	23189	RP11-130C19.4, ANKRD15, CPSQ2, KANK	9	9p24.3	Q14678	607704	Involved in the control of cytoskeleton formation by regulating actin polymerization via inhibition of actin fiber formation and cell migration. Inhibits neurite outgrowth. Defects in KANK1 are the cause of cerebral palsy spastic quadriplegic type 2 (CPSQ2) [MIM:612900]	Rare single gene variant	Paternally-inherited deletions in the KANK1 gene have been identified in a male proband with ASD, intellectual disability, and motor and speech delays (Vanzo et al., 2013), as well as in nine affected children from a four-generation family presenting with cerebral palsy, quadriplegia, and intellectual disability (Lerer et al., 2005).	6	0
KAT2B	K(lysine) acetyltransferase 2B??	8850	CAF, P/CAF, PCAF	3	3p24.3	Q92831	602303	The protein encoded by this gene functions as a histone acetyltransferase (HAT) to promote transcriptional activation and acts as a circadian transcriptional coactivator which enhances the activity of the circadian transcriptional activators.	Rare single gene variant	This gene was identified by TADA (transmission and de novo association) analysis of a combined dataset from the Simons Simplex Collection (SSC) and the Autism Sequencing Consortium (ASC) as a gene strongly enriched for variants likely to affect ASD risk with a false discovery rate (FDR) of <0.1 (Sanders et al., 2015); among the variants identified in this gene was one de novo loss-of-function (Lo…	4	0
KAT6A	K(lysine) acetyltransferase 6A	7994	MOZ, MRD32, MYST-3, MYST3, RUNXBP2, ZC2HC6A, ZNF220	8	8p11.21	Q92794	601408	This gene encodes a member of the MOZ, YBFR2, SAS2, TIP60 family of histone acetyltransferases and is part of a complex that acetylates lysine-9 residues in histone 3. In addition, it acts as a co-activator for several transcription factors. Variants in this gene are associated with autosomal dominant mental retardation-32 (MRD32; OMIM 616268).	Rare single gene variant	A de novo frameshift variant in the KAT6A gene has been identified in an ASD proband from the Simons Simplex Collection (PMID 25363768). Furthermore, one of the four patients with a de novo KAT6A nonsense variant identified in Arboleda et al., 2015 was diagnosed with ASD.	6	0
KATNAL2	Katanin p60 subunit A-like 2	83473	DKFZp667C165, MGC33211	18	18q21.1	Q8IYT4	614697	Severs microtubules in vitro in an ATP-dependent manner. This activity may promote rapid reorganization of cellular microtubule arrays	Rare Single Gene variant	De novo variants in the KATNAL2 gene was been identified in autistic probands from simplex families in two separate reports (Sanders et al., 2012; O'Roak et al., 2012).	6	0
KCND2	Potassium voltage-gated channel, Shal-related subfamily, member 2	3751	KV4.2, RK5	7	7q31.31	Q9NZV8	605410	This gene encodes a member of the potassium channel, voltage-gated, shal-related subfamily, members of which form voltage-activated A-type potassium ion channels and are prominent in the repolarization phase of the action potential. This member mediates a rapidly inactivating, A-type outward potassium current and is highly expressed throughout the brain.	Rare single gene variant	A de novo missense variant (p.Val404Met) was identified in the KCND2 gene in monozygotic twins affected with autism and severe, intractable seizures; functional analysis revealed the likely pathogenicity of this variant in that the p.Val404Met construct showed significantly slowed inactivation, consistent with a gain-of-function effect (PMID 24501278). In a genome-wide association study of 2165 p…	2012)."	3
KCNJ10	Potassium inwardly-rectifying channel, subfamily J, member 10	3766	BIRK-10, KCNJ13-PEN, KIR1.2, KIR4.1, SESAME	1	1q23.2	P78508	602208	Responsible for potassium buffering action of glial cells in the brain. Characterized by a greater tendency to allow potassium to flow into the cell rather than out. Voltage dependence on extracellular potassium. Blocked by extracellular barium and cesium. Defects in this gene are a cause of SESAME (seizures, sensorineural deafness, ataxia, mental retardation, and electrolyte imbalance) syndrome …	Genetic Association	Rare mutations in the KCNJ10 gene have been identified with autism (Sicca et al., 2011). In particular, that study found two non-synonymous SNPs (P18Q and V84M) in unrelated individuals with a seizure disorder who also have ASD and ID. Both of these mutations were shown to be functional in heterologous systems. In addition, genetic association has been found between KCNJ10 and seizure susceptibil…	8	0
KCNJ12	Potassium inwardly-rectifying channel, subfamily J, member 12	3768	IRK-2, IRK2, KCNJN1, Kir2.2, Kir2.2v, hIRK, hIRK1, hkir2.2x, kcnj12x	17	17p11.2	Q14500	602323	Inward rectifying potassium channel that is activated by phosphatidylinositol 4,5-bisphosphate and that probably participates in controlling the resting membrane potential in electrically excitable cells. Probably participates in establishing action potential waveform and excitability of neuronal and muscle tissues.	Rare single gene variant	This gene was originally identified as an ASD candidate gene based on its enrichment in an autism-associated protein interaction module. Sequencing of post-mortem brain tissue from 25 ASD cases resulted in the identification of significant non-synonymous variants in this gene with an expected false-positive rate at 0.1, confirming the involvement of this module with autism; this finding was furth…	1	0
KCNJ15	Potassium inwardly-rectifying channel, subfamily J, member 15	3772	IRKK, KIR1.3, KIR4.2	21	21q22.13-q22.2	Q99712	602106	The protein encoded by this gene is an integral membrane protein and inward-rectifier type potassium channel. The encoded protein has a greater tendency to allow potassium to flow into a cell rather than out of a cell.	Rare single gene variant	This gene was originally identified as an ASD candidate gene based on its enrichment in an autism-associated protein interaction module. Sequencing of post-mortem brain tissue from 25 ASD cases resulted in the identification of significant non-synonymous variants in this gene with an expected false-positive rate at 0.1, confirming the involvement of this module with autism; this finding was furth…	2	0
KCNJ2	Potassium inwardly-rectifying channel, subfamily J, member 2??	3759	ATFB9, HHBIRK1, HHIRK1, IRK1, KIR2.1, LQT7, SQT3,??KCNJ2	17	17q24.3	P63252	600681	The protein encoded by this gene is an integral membrane protein and inward-rectifier type potassium channel. The encoded protein, which has a greater tendency to allow potassium to flow into a cell rather than out of a cell, probably participates in establishing action potential waveform and excitability of neuronal and muscle tissues. Involved in long QT syndrome 7 (LQT7) [MIM:170390], short QT…	Rare Single Gene variant	A gain-of-function missense variant in the KCNJ2 gene was identified in monozygotic twins displaying a short QT interval and an autism/epilepsy phenotype and their mother, whose motor clumsiness, obsessive-compulsive symptoms, mood swings with impulsivity, and motor and vocal tics fit a diagnosis of Tourette Syndrome (Ambrosini et al., 2014); these twins had previously been reported to also carry…	1	0
KCNMA1	potassium large conductance calcium-activated channel, subfamily M, alpha member 1	3778	SLO; BKTM; MaxiK; SAKCA; KCa1.1; MGC71881; SLO-ALPHA; DKFZp686K1437	10	10q22.3	Q12791	600150	The encoded protein is the pore forming alpha subunit of large conductance, voltage and calcium-sensitive potassium channels. These channels are fundamental to the control of smooth muscle tone and neuronal excitability.	Rare single gene variant	Rare mutations in the KCNMA1 gene have been identified with autism (Laumonnier et al., 2006; Neale et al., 2012).	17	0
KCNQ2	Potassium voltage-gated channel, KQT-like subfamily, member 2	3785	RP11-261N11.2, BFNC, BFNS1, EBN, EBN1, EIEE7, ENB1, HNSPC, KCNA11, KV7.2, KVEBN1	20	20q13.33	O43526	602235	Probably important in the regulation of neuronal excitability. Associates with KCNQ3 to form a potassium channel with essentially identical properties to the channel underlying the native M-current, a slowly activating and deactivating potassium conductance which plays a critical role in determining the subthreshold electrical excitability of neurons as well as the responsiveness to synaptic inpu…	Genetic association	A paternally-inherited splice-site variant in KCNQ2 was identified in a male ASD proband (who also carried a maternally-inherited AFF2 missense variant); this variant was inherited from a father with Asperger disorder and was also observed in the proband's sister, who was reported to exhibit autistic-like behavior (Jiang et al., 2013).	11	2
KCNQ3	Potassium voltage-gated channel, KQT-like subfamily, member 3	3786	BFNC2, EBN2, KV7.3	8	8q24.22	O43525	602232	Probably important in the regulation of neuronal excitability. Associates with KCNQ2 or KCNQ5 to form a potassium channel with essentially identical properties to the channel underlying the native M-current, a slowly activating and deactivating potassium conductance which plays a critical role in determining the subthreshold electrical excitability of neurons as well as the responsiveness to syna…	Genetic association	A de novo balanced translocation t(3;8)(q21;q24) with a breakpoint lying within intron 1 of the KCNQ3 gene was identified in a Danish boy diagnosed with childhood autism. Furthermore, the same KCNQ3 missense variant (c.1720C>T; p.P574S) was identified in three unrelated individuals with childhood autism and no history of convulsions; this variant resulted in significant reduction of potassium cur…	6	2
KCNT1	Potassium channel, subfamily T, member 1	57582	RP11-100C15.1, KCa4.1, SLACK, bA100C15.2	9	9q34.3	Q5JUK3	608167	Outwardly rectifying potassium channel subunit that may co-assemble with other Slo-type channel subunits. Activated by high intracellular sodium or chloride levels. Activated upon stimulation of G-protein coupled receptors, such as CHRM1 and GRIA1. May be regulated by calcium in the absence of sodium ions (in vitro). Phosphorylated by protein kinase C. Phosphorylation of the C-terminal domain inc…	Rare single gene variant	Variants in the KCNT1 gene co-segregated with disease in three families with autosomal dominant nocturnal frontal lobe epilepsy (ADNFLE) with major comorbidites of intellectual disability and psychiatric features (Heron et al., 2012). Furthermore, de novo variants in KCNT1 were identified in sporadic cases with nocturnal frontal lobe epilepsy (NFLE) and malignant migrating partial seizures of inf…	6	1
KCTD13	Potassium channel tetramerisation domain containing 13	253980	FKSG86, PDIP1, POLDIP1, hBACURD1	16	16p11.2	Q8WZ19	608947	Substrate-specific adapter of a BCR (BTB-CUL3-RBX1) E3 ubiquitin-protein ligase complex involved in regulation of cytoskeleton structure. The BCR(BACURD1) E3 ubiquitin ligase complex mediates the ubiquitination of RHOA, leading to its degradation by the proteasome, thereby regulating the actin cytoskeleton and cell migration.	Rare single gene variant	Overexpression of the KCTD13 gene in zebrafish resulted in induction of the microcephaly phenotype associated with 16p11.2 duplications, whereas suppression of KCTD13 expression resulted in the macrocephaly phenotype associated with 16p11.2 deletions (Golzio et al., 2012). An autistic proband with a de novo deletion including exons 3-5 of the KCTD13 gene was also identified in this report.	3	0
KDM4B	lysine demethylase 4B	23030	JMJD2B, TDRD14B	19	19p13.3	O94953	609765	This gene encodes for a histone demethylase that specifically demethylates 'Lys-9' of histone H3 and is involved in chromatin organization and regulation.	Rare single gene variant	Two de novo variants in the KDM4B gene (one nonsense, one damaging missense) were identified in ASD probands from the Autism Sequencing Consortium (De Rubeis et al., 2014). KDM4B was identified in Iossifov et al. 2015 as a strong candidate to be an ASD risk gene based on a combination of de novo mutational evidence and the absence or very low frequency of mutations in controls (PMID 26401017). Ne…	3	0
KDM5B	Lysine (K)-specific demethylase 5B	10765	CT31, JARID1B, PLU-1, PLU1, PPP1R98, PUT1, RBBP2H1A	1	1q32.1	Q9UGL1	605393	This gene encodes a histone demethylase that demethylates 'Lys-4' of histone H3, thereby playing a central role in histone code.	Rare single gene variant	Two de novo loss-of-function variants in the KDM5B gene have been identified in ASD probands from the Simons Simplex Collection (refs).	4	0
KDM5C	Lysine (K)-specific demethylase 5C	8242	RP11-258C19.2, DXS1272E, JARID1C, MRXJ, MRXSCJ, MRXSJ, SMCX, XE169	X	Xp11.22	P41229	314690	Histone demethylase that specifically demethylates 'Lys-4' of histone H3, thereby playing a central role in histone code. Participates in transcriptional repression of neuronal genes by recruiting histone deacetylases and REST at neuron-restrictive silencer elements. Defects in KDM5C are the cause of mental retardation syndromic X-linked JARID1C-related (MRXSJ) [MIM:300534].	Syndromic	A missense mutation in the KDM5C gene was detected in a nondysmorphic patient with developmental delay and autism spectrum disorder (Adegbola et al., 2008).	17	0
KDM6B	Lysine (K)-specific demethylase 6B	23135	JMJD3	17	17p13.1	O15054	611577	This gene encodes a histone demethylase that specifically demethylates 'Lys-27' of histone H3, thereby playing a central role in histone code. Plays a central role in regulation of posterior development, by regulating HOX gene expression.	Rare single gene variant	Two de novo loss-of-function variants in the KDM6B gene have been identified in ASD probands from the Simons Simplex Collection (refs).	5	0
KHDRBS2	KH domain containing, RNA binding, signal transduction associated 2	202559	SLM-1, SLM1, bA535F17.1	6	6q11.1	Q5VWX1	610487	RNA-binding protein that plays a role in the regulation of alternative splicing and influences mRNA splice site selection and exon inclusion. Its phosphorylation by FYN inhibits its ability to regulate splice site selection. Its phosphorylation by PTK6 inhibits its RNA-binding ability. May function as an adapter protein for Src kinases during mitosis. Binds both poly(A) and poly(U) homopolymers.	Rare Single Gene variant	A rare deletion of an intronic segment within the KHDRBS2 gene has been identified with ASD (Salyakina et al., 2011).	2	0
KHDRBS3	KH RNA binding domain containing, signal transduction associated 3	10656	Etle, SALP, SLM-2, SLM2, T-STAR, TSTAR, etoile	8	8q24.23	O75525	610421	This gene encodes an RNA-binding protein that plays a role in the regulation of alternative splicing and influences mRNA splice site selection and exon inclusion.	Functional	Loss of SLM2 (as known as KHDRBS3) was found to severely disrupt the alternative splicing regulation of NRXN1, NRXN2, and NRXN3 in mice (Traunm??ller et al., 2014). In a subsequent study (Traunm??ller et al., 2016), SLM2 was found to be essential for functional specification of glutamatergic synapses in the mouse hippocampus via a SLM2-dependent splicing program primarily consisting of only a few…	2	0
KIAA1586	KIAA1586	57691	FLJ30162	6	6p12.1	Q8N303		Unknown	Rare Single Gene variant	Rare variants in the KIAA1586 gene have been identified with autism (Bucan et al., 2009; O???Roak et al., 2012).	3	0
KIAA2022	KIAA2022	340533	RP11-130N24.1	X	Xq13.3	Q5QGS0	300524	Highly expressed in fetal and adult brain, predominantly in the cerebral cortex and the cerebellum. While its precise molecular function is unknown, siRNA-mediated KIAA2022 knockdown in cultured rat hippocampal neurons resulted in marked impairment in neurite outgrowth including both the dendrites and the axons, suggesting a major role for KIAA2022 in neuron development and brain function (Van Ma…	Rare single gene variant	Maternally-inherited variants affecting the KIAA2022 gene have been identified in male probands presenting with intellectual disability and autistic features (Cantagrel et al., 2004; Van Maldergem et al., 2013).	11	0
KIF13B	Kinesin family member 13B	23303	GAKIN	8	8p12	Q9NQT8	607350	The protein encoded by this gene is involved in reorganization of the cortical cytoskeleton and regulates axon formation by promoting the formation of extra axons. It may also be functionally important for the intracellular trafficking of MAGUKs and associated protein complexes.	Rare single gene variant	This gene was originally identified as an ASD candidate gene based on its enrichment in an autism-associated protein interaction module. Sequencing of post-mortem brain tissue from 25 ASD cases resulted in the identification of significant non-synonymous variants in this gene with an expected false-positive rate at 0.1, confirming the involvement of this module with autism; this finding was furth…	3	0
KIF5C	Kinesin family member 5C	3800	FLJ44735, KIAA0531, KINN, MGC111478, NKHC, NKHC-2, NKHC2	2	2q23.1-q23.2	O60282	604593	Neuron-specific kinesin heavy chain (kinesin is a microtubule-associated force-producing protein that may play a role in organelle transport)	Rare single gene variant	A de novo missense variant in the KIF5C gene was identified in an autistic proband (Awadalla et al., 2010).	2	0
KIRREL3	Kin of IRRE like 3 (Drosophila)	84623	KIRRE, MRD4, NEPH2, PRO4502	11	11q24.2	Q8IZU9	607761	The protein encoded by this gene is a member of the nephrin-like protein family. These proteins are expressed in fetal and adult brain, and also in podocytes of kidney glomeruli. Mutations in this gene are associated with mental retardation autosomal dominant type 4 (MRD4; OMIM 612581).	Rare single gene variant	Two de novo damaging missense variants in KIRREL3 were identified in ASD probands from the Autism Seqeuncing Consortium (De Rubeis et al., 2014) and the Simons Simplex Collection (Iossifov et al., 2014). Additional variants in KIRREL3 have been identified in patients with related neurodevelopmental disorders (Bhalla et al., 2008; Talkowski et al., 2012).	7	0
KIT	V-kit??Hardy-Zuckerman 4 feline sarcoma viral oncogene homolog	3815	C-Kit, CD117, PBT, SCFR	4	4q12	P10721	164920	Tyrosine-protein kinase that acts as cell-surface receptor for the cytokine KITLG/SCF and plays an essential role in the regulation of cell survival and proliferation, hematopoiesis, stem cell maintenance, gametogenesis, mast cell development, migration and function, and in melanogenesis. Defects in KIT are a cause of piebald trait (PBT) [MIM:172800; also known as piebaldism], an autosomal domina…	Syndromic	A homozygous deletion of exons 20 and 21 of the KIT gene was identified in a male proband with ASD, developmental delay, severe piebaldism (depigmentation of the skin and hair), and deafness; the proband's parents, who were diagnosed with mild piebaldism, were confirmed heterozygotes for the deletion (Kilsby et al., 2013).	1	0
KLC2	Kinesin light chain 2	64837	FLJ12387	11	11q13.2	Q9H0B6	611729	Kinesin is a microtubule-associated force-producing protein that may play a role in organelle transport. The light chain may function in coupling of cargo to the heavy chain or in the modulation of its ATPase activity	Rare single gene variant	A de novo missense variant in the KLC2 gene was identified in an autistic proband (Awadalla et al., 2010).	2	0
KMO	Kynurenine 3-monooxygenase (kynurenine 3-hydroxylase)	8564	RP1-317G22.1, dJ317G22.1	1	1q43	O15229	603538	This gene encodes a mitochondrion outer membrane protein that catalyzes the hydroxylation of L-tryptophan metabolite, L-kynurenine, to form L-3-hydroxykynurenine. Required for synthesis of quinolinic acid, a neurotoxic NMDA receptor antagonist and potential endogenous inhibitor of NMDA receptor signaling in axonal targeting, synaptogenesis and apoptosis during brain development.	Functional	A nonsynonymous coding region polymorphism in the KMO gene was identified in the genetic background of the BTBR T+tf/J (BTBR) mouse, an inbred mouse strain that incorporates multiple behavioral phenotypes relevant to all three diagnostic symptoms of autism (McFarlane et al., 2008).	1	0
KMT2A	Lysine (K)-specific methyltransferase 2A	4297	hCG_1732268, ALL-1, CXXC7, HRX, HTRX1, MLL, MLL/GAS7, MLL1, MLL1A, TET1-MLL, TRX1, WDSTS	11	11q23.3	Q03164	159555	This gene encodes a transcriptional coactivator that plays an essential role in regulating gene expression during early development and hematopoiesis via its histone H3 lysine 4 (H3K4) methyltransferase activity, which mediates chromatin modifications associated with epigenetic transcriptional activation. Mutations in this gene are associated with Wiedemann-Steiner syndrome (OMIM:605130), a syndr…	Syndromic	De novo loss-of-function variants in the KMT2A gene have been identifed in three ASD probands from independent case cohorts: one from the Simons Simplex Collection (Iossifov et al., 2014), the second from the Autism Sequencing Consortium (De Rubeis et al., 2014), and the third from the Deciphering Developmental Disorders Study (Fitzgerald et al., 2014).	9	0
KMT2C	Lysine (K)-specific methyltransferase 2C??	58508	HALR, MLL3	7	7q36.1	Q8NEZ4	606833	Histone methyltransferase that methylates 'Lys-4' of histone H3; H3 'Lys-4' methylation represents a specific tag for epigenetic transcriptional activation. Central component of the MLL2/3 complex, a coactivator complex of nuclear receptors, involved in transcriptional coactivation. KMT2C/MLL3 may be a catalytic subunit of this complex.	Rare single gene variant	This gene was identified in an ASD whole-exome sequencing study and subsequent TADA (transmission and de novo association) analysis as a gene strongly enriched for variants likely to affect ASD risk with a false discovery rate (FDR) of <0.1 (De Rubeis et al., 2014).	6	0
KMT2E	Lysine (K)-specific methyltransferase 2E	55904	HDCMC04P, MLL5, NKp44L	7	7q22.3	Q8IZD2	608444	Histone methyltransferase that specifically mono- and dimethylates 'Lys-4' of histone H3 (H3K4me1 and H3K4me2). H3 'Lys-4' methylation represents a specific tag for epigenetic transcriptional activation.	Rare single gene variant	De novo frameshift variants in this gene have been identified in unrelated ASD cases from the Simons Simplex Collection (Iossifov et al., 2012; Dong et al., 2014).	2	0
KPTN	Kaptin (actin binding protein)	11133	20000	19	19q13.32	Q9Y664		May be involved in actin dynamics. May play a role in producing the sensory apparatus in hair cells. May play a role in actin rearrangements that accompany platelet activation and stereocilia formation. Localized at sites of actin polymerization in motile fibroblasts and neuronal growth cones.	Rare single gene variant	Biallelic variants in the KPTN gene were found to cosegregate with the disease phenotype in nine family members from four nuclear families from the Amish community of Ohio presenting with an inherited variable form of neurodevelopmental delay (most consistent features were global developmental delay, macrocephaly with frontal bossing, high levels of anxiety, and some features suggestive of pervas…	2	0
KRR1	KRR1, small subunit (SSU) processome component, homolog (yeast)	11103	HRB2, RIP-1	12	12q21.2	Q13601	612817	The protein encoded by the KRR1 gene is required for 40S ribosome biogenesis and is involved in nucleolar processing of pre-18S ribosomal RNA and ribosome assembly.	Genetic association	Two SNPs within 100 kb of the KRR1 gene (one intronic, one 500B downstream of the gene) showed association with ASD in a case-control analysis in the Taiwanese Han population (Kuo et al., 2015).	1	0
LAMA1	Laminin, alpha 1	284217	LAMA, S-LAM-alpha	18	18p11.31	P25391	150320	Binding to cells via a high affinity receptor, laminin is thought to mediate the attachment, migration and organization of cells into tissues during embryonic development by interacting with other extracellular matrix components.	Genetic association	A SNP within the LAMA1 gene showed association in the secondary analyses in a combined AGP GWA sample (Anney et al., 2012).	4	0
LAMB1	laminin, beta 1	3912	CLM	7	7q31.1	P07942	150240	The encoded protein belongs to the family of extracellular matrix glycoproteins. It is a subunit of laminin 1, laminin 2 and laminin 6.	Genetic Association	Genetic association has been found between the LAMB1 gene and autism. Positive association with a LAMB1 SNP was found in the Collaborative Linkage Study of Autism cohort (Hutcheson et al., 2004).	4	1
LAMC3	laminin, gamma 3	10319		9	9q34.12	Q97GN6	604349	Mediates the attachment, migration and organization of cells into tissues during embryonic development by interacting with other extracellular matrix components.	Rare Single Gene variant	A rare mutation in the LAMC3 gene has been identified with autism (O'Roak et al., 2011). In particular, that study found a de novo missense (Asp399Gly) mutation which was predicted to be functional in a single individual with ASD. In addition, the LAMC3 gene has been implicated in cerebral cortex development (Barak et al., 2011).	7	0
LEP	Leptin	3952	LEPD, OB, OBS	7	7q32.1	P41159	164160	This gene encodes a protein that is secreted by white adipocytes, and which plays a major role in the regulation of body weight. This protein, which acts through the leptin receptor, functions as part of a signaling pathway that can inhibit food intake and/or regulate energy expenditure to maintain constancy of the adipose mass. This protein also has several endocrine functions, and is involved i…	Rare single gene variant	Two novel overlapping duplications involving the LEP gene were identified in unrelated ASD cases (Prasad et al., 2012).	1	0
LIN7B	Lin-7 homolog B (C. elegans)	64130	UNQ3116/PRO10200, LIN-7B, MALS-2, MALS2, VELI2	19	19q13.33	Q9HAP6	612331	Plays a role in establishing and maintaining the asymmetric distribution of channels and receptors at the plasma membrane of polarized cells. Forms membrane-associated multiprotein complexes that may regulate delivery and recycling of proteins to the correct membrane domains. The tripartite complex composed of LIN7 (LIN7A, LIN7B or LIN7C), CASK and APBA1 may have the potential to couple synaptic …	Multigenic CNV/rare single gene variant	Two variants affecting LIN7B (a de novo multigenic duplication and a novel frameshift variant) were identified in unrelated ASD patients. Acute knockdown of Lin-7B in mice brains led to abnormal neuronal migration during corticogenesis, and while wild-type hLin-7B was able to rescue this phenotype, hLin-7B with the aforementioned ASD-associated frameshift variant failed to do so (Mizuno et al., 2…	1	0
LMX1B	LIM homeobox transcription factor 1, beta	4010	LMX1.2, MGC138325, MGC142051, NPS1	9	9q33.3	O60663	602575	This gene encodes a member of the LIM-homeodomain family of proteins containing two N-terminal zinc-binding LIM domains, 1 homeodomain, and a C-terminal glutamine-rich domain. It functions as a transcription factor, and is essential for the normal development of dorsal limb structures, the glomerular basement membrane, the anterior segment of the eye, and dopaminergic and serotonergic neurons.	Genetic association/Functional	Genetic association has been found between the LMX1B gene and autism in a Caucasian AGRE cohort (Thanseem et al., 2011).	1	0
LPL	Lipoprotein lipase	4023	HDLCQ11, LIPD	8	8p21.3	P06858	609708	The primary function of this lipase is the hydrolysis of triglycerides of circulating chylomicrons and very low density lipoproteins (VLDL). Mutations in this gene are responsible for lipoprotein lipase deficiency (LPL deficiency) [MIM:238600].	Rare single gene variant	This gene was originally identified as an ASD candidate gene based on its enrichment in an autism-associated protein interaction module. Sequencing of post-mortem brain tissue from 25 ASD cases resulted in the identification of significant non-synonymous variants in this gene with an expected false-positive rate at 0.1, confirming the involvement of this module with autism; this finding was furth…	1	0
LRBA	LPS-responsive vesicle trafficking, beach and anchor containing??	987	BGL, CDC4L, CVID8, LAB300, LBA	4	4q31.3	P50851	606453	May be involved in coupling signal transduction and vesicle trafficking to enable polarized secretion and/or membrane deposition of immune effector molecules.	Rare single gene variant	This gene was identified as a novel ASD candidate gene in Gonzalez-Mantilla et al., 2016 based on the presence of two potentially pathogenic loss-of-function variants in ASD cases (single gene deletions of unknown origin in probands from AGRE and the Simons Simplex Collection in Gai et al., 2012 and Girirajan et al., 2013, respectively).	3	0
LRFN5	leucine rich repeat and fibronectin type III domain containing 5	145581	C14orf146, DKFZp686G0210, FIGLER8, FLJ30803, SALM5	14	14q21.1	Q96NI6	612811	Cell adhesion molecule that mediates homophilic cell-cell adhesion in a Ca2+-independent manner. Promotes neurite outgrowth in hippocampal neurons.	Genetic Association	Genetic association has been found between the LRFN5 gene and autism in two large cohorts (AGRE and ACC) of European ancestry and replicated in two other cohorts (CAP and CART) (Wang et al., 2009). A mutation that caused a 10-fold reduction in LRFN5 expression was found in a patient with autism (de Bruijn et al., 2010). In addition, a rare deletion in the LRFN5 gene has been identified with devel…	6	1
LRP2	Low density lipoprotein receptor-related protein 2	4036	DBS, GP330	2	2q31.1	P98164	600073	A multi-ligand endocytic receptor that is expressed in many different tissues but primarily in absorptive epithilial tissues such as the kidney. The LRP2 protein is critical for the reuptake of numerous ligands, including lipoproteins, sterols, vitamin-binding proteins, and hormones. This protein also has a role in cell-signaling; extracellular ligands include parathyroid horomones and the morpho…	Rare single gene variant	Cluster-detection analysis of an ASD-associated chromosome 2q linkage region that had been sequenced in three independent datasets revealed variants in the LRP2 gene that were associated with ASD in two of the datasets (the combined variable-threshold-test p value is 1.2???? 10(-5)). (Ionita-Laza et al., 2012). A de novo nonsense variant in the LRP2 gene was identified in an autistic proband foll…	9	1
LRP2BP	LRP2 binding protein	55805		4	4q35.1	Q9P2M1		The protein encoded by this gene may act as an adapter that regulates LRP2 function.	Rare single gene variant	This gene was originally identified as an ASD candidate gene based on its enrichment in an autism-associated protein interaction module; sequencing of post-mortem brain tissue from 25 ASD cases resulted in the identification of significant non-synonymous variants in this gene with an expected false-positive rate at 0.1, confirming the involvement of this module with autism (Li et al., 2014).	1	0
LRPPRC	Leucine-rich pentatricopeptide repeat containing	10128	CLONE-23970, GP130, LRP130, LSFC	2	2p21	P42704	607544	May play a role in RNA metabolism in both nuclei and mitochondria. Defects in LRPPRC are the cause of Leigh syndrome French-Canadian type (LSFC) [MIM:220111].	Functional	Reduced expression in two out of three brain regions (anterior cingulate gyrus, motor cortex, and thalamus) following gene expression analysis of postmortem brain tissue of autism patients (Anitha et al., 2012).	3	0
LRRC1	leucine rich repeat containing 1	55227	LANO; FLJ10775; FLJ11834; dJ523E19.1; LRRC1	6	6p12.1	Q9BTT6	608195	cell adhesion	Genetic Association	Genetic association has been found between the LRRC1 gene and autism in two large cohorts (AGRE and ACC) of European ancestry and replicated in two other cohorts (CAP and CART) (Wang et al., 2009).	4	1
LRRC7	Leucine rich repeat containing 7	57554	DENSIN	1	1p31.1	Q96NW7	614453	Required for normal synaptic spine architecture and function. Necessary for DISC1 and GRM5 localization to postsynaptic density complexes and for both N-methyl D-aspartate receptor-dependent and metabotropic glutamate receptor-dependent long term depression.	Functional	LRRC7-knockout mice show changes in the protein content of the postsynaptic density and exhibit impaired short-term and spatial memory, increased anxiety and aggression, and abnormal motor behavior (Carlisle et al., 2011).	2	0
LZTR1	Leucine-zipper-like transcription regulator 1	8216	BTBD29, LZTR-1, SWNTS2	22	22q11.21	Q8N653	600574	Initially described as a putative transcriptional regulator based on weak homology to members of the basic leucine zipper-like family, the protein encoded by the LZTR1 gene subsequently has been shown to localize exclusively to the Golgi network where it may help stabilize the Gogli complex. Deletion of this gene may be associated with DiGeorge syndrome.	Rare single gene variant	An analysis of 2,377 families from the Simons Simplex Collection revealed statistically significant over-transmission of private likely gene-disruptive variants in the LZTR1 gene to ASD probands (6 inherited CNVs/SNVs in probands compared to none in unaffected siblings; inherited p-value=0.03) (Krumm et al., 2015).	2	0
LZTS2	leucine zipper, putative tumor suppressor 2	84445	RP11-108L7.8, KIAA1813, LAPSER1	10	10q24.31	Q9BRK4	610454	tumor suppressor	Genetic Association	Genetic association has been found between the LZTS2 gene and autism in two large cohorts (AGRE and ACC) of European ancestry and replicated in two other cohorts (CAP and CART) (Wang et al., 2009).	4	1
MACROD2	MACRO domain containing 2	140733	C20orf133	20	20p12.1	A1Z1Q3	611567	Removes ADP-ribose from glutamate residues in proteins bearing a single ADP-ribose moiety. Inactive towards proteins bearing poly-ADP-ribose. Deacetylates O-acetyl-ADP ribose, a signaling molecule generated by the deacetylation of acetylated lysine residues in histones and other proteins.	Genetic Association	Genetic association has been found between the MACROD2 gene and autism in AGP, AGRE and SAGE cohorts (Anney et al., 2010). However, genetic association was not found between MACROD2 and autism in a large European population cohort (Curran et al., 2011).	16	4
MAGED1	Melanoma antigen family D, 1	9500	PRO2292, DLXIN-1, NRAGE	X	Xp11.22	Q9Y5V3	300224	Involved in the apoptotic response after nerve growth factor (NGF) binding in neuronal cells. Binds NGFR/p75NTR and antagonizes its association with NTRK1/TrkA, inhibits cell cycle progression, and facilitates NGFR-mediated apoptosis. May enhance ubiquitin ligase activity of RING-type zinc finger-containing E3 ubiquitin-protein ligases. Proposed to act through recruitment and/or stabilization of …	Functional	Maged1-deficient mice develop a complex behavioral syndrome that includes reduced social interactions and memory, deficient sexual behavior, and increased anxiety and self-grooming, as well as progressive obesity associated with hyperphagia and reduced motor activity (Dombret et al., 2012)	1	0
MAGEL2	MAGE-like 2	54551	NDNL1, nM15	15	15q11.2	Q9UJ55	605283	The protein encoded by this paternally-imprinted gene may enhance ubiquitin ligase activity of RING-type zinc finger-containing E3 ubiquitin-protein ligases and has been proposed to act through recruitment and/or stabilization of the Ubl-conjugating enzyme (E2) at the E3:substrate complex. This gene may play a role in Prader-Willi syndrome (PWS, OMIM 176270), a contiguous gene syndrome characteri…	Syndromic	Truncating variants on the paternal allele of the MAGEL2 gene were identified in four individuals presenting with autism spectrum disorder (ASD), intellectual disability and a varying degree of clinical and behavioral features of Prader-Willi syndrome (PWS) (Schaaf et al., 2013).	6	0
MAL	mal, T-cell differentiation protein	4118		2	2q11.1	P21145	188860	The protein encoded by this gene is a highly hydrophobic integral membrane protein belonging to the MAL family of proteolipids that could be an important component in vesicular trafficking cycling between the Golgi complex and the apical plasma membrane and could be involved in myelin biogenesis and/or myelin function.	Functional	Single-gene expression analysis of brain cortical tissue samples from 47 ASD cases and 57 controls identified MAL as a gene showing transcriptome-wide significant differential gene expression (1.2-fold increase) between autism and control brains (P=2.16E-07; threshold for transcriptome-wide significance set at P<4.76E-07) (Gupta et al., 2014).	2	0
MAOA	monoamine oxidase A	4128		X	Xp11.3	P21397	309850	The encoded protein degrades amine neurotransmitters.	Genetic Association	The 3-repeat MAO-uVNTR (low-activity) allele was associated with increased severity of autism, as measured by parent and teacher reports, IQ, adaptive skills, language assessments and multiple other scoring methods (Cohen et al., 2003 & 2011) and was found to be associated with ASD in a Korean population cohort (Yoo et al., 2009). In addition, genetic association has been found between MAOA and A…	13	3
MAOB	Monoamine oxidase B	4129	RP1-201D17__B.1	X	Xp11.3	P27338	309860	The protein encoded by this gene belongs to the flavin monoamine oxidase family and is an enzyme located in the mitochondrial outer membrane. It catalyzes the oxidative deamination of biogenic and xenobiotic amines and plays an important role in the metabolism of neuroactive and vasoactive amines in the central nervous sysytem and peripheral tissues.	Multigenic CNV	Deletions affecting the MAOB gene (in addition to the MAOA gene) have been identified in affected male siblings in multiplex families with ASD and/or developmental delay (Saito et al., 2013; Whibley et al., 2010).	3	1
MAP2	microtubule-associated protein 2	4133	MAP2A, MAP2B, MAP2C, DKFZp686I2148	2	2q34	P11137	157130	The encoded protein is a member of microtubule-associated protein family.	Rare Single Gene variant	Two autistic individuals were found to have ill-defined neocortical cellular layers, substantially depleted MAP2 neuronal expression, and reduced dendrite numbers (Mukaetova-Ladinska et al., 2004). In addition, a chromosome 2 deletion encompassing 47 genes, including the MAP2 gene, was found in a patient with autism and Rett syndrome-like features (Pescucci et al., 2003).	5	0
MAPK1	Mitogen-activated protein kinase 1	5594	ERK, ERK2, ERT1, MAPK2, P42MAPK, PRKM1, PRKM2, p38, p40, p41, p41mapk	22	22q11.22	P28482	176948	Serine/threonine kinase which acts as an essential component of the MAP kinase signal transduction pathway.	Functional	Mice with a conditional knockout of MAPK1 in the CNS exhibit marked anomalies in multiple aspects of social behaviors, decreased anxiety-related behaviors and impaired long-term memory (Satoh et al., 2011).	2	0
MAPK12	Mitogen-activated protein kinase 12	6300	ERK-6, ERK3, ERK6, MAPK 12, P38GAMMA, PRKM12, SAPK-3, SAPK3	22	22q13.33	P53778	602399	Serine/threonine kinase which acts as an essential component of the MAP kinase signal transduction pathway and plays a role in myoblast differentiation.	Rare single gene variant	This gene was originally identified as an ASD candidate gene based on its enrichment in an autism-associated protein interaction module; sequencing of post-mortem brain tissue from 25 ASD cases resulted in the identification of significant non-synonymous variants in this gene with an expected false-positive rate at 0.1, confirming the involvement of this module with autism (Li et al., 2014).	1	0
MAPK3	mitogen-activated protein kinase 3	5595	ERK1, HS44KDAP, HUMKER1A, MGC20180, P44ERK1, P44MAPK, PRKM3	16	16p11.2	P27361	601795	The protein encoded by this gene is a member of the MAP kinase family. MAP kinases, also known as extracellular signal-regulated kinases (ERKs), act in a signaling cascade that regulates various cellular processes such as proliferation, differentiation, and cell cycle progression in response to a variety of extracellular signals. This kinase is activated by upstream kinases, resulting in its tran…	Rare Single Gene variant	Rare mutations in the MAPK3 gene have been identified with ASD (Schaaf et al., 2011).	2	0
MAPK8IP2	Mitogen-activated protein kinase 8 interacting protein 2	23542	IB2, JIP2, PRKM8IPL	22	22q13.33	Q13387	607755	The protein encoded by this gene has been shown to interact with, and regulate the activity of, MAPK8/JNK1 and MAP2K7/MKK7 kinases and is thought to function as a regulator of signal transduction by protein kinase cascades in brain and pancreatic beta-cells.	Functional	Disruption of the MAPK8IP2 gene in mice results in reduced AMPA and enhanced NMDA receptor-mediated glutamatergic transmission in cerebellum and altered morphology of Purkinje cell dendritic arbors, as well as motor deficits and decreased social interaction (Giza et al., 2010).	1	0
MARK1	MAP/microtubule affinity-regulating kinase 1	4139	MARK; KIAA1477; MGC126512; MGC126513; MARK1	1	1q41	Q9P0L2	606511	Serine/threonine-protein kinase involved in cell polarity and microtubule dynamics regulation. Involved in the regulation of neuronal migration through its dual activities in regulating cellular polarity and microtubule dynamics, possibly by phosphorylating and regulating DCX. Also acts as a positive regulator of the Wnt signaling pathway.	Genetic association/Functional	Several SNPs within the MARK1 gene were significantly associated with ASDs by transmission disequilibrium tests in a family-based association study of multiplex ASD families. The ASD-associated SNP rs12410279 was found to modulate the level of MARK1 transcription. Furthermore, MARK1 was overexpressed in the prefrontal cortex of patients with autism and causes changes in the function of cortical d…	10	0
MBD1	methyl-CpG binding domain protein 1	4152	RFT; PCM1; CXXC3	18	18q21.1	Q9UIS9	156535	The encoded protein binds specifically to methylated DNA and can repress transcription	Rare Single Gene variant	Genetic association and rare variants have been found in the MBD1 gene associated with autism in a Caucasian and African-American cohort (Cukier et al., 2010).	5	0
MBD3	methyl-CpG binding domain protein 3	53615		19	19p13.3	O95983	603573	The encoded protein is is a subunit of the NuRD, a multisubunit complex containing nucleosome remodeling and histone deacetylase activities	Rare Single Gene variant, Genetic Association	Genetic association and rare variants have been found in the MBD3 gene associated with autism in a Caucasian and African-American cohort (Cukier et al., 2010).	4	0
MBD4	methyl-CpG binding domain protein 4	8930	MED1	3	3q21.3	O95243	603574	The encoded protein forms a complex with MLH1, binds to methyl-CpG-containing DNA, has homology to bacterial DNA repair glycosylases/lyases, and displays endonuclease activity.	Rare Single Gene variant, Genetic Association	Genetic association and rare variants have been found in the MBD4 gene associated with autism in a Caucasian and African-American cohort (Cukier et al., 2010).	6	0
MBD5	Methyl-CpG binding domain protein 5	55777	FLJ11113, FLJ30517, KIAA1461, MRD1	2	2q23.1	Q9P267	611472	This gene encodes a member of the methyl-CpG-binding domain (MBD) family. Mutations in this gene cause mental retardation autosomal dominant type 1. Haploinsufficiency of this gene is associated with a syndrome involving microcephaly, intellectual disabilities, severe speech impairment, and seizures.	Rare single gene variant	MBD5 was originally identified as a candidate gene in a report describing copy number variation in patients with unexplained mental retardation (Wagenstaller et al., 2007). Since that report, numerous studies have implicated MBD5 haploinsufficiency as being associated with intellectual disability, epilepsy, and autism spectrum disorder (Jaillard et al., 2009; van Bon et al., 2010; Williams et al.…	22	0
MBD6	Methyl-CpG binding domain protein 6	114785	KIAA1887	12	12q13.3	Q96DN6		Binds to heterochromatin. Does not interact with either methylated or unmethylated DNA (in vitro)	Rare single gene variant	A total of 11 ASD-specific variants, seven of which were non-synonymous, in the MBD6 gene were identified in cases but not controls. One of these variants, MBD6 Arg883Trp, segregated with disease in a multiplex ASD family (Cukier et al., 2012).	1	0
MC4R	Melanocortin 4 receptor	4160		18	18q21.32	P32245	155541	The protein encoded by this gene is a membrane-bound receptor and member of the melanocortin receptor family. The encoded protein interacts with adrenocorticotropic and MSH hormones and is mediated by G proteins. Defects in this gene are a cause of autosomal dominant obesity [MIM:601665].	Functional	Both constitutive and induced genetic deletion of the gene encoding the melanocortin 4 receptor (MC4R), as well as pharmacologic inhibition of MC4R signaling, were found to normalize compulsive grooming and striatal electrophysiologic impairments in DLGAP3-null??mice, a model of human obsessive-compulsive??disorder (Xu et al., 2013).	2	0
MCC	mutated in colorectal cancers	4163	MCC1	5	5q22.2	P23508	159350	This gene is a candidate colorectal tumor suppressor gene that is thought to negatively regulate cell cycle progression. The orthologous gene in the mouse expresses a phosphoprotein associated with the plasma membrane and membrane organelles, and overexpression of the mouse protein inhibits entry into S phase. Multiple transcript variants encoding different isoforms have been found for this gene.	Rare single gene variant	A rare deletion of the MCC and APC genes was identified in a patient with autism and mental retardation (Barber et al., 1994).	4	0
MCM4	minichromosome maintenance complex component 4??	4173	CDC21, CDC54, NKCD, NKGCD, P1-CDC21, hCdc21	8	8q11.21	P33991	602638	The protein encoded by this gene is one of the highly conserved mini-chromosome maintenance proteins (MCM) that are essential for the initiation of eukaryotic genome replication.	Rare single gene variant	Two de novo variants (a missense variant and a synonymous variant predicted in PMID 26938441 to affect splicing regulation by altering an exonic splicing regulator) were observed in the MCM4 gene in ASD probands (Fromer et al., 2014). Evaluation of the statistical significance of observing multiple functional de novo variants in this gene, taking into account gene length and local sequence contex…	2	0
MCPH1	microcephalin 1	79648	MCT; BRIT1; FLJ12847	8	8p23.1	Q8NEM0	607117	This protein is implicated in chromosome condensation and DNA damage induced cellular responses. May play a role in neurogenesis and regulation of the size of the cerebral cortex.	Rare Single Gene variant	Studies have found rare variants in the MCPH1 gene that are associated with autism (e.g. Ozgen et al., 2009; Neale et al., 2012).	13	0
MDGA2	MAM domain containing glycosylphosphatidylinositol anchor 2	161357	MAMDC1; c14_5286	14	14q21.3	Q7Z553	611128	The encoded protein is a member of the immunoglobulin domain cell adhesion molecule subfamily and and is proposed to be involved in regulating neuronal migration and axonal guidance	Genetic Association	Rare variants in the MDGA2 gene have been identified with autism (Bucan et al., 2009). In addition, MDGA2 has been found to have genetic association with neuroticism (van den Oord et al., 2008).	7	0
MECP2	Methyl CpG binding protein 2	4204	RTS, RTT, PPMX, MRX16, MRX79, AUTSX3, DKFZp686A24160	X	Xq28	P51608	300005	The encoded protein has methylation-dependent transcriptional repressor activity . It is also involved in regulation of RNA splicing.	Syndromic	Mutations in the MECP2 gene underlie Rett syndrome, an autism spectrum disorder. Some studies have found that rare variations in the MECP2 gene are associated with autism, while others have looked and found no variants in autistic patients. It appears that EGR2 and MECP2 can regulate each other's expression (Swanberg et al., 2009).	53	1
MED12	mediator complex subunit 12	9968	HOPA, OPA1, CAGH45, TNRC11, TRAP230, KIAA0192	X	Xq13.1	Q93074	300188	Component of the Mediator complex, a coactivator involved in the regulated transcription of nearly all RNA polymerase II-dependent genes. Mediator functions as a bridge to convey information from gene-specific regulatory proteins to the basal RNA polymerase II transcription machinery. Defects in MED12 are the cause of Opitz-Kaveggia syndrome (OKS) [MIM:305450] (also known as FG syndrome type 1 (F…	Genetic Association	Rare variants in the MED12 gene have been found in association with autism; however, the same study found no genetic association between a MED12 duplication (12 bp) and autism in a German population cohort (Beyer et al., 2002). Similarly, another study found no genetic association between the same MED12 duplication and autism in a SCAP cohort (Michaelis et al., 2000). On the contrary, genetic ass…	17	0
MED13L	Mediator complex subunit 13-like	23389	PROSIT240, THRAP2, TRAP240L	12	12q24.21	Q71F56	608771	The protein encoded by this gene is a subunit of the Mediator complex, a large complex of proteins that functions as a transcriptional coactivator for most RNA polymerase II-transcribed genes. The encoded protein is involved in early development of the heart and brain. Defects in this gene are a cause of transposition of the great arteries, dextro-looped (DTGA) [MIM:608808].	Rare single gene variant	Two de novo loss-of-function variants in the MED13L gene have been identified in ASD probands from the Simons Simplex Collection (refs).	10	0
MEF2C	myocyte enhancer factor 2C	4208	C5DELq14.3, DEL5q14.3	5	5q14.3	Q06413	600662	The encoded protein is a transcription factor involved in diverse developmental processes including hematopoiesis, cardiogenesis and neurogenesis.	Rare Single Gene variant	Rare variants in the MEF2C gene have been identified with autism (Novara et al., 2010; Neale et al., 2012) as well as with mental retardation and developmental delay.	18	0
MET	met proto-oncogene (hepatocyte growth factor receptor)	4233	HGFR; RCCP2, Oncogene MET; met proto-oncogene	7	7q31.2	P08581	164860	The encoded protein is the hepatocyte growth factor receptor with tyrosine-kinase activity. The primary single chain precursor protein is post-translationally cleaved to produce the alpha and beta subunits, which are disulfide linked to form the mature receptor.	Genetic Association	A number of studies have focused on the genetic association of the MET gene with autism. Positive associations have been found in the Caucasian, Japanese and Italian populations as well as in AGRE family cohorts from multiple studies. Interestingly, a positive association with MET and schizophrenia has also been found, but no association was found with PDD. In addition, biochemical studies have b…	33	6
MFRP	Membrane frizzled-related protein??	83552	MCOP5, NNO2, RD6	11	11q23.3	Q9BY79	606227	This gene encodes a member of the frizzled-related protein family. The encoded protein plays an important role in eye development and mutations in this gene have been associated with nanophthalmos, posterior microphthalmia, retinitis pigmentosa, foveoschisis, and optic disc drusen.	Rare single gene variant	This gene was identified by TADA (transmission and de novo association) analysis of a combined dataset from the Simons Simplex Collection (SSC) and the Autism Sequencing Consortium (ASC) as a gene strongly enriched for variants likely to affect ASD risk with a false discovery rate (FDR) of <0.1 (Sanders et al., 2015); among the variants identified in this gene was one de novo loss-of-function (Lo…	3	0
MIB1	Mindbomb E3 ubiquitin protein ligase 1	57534	DIP-1, DIP1, LVNC7, MIB, ZZANK2, ZZZ6	18	18q11.2	Q86YT6	608677	This gene encodes a protein that functions as an E3 ubiquitin ligase. The encoded protein positively regulates Notch signaling by ubiquitinating the Notch receptors, thereby facilitating their endocytosis. This protein may also promote the ubiquitination and degradation of death-associated protein kinase 1 (DAPK1).	Rare single gene variant	This gene was identified in an ASD whole-exome sequencing study and subsequent TADA (transmission and de novo association) analysis as a gene strongly enriched for variants likely to affect ASD risk with a false discovery rate (FDR) of <0.1 (De Rubeis et al., 2014).	3	0
MKL2	MKL/myocardin-like 2	57496	MRTF-B; NPD001; FLJ31823; FLJ45623	16	16p13.12	Q9ULH7	609463	A strong transcriptional co-activator of promoters containing serum response elements (SRE)	Genetic Association	Genetic association has been found between the MKL2 gene and autism in a Finnish population cohort (Holt et al., 2010). In addition, rare mutations in the MKL2 gene have been identified in individuals with ASD (Neale et al., 2012).	8	0
MNT	MAX network transcriptional repressor	4335	MAD6, MXD6, ROX, bHLHd3	17	17p13.3	Q99583	603039	This gene encoded a protein member of the Myc/Max/Mad network, which comprises a group of transcription factors that co-interact to regulate gene-specific transcriptional activation or repression. This protein is likely a transcriptional repressor and an antagonist of Myc-dependent transcriptional activation and cell growth.	Genetic association	Two SNPs within 100 kb of the MNT gene (one intronic, one intergenic) showed association with ASD in a case-control analysis in the Taiwanese Han population (Kuo et al., 2015).	1	0
MOCOS	Molybdenum cofactor sulfurase	55034	HMCS, MCS, MOS	18	18q12.2	Q96EN8	613274	MOCOS sulfurates the molybdenum cofactor of xanthine dehydrogenase (XDH; MIM 607633) and aldehyde oxidase (AOX1; MIM 602841), which is required for their enzymatic activities. Mutations in this gene are responsible for xanthinuria 2 (OMIM 603592).	Rare single gene variant	MOCOS was found to be downregulated in nasal olfactory stem cells from 8 of 11 adults with ASD compared with this from 11 age- and gender-matched adult controls; these cells also showed elevated production of reactive oxygen species (Feron et al., 2015). In this same report it was demonstrated that MOCOS +/- iPSC-derived neurons displayed fewer synapsin-positive synaptic buttons. A de novo missen…	2	0
MPP6	Membrane protein, palmitoylated 6 (MAGUK p55 subfamily member 6)	51678	PALS2, VAM-1, VAM1, p55T	7	7p15.3	Q9NZW5	606959	Members of the peripheral membrane-associated guanylate kinase (MAGUK) family function in tumor suppression and receptor clustering by forming multiprotein complexes containing distinct sets of transmembrane, cytoskeletal, and cytoplasmic signaling proteins. MPP6 is a member of the p55-like MAGUK subfamily.	Rare single gene variant	This gene was originally identified as an ASD candidate gene based on its enrichment in an autism-associated protein interaction module; sequencing of post-mortem brain tissue from 25 ASD cases resulted in the identification of significant non-synonymous variants in this gene with an expected false-positive rate at 0.1, confirming the involvement of this module with autism (Li et al., 2014).	3	0
MSN	Moesin	4478		X	Xq12	P26038	309845	Moesin (for membrane-organizing extension spike protein) is a member of the ERM family which includes ezrin and radixin. ERM proteins appear to function as cross-linkers between plasma membranes and actin-based cytoskeletons. Moesin is localized to filopodia and other membranous protrusions that are important for cell-cell recognition and signaling and for cell movement.	Functional	The transcript for the MSN gene appears to be targeted by a noncoding RNA transcribed from a region of chromosome 5p14.1 that contains a genome-wide significant association with ASD with the SNP rs4307059; the noncoding RNA bound to MSN and could regulate levels of moesin protein in human cell lines (Kerin et al., 2012).	1	0
MSNP1AS	Moesin??pseudogene 1, antisense			5				A noncoding RNA encoded by the opposite (antisense) strand of??moesin??pseudogene 1 (MSNP1). Chromosome 5p14.1 MSNP1AS is 94% identical and antisense to the X chromosome transcript of MSN, which encodes a protein (moesin) that regulates neuronal architecture.	Genetic Association	A noncoding RNA that is 94% identical and antisense to the MSN transcript is transcribed from a region of chromosome 5p14.1 that contains a genome-wide significant association with ASD with the SNP rs4307059. Individuals who carry the ASD-associated rs4307059 T allele showed increased expression of MSNP1AS. The noncoding RNA bound to MSN, was highly overexpressed (12.7-fold) in postmortem cerebra…	8	2
MSR1	macrophage scavenger receptor 1	4481	CD204, SCARA1, SR-A, SRA, phSR1, phSR2	8	8p22	P21757	153622	This gene encodes the class A macrophage scavenger receptors, which include three different types (1, 2, 3) generated by alternative splicing of this gene. These receptors or isoforms are macrophage-specific trimeric integral membrane glycoproteins and have been implicated in many macrophage-associated physiological and pathological processes including atherosclerosis, Alzheimer's disease, and ho…	Rare Single Gene variant	Rare deletions in the MSR1 gene have been identified in individuals with ASD (O???Roak et al., 2012).	1	0
MTF1	metal-regulatory transcription factor 1	4520	MTF-1	1	1p34.3	O14945	600172	The encoded protein is Zn binding transcription factor that mediates regulation of metallothionein genes.	Genetic Association	Genetic association has been found between the MTF1 gene and autism in an AGRE cohort (Serajee et al., 2004).	4	0
MTHFR	methylenetetrahydrofolate reductase (NAD(P)H)	4524	5,10-methylenetetrahydrofolate reductase (NADPH)	1	1p36.22	P42898	607093	The encoded protein catalyzes the conversion of 5,10 methylenetetrahydrofolate to 5-methyltetrahydrofolate, a co-substrate for homocysteine remethylation to methionine.	Genetic Association	Several studies have found genetic association between the MTHFR gene and autism in Caucasian and Indian population cohorts as well as AGRE cohorts. However, another study found no genetic association between the MTHFR gene and autism in a Brazilian population cohort. Separately, a study showed that the MTHFR C677T variant is associated with greater depressed mood during pregnancy.	13	5
MTOR	Mechanistic target of rapamycin (serine/threonine kinase)	2475	FRAP, FRAP1, FRAP2, RAFT1, RAPT1	1	1p36.22	P42345	601231	This gene encodes a serine/threonine protein kinase which is a central regulator of cellular metabolism, growth and survival in response to hormones, growth factors, nutrients, energy and stress signals. MTOR directly or indirectly regulates the phosphorylation of at least 800 proteins.	Rare single gene variant	A previously observed gain-of-function missense variant in the MTOR gene (c.5395G>A; p.Glu1799Lys) that likely arose through gonadal mosaicism was identified in two affected brothers, aged 6 and 23 years, who presented with ASD, intellectual disability, macrocephaly (+5 SD), and megalencephaly (Mroske et al., 2015).	9	0
MTR	5-methyltetrahydrofolate-homocysteine methyltransferase	4548	MS, cblG	1	1q43	Q99707	156570	MTR encodes the enzyme 5-methyltetrahydrofolate-homocysteine methyltransferase, which catalyzes the final step in methionine biosynthesis. Defects in MTR are the cause of methylcobalamin deficiency type G (cblG) [MIM:250940] and a cause of susceptibility to folate-sensitive neural tube defects (FS-NTD) [MIM:601634].	Functional	MTR mRNA levels in postmortem human cortex were found to be significantly lower in autistic subjects than in controls, especially at younger ages; however, protein levels were similar to controls (Muratore et al., 2013).	5	0
MTX2	Metaxin 2	10651		2	2q31.1	O75431	608555	Involved in transport of proteins into the mitochondrion.	Functional	MTX2 showed consistently reduced expression in three brain regions (anterior cingulate gyrus, motor cortex, and thalamus) following gene expression analysis of postmortem brain tissue of autism patients (Anitha et al., 2012).	1	0
MYH4	Myosin, heavy chain 4, skeletal muscle	4622	MYH2B, MyHC-2B, MyHC-IIb	17	17p13.1	Q9Y623	160742	Gene product involved muscle contraction	Rare single gene variant	A novel recurrent deletion involving the MYH4 gene was identified in two unrelated ASD cases (Prasad et al., 2012).	2	0
MYO16	myosin XVI	23026	RP11-54H7.1, KIAA0865, MYR8, Myo16b	13	13q33.3	Q9Y6X6		motor protein, actin binding	Genetic Association	Genetic association has been found between the MYO16 gene and autism in two large cohorts (AGRE and ACC) of European ancestry and replicated in two other cohorts (CAP and CART) (Wang et al., 2009).	6	1
MYO1A	myosin IA	4640	BBMI, DFNA48, MIHC, MYHL	12	12q13.3	Q9UBC5	601478	Involved in directing the movement of organelles along actin filaments (muscle cells)	Rare Single Gene variant	Rare mutations in the MYO1A gene have been identified with autism (O'Roak et al., 2011) as well as with deafness (Donaudy et al., 2003).	7	0
MYO9B	Myosin IXB	4650	CELIAC4, MYR5	19	19p13.11	Q13459	602129	his gene encodes a member of the myosin family of actin-based molecular motor heavy chain proteins that may be involved in the remodeling of the actin cytoskeleton. The protein represents an unconventional myosin, which serve in intracellular movements. Polymorphisms in this gene are associated with susceptibility to celiac disease.	Rare single gene variant	This gene was identified in an ASD whole-exome sequencing study and subsequent TADA (transmission and de novo association) analysis as a gene strongly enriched for variants likely to affect ASD risk with a false discovery rate (FDR) of <0.1 (De Rubeis et al., 2014).	2	0
MYOZ1	Myozenin 1	??58529	CS-2, FATZ, MYOZ	10	10q22.2	Q9NP98	605603	The protein encoded by this gene is primarily expressed in the skeletal muscle, and belongs to the myozenin family. Members of this family function as calcineurin-interacting proteins that help tether calcineurin to the sarcomere of cardiac and skeletal muscle and play an important role in modulation of calcineurin signaling.	Rare single gene variant	This gene was originally identified as an ASD candidate gene based on its enrichment in an autism-associated protein interaction module; sequencing of post-mortem brain tissue from 25 ASD cases resulted in the identification of significant non-synonymous variants in this gene with an expected false-positive rate at 0.1, confirming the involvement of this module with autism (Li et al., 2014).	1	0
MYT1L	Myelin transcription factor 1-like	23040	NZF1, ZC2HC4B	2	2p25.3	Q9UL68	613084	May function as a panneural transcription factor associated with neuronal differentiation and may play a role in the development of neurons and oligodendroglia in the CNS.	Multigenic CNV	A germline mosiac duplication of the PXDN and MYT1L genes was transmitted from a psychiatrically normal mother to two male half-siblings with autism (Meyer et al., 2012). Genetic variants affecting the MYT1L gene have also been implicated in schizophrenia (Vrijenhoek et al., 2008; Lee et al., 2012; Van Den Bossche et al., 2013) and intellectual disability (Stevens et al., 2011).	10	0
NAA15	N(alpha)-acetyltransferase 15, NatA auxiliary subunit??	80155	Ga19, NARG1, NAT1P, NATH, TBDN, TBDN100	4	4q31.1	Q9BXJ9	608000	Auxillary subunit of the N-terminal acetyltransferase A (NatA) complex which displays alpha (N-terminal) acetyltransferase activity. The NAT activity may be important for vascular, hematopoietic and neuronal growth and development.	Rare single gene variant	This gene was identified in an ASD whole-exome sequencing study and subsequent TADA (transmission and de novo association) analysis as a gene strongly enriched for variants likely to affect ASD risk with a false discovery rate (FDR) of <0.1 (De Rubeis et al., 2014).	3	0
NAALADL2	N-acetylated alpha-linked acidic dipeptidase-like 2??	254827		3	3q26.31	Q58DX5	608806	This gene encodes a single-pass type II membrane protein that may be catalytically inactive.	Genetic association	Two intronic SNPS within the NAALADL2 gene showed association with ASD in a case-control analysis in the Taiwanese Han population (Kuo et al., 2015).	1	0
NAV2	neuron navigator 2	89797	HELAD1, POMFIL2, RAINB1, STEERIN2, UNC53H2	11	11p15.1	Q8IVL1	607026	This gene encodes a member of the neuron navigator gene family, which may play a role in cellular growth and migration. The protein encoded by the NAV2 gene possesses 3' to 5' helicase activity and exonuclease activity and is involved in neuronal development, specifically in the development of different sensory organs.	Rare single gene variant	De novo variants in the NAV2 gene, including two missense variants and a synonymous variant predicted in PMID 26938441 to affect splicing regulation by altering an exonic splicing regulator, have been observed in ASD probands (Sanders et al., 2012; O'Roak et al., 2012; Iossifov et al., 2014). Evaluation of the statistical significance of observing multiple functional de novo variants in this gene…	5	0
NBEA	neurobeachin	26960	BCL8B, LYST2	13	13q13.3	Q5W0E6	604889	The encoded protein has protein kinase A binding activity.	Rare single gene variant	Rare mutation in the NBEA gene has been identified with idiopathic autism (Castermans et al., 2003).	7	0
NCKAP1	NCK-associated protein 1	10787	HEM2, NAP1, NAP125, p125Nap1	2	2q32.1	Q9Y2A7	604891	Part of the WAVE complex that regulates lamellipodia formation. The WAVE complex regulates actin filament reorganization via its interaction with the Arp2/3 complex.	Rare single gene variant	Two de novo loss-of-function variants in the NCKAP1 gene have been identified in ASD probands from the Simons Simplex Collection (refs).	4	0
NCKAP5	NCK-associated protein 5	344148	ERIH1, ERIH2, NAP5	2	2q21.2	O14513	608789	Interacts with the SH3-containing region of the adapter protein Nck, which associates with tyrosine-phosphorylated growth factor receptors or their cellular substrates.	Rare single gene variant	Two novel overlapping CNVs involving the NCKAP5 gene were identified in unrelated ASD cases (Prasad et al., 2012).	1	0
NCKAP5L	NCK-associated protein 5-like	57701	FP1193, KIAA1602	12	12q13.12	Q9HCH0	615104	Unknown	Rare single gene variant	A homozygous mutation in the NCKAP5L gene was found to segregate perfectly with disease in a multiplex ASD family. This mutation was not observed in 1340 control chromosomes. Two additional homozygous mutations and an additional compound heterozygous mutation in the NCKAP5L gene were identified in four ASD cases from the replication cohort that were not observed in 371 controls (Chahrour et al., …	2	0
NDNL2	necdin-like 2	56160	HCA4, MAGEG1, MAGEL3	15	15q13.1	Q96MG7	608243	The encoded protein plays a role in regulation of cell growth.	Functional	One study concluded that although NDNL2 is in the broadly defined chromosome 15 autistic disorder susceptibility region, it is not likely to be pathogenic based on its wide expression pattern and lack of imprinted expression (Chibuk, Bischof and Wevrick 2001).	3	0
NDUFA5	NADH dehydrogenase (ubiquinone) 1 alpha subcomplex, 5, 13kDa	4698	B13, CI-13KD-B, CI-13kB, DKFZp781K1356, FLJ12147, NUFM, UQOR13	7	7q31.32	Q16718	601677	The encoded protein is the B13 subunit of complex I of the respiratory chain, which transfers electrons from NADH to ubiquinone.	Genetic Association	Genetic association has been found between the NDUFA5 gene and autism in a Japanese population cohort (Marui et al., 2011).	3	0
NEFL	Neurofilament, light polypeptide	4747	CMT1F, CMT2E, NF-L, NF68, NFL	8	8p21.2	P07196	162280	Neurofilaments usually contain three intermediate filament proteins: L, M, and H which are involved in the maintenance of neuronal caliber. Defects in NEFL are the cause of Charcot-Marie-Tooth disease type 1F (CMT1F) [MIM:607734] and Charcot-Marie-Tooth disease type 2E (CMT2E) [MIM:607684].	Genetic association/functional	NEFL showed consistently reduced expression in three brain regions (anterior cingulate gyrus, motor cortex, and thalamus) following gene expression analysis of postmortem brain tissue of autism patients. NEFL also showed genetic association with autism in Caucasian families (P=0.038; Z-score 2.066) (Anitha et al., 2012).	1	0
NELL1	NEL-like 1 (chicken)	4745	IDH3GL, NRP1	11	11p15.1	Q92832	602319	This gene encodes a cytoplasmic protein that contains epidermal growth factor (EGF)-like repeats. The encoded heterotrimeric protein may be involved in cell growth regulation and differentiation.	Genetic association	In a genome-wide association study of 2165 participants from the Autism Genetic Resource Exchange (AGRE) performed to examine associations between genomic loci and endophenotypes associated with ASDs, it was shown that item 85 (faints, fits, or blackouts referring to ???an unexplained change in level of consciousness with or without falling or jerking movements of the limbs???) on the Autism Diag…	2	0
NEO1	Neogenin 1	4756	IGDCC2, NGN, NTN1R2	15	15q24.1	Q92859	601907	Multi-functional cell surface receptor for members of the BMP, netrin, and repulsive guidance molecule (RGM) families that regulates cell adhesion in many diverse developmental processes, including neural tube and mammary gland formation, myogenesis and angiogenesis. Netrin-Neogenin interactions result in a chemoattractive axon guidance response and cell-cell adhesion.	Multigenic CNV, rare single gene variant	Biallelic variants in the NEO1 gene were identified in two ASD patients of Han Chinese descent (Siu et al., 2015).	1	0
NF1	neurofibromin 1 (neurofibromatosis, von Recklinghausen disease, Watson disease)	4763	Neurofibromin, WSS, NFNS, VRNF, DKFZp686J1293	17	17q11.2	P21359	162200	The encoded protein has Ras GTPase activity and appears to be a negative regulator of cell proliferation.	Rare Single Gene variant, Genetic Association	This gene has been associated with syndromic autism, where a subpopulation of individuals with a given syndrome develop autism. As well, genetic association has been found between the NF1 gene and autism. In particular, positive association was found with a NF1 polymorphism in the Japanese population (Marui et al., 2004). However, other studies found no association with autism in French and South…	20	0
NFIA	nuclear factor I/A	4774	RP5-902P15.1, CTF, NF-I/A, NF1-A, NFI-A, NFI-L	1	1p31.3	Q12857	600727	This gene encodes a member of the NF1 (nuclear factor 1) family of transcription factors. Multiple transcript variants encoding different isoforms have been found for this gene. This protein recognizes and binds the palindromic sequence 5'-TTGGCNNNNNGCCAA-3' present in viral and cellular promoters and in the origin of replication of adenovirus type 2. These proteins are individually capable of ac…	Rare Single Gene variant	A de novo nonsense variant in the NFIA gene was identified in an ASD proband from the Simons Simplex Collection in PMID 22542183. PMID 25961944 identified a de novo missense variant in another ASD proband from the Simons Simplex Collection; no de novo SNVs in this gene were observed in unaffected SSC siblings (P=0.02). A rare deletion in the NFIA gene has been identified with intellectual disabil…	5	0
NFIX	nuclear factor I/X (CCAAT-binding transcription factor)	4784	MRSHSS, NF1A, SOTOS2	19	19p13.13	Q14938	164005	The protein encoded by this gene is a transcription factor that binds the palindromic sequence 5'-TTGGCNNNNNGCCAA-3 in viral and cellular promoters.	Syndromic	De novo monoallelic variants affecting the NFIX gene are responsible for two distinct syndromes: Sotos syndrome 2, also known as Malan syndrome, and Marshall-Smith syndrome (Malan et al., 2010). It was reported in Klaassens et al., 2014 that autistic traits have been reported in five cases with Malan syndrome (25%), including one case with a diagnosis of ASD (patient 1 in that report).	2	0
NINL	Ninein-like??	22981	NLP, dJ691N24.1	20	20p11.21	Q9Y2I6	609580	The protein encoded by this gene is involved in the microtubule organization in interphase cells. Overexpression induces the fragmentation of the Golgi, and causes lysosomes to disperse toward the cell periphery; it also interferes with mitotic spindle assembly	Rare single gene variant	This gene was identified by TADA (transmission and de novo association) analysis of a combined dataset from the Simons Simplex Collection (SSC) and the Autism Sequencing Consortium (ASC) as a gene strongly enriched for variants likely to affect ASD risk with a false discovery rate (FDR) of <0.1 (Sanders et al., 2015); among the variants identified in this gene was one de novo loss-of-function (Lo…	3	0
NIPA1	non imprinted in Prader-Willi/Angelman syndrome 1	123606	FSP3, SPG6	15	15q11.2	Q7RTP0	608145	This gene encodes a magnesium transporter that associates with early endosomes and the cell surface in a variety of neuronal and epithelial cells. This protein may play a role in nervous system development and maintenance. Multiple transcript variants encoding different isoforms have been found for this gene. Mutations in this gene have been associated with autosomal dominant spastic paraplegia 6.	Multigenic CNV	A rare NIPA1 deletion was found in a patient with PDD-NOS and mild intellectual disability (Leblond et al., 2012).	3	0
NIPA2	non imprinted in Prader-Willi/Angelman syndrome 2	81614		15	15q11.2	Q8N8Q9	608146	This gene encodes a possible magnesium transporter. This gene is located adjacent to the imprinted domain in the Prader-Willi syndrome deletion region of chromosome 15. Alternate splicing results in multiple transcript variants. Pseudogenes of this gene are found on chromosomes 3, 7 and 21.	Multigenic CNV	A rare NIPA2 deletion was found in a patient with PDD-NOS and mild intellectual disability (Leblond et al., 2012).	2	0
NIPBL	Nipped-B homolog (Drosophila)	25836	CDLS, CDLS1, DKFZp434L1319, FLJ11203, FLJ12597, FLJ13354, FLJ13648, FLJ44854, IDN3, IDN3-B, Scc2	5	5p13.2	Q6KC79	608667	This gene encodes the homolog of the Drosophila melanogaster Nipped-B gene product and fungal Scc2-type sister chromatid cohesion proteins. It is also homologous to a family of chromosomal adherins with broad roles in sister chromatid cohesion, chromosome condensation, and DNA repair. The human protein has a bipartite nuclear targeting sequence and a putative HEAT repeat. Mutations in this gene r…	Syndromic	This gene has been associated with syndromic autism, where a subpopulation of individuals with a given syndrome develop autism. In particular, rare mutations of the NIPBL gene have been identified with Cornelia de Lange syndrome (Krantz et al., 2004).	4	0
NLGN1	neuroligin 1	22871	KIAA1070, MGC45115	3	3q26.31	Q8N2Q7	600568	This gene encodes a member of a family of neuronal cell surface proteins. Members of this family may act as splice site-specific ligands for beta-neurexins and may be involved in the formation and remodeling of central nervous system synapses.	Genetic Association	In a genome-wide study, association was found between CNVs in the NLGN1 gene and autism in AGRE and ACC cohorts (European ancestry) (Glessner et al., 2009). In addition, a duplication of the NLGN1 gene was found in a patient with autism and mild intellectual disability (Leblond et al., 2012), and a rare mutation in NLGN1 has been identified in an individual with ASD (O???Roak et al., 2012).	15	1
NLGN2	Neuroligin 2	57555		17	17p13.1	Q8NFZ4	606479	Transmembrane scaffolding protein involved in cell-cell interactions via its interactions with neurexin family members. Plays a role in synapse function and synaptic signal transmission, especially via gamma-aminobutyric acid receptors (GABA(A) receptors), by recruiting and clustering synaptic proteins. Modulates signaling by inhibitory synapses, and thereby plays a role in controlling the ratio …	Functional	Nlgn2(-/-) mice displayed reduced exploratory activity, impaired rotarod performance, and delays on several developmental milestones, whereas Nlgn2(-/-) pups isolated from mother and littermates emitted fewer ultrasonic vocalizations and spent less time calling than Nlgn2(+/+) littermate controls (Wohr et al., 2013).	4	0
NLGN3	neuroligin 3	54413	HNL3, ASPGX1, AUTSX1, KIAA1480	X	Xq13.1	Q9NZ94	300336	This gene encodes a member of a family of neuronal cell-adhesion proteins located at the postsynaptic side of the synapse. Members of this family may act as splice site-specific ligands for beta-neurexins and may be involved in the formation and remodeling of central nervous system synapses.	Rare Single Gene variant	Studies have found rare single gene variations in the NLGN3 gene in autism. However, other studies claimed to find no rare variations in the NLGN3 gene in autism patients, although one of these found several silent variations. One study (Ylisaukko-oja et al., 2005) found a genetic association between an NLGN3 variant and autism in a sample of Finnish autism families, and another study (Yu et al.,…	30	2
NLGN4X	neuroligin 4, X-linked	57502	HLNX, HNLX, NLGN, NLGN4, ASPGX2, AUTSX2, KIAA1260, MGC22376	X	Xp22.32-p22.31	Q8N0W4	300427	Neuroligins are cell-adhesion molecules at the postsynaptic side of the synapse .	Rare Single Gene variant	Several studies have found rare variants in the NLGN4X gene in autism. Association was seen in Finnish and Caucasian population cohorts. However, several studies have found no rare variants in the NLGN4X gene in autistic patients in their cohorts (including Quebec population and IMGSAC cohorts).	26	4
NLGN4Y	neuroligin 4, Y-linked	22829	KIAA0951	Y	Yq11.221	Q8NFZ3	400028	Neuroligins are cell-adhesion molecules at the postsynaptic side of the synapse .	Genetic Association	One study found no functional mutations in NLGN4Y in a Finnish population cohort and concluded that neuroligin mutations most probably represent rare causes of autism and that it is unlikely that the allelic variants in these genes would be major risk factors for autism (Ylisaukko-oja et al., 2005).	3	0
NOS1	Nitric oxide synthase 1 (neuronal)	4842	IHPS1, N-NOS, NC-NOS, NOS, bNOS, nNOS	12	12q24.22	P29475	163731	Produces nitric oxide (NO) which is a messenger molecule with diverse functions throughout the body. In the brain and peripheral nervous system, NO displays many properties of a neurotransmitter.	Rare single gene variant	This gene was originally identified as an ASD candidate gene based on its enrichment in an autism-associated protein interaction module; sequencing of post-mortem brain tissue from 25 ASD cases resulted in the identification of significant non-synonymous variants in this gene with an expected false-positive rate at 0.1, confirming the involvement of this module with autism (Li et al., 2014).	2	0
NOS1AP	nitric oxide synthase 1 (neuronal) adaptor protein	9722	CAPON	1	1q23.3	O75052	605551	An adaptor protein serving as regulator of neuronal nitric oxide synthase	Rare single Gene variant	Rare mutations in the NOS1AP gene have been identified with autism (Delorme et al., 2010).	6	0
NOS2A	nitric oxide synthase 2A (inducible, hepatocytes)	4843	NOS; INOS; NOS2; HEP-NOS	17	17q11.2	P35228	163730	This gene encodes a nitric oxide synthase which is inducible by a combination o f lipopolysaccharide and certain cytokines.	Genetic Association	Genetic association has been found between the NOS2A gene and autism in a Korean population cohort (Kim et al., 2009).	6	1
NPAS2	neuronal PAS domain protein 2	4862		2	2q11.2	Q99743	603347	The protein encoded by this gene is a member of the basic helix-loop-helix (bHLH )-PAS family of transcription factors.	Genetic Association	Genetic association has been found between the NPAS2 gene and autism in an AGRE cohort (Nicholas et al., 2007) as well as with seasonal affective disorder in a Caucasian-European population cohort (Partonen et al., 2007).	4	0
NR2F1	nuclear receptor subfamily 2 group F member 1	7025	BBOAS, BBSOAS, COUP-TFI, EAR-3, EAR3, ERBAL3, NR2F2, SVP44, TCFCOUP1, TFCOUP1	5	5q15	P10589	132890	The protein encoded by this gene is a nuclear hormone receptor and transcriptional regulator that binds to 5'-AGGTCA-3' repeats. Heterozygous mutations in this gene are a cause of Bosch-Boonstra-Schaaf optic atrophy syndrome (BBSOAS; OMIM 615722), an autosomal dominant disorder characterized by delayed development, moderate intellectual disability, and optic atrophy (Bosch et al., 2014).	Rare single gene variant	One of the six patients with Bosch-Boonstra-Schaaf optic atrophy syndrome described in Bosch et al., 2014 presented with autism spectrum disorder with marked obsessive-compulsive behaviors. Evaluation of the clinical features of 20 individuals with novel pathogenic NR2F1 variants demonstrated that, in addition to visual and cognitive deficits, individuals with BBSOAS manifested hypotonia (75%), s…	5	0
NR3C2	Nuclear receptor subfamily 3, group C, member 2	4306	MCR, MLR, MRVIT,NR3C2	4	4q31.23	P08235	600983	This gene encodes the mineralocorticoid receptor, which mediates aldosterone actions on salt and water balance within restricted target cells. The protein functions as a ligand-dependent transcription factor that binds to mineralocorticoid response elements in order to transactivate target genes. Mutations in this gene cause autosomal dominant pseudohypoaldosteronism type I, a disorder characteri…	Rare single gene variant	This gene was identified in an ASD whole-exome sequencing study and subsequent TADA (transmission and de novo association) analysis as a gene strongly enriched for variants likely to affect ASD risk with a false discovery rate (FDR) of <0.1 (De Rubeis et al., 2014).	3	0
NRCAM	neuronal cell adhesion molecule	4897	KIAA0343, NgCAM-related cell adhesion molecule, NrCAM protein, NrCAM-short, brav o	7	7q31.1	Q6QRP2	601581	The encoded protein is a cell-cell adhesion molecule that participates in neuro nal outgrowth and guidance processes.	Genetic Association	Genetic association has been found between the NRCAM gene and autism in a Japanese population cohort (Marui et al., 2009). However, no genetic association was found between the NRCAM gene and autism in a US population cohort (Hutcheson et al., 2004).	5	0
NRG1	Neuregulin 1	3084	ARIA, GGF, GGF2, HGL, HRG, HRG1, HRGA, MST131, MSTP131, NDF-IT2, SMDF,??NRG1	8	8p12	Q02297	142445	The protein encoded by this gene is a membrane glycoprotein that that mediates cell-cell signaling and plays a critical role in the growth and development of multiple organ systems. Dysregulation of this gene has been linked to diseases such as schizophrenia and bipolar disorder (BPD).	Functional	Although Nrg1(+/-) mice have been used as a model for schizophrenia, the decrease in social activity observed in these mice in Ehrlichman et al., 2009 mimic the social deficits observed in autistic patients.	4	0
NRP2	neuropilin 2	8828	NP2, NPN2, PRO2714, MGC126574, VEGF165R2	2	2q33.3	O60462	602070	High affinity receptor for semaphorins 3C, 3F, VEGF-165 and VEGF-145 isoforms of VEGF, and the PLGF-2 isoform of PGF	Genetic Association	Genetic association has been found between the NRP2 gene and autism in a Chinese Han population cohort (Wu et al., 2007).	6	0
NRXN1	neurexin 1	9378	DKFZp313P2036, FLJ35941, Hs.22998, KIAA0578, PTHSL2	2	2p16.3	P58400	600565	Neurexins function in the vertebrate nervous system as cell adhesion molecules and receptors. Two neurexin genes are among the largest known in human (NRXN1 and NRXN3). By using alternate promoters, splice sites and exons, predictions of hundreds or even thousands of distinct mRNAs have been made.	Rare Single Gene variant	A number of studies have found rare single gene variations in the NRXN1 gene that are identified with autism. In one study, a compound mutation involving a deletion and a splice-site mutation were found in a proband with autism, mental retardation, and epilepsy (Duong et al., 2012). A study found genetic association between the NRXN1 gene and autism in a Chinese Han population cohort (Liu et al.,…	63	5
NRXN2	neurexin 2	9379	FLJ40892, KIAA0921	11	11q13.1	Q9P2S2	600566	This gene encodes a member of the neurexin gene family. The products of these genes function as cell adhesion molecules and receptors in the vertebrate nervous system. These genes utilize two promoters. The majority of transcripts are produced from the upstream promoter and encode alpha-neurexin isoforms while a smaller number of transcripts are produced from the downstream promoter and encode be…	Rare Single Gene variant	Rare mutations in the NRXN2 gene have been identified with ASD (Gauthier et al., 2011).	5	0
NRXN3	neurexin 3	9369	C14orf60	14	14q24.3-q31.1	Q9Y4C0	600567	Neurexins are a family of proteins that function in the vertebrate nervous system as cell adhesion molecules and receptors. NRXN3 is one of the largest known human genes. It utilizes two alternate promoters and includes numerous alternatively spliced exons to generate thousands of distinct mRNA transcripts and protein isoforms. The majority of transcripts are produced from the upstream promoter a…	Rare Single Gene variant	Rare mutations in the NRXN3 gene, including deletions and missense variants, have been identified in patients with ASD (Vaags et al., 2012).	13	3
NSD1	nuclear receptor binding SET domain protein 1	64324	ARA267, DKFZp666C163, FLJ10684, FLJ22263, FLJ44628, KMT3B, SOTOS, STO	5	5q35.3	Q96L73	606681	This gene encodes a protein containing a SET domain, 2 LXXLL motifs, 3 nuclear translocation signals (NLSs), 4 plant homeodomain (PHD) finger regions, and a proline-rich region. The encoded protein enhances androgen receptor (AR) transactivation, and this enhancement can be increased further in the presence of other androgen receptor associated coregulators. This protein may act as a nucleus-loca…	Syndromic	This gene has been associated with syndromic autism, where a subpopulation of individuals with a given syndrome develop autism. In particular, rare mutations of the NSD1 gene have been identified with Sotos syndrome (Kurotaki et al., 2002). One study identified several rare variations of the NSD1 gene in individuals with ASD, although the variants were considered nonpathogenic (Buxbaum et al., 20…	7	0
NTNG1	netrin G1	22854	Lmnt1; KIAA0976	1	1p13.3	Q9Y2I2	608818	Netrin G1 (NTNG1) belongs to a conserved family of proteins that act as axon gui dance cues during vertebrate nervous system development	Syndromic	This gene has been identified with syndromic autism, where a subpopulation of individuals with a given syndrome develop autism. In particular, a rare mutation in the NTNG1 gene has been identified with Rett syndrome (Borg et al., 2005). In addition, genetic association has been found between the NTNG1 gene and schizophrenia in a Japanese population cohort (Ohtsuki et al., 2008), and rare mutation…	8	0
NTRK1	neurotrophic tyrosine kinase, receptor, type 1	4914	MTC; TRK; TRK1; TRKA; p140-TrkA; DKFZp781I14186	1	1q23.1	P04629	191315	A membrane-bound receptor that, upon neurotrophin binding, phosphorylates itself and members of the MAPK pathway.	Rare Single Gene variant	Genetic association has been found between the NTRK1 gene and both autism and Asperger syndrome (Chakrabarti et al., 2009). In addition, rare NTRK1 (TRKA) mutations have been found in association with congenital insensitivity to pain with anhidrosis (CIPA) (Mardy et al., 1999).	7	0
NTRK3	neurotrophic tyrosine kinase, receptor, type 3	4916	TRKC; gp145(trkC); NTRK3	15	15q25.3	Q16288	191316	A membrane-bound receptor that, upon neurotrophin binding, phosphorylates itself and members of the MAPK pathway	Rare Single Gene variant, Genetic Association	Genetic association has been found between the NTRK3 gene and both autism and Asperger syndrome (Chakrabarti et al., 2009). In addition, rare mutations NTRK3 have been found to be associated with panic disorder, and NTRK3 has been found to have genetic association with obsessive-compulsive disorder (Mui??os-Gimeno et al., 2009).	13	1
NUAK1	NUAK family, SNF1-like kinase, 1	9891	ARK5	12	12q23.3	O60285	608130	This gene encodes a serine/threonine-protein kinase involved in various processes such as cell adhesion, regulation of cell ploidy and senescence, cell proliferation and tumor progression.	Rare single gene variant	Two de novo variants (one nonsense, one missense) in the NUAK1 gene were identified in ASD probands from the Simons Simplex Collection in Iossifov et al., 2012 and Iossifov et al., 2014. Krumm et al., 2015 reported that no de novo SNVs in this gene were observed in SSC unaffected siblings (de novo SNV P-value <0.05), and no rare effect types were reported in the Exome Variant Server.	4	0
NUP133	nucleoporin 133kDa	55746	hNUP133	1	1q42.13	Q8WUM0	607613	The protein encoded by this gene is a structural constituent of the nuclear pore and is involved in poly(A)+ RNA transport.	Rare single gene variant	Three de novo variants (two missense variants and a synonymous variant predicted in PMID 26938441 to affect splicing regulation by altering an exonic splicing regulator) have been identified in the NUP133 gene in ASD probands from the Simons Simplex Collection (O'Roak et al., 2012; Iossifov et al., 2012; Iossifov et al., 2014). Evaluation of the statistical significance of observing multiple func…	4	0
NXF5	Nuclear RNA export factor 5	55998		X	Xq22.1	Q9H1B4	300319	Could be involved in the export of mRNA from the nucleus to the cytoplasm. Could also have a role in polarized cytoplasmic transport and localization of mRNA in neurons. A pericentric inversion inv(X)(p21.1;q22) that interrupts NXF5 has been observed in one patient with a syndromic form of mental retardation and short stature (Jun et al., 2001).	Rare Single Gene variant	A missense variant in NXF5 that resulted in skipping of exon 6 of the gene was detected in a female SCZ proband and 3 out of 5 other available affected individuals in a large Pakistani pedigree (Piton et al., 2012).	4	0
NXPH1	neurexophilin 1	30010	Nbla00697, NPH1	7	7p21.3	P58417	604639	This gene is a member of the neurexophilin family and encodes a secreted protein with a variable N-terminal domain, a highly conserved, N-glycosylated central domain, a short linker region, and a cysteine-rich C-terminal domain. This protein forms a very tight complex with alpha neurexins, a group of proteins that promote adhesion between dendrites and axons.	Rare Single Gene variant	A rare duplication in the NXPH1 gene has been identified with ASD (Salyakina et al., 2011).	4	0
OCRL	oculocerebrorenal syndrome of Lowe	4952	INPP5F, LOCR, NPHL2-1, OCRL1,OCRL	X	Xq26.1	Q01968	300535	This gene encodes an inositol polyphosphate 5-phosphatase that is involved in regulating membrane trafficking and is located in numerous subcellular locations including the trans-Golgi network, clathrin-coated vesicles and, endosomes and the plasma membrane.	Syndromic	Mutations in the OCRL gene are responsible for Lowe syndrome (OMIM 309000), an X-linked multisystem disorder affecting the eyes, nervous system, and kidney. Maladaptive behaviors, including stereotypic/repetitive behavior, are frequently observed in Lowe syndrome cases (Kenworthy et al., 1993; Kenworth and Charnas, 1995). Evaluation of 52 patients with Lowe syndrome with the Autism Screening Ques…	4	0
ODF3L2	outer dense fiber of sperm tails 3-like 2	284451	C19orf19; FLJ40059; MGC129962; MGC129963	19	19p13.3	Q3SX64		Unknown	Rare Single Gene variant	Rare variants in the ODF3L2 gene have been identified with autism (Bucan et al., 2009).	1	0
OGT	O-linked N-acetylglucosamine (GlcNAc) transferase	8473	HRNT1, O-GLCNAC	X	Xq13.1	O15294	300255	This gene encodes a glycosyltransferase that catalyzes the addition of a single N-acetylglucosamine in O-glycosidic linkage to serine or threonine residues. Glycosylates a large and diverse number of proteins including histone H2B, AKT1, PFKL, MLL5, MAPT/TAU and HCFC1 and can regulate their cellular processes via cross-talk between glycosylation and phosphorylation or by affecting proteolytic pro…	Functional	OGT was identified as a potential promising placental biomarker of maternal stress exposure that may relate to sex-biased outcomes in neurodevelopment; maternal stress is a key risk factor for neurodevelopmental disorders, including schizophrenia and autism, which often exhibit a sex bias in rates of presentation, age of onset, and symptom severity (Howerton et al., 2013).	4	0
OPHN1	oligophrenin 1	4983	OPN1; MRX60; ARHGAP41	X	Xq12	Q7Z2H1	300127	A Rho-GTPase-activating protein involved in cell migration and outgrowth of axons and dendrites.	Rare Single Gene variant	Rare mutations in the OPHN1 gene have been identified with autism and schizophrenia (Piton et al., 2011; Celestino-Soper et al., 2011) as well as with congenital cerebellar hypoplasia (CCH) and mental retardation.	9	0
OPRM1	opioid receptor, mu 1	4988	MOR1, OPRM, KIAA0403	6	6q25.2	P35372	600018	The encoded protein has mu-opioid receptor activity.	Functional	A study indicate a molecular mechanism involving the OPRM1 gene that may play a role in diseases characterized by deficits in attachment behavior, such as autism or reactive attachment disorder (Moles, Kieffer and D'Amato 2004).	4	0
OR1C1	olfactory receptor, family 1, subfamily C, member 1	26188	OR1-42; ORL211; TPCR27; HSTPCR27; OR1.5.10	1	1q44	Q15619		odorant receptor	Rare Single Gene variant	Rare variants in the OR1C1 gene have been identified with autism (Bucan et al., 2009).	2	0
OR2M4	Olfactory receptor, family 2, subfamily M, member 4	26245	HSHTPCRX18, HTPCRX18, OR1-55, OST710, TPCR100	1	1q44	Q96R27		This gene encodes an olfactory receptor, which interacts with odorant molecules in the nose to initiate a neuronal response that triggers the perception of a smell.	Genetic association	A total of four SNPs within 100 kb of the OR2M4 gene showed association with ASD in a case-control analysis in the Taiwanese Han population (Kuo et al., 2015).	1	0
OR2T10	olfactory receptor family 2 subfamily T member 10??	127069	OR1-64	1	1q44	Q8NGZ9		odorant receptor	Rare single gene variant	This gene was identified as a novel ASD candidate gene in Gonzalez-Mantilla et al., 2016 based on the presence of two potentially pathogenic loss-of-function variants in ASD cases (a de novo nonsense variant in an SSC proband in Iossifov et al., 2014, and a paternally-inherited frameshift variant in a Spanish male ASD proband in Codina-Sola et al., 2015).	3	0
OR52M1	Olfactory receptor, family 52, subfamily M, member 1??	119772	OR11-11P, OR52M3P,OR52M1	11	11p15.4	Q8NGK5		This gene encodes an olfactory receptor, which interacts with odorant molecules in the nose to initiate a neuronal response that triggers the perception of a smell.	Rare single gene variant	This gene was identified by TADA (transmission and de novo association) analysis of a combined dataset from the Simons Simplex Collection (SSC) and the Autism Sequencing Consortium (ASC) as a gene strongly enriched for variants likely to affect ASD risk with a false discovery rate (FDR) of <0.1 (Sanders et al., 2015); among the variants identified in this gene was one de novo loss-of-function (Lo…	2	0
OTX1	Orthodenticle homeobox 1	5013	FLJ38361, MGC15736	2	2p15	P32242	600036	This gene encodes a member of the bicoid sub-family of homeodomain-containing transcription factors. The encoded protein acts as a transcription factor and may play a role in brain and sensory organ development. A similar protein in mouse is required for proper brain and sensory organ development and can cause epilepsy.	Genetic association	In OTX1, rs2018650 and rs13000344 were associated with autism in ASD-CARC cohorts (P(FDR)=8.65 x 10(-7) and 6.07 x 10(5), respectively), AGRE cohort (P(FDR)=0.0034 and 0.015, respectively) and the combined families (P(FDR)=2.34 x 10(-9) and 0.00017, respectively); associations were marginal or insignificant in the New York and SIRFA cohorts. These results indicate that deletion 2p15-p16.1 is not …	3	0
OXT	oxytocin/neurophysin I prepropeptide	5020	OT, OT-NPI-NPI,??OXT	20	20p13	P01178	167050	This gene encodes a precursor protein that is processed to produce oxytocin and neurophysin I. Oxytocin is a hormone involved in a number of processses, including contraction of smooth muscle during parturition and lactation, cognition, tolerance, adaptation, complex sexual and maternal behaviour, and the regulation of water excretion and cardiovascular functions.	Genetic association	OXT polymorphisms have been found to associate with a diagnosis of ASD (Chakrabarti et al., 2009; Francis et al., 2016), ASD subphenotypes (Yrigollen et al., 2008; Francis et al., 2016), and autistic-like traits in the general population (Hovey et al., 2014).	4	3
OXTR	oxytocin receptor	5021	OT-R	3	3p25.3	P30559	167055	The protein encoded by this gene belongs to the G-protein coupled receptor family and acts as a receptor for oxytocin. Its activity is mediated by G proteins which activate a phosphatidylinositol-calcium second messenger system.	Genetic Association	A number of studies have focused on the genetic association of the OXTR gene with autism, including negative association. Cohorts and populations that have shown positive associations include AGRE, Chinese Han, Caucasian, Japanese, Irish, Portuguese, US and the United Kingdom. In addition, one study (Gregory et al., 2009) found a rare deletion in the OXTR gene in an autistic family. Genetic assoc…	36	13
P2RX4	Purinergic receptor P2X, ligand-gated ion channel, 4	5025	P2X4,??P2X4R	12	12q24.31	Q99571	600846	The product of this gene belongs to the family of purinoceptors for ATP. This receptor functions as a ligand-gated ion channel with high calcium permeability.	Functional	Male P2X4R-deficient mice were found to exhibit sociocommunicative and sensorimotor impairments (Wyatt et al., 2013).	1	0
P2RX5	Purinergic receptor P2X, ligand gated ion channel, 5	5026	LRH-1, P2X5, P2X5R	17	17p13.2	Q93086	602836	The product of this gene belongs to the family of purinoceptors for ATP. This receptor functions as a ligand-gated ion channel.	Rare single gene variant	This gene was identified by TADA (transmission and de novo association) analysis of a combined dataset from the Simons Simplex Collection (SSC) and the Autism Sequencing Consortium (ASC) as a gene strongly enriched for variants likely to affect ASD risk with a false discovery rate (FDR) of <0.1 (Sanders et al., 2015); among the variants identified in this gene was one de novo loss-of-function (Lo…	2	0
P4HA2	Prolyl 4-hydroxylase, alpha polypeptide II	8974		5	5q31.1	O15460	600608	This gene encodes a component of prolyl 4-hydroxylase, a key enzyme in collagen synthesis that catalyzes the formation of 4-hydroxyproline that is essential to the proper three-dimensional folding of newly synthesized procollagen chains.	Rare single gene variant	Three de novo missense variants in the P4HA2 gene have been identified in simplex ASD cases, with no de novo events in this gene observed in 1,786 unaffected siblings from the Simons Simplex Collection (P=1.21 x 10-4) (De Rubeis et al., 2014; Iossifov et al., 2014; Krumm et al., 2015).	3	0
PACS1	phosphofurin acidic cluster sorting protein 1	55690	MRD17	11	11q13.1-q13.2	Q6VY07	607492	This gene encodes a protein with a putative role in the localization of trans-Golgi network (TGN) membrane proteins that contain acidic cluster sorting motifs. Controls the endosome-to-Golgi trafficking of furin and mannose-6-phosphate receptor by connecting the acidic-cluster-containing cytoplasmic domain of these molecules with the adapter-protein complex-1 (AP-1) of endosomal clathrin-coated m…	Syndromic	Clinical evaluation of 19 patients with a syndromic form of intellectual disability resulting from a recurrent de novo missense variant in the PACS1 gene (p.Arg203Trp) demonstrated that 6/19 individuals presented with ASD or showed behavior with the autism spectrum (Schuurs-Hoeijmakers et al., 2016). Functional characterization of the p.Arg203Trp variant showed that expression of mutant PACS1 mRN…	2	0
PAFAH1B1	Platelet-activating factor acetylhydrolase 1b, regulatory subunit 1 (45kDa)	5048	LIS1, LIS2, MDCR, MDS, PAFAH	17	17p13.3	P43034	601545	Required for proper activation of Rho GTPases and actin polymerization at the leading edge of locomoting cerebellar neurons and postmigratory hippocampal neurons in response to calcium influx triggered via NMDA receptors. Mutations in this gene are responsible for lissencephaly 1 (LIS1) [MIM:607432].	Functional	PAFAH1B1(+/-) adolescent mice showed significant reductions in elimination and turnover rates of dendritic protrusions of layer V pyramidal neurons and exhibited deficits in social interaction (Sudarov et al., 2013).	2	0
PAH	Phenylalanine hydroxylase	5053	PH, PKU, PKU1	12	12q23.2	P00439	612349	The PAH gene encodes the enzyme phenylalanine hydroxylase, which is the rate-limiting step in phenylalanine catabolism. Defects in PAH are the cause of phenylketonuria (PKU), non-phenylketonuria hyperphenylalaninemia (Non-PKU HPA), and hyperphenylalaninemia (HPA) [MIM:261600].	Rare single gene variant	Homozygous variants in the PAH gene were identified that segregated with ASD in two separate pedigrees (one multiplex, one simplex) consisting of affected children born to consanguineous parents (Yu et al., 2013).	1	0
PARD3B	Par-3 partitioning defective 3 homolog B (C. elegans)	117583	ALS2CR19, PAR3B, PAR3L, PAR3LC, PAR3beta, Par3Lb	2	2q33.3	Q8TEW8		Putative adapter protein involved in asymmetrical cell division and cell polarization processes. May play a role in the formation of epithelial tight junctions.	Genetic association	A SNP within the PARD3B gene showed association in the primary analyses of a combined AGP GWA sample (Anney et al., 2012).	3	0
PARK2	Parkinson disease (autosomal recessive, juvenile) 2, parkin	5071	AR-JP, LPRS2, PDJ, PRKN	6	6q26	O60260	602544	Ubiquitin-protein ligase	Genetic Association	In a genome-wide study, association was found between CNVs in the PARK2 gene and autism in AGRE and ACC cohorts (European ancestry) (Glessner et al., 2009). In addition, a rare duplication in the PARK2 gene has been identified in an individual with ASD (O???Roak et al., 2012). As well, rare variants in the PARK2 gene have been identified in individuals with autosomal recessive juvenile parkinsoni…	13	0
PAX5	Paired box 5	5079	ALL3, BSAP	9	9p13.2	Q02548	167414	May play an important role in B-cell differentiation as well as neural development and spermatogenesis.	Rare Single Gene variant	De novo loss-of-function variants in the PAX5 gene have been identified in two simplex ASD cases (Iossifov et al., 2014; O'Roak et al., 2014).	3	0
PAX6	Paired box 6	5080	AN, AN2, D11S812E, FVH1, MGDA, WAGR	11	11p13	P26367	607108	This gene encodes a homeobox and paired domain-containing protein that binds DNA and functions as a regulator of transcription. Activity of this protein is key in the development of neural tissues, particularly the eye. Mutations in this gene or in the enhancer regions of this gene can cause ocular disorders such as aniridia (OMIM 106210) and Peter's anomaly.	Multigenic CNV	Pax6 heterozygous mutant rats with a spontaneous mutation in the Pax6 gene exhibited abnormalites in social interaction, impairment in rearing activity and in fear-conditioned memory, and abnormal ultrasonic vocalization in female pups (Umeda et al., 2010). Variants affecting PAX6 have been identified in patients presenting with autism, intellectual disability, and additional ocular phenotypes (D…	5	0
PCDH10	protocadherin 10	57575	PCDH19; OL-PCDH; KIAA1400; MGC133344; DKFZP761O2023	4	4q28.3	Q9P2E7	608286	encodes a cadherin-related neuronal receptor thought to play a role in the estab lishment and function of specific cell-cell connections in the brain.	Rare Single Gene variant	Rare variants in the PCDH10 gene have been identified with autism in the HMCA cohort (Morrow et al., 2008).	7	0
PCDH15	Protocadherin-related 15	65217	RP11-449J3.2, CDHR15, DFNB23, USH1F	10	10q21.1	Q96QU1	605514	This gene is a member of the cadherin superfamily. Family members encode integral membrane proteins that mediate calcium-dependent cell-cell adhesion. It plays an essential role in maintenance of normal retinal and cochlear function. Mutations in this gene result in hearing loss and Usher Syndrome Type IF (USH1F) [MIM:602083].	Genetic association	A SNP within the PCDH15 gene showed association in the secondary analyses in a combined AGP GWA sample (Anney et al., 2012).	4	0
PCDH19	protocadherin 19	57526	EFMR	X	Xq22.1	Q8TAB3	300460	A calcium-dependent cell-adhesion protein that is primarily expressed in the brain	Syndromic	Rare mutations in the PCDH19 gene have been identified with autism and schizophrenia (Piton et al., 2011) as well as with epilepsy and mental retardation limited to females (EFMR) and epilepsy alone (several studies for each disease).	16	0
PCDH8	protocadherin 8	5100	ARCADLIN, PAPC	13	13q14.3	O95206	603580	This gene belongs to the protocadherin gene family, a subfamily of the cadherin superfamily. The gene encodes an integral membrane protein that is thought to function in cell adhesion in a CNS-specific manner. Unlike classical cadherins, which are generally encoded by 15-17 exons, this gene includes only 3 exons. Notable is the large first exon encoding the extracellular region, including 6 cadhe…	Rare Single Gene variant	A rare deletion of the PCDH8 gene was found in a patient with PDD-NOS and mild intellectual disability (Leblond et al., 2012).	1	0
PCDH9	protocadherin 9	5101	RP11-335P18.3	13	13q21.32	Q9HC56	603581	encodes a cadherin-related neuronal receptor that localizes to synaptic junction s	Rare Single Gene variant	Rare mutations in the PCDH9 gene have been identified with autism (Marshall et al., 2008). As well, a rare deletion of the PCDH9 gene was found in a patient with PDD-NOS and mild intellectual disability (Leblond et al., 2012).	6	0
PCDHA1	Protocadherin alpha 1	56147	PCDH-ALPHA1	5	5q31.3	Q9Y5I3	606307	PCDHA1 is a member of the protocadherin alpha gene cluster, which is composed of 15 cadherin superfamily genes related to the mouse CNR genes and consists of 13 highly similar and 2 more distantly related coding sequences. These neural cadherin-like cell adhesion proteins are integral plasma membrane proteins that most likely play a critical role in the establishment and function of specific cell…	Rare single gene variant	Five SNPs within PCDHA1 (rs251379, rs1119032, rs17119271, rs155806, and rs17119346) showed significant association with autism in a family-based association study using 14 SNPs within the PCDHA gene cluster in 841 ASD families (574 of which were multiplex) obtained from the Autism Genetic Resource Exchange (AGRE) (Anitha et al., 2012).	3	0
PCDHA10	Protocadherin alpha 10	56139	CNR8, CNRN8, CNRS8, CRNR8, PCDH-ALPHA10	5	5q31.3	Q9Y5I2	606316	PCDHA10 is a member of the protocadherin alpha gene cluster, which is composed of 15 cadherin superfamily genes related to the mouse CNR genes and consists of 13 highly similar and 2 more distantly related coding sequences. These neural cadherin-like cell adhesion proteins are integral plasma membrane proteins that most likely play a critical role in the establishment and function of specific cel…	Rare single gene variant	Five SNPs within PCDHA10 (rs251379, rs1119032, rs17119271, rs155806, and rs17119346) showed significant association with autism in a family-based association study using 14 SNPs within the PCDHA gene cluster in 841 ASD families (574 of which were multiplex) obtained from the Autism Genetic Resource Exchange (AGRE) (Anitha et al., 2012).	3	0
PCDHA11	Protocadherin alpha 11	56138	CNR7, CNRN7, CNRS7, CRNR7, PCDH-ALPHA11	5	5q31.3	Q9Y5I1	606317	PCDHA11 is a member of the protocadherin alpha gene cluster, which is composed of 15 cadherin superfamily genes related to the mouse CNR genes and consists of 13 highly similar and 2 more distantly related coding sequences. These neural cadherin-like cell adhesion proteins are integral plasma membrane proteins that most likely play a critical role in the establishment and function of specific cel…	Rare single gene variant	Five SNPs within PCDHA11 (rs251379, rs1119032, rs17119271, rs155806, and rs17119346) showed significant association with autism in a family-based association study using 14 SNPs within the PCDHA gene cluster in 841 ASD families (574 of which were multiplex) obtained from the Autism Genetic Resource Exchange (AGRE) (Anitha et al., 2012).	4	0
PCDHA12	Protocadherin alpha 12	56137	PCDH-ALPHA12	5	5q31.3	Q9UN75	606318	PCDHA12 is a member of the protocadherin alpha gene cluster, which is composed of 15 cadherin superfamily genes related to the mouse CNR genes and consists of 13 highly similar and 2 more distantly related coding sequences. These neural cadherin-like cell adhesion proteins are integral plasma membrane proteins that most likely play a critical role in the establishment and function of specific cel…	Rare single gene variant	Five SNPs within PCDHA12 (rs251379, rs1119032, rs17119271, rs155806, and rs17119346) showed significant association with autism in a family-based association study using 14 SNPs within the PCDHA gene cluster in 841 ASD families (574 of which were multiplex) obtained from the Autism Genetic Resource Exchange (AGRE) (Anitha et al., 2012).	3	0
PCDHA13	Protocadherin alpha 13	56136	CNR5, CNRN5, CNRS5, CRNR5, PCDH-ALPHA13	5	5q31.3	Q9Y5I0	606319	PCDHA13 is a member of the protocadherin alpha gene cluster, which is composed of 15 cadherin superfamily genes related to the mouse CNR genes and consists of 13 highly similar and 2 more distantly related coding sequences. These neural cadherin-like cell adhesion proteins are integral plasma membrane proteins that most likely play a critical role in the establishment and function of specific cel…	Rare single gene variant	Four SNPs within PCDHA12 (rs1119032, rs17119271, rs155806, and rs17119346) showed significant association with autism in a family-based association study using 14 SNPs within the PCDHA gene cluster in 841 ASD families (574 of which were multiplex) obtained from the Autism Genetic Resource Exchange (AGRE) (Anitha et al., 2012). Furthermore, a de novo deletion in the PCDHA gene cluster was detected…	4	0
PCDHA2	Protocadherin alpha 2	56146	PCDH-ALPHA2	5	5q31.3	Q9Y5H9	606308	PCDHA2 is a member of the protocadherin alpha gene cluster, which is composed of 15 cadherin superfamily genes related to the mouse CNR genes and consists of 13 highly similar and 2 more distantly related coding sequences. These neural cadherin-like cell adhesion proteins are integral plasma membrane proteins that most likely play a critical role in the establishment and function of specific cell…	Rare single gene variant	Five SNPs within PCDHA2 (rs251379, rs1119032, rs17119271, rs155806, and rs17119346) showed significant association with autism in a family-based association study using 14 SNPs within the PCDHA gene cluster in 841 ASD families (574 of which were multiplex) obtained from the Autism Genetic Resource Exchange (AGRE) (Anitha et al., 2012).	4	0
PCDHA3	Protocadherin alpha 3	56145	PCDH-ALPHA3	5	5q31.3	Q9Y5H8	606309	PCDHA3 is a member of the protocadherin alpha gene cluster, which is composed of 15 cadherin superfamily genes related to the mouse CNR genes and consists of 13 highly similar and 2 more distantly related coding sequences. These neural cadherin-like cell adhesion proteins are integral plasma membrane proteins that most likely play a critical role in the establishment and function of specific cell…	Rare single gene variant	Five SNPs within PCDHA3 (rs251379, rs1119032, rs17119271, rs155806, and rs17119346) showed significant association with autism in a family-based association study using 14 SNPs within the PCDHA gene cluster in 841 ASD families (574 of which were multiplex) obtained from the Autism Genetic Resource Exchange (AGRE) (Anitha et al., 2012).	3	0
PCDHA4	Protocadherin alpha 4	56144	CNR1, CNRN1, CRNR1, PCDH-ALPHA4	5	5q31.3	Q9UN74	606310	PCDHA4 is a member of the protocadherin alpha gene cluster, which is composed of 15 cadherin superfamily genes related to the mouse CNR genes and consists of 13 highly similar and 2 more distantly related coding sequences. These neural cadherin-like cell adhesion proteins are integral plasma membrane proteins that most likely play a critical role in the establishment and function of specific cell…	Rare single gene variant	Five SNPs within PCDHA4 (rs251379, rs1119032, rs17119271, rs155806, and rs17119346) showed significant association with autism in a family-based association study using 14 SNPs within the PCDHA gene cluster in 841 ASD families (574 of which were multiplex) obtained from the Autism Genetic Resource Exchange (AGRE) (Anitha et al., 2012).	3	0
PCDHA5	Protocadherin alpha 5	56143	CNR6, CNRN6, CNRS6, CRNR6, PCDH-ALPHA5	5	5q31.3	Q9Y5H7	606311	PCDHA5 is a member of the protocadherin alpha gene cluster, which is composed of 15 cadherin superfamily genes related to the mouse CNR genes and consists of 13 highly similar and 2 more distantly related coding sequences. These neural cadherin-like cell adhesion proteins are integral plasma membrane proteins that most likely play a critical role in the establishment and function of specific cell…	Rare single gene variant	Five SNPs within PCDHA5 (rs251379, rs1119032, rs17119271, rs155806, and rs17119346) showed significant association with autism in a family-based association study using 14 SNPs within the PCDHA gene cluster in 841 ASD families (574 of which were multiplex) obtained from the Autism Genetic Resource Exchange (AGRE) (Anitha et al., 2012).	5	0
PCDHA6	Protocadherin alpha 6	56142	CNR2, CNRN2, CNRS2, CRNR2, PCDH-ALPHA6	5	5q31.3	Q9UN73	606312	PCDHA6 is a member of the protocadherin alpha gene cluster, which is composed of 15 cadherin superfamily genes related to the mouse CNR genes and consists of 13 highly similar and 2 more distantly related coding sequences. These neural cadherin-like cell adhesion proteins are integral plasma membrane proteins that most likely play a critical role in the establishment and function of specific cell…	Rare single gene variant	Five SNPs within PCDHA6 (rs251379, rs1119032, rs17119271, rs155806, and rs17119346) showed significant association with autism in a family-based association study using 14 SNPs within the PCDHA gene cluster in 841 ASD families (574 of which were multiplex) obtained from the Autism Genetic Resource Exchange (AGRE) (Anitha et al., 2012).	3	0
PCDHA7	Protocadherin alpha 7	56141	CNR4, CNRN4, CNRS4, CRNR4, PCDH-ALPHA7	5	5q31.3	Q9UN72	606313	PCDHA7 is a member of the protocadherin alpha gene cluster, which is composed of 15 cadherin superfamily genes related to the mouse CNR genes and consists of 13 highly similar and 2 more distantly related coding sequences. These neural cadherin-like cell adhesion proteins are integral plasma membrane proteins that most likely play a critical role in the establishment and function of specific cell…	Rare single gene variant	Five SNPs within PCDHA7 (rs251379, rs1119032, rs17119271, rs155806, and rs17119346) showed significant association with autism in a family-based association study using 14 SNPs within the PCDHA gene cluster in 841 ASD families (574 of which were multiplex) obtained from the Autism Genetic Resource Exchange (AGRE) (Anitha et al., 2012).	3	0
PCDHA8	Protocadherin alpha 8	56140	PCDH-ALPHA8	5	5q31.3	Q9Y5H6	606314	PCDHA8 is a member of the protocadherin alpha gene cluster, which is composed of 15 cadherin superfamily genes related to the mouse CNR genes and consists of 13 highly similar and 2 more distantly related coding sequences. These neural cadherin-like cell adhesion proteins are integral plasma membrane proteins that most likely play a critical role in the establishment and function of specific cell…	Rare single gene variant	Five SNPs within PCDHA8 (rs251379, rs1119032, rs17119271, rs155806, and rs17119346) showed significant association with autism in a family-based association study using 14 SNPs within the PCDHA gene cluster in 841 ASD families (574 of which were multiplex) obtained from the Autism Genetic Resource Exchange (AGRE) (Anitha et al., 2012).	3	0
PCDHA9	Protocadherin alpha 9	9752	PCDH-ALPHA9	5	5q31.3	Q9Y5H5	606315	PCDHA9 is a member of the protocadherin alpha gene cluster, which is composed of 15 cadherin superfamily genes related to the mouse CNR genes and consists of 13 highly similar and 2 more distantly related coding sequences. These neural cadherin-like cell adhesion proteins are integral plasma membrane proteins that most likely play a critical role in the establishment and function of specific cell…	Rare single gene variant	Five SNPs within PCDHA9 (rs251379, rs1119032, rs17119271, rs155806, and rs17119346) showed significant association with autism in a family-based association study using 14 SNPs within the PCDHA gene cluster in 841 ASD families (574 of which were multiplex) obtained from the Autism Genetic Resource Exchange (AGRE) (Anitha et al., 2012).	4	0
PCDHAC1	Protocadherin alpha subfamily C, 1	56135	PCDH-ALPHA-C1	5	5q31.3	Q9H158	606320	PCDHAC1 is a member of the protocadherin alpha gene cluster, which is composed of 15 cadherin superfamily genes related to the mouse CNR genes and consists of 13 highly similar and 2 more distantly related coding sequences. These neural cadherin-like cell adhesion proteins are integral plasma membrane proteins that most likely play a critical role in the establishment and function of specific cel…	Genetic association	Three SNPs within PCDHAC1 (rs17119271, rs155806, and rs17119346) showed significant association with autism in a family-based association study using 14 SNPs within the PCDHA gene cluster in 841 ASD families (574 of which were multiplex) obtained from the Autism Genetic Resource Exchange (AGRE) (Anitha et al., 2012).	2	0
PCDHAC2	Protocadherin alpha subfamily C, 2	56134	PCDH-ALPHA-C2	5	5q31.3	Q9Y5I4	606321	PCDHAC2 is a member of the protocadherin alpha gene cluster, which is composed of 15 cadherin superfamily genes related to the mouse CNR genes and consists of 13 highly similar and 2 more distantly related coding sequences. These neural cadherin-like cell adhesion proteins are integral plasma membrane proteins that most likely play a critical role in the establishment and function of specific cel…	Genetic association	Two SNPs within PCDHAC2 (rs155806 and rs17119346) showed significant association with autism in a family-based association study using 14 SNPs within the PCDHA gene cluster in 841 ASD families (574 of which were multiplex) obtained from the Autism Genetic Resource Exchange (AGRE) (Anitha et al., 2012).	3	0
PCDHGA11	protocadherin gamma subfamily A, 11	56105	PCDH-GAMMA-A11	5	5q31.3	Q9Y5H2	606298	Potential calcium-dependent cell-adhesion protein. May be involved in the establishment and maintenance of specific neuronal connections in the brain.	Rare Single Gene variant	A rare mutation in the PCDHGA11 gene has been identified in an individual with ASD (Sato et al., 2012).	1	0
PDE1C	phosphodiesterase 1C, calmodulin-dependent 70kDa	5137	Hcam3	7	7p14.3	Q14123	602987	Cyclic nucleotide phosphodiesterases (PDEs) catalyze hydrolysis of the cyclic nucleotides cAMP and cGMP to the corresponding nucleoside 5-prime-monophosphates. Members of the PDE1 family, such as PDE1C, are calmodulin-dependent PDEs (CaM-PDEs) that are stimulated by a calcium-calmodulin complex.	Rare Single Gene variant	A rare mutation in the PDE1C gene has been identified in a patient with autism (Vaags et al., 2012).	1	0
PDE4A	phosphodiesterase 4A, cAMP-specific	5141	DPDE2, PDE4, PDE46	19	19p13.2	P27815	600126	The protein encoded by this gene belongs to the cyclic nucleotide phosphodiesterase (PDE) family, and PDE4 subfamily. This PDE hydrolyzes the second messenger, cAMP, which is a regulator and mediator of a number of cellular responses to extracellular signals. Thus, by regulating the cellular concentration of cAMP, this protein plays a key role in many important physiological processes. Alternativ…	Functional	A study found significant changes in PDE4A expression in the superior frontal cortex and cerebellum of subjects with autism (Braun et al., 2007).	2	0
PDE4B	phosphodiesterase 4B, cAMP-specific	5142	RP5-876C12.1, DPDE4, PDE4B5, PDEIVB	1	1p31.3	Q07343	600127	The protein encoded by this gene belongs to the cyclic nucleotide phosphodiesterase (PDE) family, and PDE4 subfamily. The PDEs regulate the cellular concentrations of cyclic nucleotides and thereby play a role in signal transduction. This gene encodes a protein that specifically hydrolyzes cAMP. Altered activity of this protein has been associated with schizophrenia and bipolar affective disorder…	Functional	A study found significant changes in PDE4B expression in the superior frontal cortex and cerebellum of subjects with autism (Braun et al., 2007). Recently, a de novo synonymous variant in this gene was identified in an ASD proband from the Simons Simplex Collection (Iossifov et al., 2012).	4	0
PDZD4	PDZ domain containing 4	57595	LU1; PDZK4; PDZRN4L	X	Xq28	Q76G19	300634	Expressed inthe brain	Rare Single Gene variant	Rare mutations in the PDZD4 gene have been identified with autism (Piton et al., 2011).	3	0
PECR	peroxisomal trans-2-enoyl-CoA reductase	55825	PRO1004, DCRRP, HPDHASE, HSA250303, PVIARL, SDR29C1, TERP	2	2q35	Q9BY49	605843	This enzyme participates in chain elongation of fatty acids and has no 2,4-dienoyl-CoA reductase activity.	Rare Single Gene variant	A rare mutation in the PECR gene has been identified with ASD (Najmabadi et al., 2011).	2	0
PER1	period homolog 1 (Drosophila)	5187	PER, hPER, RIGUI, MGC88021	17	17p13.1	O15534	602260	This gene is a member of the Period family of genes and is expressed in a circad ian pattern in the suprachiasmatic nucleus, the primary circadian pacemaker in t he mammalian brain.	Genetic Association	Genetic association has been found between the PER1 gene and autism in an AGRE cohort (Nicholas et al., 2007). In addition, rare mutations in the PER1 gene have been identified in individuals with ASD (Neale et al., 2012).	5	0
PEX7	peroxisomal biogenesis factor 7	5191	RP11-55K22.6, PTS2R, RCDP1, RD	6	6q23.3	O00628	601757	This gene encodes the cytosolic receptor for the set of peroxisomal matrix enzymes targeted to the organelle by the peroxisome targeting signal 2 (PTS2). Defects in this gene cause peroxisome biogenesis disorders (PBDs), which are characterized by multiple defects in peroxisome function.	Genetic Association	Genetic association has been found between the PEX7 gene and ASD in a Korean population cohort (Ro et al., 2012). More recently, a homozygous missense variant in the PEX7 gene was identified in three affected children born to consanguineous parents from a multiplex ASD pedigree; this variant was heterozygous in both parents and in three unaffected children.(Yu et al., 2013).	3	0
PHF2	PHD finger protein 2	5253	CENP-35, GRC5, JHDM1E	9	9q22.31	O75151	604351	Lysine demethylase that demethylates both histones and non-histone proteins. PHD finger genes are thought to belong to a diverse group of transcriptional regulators possibly affecting eukaryotic gene expression by influencing chromatin structure.	Rare single gene variant	Two de novo loss-of-function variants in the PHF2 gene have been identified in ASD probands from the Simons Simplex Collection (refs).	3	0
PHF8	PHD finger protein 8	23133	RP13-444K19.2, JHDM1F, MRXSSD, ZNF422	X	Xp11.22	Q9UPP1	300560	The protein encoded by this gene is a histone lysine demethylase that preferentially acts on histones in the monomethyl or dimethyl states and plays a key role cell cycle progression, rDNA transcription and brain development. Defects in PHF8 are the cause of mental retardation syndromic X-linked Siderius type (MRXSSD) [MIM:300263], a disorder characterized by mild to borderline mental retardation…	Syndromic	An in-frame deletion variant in PHF8 was found to segregate with high-functioning autism without other clinical features in a multiplex ASD family (Nava et al., 2012).	6	0
PHRF1	PHD and ring finger domains 1??	57661	PPP1R125, RNF221	11	11p15.5	Q9P1Y6	611780		Rare single gene variant	Three de novo missense variants in the PHRF1 gene were identified in simplex ASD probands, with no de novo events in this gene observed in 1,786 unaffected siblings from the Simons Simplex Collection (P=0.20) (De Rubeis et al., 2014; Iossifov et al., 2014; Krumm et al., 2015).	4	0
PIK3CG	phosphoinositide-3-kinase, catalytic, gamma polypeptide	5294	PI3K, PIK3, PI3CG, PI3Kgamma	7	7q22.3	P48736	601232	The encoded protein has phosphatidylinositol 3-kinase activity.	Genetic Association	Genetic association has been found between the PIK3CG gene and autism in an AGRE cohort (Serajee et al., 2003).	4	0
PIK3R2	Phosphoinositide-3-kinase, regulatory subunit 2 (beta)	5296	MPPH, P85B, p85, p85-BETA	19	19p13.11	O00459	603157	The protein encoded by this gene is a regulatory component of phosphatidylinositol 3-kinase (PI3K), a lipid kinase that phosphorylates phosphatidylinositol and similar compounds, creating second messengers important in growth signaling pathways. Mutations in this gene are associated with megalencephaly-polymicrogyria-polydactyly-hydrocephalus syndrome (MPPH)[MIM:603387], a syndrome characterized …	Syndromic	Exome sequencing of families with megalencephaly-polymicrogyria-polydactyly-hydrocephalus syndrome (MPPH) identified a recurrent missense variant in the PIK3R2 gene in 11 unrelated families; in one of these families, an affected male sibling was also diagnosed with Asperger syndrome, while one of two affected female siblings also had Asperger-like features (Riviere et al., 2012).	2	0
PINX1	PIN2/TERF1 interacting, telomerase inhibitor 1	54984	LPTL; LPTS	8	8p23.1	Q96BK5	606505	The encoded protein is inhibitor of telomerase activity	Rare Single Gene variant	Rare variants in the PINX1 gene have been identified in individuals with ASD (Pinto et al., 2010).	5	0
PITX1	paired-like homeodomain 1	5307	BFT; POTX; PTX1	5	5q31.1	P78337.2	602149	Transcription factor	Genetic Association	Genetic association has been found between the PITX1 gene and autism in an AGRE cohort (Philippi et al., 2007).	6	0
PLAUR	Plasminogen activator, urokinase receptor	5329	CD87, U-PAR, UPAR, URKR	19	19q13.31	Q03405	173391	This gene encodes the receptor for urokinase plasminogen activator and, given its role in localizing and promoting plasmin formation, likely influences many normal and pathological processes related to cell-surface plasminogen activation and localized degradation of the extracellular matrix. PLAUR is expressed in neurons of the rolandic area of the brain (at protein level).	Genetic association	The PLAUR promoter variant rs344781 T allele was associated with ASD by both family-based association tests (P=0.006) and case-control analyses (P=0.007) in an association study of genes encoding proteins that regulate MET expression and activity in 664 families (2,712 individuals including 1,228 with ASD) and 312 unrelated controls (Campbell et al., 2008).	1	0
PLCB1	phospholipase C, beta 1 (phosphoinositide-specific)	23236	RP4-654A7.1, EIEE12, PI-PLC, PLC-154, PLC-I, PLC154, PLCB1A, PLCB1B	20	20p12.3	Q9NQ66	607120	The protein encoded by this gene catalyzes the formation of inositol 1,4,5-trisphosphate and diacylglycerol from phosphatidylinositol 4,5-bisphosphate. This reaction uses calcium as a cofactor and plays an important role in the intracellular transduction of many extracellular signals. This gene is activated by two G-protein alpha subunits, alpha-q and alpha-11. Two transcript variants encoding di…	Rare Single Gene variant	A rare deletion of the PLCB1 gene was found in an individual with ASD (Christian et al., 2008). Biallelic loss-of-function variants in this gene have also been identified in individuals with early-onset epileptic encephalopathy (Kurian et al., 2010; Poduri et al., 2012; Ngoh et al., 2014).	7	0
PLCD1	phospholipase C, delta 1	5333	NDNC3, PLC-III	3	3p22.2	P51178	602142	Mediates production of second messenger molecules DAG and IP3. Essential for trophoblast and placental development	Rare Single Gene variant	Rare mutations in the PLCD1 gene have been identified with autism (O'Roak et al., 2011).	9	0
PLN	phospholamban	5350	RP3-509L4.2, CMD1P, CMH18, PLB	6	6q22.31	P26678	172405	The encoded protein is an inhibitor of cardiac muscle sarcoplasmic reticulum Ca (2+)-ATPase in the unphosphorylated state, but inhibition is relieved upon phosp horylation of the protein.	Rare Single Gene variant	Rare mutations in the PLN gene have been identified with autism (Marshall et al., 2008).	4	0
PLXNA4	Plexin A4	91584	tcag7.1291, FAYV2820, PLEXA4, PLXNA4A, PLXNA4B, PRO34003	7	7q32.3	Q9HCM2	604280	Coreceptor for SEMA3A. Necessary for signaling by class 3 semaphorins and subsequent remodeling of the cytoskeleton. Plays a role in axon guidance in the developing nervous system.	Functional	Two novel overlapping CNVs involving the PLXNA4 gene were identified in unrelated ASD cases (Prasad et al., 2012).	3	0
POGZ	Pogo transposable element with ZNF domain	23126	RP11-806J18.2, KIAA0461, MGC71543, SUHW5, ZNF280E, ZNF635, ZNF635m	1	1q21.3	Q7Z3K3	614787	The protein encoded by this gene appears to be a zinc finger protein containing a transposase domain at the C-terminus. This protein was found to interact with the transcription factor SP1 in a yeast two-hybrid system. Plays a role in mitotic cell cycle progression and is involved in kinetochore assembly and mitotic sister chromatid cohesion. Probably through its association with CBX5 plays a rol…	Rare single gene variant	De novo variants in the POGZ gene was been identified in autistic probands in two separate reports (Neale et al., 2012; Iossifov et al., 2012).	17	0
POMGNT1	Protein O-linked mannose beta1,2-N-acetylglucosaminyltransferase	55624	RP11-322N21.3, GNTI.2, GnT I.2, LGMD2O, MDDGA3, MDDGB3, MDDGC3, MEB, MGAT1.2, gnT-I.2	1	1p34.1	Q8WZA1	606822	The protein encoded by this gene is a type II transmembrane protein that resides in the golgi and participates in O-mannosyl glycosylation. Defects in POMGNT1 are the cause of muscular dystrophy-dystroglycanopathy congenital with brain and eye anomalies type A3 (MDDGA3) [MIM:253280], muscular dystrophy-dystroglycanopathy congenital with mental retardation type B3 (MDDGB3) [MIM:613151], and muscul…	Syndromic	A homozygous missense variant in the POMGNT1 gene was identifed in a male ASD proband born to consanguineous parents (Yu et al., 2013); additional homozygous variants in the POMGNT1 gene had previously been identified in patients with muscle-eye-brain disease (MEB, OMIM 253280) who also presented with severe autistic features (Hehr et al., 2007).	2	0
PON1	paraoxonase 1	5444	ESA, PON	7	7q21.3	P27169	168820	The encoded protein hydrolyzes a broad spectrum of organophosphate substrates and a number of aromatic carboxylic acid esters.	Genetic Association	Genetic association has been found between the PON1 gene and autism in the Caucasian-American population (D'Amelio et al., 2005).	5	0
POT1	Protection of telomeres 1 homolog (S. pombe)	25913	HPOT1	7	7q31.33	Q9NUX5	606478	Component of the telomerase ribonucleoprotein (RNP) complex that is essential for the replication of chromosome termini.	Rare single gene variant	A novel recurrent duplication involving the POT1 gene was identified in two unrelated ASD cases (Prasad et al., 2012).	1	0
POU3F2	POU class 3 homeobox 2	5454	BRN2, N-Oct3, OCT7, OTF-7, OTF7, POUF3, brn-2, oct-7	6	6q16.1	P20265	600494	This gene encodes a member of the POU-III class of neural transcription factors. The encoded protein is involved in neuronal differentiation and enhances the activation of corticotropin-releasing hormone regulated genes.	Functional	Mice heterozygous for POU3F2 (Brn2+/- mice) were shown to display deficits in social behavior and increased repetitive behavior (marble burying) (Belinson et al., 2016). Small 6q16.1 deletions encompassing POU3F2 segregated with a disorder of variable developmental delay, intellectual disability, behavioral problems, and susceptibility to obesity and hyperphagia in six families (Kasher et al., 20…	2	0
PPFIA1	Protein tyrosine phosphatase, receptor type, f polypeptide (PTPRF), interacting protein (liprin), alpha 1	8500	LIP.1, LIP1, LIPRIN	11	11q13.3	Q13136	611054	The protein encoded by this gene is a member of the LAR protein-tyrosine phosphatase-interacting protein (liprin) family. Liprins interact with members of LAR family of transmembrane protein tyrosine phosphatases, which are known to be important for axon guidance and mammary gland development. This protein binds to the intracellular membrane-distal phosphatase domain of tyrosine phosphatase LAR, …	Rare single gene variant	A de novo complex chromosomal rearrangement with breakpoints disrupting the intronic sequence of the RAB19, PPFIA1, and SHANK2 genes was identified in a 3.5-year-old male patient with moderate ID, speech delay, autistic behavior, and facial dysmorphism (Schluth-Bolard et al., 2013).	2	0
PPP1R1B	Protein phosphatase 1, regulatory (inhibitor) subunit 1B	84152	DARPP-32, DARPP32, FLJ20940	17	17q12	Q9UD71	604399	Inhibitor of protein-phosphatase 1. This gene encodes a bifunctional signal transduction molecule. Dopaminergic and glutamatergic receptor stimulation regulates its phosphorylation and function as a kinase or phosphatase inhibitor.	Genetic association	Case-control and family-based association analysis of the PPP1R1B gene in a cohort of 112 male-only affected sib-pair ASD families and a comparison cohort of 443 controls revealed an increased frequency of the rs1495099 CC (p=0.002), rs907094 (p=0.028), and rs3764352 GG (p=0.025) genotypes in affected males compared to the comparison group (Hettinger et al., 2012). Family-based association tests …	1	0
PPP1R3F	protein phosphatase 1, regulatory (inhibitor) subunit 3F	89801	HB2E	X	Xp11.23	Q6ZSY5		Regulatory subunit of type-1 protein phosphatase	Rare Single Gene variant	Rare mutations in the PPP1R3F gene have been identified with autism (Piton et al., 2011).	3	0
PPP2R1B	protein phosphatase 2 regulatory subunit A, beta	5519	PP2A-Abeta, PR65B	11	11q23.1	P30154	603113	This gene encodes for the PR65 subunit of protein phosphatase 2A, which serves as a scaffolding molecule to coordinate the assembly of the catalytic subunit and a variable regulatory B subunit.	Rare single gene variant	Two de novo variants (a missense variant and a synonymous variant predicted in PMID 26938441 to affect splicing regulation by altering an exonic splicing regulator) were observed in the PPP2R1B gene in ASD probands (Sanders et al., 2012; Fromer et al., 2014). Evaluation of the statistical significance of observing multiple functional de novo variants in this gene, taking into account gene length …	3	0
PPP2R5D	Protein phosphatase 2, regulatory subunit B', delta	5528	B56D, MRD35	6	6p21.1	Q14738	601646	This gene encodes a delta isoform of the regulatory subunit B56 subfamily and belongs to the phosphatase 2A regulatory subunit B family, which might modulate substrate selectivity and catalytic activity of protein phosphatase 2A, which is one of the four major Ser/Thr phosphatases and has been implicated in the negative control of cell growth and division.	Rare single gene variant	Four de novo missense variants in the PPP2R5D gene were identified in seven unrelated patients with developmental delay/intellectual disability; five of these patients also presented with ASD (Shang et al., 2015). Two of the de novo PPP2R5D missense variants that were found in ASD cases in this report (p.Glu198Lys and p.Glu200Lys) have been previously identified in patients with intellectual disa…	5	0
PREX1	Phosphatidylinositol-3,4,5-trisphosphate-dependent Rac exchange factor 1??	57580	P-REX1	20	20q13.13	Q8TCU6	606905	The protein encoded by this gene acts as a guanine nucleotide exchange factor for the RHO family of small GTP-binding proteins (RACs). It has been shown to bind to and activate RAC1 by exchanging bound GDP for free GTP. The encoded protein, which is found mainly in the cytoplasm, is activated by phosphatidylinositol-3,4,5-trisphosphate and the beta-gamma subunits of heterotrimeric G proteins.??	Genetic association/Rare single gene variant/Functional	Common genetic variants and rare deletions in the PREX1 gene were found to associate with autism in a Han Chinese cohort; PREX1 mRNA levels were also significantly lower in peripheral blood cells from autistic individuals compared to controls (Li et al., 2015). In the same report, genetic deletion or knockdown of PREX1 in the CA1 region of the hippocampus in mice resulted in autism-like social be…	1	0
PRICKLE1	Prickle homolog 1 (Drosophila)	144165	EPM1B, RILP	12	12q12	Q96MT3	608500	This gene encodes a nuclear receptor that may be a negative regulator of the Wnt/beta-catenin signaling pathway and is involved in the planar cell polarity pathway that controls convergent extension during gastrulation and neural tube closure.. Defects in this gene are associated with epilepsy, progressive myoclonic 1B (EPM1B) [MIM:612437] and neural tube defects (NTD) [MIM:182940].	Syndromic	Prickle1 +/- mice were shown to exhibit ASD-like behaviors, including altered social behaviors and disrupted circadian rhythms; PRICKLE1 was also shown to interact with Synapsin-1a, a gene product of the ASD-associated gene SYN1 (Paemka et al., 2013).	4	0
PRICKLE2	Prickle homolog 2 (Drosophila)	166336	EPM5	3	3p14.1	Q7Z3G6	608501	This gene encodes a homolog of Drosophila prickle. The exact function of this gene is not known, however, studies in mice suggest that it may be involved in seizure prevention. Defects in PRICKLE2 are the cause of progressive myoclonic epilepsy type 5 (EPM5)??[MIM:613832], a neurodegenerative disorder characterized by myoclonic seizures and variable neurologic symptoms including cognitive decline…	Rare single gene variant/multigenic CNV	Mice with disruption in Prickle2 display behavioral abnormalities including altered social interaction, learning abnormalities and behavioral inflexibility. Prickle2 disruption in mouse hippocampal neurons led to reductions in dendrite branching, synapse number and PSD size. Consistent with these findings, Prickle2 null neurons show decreased frequency and size of spontaneous miniature synaptic c…	3	0
PRKCB	protein kinase C, beta	5579	PKC-beta, PKCB, PRKCB1, PRKCB2	16	16p12.2-p12.1	P05771	176970	The encoded protein is a member of the PKC family (serine- and threonine-specific protein kinases that can be activated by calcium and second messenger diacylglycerol). This protein kinase has been reported to be involved in many different cellular functions, such as B cell activation, apoptosis induction, endothelial cell proliferation, and intestinal sugar absorption.	Genetic Association	Genetic association has been found between the PRKCB1 gene and autism in the AGRE cohort (Philippi et al., 2005). However, no association was found between PRKCB1 and autism in the Irish population.	4	0
PRKD1	Protein kinase D1	5587	PKC-MU, PKCM, PKD, PRKCM	14	14q12	Q15139	605435	PRKD1 is a serine/threonine kinase that regulates a variety of cellular functions, including membrane receptor signaling, transport at the Golgi, protection from oxidative stress at the mitochondria, gene transcription, and regulation of cell shape, motility, and adhesion. In neurons, PRKD1 plays an important role in neuronal polarity by regulating the biogenesis of TGN-derived dendritic vesicles…	Syndromic	Three patients with atypical Rett syndrome were found to have a de novo 14q12 deletion that included the PRKD1 gene, but not the neighboring FOXG1 gene (Ellaway et al., 2012). Gene expression analysis demonstrated a decrease in both FOXG1 and PRKD1 mRNA expression levels in two of these patients. However, no pathogenic mutations in PRKD1 were identified following screening of an additional 32 pat…	4	0
PRKDC	protein kinase, DNA-activated, catalytic polypeptide	5591	DNA-PKcs, DNAPK, DNPK1, HYRC, HYRC1, IMD26, XRCC7, p350	8	8q11.21	P78527	600899	This gene encodes the catalytic subunit of the DNA-dependent protein kinase (DNA-PK) and functions with the Ku70/Ku80 heterodimer protein in DNA double strand break repair and recombination. Homozygous or compound heterozygous mutations in the PRKDC gene are responsible for immunodeficiency 26, with or without neurologic abnormalities (IMD26; OMIM 615966)	Syndromic	SCID mice, which are homozygous for the severe combined immune deficiency (SCID) spontaneous mutation Prkdcscid, were shown to exhibit social deficits and hyper-connectivity between mutiple brain regions that could be rescued by repopulation of the adaptive immune system (Filiano et al., 2016). Three novel de novo predicted damaging missense variants in PRKDC were observed in ASD probands from th…	3	0
PRODH	Proline dehydrogenase (oxidase) 1	5625	HSPOX2, PIG6, POX1, PRODH2, TP53I6,??PRODH	22	22q11.21	O43272	606810	This gene encodes a mitochondrial protein that catalyzes the first step in proline degradation. Mutations in this gene are associated with hyperprolinemia type 1 [MIM:239500] and susceptibility to schizophrenia 4 (SCZD4) [MIM:600850]. This gene is located on chromosome 22q11.21, a region which has also been associated with the contiguous gene deletion syndromes, DiGeorge and CATCH22.	Syndromic	Patients with hyperprolinemia type I caused by biallelic PRODH mutations have been shown to exhibit early onset and severe neurological features including autistic features (Afenjar et al., 2007).	5	1
PRSS38	Protease, serine, 38	339501	MPN2	1	1q42.13	A1L453		A member of the peptidase S1 family; thought to be secreted	Genetic association	In a genome-wide association study of 2165 participants from the Autism Genetic Resource Exchange (AGRE) performed to examine associations between genomic loci and endophenotypes associated with ASDs, it was shown that one item (functional play with objects") on the Autism Diagnostic Observation Schedule (ADOS) reached genome-wide significance below the 5.0??????10???08 threshold	and associated with the PRSS38 gene (Connolly et al.	2012)."
PRUNE2	prune homolog 2 (Drosophila)	158471	RP11-214N16.3, A214N16.3, BMCC1, BNIPXL, C9orf65, KIAA0367, RP11-58J3.2, bA214N16.3	9	9q21.2	Q8WUY3	610691	May play an important role in regulating differentiation, survival and aggressiveness of tumor cells.	Rare Single Gene variant	A rare mutation in the PRUNE2 gene has been identified in a patient with ASD (Vaags et al., 2012).	6	0
PSD3	pleckstrin and Sec7 domain containing 3	23362	EFA6R, HCA67	8	8p22	Q9NYI0	614440	This protein is a guanine nucleotide exchange factor for ARF6.	Rare Single Gene variant	Rare mutations involving the PSD3 gene have been identified in individuals with ASD (Pinto et al., 2010).	4	0
PSMD10	proteasome (prosome, macropain) 26S subunit, non-ATPase, 10	5716	gankyrin, p28	X	Xq22.3	O75832	603480	This gene encodes a non-ATPase proteasome subunit of the 19S regulator involved in protein degradation	Rare Single Gene variant	Rare mutations in the PSMD10 gene have been identified with autism (Piton et al., 2011).	6	0
PTCHD1	patched domain containing 1	139411	FLJ30296; MGC149798; PTCHD1	X	Xp22.11	Q96NR3	300828	PTCHD1 is suggested to be a transmembrane protein containing a patched-related domain with twelve transmembrane helices, highly related to the Hedgehog (Hh) receptors PATCHED1 (PTCH1) and PTCH2 as well as to Niemann-Pick Type C1 protein (NPC1).	Rare Single Gene variant	Several studies have found rare single gene mutations, including deletions and missense mutations, in the PTCHD1 gene that have associations with autism. For example, Marshall et al. (2008) found a 160kb deletion that results in a null mutation for the PTCHD1 gene.	10	1
PTEN	phosphatase and tensin homolog (mutated in multiple advanced cancers 1)	5728	BZS, MHAM, TEP1, MMAC1, PTEN1, MGC11227	10	10q23.31	P60484	601728	The protein encoded this gene is a phosphatidylinositol-3,4,5-trisphosphate 3-phosphatase. It contains a tensin like domain as well as a catalytic domain similar to that of the dual specificity protein tyrosine phosphatases.	Syndromic	Several studies have found rare single gene variations in the PTEN gene that have associations with autism, including syndromic associations such as Cowden syndrome (Goffin et al., 2001), where a subpopulation of individuals with the syndrome develop autism.	40	2
PTGER3	Prostaglandin E receptor 3 (subtype EP3)	5733	RP5-952N6.2, EP3, EP3-I, EP3-II, EP3-III, EP3-IV, EP3e, PGE2-R	1	1p31.1	P43115	176806	Receptor for prostaglandin E2 (PGE2); the EP3 receptor may be involved in inhibition of gastric acid secretion, modulation of neurotransmitter release in central and peripheral neurons, inhibition of sodium and water reabsorption in kidney tubulus and contraction in uterine smooth muscle. The activity of this receptor can couple to both the inhibition of adenylate cyclase mediated by G-I proteins…	Rare single gene variant	A homozygous deletion affecting the PTGER3 gene was identified in a female patient with ASD and moderate ID; both parents were heterozygous for the deletion (Nava et al., 2013).	1	0
PTGS2	prostaglandin-endoperoxide synthase 2 (prostaglandin G/H synthase and cyclooxyge nase)	5743	COX2, COX-2, PHS-2, PGG/HS, PGHS-2, hCox-2	1	1q31.1	P35354	600262	The encoded protein is a key enzyme for prostaglandin synthesis. It has prostagl andin-endoperoxide synthase activity.	Genetic Association	Genetic association has been found between the PTGS2 gene and autism in a Korean population cohort (Yoo et al., 2008).	5	0
PTK7	Protein tyrosine kinase 7 (inactive)??	5754	CCK-4, CCK4	6	6p21.1	Q13308	601890	This gene encodes a member of the receptor protein tyrosine kinase family of proteins that transduce extracellular signals across the cell membrane. The encoded protein lacks detectable catalytic tyrosine kinase activity, is involved in the Wnt signaling pathway and plays a role in multiple cellular processes including polarity and adhesion.	Rare single gene variant	This gene was identified by TADA (transmission and de novo association) analysis of a combined dataset from the Simons Simplex Collection (SSC) and the Autism Sequencing Consortium (ASC) as a gene strongly enriched for variants likely to affect ASD risk with a false discovery rate (FDR) of <0.1 (Sanders et al., 2015); among the variants identified in this gene was one de novo loss-of-function (Lo…	3	0
PTPN11	protein tyrosine phosphatase, non-receptor type 11	5781	BPTP3, CFC, MGC14433, NS1, PTP-1D, PTP2C, SH-PTP2, SH-PTP3, SHP2	12	12q24.13	Q06124	176876	The protein encoded by this gene is a member of the protein tyrosine phosphatase (PTP) family. This PTP contains two tandem Src homology-2 domains, which function as phospho-tyrosine binding domains and mediate the interaction of this PTP with its substrates. This PTP is widely expressed in most tissues and plays a regulatory role in various cell signaling events that are important for a diversit…	Syndromic	This gene has been associated with syndromic autism, where a subpopulation of individuals with a given syndrome develop autism. In particular, rare mutations of the PTPN11 gene have been identified with Noonan syndrome (Tartaglia et al., 2001).	7	0
PTPRB	Protein Tyrosine Phosphatase, Receptor Type, B	5787	PTPB; HPTPB; VEPTP; HPTP-BETA; R-PTP-BETA	12	12q15	P23467	176882	A member of the protein tyrosine phosphatase (PTP) family. This PTP belongs to receptor type PTP. The extracellular region of this PTP is composed of multiple fibronectin type_III repeats, which was shown to interact with neuronal receptor and cell adhesion molecules, such as contactin and tenascin C. The functions of the interaction partners of this protein implicate roles in cell adhesion, neur…	Genetic association	The same diplotype comprising three SNPs (rs6102794, rs6072694 and rs6102795) was implicated in both independent populations (stages) (Wittkowski et al., 2014).	2	0
PTPRC	protein tyrosine phosphatase, receptor type, C	5788	LCA; LY5; B220; CD45; T200; CD45R; GP180	1	1q31.3-q32.1	P08575	151460	The encoded protein is a member of the protein tyrosine phosphatase (PTP) family that is an essential regulator of T- and B-cell antigen receptor signaling	Genetic Association	Rare variants in the PTPRC gene have been identified with autism (Pinto et al., 2010). In addition, genetic association has been found between PTPRC and multiple sclerosis in the German population (Jacobsen et al., 2000).	8	0
PTPRT	protein tyrosine phosphatase, receptor type, T	11122	RP5-1121H13.2, RPTPrho	20	20q12-q13.11	O14522	608712	The protein encoded by this gene is a member of the protein tyrosine phosphatase (PTP) family. This PTP possesses an extracellular region, a single transmembrane region, and two tandem intracellular catalytic domains, and thus represents a receptor-type PTP. The extracellular region contains a meprin-A5 antigen-PTP (MAM) domain, Ig-like and fibronectin type III-like repeats. The protein domain st…	Rare Single Gene variant	A rare duplication of the PTPRT gene was found in an individual with ASD (Christian et al., 2008).	8	0
PVALB	Parvalbumin	5816	D22S749	22	22q12.3	P20472	168890	The protein encoded by this gene is a high affinity calcium ion-binding protein that is structurally and functionally similar to calmodulin and troponin C. The encoded protein is thought to be involved in muscle relaxation.??	Functional	Parvalbumin knockout mice were found to display behavioral phenotypes with relevance to all three core symptoms present in human ASD patients (abnormal reciprocal social interactions, impairments in communication and repetitive and stereotyped patterns of behavior), as well as several signs of ASD-associated comorbidities, such as reduced pain sensitivity and startle responses (Wohr et al., 2015).	1	0
PXDN	Peroxidasin homolog (Drosophila)	7837	D2S448, D2S448E, MG50, PRG2, PXN, VPO	2	2p25.3	Q92626	605158	Displays low peroxidase activity and is likely to participate in H2O2??metabolism and peroxidative reactions in the cardiovascular system and plays a role in extracellular matrix formation. Homozygous mutations in PXDN have been reported in two consanguineous Pakistani families with congenital cataract-microcornea with mild to moderate corneal opacity and in a consanguineous Cambodian family with…	Multigenic CNV	A germline mosiac duplication of the PXDN and MYT1L genes was transmitted from a psychiatrically normal mother to two male half-siblings with autism (Meyer et al., 2012).	3	0
PYHIN1	Pyrin and HIN domain family, member 1	149628	IFIX	1	1q23.1	Q6K0P9	612677	The protein encoded by this gene belongs to the HIN-200 family of interferon-inducible proteins, which are primarily nuclear and are involved in transcriptional regulation of genes important for cell cycle control, differentiation, and apoptosis. This protein acts as a tumor suppressor by promoting ubiquitination and subsequent degradation of MDM2, which leads to stabilization of p53/TP53.	Rare single gene variant	Three de novo variants in the PYHIN1 gene (one nonsense, two missense) have been identified in simplex ASD cases, with no de novo events in this gene observed in 1,786 unaffected siblings from the Simons Simplex Collection (P=5.53 x 10-4) (De Rubeis et al., 2014; Iossifov et al., 2014; Krumm et al., 2015).	4	0
RAB11FIP5	RAB11 family interacting protein 5	26056	DKFZp434H018, GAF1, KIAA0857, RIP11, pp75	2	2p13.2	Q9BXF6	605536	Rab effector involved in protein trafficking from apical recycling endosomes to the apical plasma membrane that binds to vesicles enriched in neutral phospholipids via its C2 domain; the interaction is favored by Mg2+ rather than Ca2+. Antibodies against RIP11 are found in sera from patients with autoimmune diseases such as systemic lupus erythematosus (SLE) or Sjoegren syndrome (SS). It is also …	Rare single gene variant	A de novo translocation identified in a male patient with PDD-NOS was demonstrated to directly interrupt the RAB11FIP5 gene (Roohi et al., 2008).	4	0
RAB19	RAB19, member RAS oncogene family	401409	tcag7.1187, RAB19B	7	7q34	A4D1S5		This gene encodes for a member of the RAS oncogene family.	Rare single gene variant	A de novo complex chromosomal rearrangement with breakpoints disrupting the intronic sequence of the RAB19, PPFIA1, and SHANK2 genes was identified in a 3.5-year-old male patient with moderate ID, speech delay, autistic behavior, and facial dysmorphism (Schluth-Bolard et al., 2013).	1	0
RAB2A	RAB2A, member RAS oncogene family	5862	LHX, RAB2	8	8q12.1-q12.2	P61019	179509	The protein encoded by this gene belongs to the Rab family, members of which are small molecular weight guanosine triphosphatases (GTPases) that contain highly conserved domains involved in GTP binding and hydrolysis. The Rabs are membrane-bound proteins, involved in vesicular fusion and trafficking. This protein is a resident of pre-Golgi intermediates, and is required for protein transport from…	Rare single gene variant	Two de novo variants (a nonsense variant and a synonymous variant predicted in PMID 26938441 to affect splicing regulation by altering an exonic splicing regulator) were observed in the RAB2A gene in ASD probands from the Simons Simplex Collection (Sanders et al., 2012; Iossifov et al., 2012). Evaluation of the statistical significance of observing multiple functional de novo variants in this gen…	5	0
RAB39B	RAB39B, member RAS oncogene family	116442	RP13-228J13.2, MRX72	X	Xq28	Q96DA2	300774	This gene encodes a member of the Rab family of proteins. Rab proteins are small GTPases that are involved in vesicular trafficking.	Rare Single Gene variant	Rare mutations in the RAB39B gene have been identified with autism (Giannandrea et al., 2010).	7	0
RAB43	RAB43, member RAS oncogene family	339122	RAB11B, RAB41	3	3q21.3	Q86YS6		The protein encoded by the RAB43 gene is involved in retrograde transport from the endocytic pathway to the Golgi apparatus and required for the structural integrity of the Golgi complex.	Rare single gene variant	Two de novo missense variants in the RAB43 gene have been identified in ASD probands from the Simons Simplex Collection, with no de novo events in this gene observed in 1,786 unaffected siblings (P=1.10 x 10-3) (Iossifov et al., 2014; Krumm et al., 2015).	2	0
RAI1	retinoic acid induced 1	10743	SMS; SMCR; KIAA1820; MGC12824	17	17p11.2	Q7Z5J4	607642	Mutations in RAI1 cause Smith-Magenis Syndrome.	Rare Single Gene variant	Studies have found rare mutations in the RAI1 gene that are associated with autism. In addition, RAI1 variants have been associated with Potocki-Lupski and Smith-Magenis syndromes.	14	0
RANBP17	RAN binding protein 17	64901		5	5q35.1	Q9H2T7	606141	The protein encoded by this gene may function as a nuclear transport receptor.	Rare single gene variant	This gene was identified by TADA (transmission and de novo association) analysis of a combined dataset from the Simons Simplex Collection (SSC) and the Autism Sequencing Consortium (ASC) as a gene strongly enriched for variants likely to affect ASD risk with a false discovery rate (FDR) of <0.1 (Sanders et al., 2015); among the variants observed in this gene were two de novo loss-of-function (LoF…	3	0
RAPGEF4	Rap guanine nucleotide exchange factor (GEF) 4	11069	CGEF2, EPAC2, Nbla00496, CAMP-GEFII	2	2q31.1	Q53QY2	606058	The encoded protein acts as a cAMP sensor and mediates cAMP-dependent, protein k inase A-independent exocytosis.	Rare Single Gene variant, Genetic Association	Rare variants in the RAPGEF4 gene have been identified with autism; however, the same study found no genetic association between the RAPGEF4 gene and autism in an IMGSAC cohort (Bacchelli et al., 2003).	14	0
RASD1	RAS, dexamethasone-induced 1	51655	AGS1, DEXRAS1, MGC:26290	17	17p11.2	Q9Y272	605550	This gene encodes a member of the Ras superfamily of small GTPases and is induced by dexamethasone. The encoded protein is an activator of G-protein signaling and acts as a direct nucleotide exchange factor for Gi-Go proteins. This protein interacts with the neuronal nitric oxide adaptor protein CAPON, and a nuclear adaptor protein FE65, which interacts with the Alzheimer's disease amyloid precur…	Functional	RASD1 deficient mice exhibit abnormal circadian function and may contribute to phenotypes associated with Smith-Magenis syndrome, a genomic disorder characterized by multiple congenital anomalies, intellectual disability, behavioral abnormalities, and disordered sleep resulting from a 3.7 Mb deletion in chromosome 17p11.2 (Lacaria et al., 2013).	1	0
RASSF5	Ras association (RalGDS/AF-6) domain family member 5	83593	RP11-343H5.1, Maxp1, NORE1, NORE1A, NORE1B, RAPL, RASSF3	1	1q32.1	Q8WWW0	607020	This gene is a member of the Ras association domain family. It functions as a tumor suppressor, and is inactivated in a variety of cancers. The encoded protein localizes to centrosomes and microtubules, and associates with the GTP-activated forms of Ras, Rap1, and several other Ras-like small GTPases. The protein regulates lymphocyte adhesion and suppresses cell growth in response to activated Ra…	Genetic association	A SNP within the RASSF5 gene showed association in the secondary analyses in a combined AGP GWA sample (Anney et al., 2012).	2	0
RB1CC1	RB1-inducible coiled-coil 1	9821	CC1; FIP200; DRAGOU14	8	8q11.23	Q8TDY2	606837	FIP200 as a crucial signaling component to coordinately regulate different cellu lar events by its interaction with multiple signaling pathways.	Rare Single Gene variant	Rare mutations in the RB1CC1 gene have been identified with autism (Marshall et al., 2008).	3	0
RBFOX1	RNA binding protein, fox-1 homolog (C. elegans) 1	54715	2BP1, A2BP1, FOX-1, FOX1, HRNBP1	16	16p13.3	Q9NWB1	605104	RNA-binding protein that regulates alternative splicing events by binding to 5'-UGCAUGU-3' elements. Regulates alternative splicing of tissue-specific exons and of differentially spliced exons during erythropoiesis.	Genetic Association	Studies have identified variations in the RBFOX1 gene with autism and developmental delay. One study (Sebat et al., 2007) found that de novo CNVs were more significantly identified with autism than had been previously recognized.	30	1
RBM27	RNA binding motif protein 27	54439	ARRS1, Psc1, ZC3H18	5	5q32	Q9P2N5			Rare single gene variant	Two de novo missense variants in the RBM27 gene have been identified in ASD probands from the Simons Simplex Collection, with no de novo events in this gene observed in 1,786 unaffected siblings (P=4.63 x 10-3) (Iossifov et al., 2014; Krumm et al., 2015).	2	0
RBM8A	RNA binding motif protein 8A	9939	HSPC114, BOV-1A, BOV-1B, BOV-1C, C1DELq21.1, DEL1q21.1, MDS014, RBM8, RBM8B, TAR, Y14, ZNRP, ZRNP1	1	1q21.1	Q9Y5S9	605313	Component of a splicing-dependent multiprotein exon junction complex (EJC) deposited at splice junction on mRNAs. The EJC is a dynamic structure consisting of a few core proteins and several more peripheral nuclear and cytoplasmic associated factors that join the complex only transiently either during EJC assembly or during subsequent mRNA metabolism. Core components of the EJC, that remains boun…	Multigenic CNV	CNVs involving RBM8A were statistically enriched in a cohort of 57.356 patients with neurodevelopmental disorders compared to a cohort of 20,474 controls (deletions, P=0.000655; duplications, P=0.000001). An inherited 440 kb duplication encompassing the RBM8A gene was identified in a male patient from the DECIPHER database (258316) with autism, intellectual disability/developmental delay, and spe…	5	0
RBMS3	RNA binding motif, single stranded interacting protein 3	27303	FLJ36544	3	3p24.1	Q6XE24	605786	Binds poly-A and poly-U oligoribonucleotides	Rare Single Gene variant	Rare mutations in the RBMS3 gene have been identified with autism (O'Roak et al., 2011).	2	0
REEP3	receptor accessory protein 3	221035	C10orf74	10	10q21.3	Q6NUK4	609348	one of the six human homologs of yeast Yop1p, a probable regulator of cellular v esicle trafficking between the endoplasmatic reticulum and the Golgi network.	Rare single gene variant	Rare mutation in the REEP3 gene has been identified with autism (Castermans et al., 2007).	3	0
RELN	Reelin	5649	PRO1598, RL	7	7q22.1	P78509	600514	This gene encodes a large secreted extracellular matrix protein thought to control cell-cell interactions critical for cell positioning and neuronal migration during brain development.	Genetic Association	Several studies have found a genetic association between the RELN gene and autism. Positive associations have been found in the Italian and US populations (Persico et al., 2001), the Chinese Han population and Caucasian AGRE families. Several studies have also revealed lack of association between RELN and autism in a number of cohorts, including IMGSAC, CPEA, German and Chinese Han populations. I…	35	7
RERE	Arginine-glutamic acid dipeptide (RE) repeats	473	RP11-141M15.2, ARG, ARP, ATN1L, DNB1	1	1p36.23	Q9P2R6	605226	Plays a role as a transcriptional repressor during development and may play a role in the control of cell survival. Overexpression of RERE recruits BAX to the nucleus particularly to POD and triggers caspase-3 activation, leading to cell death	Rare single gene variant	Two novel overlapping CNVs involving the RERE gene were identified in unrelated ASD cases (Prasad et al., 2012).	4	0
RFWD2	ring finger and WD repeat domain 2	64326	RP11-318C24.3, COP1, FLJ10416, RNF200	1	1q25.1-q25.2	Q8NHY2	608067	Ubiquitin-protein ligase	Genetic Association	In a genome-wide study, association was found between CNVs in the RFWD2 gene and autism in AGRE and ACC cohorts (European ancestry) (Glessner et al., 2009).	9	0
RGS7	regulator of G-protein signaling 7	6000	RP11-80B9.3	1	1q43	P49802	602517	Inhibits signal transduction by increasing the GTPase activity of G protein alpha subunits thereby driving them into their inactive GDP-bound form. Activity on G(o)-alpha is specifically enhanced by the RGS6/GNG5 dimer. May play a role in synaptic vesicle exocytosis as well as an important role in the rapid regulation of neuronal excitability and the cellular responses to short-lived stimulations.	Rare Single Gene variant	Rare variants in the RGS7 gene have been identified with autism (Pinto et al., 2010; Najmabadi et al., 2011).	6	0
RHOXF1	Rhox homeobox family, member 1	158800	OTEX, PEPP1	X	Xq24	Q8NHV9	300446	May be a transcription factor involved in reproductive processes.	Genetic Association	Genetic association has been found between the RHOXF1 gene and autism in two large cohorts (AGRE and ACC) of European ancestry and replicated in two other cohorts (CAP and CART) (Wang et al., 2009).	3	1
[truncated: 204 more rows]
