# Supplementary material for: Allele-specific expression in a family quartet with autism reveals mono-to-biallelic switch and novel transcriptional processes of autism susceptibility genes
Source: Sci Rep. 2018 Mar 9;8:4277. doi: 10.1038/s41598-018-22753-4 (PMC5844893; doi:10.1038/s41598-018-22753-4)
Supplement: Supplementary file 12 — Table S11 [file 41598_2018_22753_MOESM12_ESM.xlsx]

## Sheet: Table S11
Gene	Transcript ID	Locus	Expression level (FPKM)		Expression level (weighted)		qPCR(Non-ASD)		qPCR(ASD)
			Non-ASD	ASD	Non-ASD	ASD	mean	SEM	mean	SEM
ERMN	ENST00000420719	2:158175136-158184225	1.82036	29.4859	0.116294	1.88371
CTNNA3	ENST00000330298	10:67672275-69455927	0.960417	13.4459	0.133333	1.86667	8.6868e-07	6.1516e-08	1.649e-06	1.741e-07
ZMYND11	ENST00000397962	10:180404-300577	0.384158	5.29907	0.13519	1.86481
LRP2	ENST00000263816	2:169983618-170219195	0.663714	6.753	0.178978	1.82102	0.0033639	0.0016681	0.00065475	0.00010245
PSMD10	ENST00000340200	X:107327436-107334848	0.556754	5.25294	0.191664	1.80834
DLG1	ENST00000456699	3:196769430-197030618	0.915859	8.68408	0.190805	1.80919
PTPRT	ENST00000373187	20:40701391-41818610	1.0356	7.3031	0.248384	1.75162
THRA	ENST00000578218	17:38175349-38256978	0.397586	2.80928	0.247959	1.75204
EML1	ENST00000555096	14:100204029-100408397	0.339387	2.50997	0.23822	1.76178
CELF4	ENST00000587911	18:34823009-35146000	0.335852	2.43209	0.242673	1.75733
CTNNA3	ENST00000433211	10:67672275-69455927	0.417239	3.21473	0.229759	1.77024
SLC4A10	ENST00000446228	2:162272604-162841792	1.76254	14.2117	0.220673	1.77933
ERBB2IP	ENST00000511297	5:65222302-65378377	0.399227	3.51931	0.203763	1.79624
HYDIN	ENST00000546257	16:70841280-71264625	0.304684	2.59831	0.20991	1.79009
POGZ	ENST00000368863	1:151375199-151431941	0.438651	3.65892	0.214103	1.7859
CTNNA3	ENST00000373744	10:67672275-69455927	0.723744	6.00706	0.215054	1.78495
CCDC91	ENST00000542814	12:28286181-28732883	0.303514	2.00979	0.262407	1.73759
GABRA1	ENST00000023897	5:161274196-161326975	0.396277	2.61287	0.263382	1.73662
CADM1	ENST00000537058	11:115039937-115375675	0.334297	2.19746	0.264083	1.73592
ERMN	ENST00000410096	2:158175136-158184225	7.93817	51.6862	0.266273	1.73373
ERBB2IP	ENST00000509946	5:65222302-65378377	0.488294	3.1357	0.269478	1.73052
KAT6A	ENST00000426524	8:41786996-41909508	0.449675	2.62691	0.292321	1.70768	0.002948	1.2694e-05	0.0072314	0.00054205
SOX5	ENST00000538083	12:23682439-24103966	0.367463	2.15335	0.291543	1.70846
HDAC4	ENST00000446876	2:239969863-240324058	1.40413	8.36189	0.287554	1.71245
SYNE1	ENST00000476519	6:151977825-152958936	1.0482	6.18336	0.289896	1.7101
SLC6A1	ENST00000425938	3:11034409-11080933	0.94646	5.88987	0.276891	1.72311
TAF1C	ENST00000564345	16:84178864-84220669	0.328408	2.00642	0.281312	1.71869
NRXN2	ENST00000464307	11:64373645-64490660	0.423866	2.57594	0.282596	1.7174
DNMT3A	ENST00000484184	2:25455844-25565459	0.381989	2.3167	0.283092	1.71691
RBFOX1	ENST00000570626	16:5289802-7763340	0.841783	4.60568	0.309055	1.69094
ERBB4	ENST00000342788	2:212240445-213403565	0.834151	4.58685	0.307748	1.69225
CD44	ENST00000525348	11:35160416-35253949	0.33311	1.83426	0.307386	1.69261
SPARCL1	ENST00000535835	4:88394486-88452213	2.93429	16.459	0.302609	1.69739
MCM4	ENST00000523853	8:48872744-48890720	1.25109	7.08224	0.300262	1.69974
JMJD1C	ENST00000497922	10:64926980-65226323	1.03405	5.86067	0.299954	1.70005
BZRAP1	ENST00000583624	17:56378591-56494956	0.415203	2.35279	0.300003	1.7
UBL7	ENST00000395081	15:74738317-74753523	0.647843	3.36623	0.322786	1.67721
ZMYND11	ENST00000473115	10:180404-300577	1.75062	9.04034	0.32446	1.67554
RPS6KA2	ENST00000507371	6:166822851-167370679	0.377428	2.02824	0.313782	1.68622
NRXN1	ENST00000412315	2:50145642-51259674	1.19063	6.29822	0.317974	1.68203
XPC	ENST00000449060	3:14166439-14242619	0.784094	4.14536	0.318126	1.68187
EXOC6B	ENST00000471335	2:72403112-73053170	1.47232	7.78517	0.318082	1.68192
BIN1	ENST00000348750	2:127805602-127864931	1.56508	8.3206	0.316636	1.68336
TCF7L2	ENST00000355717	10:114710008-114927437	0.358658	1.91024	0.316152	1.68385
ATP8A1	ENST00000504510	4:42410389-42659122	5.5815	27.3023	0.339468	1.66053
ERMN	ENST00000420317	2:158175136-158184225	13.9275	68.5205	0.337849	1.66215
TERF2	ENST00000569280	16:69139466-69442474	1.60132	7.86146	0.338446	1.66155
FOXP2	ENST00000412402	7:113726381-114333827	0.380377	1.89918	0.333729	1.66627
CDC42BPB	ENST00000561271	14:103388992-103523799	0.322123	1.60579	0.334168	1.66583
DEAF1	ENST00000527658	11:644232-727727	0.518406	2.63273	0.329028	1.67097
DNM1L	ENST00000550093	12:32832133-32908836	0.308923	1.57095	0.328664	1.67134
GPHN	ENST00000478722	14:66679527-67648520	0.54206	2.72832	0.331497	1.6685
FOLH1	ENST00000533034	11:49168186-49230222	0.535521	2.69148	0.3319	1.6681
AHDC1	ENST00000490295	1:27860545-27930942	0.516852	2.60717	0.330889	1.66911
AKAP9	ENST00000491695	7:91570180-91739987	0.435067	2.20014	0.330196	1.6698
KHDRBS3	ENST00000518728	8:136469699-136668965	9.10689	41.6792	0.358637	1.64136
LRP2	ENST00000493501	2:169983618-170219195	0.596072	2.7379	0.357575	1.64243
LPL	ENST00000522701	8:19759227-19824769	0.495754	2.27444	0.35792	1.64208
ST7	ENST00000443979	7:116592499-116870157	0.501287	2.32881	0.354254	1.64575
OCRL	ENST00000463271	X:128673825-128726538	0.762721	3.52186	0.356031	1.64397
PRUNE2	ENST00000492157	9:79226291-79521003	0.969669	4.5467	0.351561	1.64844
OPRM1	ENST00000330432	6:154331630-154677926	0.945273	4.50367	0.346956	1.65304
PREX1	ENST00000482556	20:47240789-47444420	0.790013	3.79198	0.344834	1.65517
AGAP1	ENST00000453371	2:236402732-237040444	2.77014	11.0421	0.401114	1.59889
PAH	ENST00000307000	12:103230662-103354294	0.335518	1.34594	0.39908	1.60092
DNM1L	ENST00000547640	12:32832133-32908836	0.968287	3.90112	0.397702	1.6023
PDE4A	ENST00000344979	19:10501809-10580305	1.03704	4.18423	0.397237	1.60276
CADPS2	ENST00000462699	7:121958480-122526813	1.82286	7.35693	0.397146	1.60285
CHKB	ENST00000465842	22:51007289-51052409	0.664462	2.68164	0.397156	1.60284
GIGYF2	ENST00000456491	2:233562008-233880595	1.53167	6.2355	0.394396	1.6056
SATB2	ENST00000484124	2:200134222-200341658	0.921355	3.76677	0.393059	1.60694
PARD3B	ENST00000351153	2:205410515-206484886	0.32936	1.36116	0.389655	1.61034
TRIP12	ENST00000428959	2:230628553-230877825	0.6616	2.74676	0.388222	1.61178
CHD8	ENST00000555935	14:21853352-21924285	0.365695	1.51673	0.388536	1.61146
BAIAP2	ENST00000321300	17:79008947-79156964	1.27449	5.38385	0.382825	1.61717
NFIA	ENST00000357977	1:61330930-61928465	1.10429	4.73162	0.378447	1.62155
CASC4	ENST00000559037	15:44580926-44719342	0.553623	2.37265	0.378381	1.62162
BCAS1	ENST00000395961	20:52553315-52687304	2.76785	12.0975	0.372389	1.62761
FOLH1	ENST00000256999	11:49168186-49230222	1.06224	4.76876	0.364342	1.63566
SLC1A2	ENST00000395750	11:35272752-35442549	8.21949	36.9804	0.363695	1.6363
LZTS2	ENST00000370220	10:102756374-102790890	0.592613	1.88339	0.478685	1.52131
ATP8A1	ENST00000510289	4:42410389-42659122	0.786392	2.4895	0.480109	1.51989
NAA15	ENST00000398947	4:140187316-140397763	1.67395	5.3823	0.474459	1.52554
ERMN	ENST00000535935	2:158175136-158184225	4.18469	13.6249	0.469937	1.53006
MAL	ENST00000349807	2:95690937-95719737	2.30937	7.4841	0.471614	1.52839
UBE3C	ENST00000469336	7:156931606-157062066	1.09625	3.55902	0.470972	1.52903
BCAS1	ENST00000434986	20:52553315-52687304	9.41035	30.9917	0.465835	1.53416
GSN	ENST00000449733	9:123940414-124095121	0.889767	2.92061	0.467023	1.53298
AGAP1	ENST00000428334	2:236402732-237040444	1.65703	5.43709	0.467156	1.53284
CNTN4	ENST00000448906	3:2140496-3102829	0.934184	3.06497	0.467191	1.53281
ZNF559	ENST00000538743	19:9434447-9493293	0.618878	2.05946	0.462136	1.53786
AGAP1	ENST00000409457	2:236402732-237040444	0.303477	1.00464	0.463991	1.53601
PAX6	ENST00000527769	11:31806339-32127301	0.541059	1.79396	0.46343	1.53657
TTN	ENST00000448510	2:179385909-179914813	0.372076	1.25061	0.458593	1.54141
GRIN1	ENST00000471122	9:140032841-140063207	0.581942	1.94956	0.45976	1.54024
PSMD10	ENST00000372296	X:107327436-107334848	0.944919	3.19678	0.456295	1.5437
EFR3A	ENST00000522709	8:132916334-133025889	2.24649	7.65663	0.453693	1.54631	0.00032578	2.1987e-05	0.0006021	5.0726e-05
EHMT1	ENST00000495657	9:140513443-141019076	1.14465	3.93941	0.45029	1.54971
BIN1	ENST00000393040	2:127805602-127864931	2.66749	9.23363	0.448275	1.55172
EPHB2	ENST00000374630	1:23037331-23241818	0.446256	1.5416	0.448982	1.55102
CBS	ENST00000496485	21:44473300-44497053	0.396129	1.36893	0.448856	1.55114
BCAS1	ENST00000371440	20:52553315-52687304	3.76763	13.0848	0.447132	1.55287
CCDC64	ENST00000550197	12:120427672-120532298	1.36392	4.73992	0.446906	1.55309
AGAP1	ENST00000418654	2:236402732-237040444	3.68586	12.889	0.444753	1.55525	0.0027791	0.00033628	0.0158	0.00099685
DMPK	ENST00000447742	19:46268042-46296060	0.36495	1.27313	0.445583	1.55442
RBM8A	ENST00000583313	HG1287_PATCH:146607982-146645521	0.376588	1.31385	0.445551	1.55445
MYO16	ENST00000375857	13:109248499-109860355	0.469464	1.65186	0.442614	1.55739
KIF13B	ENST00000522355	8:28924795-29120641	1.04028	3.70626	0.438332	1.56167
KMT2C	ENST00000485241	7:151832009-152133090	0.998107	3.53392	0.440468	1.55953
CSMD1	ENST00000523062	8:2792874-4852494	0.323827	1.14638	0.440519	1.55948
PDE1C	ENST00000396191	7:31790792-32338941	2.46116	8.72359	0.440092	1.55991
BAIAP2	ENST00000575841	17:79008947-79156964	6.72641	23.849	0.439988	1.56001
GALNT14	ENST00000420311	2:31133332-31378068	0.359074	1.28977	0.435546	1.56445
PRUNE2	ENST00000494975	9:79226291-79521003	1.4197	5.0885	0.43628	1.56372
TMEM231	ENST00000562410	16:75562429-75657198	0.810623	2.90658	0.436147	1.56385
PVALB	ENST00000417718	22:37196727-37215780	1.0169	3.67607	0.433372	1.56663
DAPK1	ENST00000497743	9:90112142-90323548	0.556582	2.02071	0.431912	1.56809
SNX14	ENST00000514419	6:86215213-86353510	0.771349	2.79884	0.432105	1.56789
TOP3B	ENST00000430142	22:22311396-22337213	0.381736	1.49663	0.406455	1.59354
BAIAP2	ENST00000576756	17:79008947-79156964	1.91723	7.44305	0.409652	1.59035
ATG7	ENST00000444619	3:11313994-11766453	0.551041	2.13646	0.410077	1.58992
VPS13B	ENST00000522802	8:100025493-100906290	0.630142	2.44211	0.410215	1.58978
MCC	ENST00000511847	5:112357795-112824527	0.810622	3.13372	0.41103	1.58897
GIGYF2	ENST00000373563	2:233562008-233880595	1.67162	6.45028	0.411633	1.58837
PAX6	ENST00000419022	11:31806339-32127301	0.471856	1.81848	0.412041	1.58796
GPR37	ENST00000303921	7:124386050-124405681	4.65949	17.1051	0.428172	1.57183
CNTN4	ENST00000430505	3:2140496-3102829	0.708442	2.59438	0.428992	1.57101
RIT2	ENST00000282028	18:40323191-40695657	2.92034	10.8438	0.42434	1.57566
TBR1	ENST00000389554	2:162272604-162841792	9.83146	36.5163	0.424247	1.57575
NUP133	ENST00000537506	1:229577044-229644103	0.827493	3.06417	0.425264	1.57474
TSPAN7	ENST00000494037	X:37208527-38548169	0.5255	1.94006	0.426272	1.57373
SND1	ENST00000492772	7:127292233-127732661	0.968307	3.57754	0.426018	1.57398
CELF4	ENST00000588591	18:34823009-35146000	1.41967	5.24749	0.425869	1.57413
TBR1	ENST00000463544	2:162272604-162841792	0.60592	2.31599	0.414742	1.58526
ATRNL1	ENST00000534530	10:116853123-117708503	0.976535	3.73432	0.414589	1.58541
XPC	ENST00000511155	3:14166439-14242619	1.50917	5.7444	0.416118	1.58388
MACROD2	ENST00000217246	20:13829892-16033842	0.473624	1.79997	0.41663	1.58337
STK39	ENST00000461000	2:168810529-169104651	0.529739	2.01029	0.417113	1.58289
GNAS	ENST00000477931	20:57393973-57486247	4.83193	18.2375	0.418903	1.5811
SYT17	ENST00000565183	16:19125253-19279652	0.401515	1.50492	0.421221	1.57878
USP45	ENST00000329966	6:99880189-99979794	0.545934	2.04242	0.421839	1.57816
PDE4B	ENST00000412480	1:66258196-66840259	0.75546	2.82143	0.422412	1.57759
PHRF1	ENST00000533464	11:576485-612222	0.959768	0.0109026	1.97754	0.0224641
CACNA1E	ENST00000357570	1:181382237-181777219	0.646086	0.00635428	1.98052	0.0194785
LRBA	ENST00000510413	4:151185593-151936879	1.29927	0.0113536	1.98267	0.0173255
BBS4	ENST00000268057	15:72978526-73030817	5.34882	0.005946	1.99778	0.00222083
CNTNAP5	ENST00000470921	2:124782863-125672864	6.6086	0.00915952	1.99723	0.00276816
VIP	ENST00000367243	6:153071932-153080900	1.02701	0.00133604	1.9974	0.00259842
LRRC7	ENST00000415775	1:70034080-70671303	2.49119	0.00313166	1.99749	0.00251103
CCDC91	ENST00000545336	12:28286181-28732883	0.825008	0.00156146	1.99622	0.00377817
ZMYND11	ENST00000402736	10:180404-300577	2.64395	0.00451624	1.99659	0.00341046
TSC1	ENST00000545250	9:135766734-135820020	0.995272	0.0015725	1.99685	0.00315496
SH3KBP1	ENST00000541422	X:19552092-19905719	2.2843	0.00192523	1.99832	0.0016842
BBS4	ENST00000566197	15:72978526-73030817	2.09763	0.00174867	1.99833	0.00166589
DLG1	ENST00000392382	3:196769430-197030618	2.56587	0.00248992	1.99806	0.00193892
MAOB	ENST00000536181	X:43625857-43741693	3.61558	0.00351431	1.99806	0.00194209
NLGN3	ENST00000395855	X:70364680-70391051	0.429739	0.000390971	1.99818	0.00181792
PARD3B	ENST00000462231	2:205410515-206484886	1.75804	0.00159173	1.99819	0.00180916
DDX11	ENST00000415475	12:31173696-31257725	0.331922	0.000216359	1.9987	0.00130282
BIN1	ENST00000357970	2:127805602-127864931	3.28843	0.00227462	1.99862	0.00138245
DAPK1	ENST00000408954	9:90112142-90323548	2.51452	0.00175877	1.9986	0.00139791
KCNQ2	ENST00000360480	20:62037541-62103993	3.43921	0.00180605	1.99895	0.00104972	0.0021975	0.00023348	0.0145	0.0014057
HDAC4	ENST00000535493	2:239969863-240324058	2.41894	0.00125836	1.99896	0.00103988
ACE	ENST00000290866	17:61554421-61599209	0.334631	0.000190611	1.99886	0.00113858
PINX1	ENST00000524114	8:10581277-10697394	1.19162	0.000702645	1.99882	0.00117862
HLA-A	ENST00000376809	6:29909036-29913661	19.9291	2.15e-05	2	2.15764e-06
RIT2	ENST00000326695	18:40323191-40695657	1.4081	9.66e-05	1.99986	0.000137197	0.00097226	9.9062e-05	0.013	0.0015882
SERPINE1	ENST00000445463	7:100770369-100782547	0.830616	5.57e-05	1.99987	0.000134108	0.0156	0.0030076	0.008796	0.0004784
FBXO15	ENST00000419743	18:71740587-71815100	0.670729	6.96e-05	1.99979	0.000207514	0.00070311	7.5887e-05	0.0013916	6.1546e-05
IL1R2	ENST00000482658	2:102608305-102645006	0.450637	5.24e-05	1.99977	0.000232532
SYNGAP1	ENST00000428982	6:33387846-33421466	0.404058	0.000162332	1.9992	0.000803186
MBD4	ENST00000503197	3:129149786-129158878	1.47896	0.000582192	1.99921	0.00078699
NTRK3	ENST00000357724	15:88418229-88814297	2.13736	0.00093829	1.99912	0.000877604
HLA-B	ENST00000497377	6:31321648-31325414	0.711496	0.00032284	1.99909	0.000907084
TCF7L2	ENST00000538897	10:114710008-114927437	0.582494	0.000170673	1.99941	0.000585836
CDKL5	ENST00000379989	X:18443702-18690229	1.76629	0.000489604	1.99945	0.000554234
ACHE	ENST00000428317	7:100487614-100494594	0.445284	0.00011914	1.99947	0.000534976	3.2484e-05	4.8083e-06	5.332e-05	8.6418e-06
UPF3B	ENST00000276201	X:118967984-118986961	0.538819	0.00012458	1.99954	0.000462312
EPHB6	ENST00000425995	7:142552791-142568847	2.04268	0.000369604	1.99964	0.000361816
RAB43	ENST00000315150	3:128806411-128880136	0.692438	0.000136776	1.99961	0.000394978	2.5197e-05	2.7412e-06	4.7838e-05	3.2542e-06
CD44	ENST00000525211	11:35160416-35253949	17.1987	0.0033831	1.99961	0.000393336
PCDH15	ENST00000414778	10:55562530-57387702	0.607838	0.00261937	1.99142	0.00858166
PRODH	ENST00000334029	22:18893540-18924066	1.39743	0.00628983	1.99104	0.00896166
XPC	ENST00000476581	3:14166439-14242619	1.64321	0.00745652	1.99097	0.00903456
SLC16A3	ENST00000392341	17:80186272-80231607	0.969879	0.00362107	1.99256	0.00743928
BDNF	ENST00000314915	11:27528384-27899195	58.2431	0.241738	1.99173	0.00826669
FER	ENST00000504143	5:108083522-108532542	3.88029	0.0156243	1.99198	0.00802086
SCN5A	ENST00000451551	3:38589547-38691164	0.419783	0.00302309	1.9857	0.0143001
GSN	ENST00000373808	9:123940414-124095121	51.2539	0.334256	1.98704	0.0129586
DPP6	ENST00000377770	7:153584181-154685995	10.0883	0.068087	1.98659	0.0134077
NRP2	ENST00000360409	2:206546713-206662857	2.60695	0.0174521	1.9867	0.0132999
EGR2	ENST00000411732	10:64571755-64679660	0.438176	0.00294364	1.98665	0.0133462
UBE2H	ENST00000496698	7:129470571-129592789	1.2471	0.00757347	1.98793	0.0120724
ANKS1B	ENST00000547776	12:99038918-100378432	2.71867	0.0162576	1.98811	0.0118889
SOX5	ENST00000309359	12:23682439-24103966	1.08007	0.00536336	1.99012	0.00988243
NFIX	ENST00000358552	19:13106421-13209610	1.53919	0.00824485	1.98934	0.0106562
DGKZ	ENST00000395574	11:46354454-46402104	3.43075	0.0182435	1.98942	0.010579
ADORA2A	ENST00000337539	22:24666785-24924358	1.78017	0.0723507	1.92189	0.0781105
GRIP1	ENST00000545666	12:66741210-67197966	2.3122	0.0982831	1.91845	0.0815464
MSR1	ENST00000262101	8:15965386-16424999	11.4588	0.434122	1.92699	0.0730051
HLA-B	ENST00000463574	6:31321648-31325414	1.10831	0.0371339	1.93516	0.0648376
NTNG1	ENST00000370074	1:107682628-108026080	4.71631	0.114442	1.95262	0.0473806
GPR85	ENST00000297146	7:112718385-112727833	2.13303	0.058011	1.94705	0.0529529
SUCLG2	ENST00000493112	3:67410883-67705038	0.511266	0.0146452	1.94431	0.0556946
BDNF	ENST00000395980	11:27528384-27899195	7.42331	0.208019	1.94548	0.0545171
TMEM231	ENST00000570006	16:75562429-75657198	0.369803	0.0103148	1.94573	0.0542716
JMJD1C	ENST00000402544	10:64926980-65226323	2.34286	0.0497065	1.95845	0.0415508
HLA-B	ENST00000412585	6:31321648-31325414	20.4482	0.375621	1.96392	0.0360761
ABAT	ENST00000569695	16:8768421-8962866	1.66513	0.0319492	1.96235	0.037652
AHI1	ENST00000367799	6:135604669-136037193	3.02632	0.0435592	1.97162	0.0283784
GUCY1A2	ENST00000347596	11:106544737-106889250	5.44088	0.0947012	1.96578	0.0342155
P2RX5	ENST00000547178	17:3566195-3599698	0.893006	0.01452	1.968	0.0319991
TBC1D7	ENST00000607230	6:12717892-13328815	0.6237	0.0101538	1.96796	0.0320383
SND1	ENST00000468621	7:127292233-127732661	5.0391	0.319305	1.88082	0.119179
SUCLG2	ENST00000492795	3:67410883-67705038	0.523911	0.032578	1.88292	0.117084
SERPINE1	ENST00000223095	7:100770369-100782547	13.5442	0.681648	1.90417	0.0958323
PTGS2	ENST00000559627	1:186640922-186649559	4.77905	0.250867	1.90025	0.09975
TBC1D5	ENST00000412981	3:17198653-18959184	1.88648	0.0973148	1.90189	0.0981097
GRIP1	ENST00000536215	12:66741210-67197966	0.792932	0.0409978	1.90168	0.0983243
MED12	ENST00000374080	X:70338405-70362303	1.20997	0.0685222	1.89281	0.107192
GIGYF2	ENST00000440945	2:233562008-233880595	3.22878	0.182242	1.89315	0.106855
AGAP1	ENST00000336665	2:236402732-237040444	3.56324	0.192393	1.89754	0.102456
P4HA2	ENST00000379100	5:131520568-131731306	0.692515	0.0380232	1.8959	0.104096
APP	ENST00000415997	21:27252860-27589700	15.6235	0.859676	1.89569	0.10431
MBD1	ENST00000457839	18:47793251-47808144	1.60121	0.124625	1.85558	0.144423
TRIO	ENST00000502816	5:14143810-14532235	13.4991	1.05925	1.85448	0.145518
ARHGAP15	ENST00000295095	2:143848930-144533642	4.58834	0.391925	1.84261	0.157391
JARID2	ENST00000397311	6:15246526-15522252	1.75622	0.151464	1.84121	0.158794
ACTN4	ENST00000589528	19:39138288-39260544	15.7932	1.36694	1.84068	0.159316
CNTN4	ENST00000427331	3:2140496-3102829	1.0311	0.0837549	1.84975	0.150253
DOCK4	ENST00000464338	7:111366165-111846466	1.62938	0.135904	1.84603	0.153974
TGM3	ENST00000381458	20:2276646-2321724	0.485389	0.0408183	1.84486	0.155142
MSR1	ENST00000381998	8:15965386-16424999	7.06777	0.593417	1.84508	0.154915
MSR1	ENST00000350896	8:15965386-16424999	7.72887	0.756742	1.82164	0.178359
ROBO2	ENST00000473767	3:75955845-77699115	1.13039	0.110185	1.82236	0.177635
RBMS3	ENST00000396583	3:29305684-30051886	0.318759	0.0304906	1.82539	0.174606
RFWD2	ENST00000461830	1:175913966-176176629	0.822035	0.0779535	1.82677	0.173232
CACNA1A	ENST00000574974	19:13317255-13734804	5.29504	0.499028	1.82775	0.172255
GRM7	ENST00000471242	3:6532165-7783215	38.1065	3.51603	1.83105	0.168948
GABRA3	ENST00000535043	X:151307354-151619830	4.3618	0.401091	1.83158	0.168423
ARHGAP24	ENST00000395183	4:86396266-86923823	0.570113	0.0504618	1.83737	0.162629
C11orf30	ENST00000524490	11:76155966-76264069	0.820738	0.073538	1.83554	0.164464
CACNA1A	ENST00000592864	19:13317255-13734804	5.91176	0.535476	1.83389	0.16611
NIPA2	ENST00000337451	15:22892004-23034427	4.17392	1.2234	1.54666	0.453336
ADORA3	ENST00000472933	1:112025969-112310638	1.89509	0.557426	1.54543	0.454575
ELP4	ENST00000379163	11:31531296-31805546	2.20956	0.640523	1.55052	0.449477
TSC2	ENST00000353929	16:2089815-2185899	1.46025	0.422226	1.55141	0.448586
F13A1	ENST00000414279	6:6144317-6321246	24.5562	7.10738	1.55107	0.448931
MAP2	ENST00000464007	2:210288781-210598842	1.82862	0.529133	1.55115	0.448845
GAP43	ENST00000393780	3:115342170-115440337	0.933403	0.272383	1.54821	0.451793
EPS8	ENST00000541465	12:15773091-16035263	1.44237	0.421437	1.54777	0.452232
HOMER1	ENST00000508576	5:78668458-78810040	174.582	50.8621	1.54878	0.451217
RNPS1	ENST00000562690	16:2303116-2323419	5.24418	1.52404	1.54965	0.450352
ADORA3	ENST00000241356	1:112025969-112310638	5.70069	1.61193	1.55914	0.440863
CBS	ENST00000465732	21:44473300-44497053	3.07055	0.867345	1.55949	0.440512
CACNA1D	ENST00000464429	3:53528682-53880417	1.87998	0.529024	1.56079	0.439206
NRXN3	ENST00000553631	14:78708733-80330762	2.57587	0.722627	1.56184	0.438155
CSNK1D	ENST00000584377	17:80186272-80231607	0.832753	0.238696	1.55444	0.445557
ANKRD11	ENST00000567736	16:89334037-89556969	2.42556	0.688454	1.55784	0.442165
HMGN1	ENST00000491183	21:40714240-40721573	2.82815	0.805393	1.55669	0.44331
KPTN	ENST00000594139	19:47978400-47987525	2.22906	0.63435	1.55693	0.443073
DIP2A	ENST00000478105	21:47878811-47989926	0.538894	0.167004	1.52683	0.473168
RFWD2	ENST00000491600	1:175913966-176176629	12.3918	3.85282	1.52565	0.47435
TMEM231	ENST00000258173	16:75562429-75657198	3.06587	0.964295	1.52146	0.478539
PTGS2	ENST00000466691	1:186640922-186649559	2.42627	0.765317	1.52042	0.479584
EPS8	ENST00000540613	12:15773091-16035263	0.703475	0.222294	1.51976	0.480236
GALNT13	ENST00000409237	2:154728425-155313950	3.93897	1.19606	1.53416	0.465843
CACNA1G	ENST00000510366	17:48633567-48709301	2.85278	0.867668	1.53357	0.466432
MCM4	ENST00000524086	8:48872744-48890720	1.05715	0.321518	1.53358	0.466418
SMARCA2	ENST00000382186	9:2015341-2193624	2.11947	0.645355	1.53317	0.466832
SLC16A3	ENST00000583444	17:80186272-80231607	0.758451	0.230888	1.53325	0.466752
AP1S2	ENST00000452376	X:15843928-15873054	6.56341	2.00745	1.53156	0.468436
FABP5	ENST00000486269	8:82192105-82197012	2.32097	0.71277	1.5301	0.469895
CDH8	ENST00000583382	16:61681145-62070939	8.97954	2.76083	1.52969	0.470314
HDAC3	ENST00000469550	5:140894582-141016437	1.93431	0.578611	1.53949	0.460509
CTNND2	ENST00000511377	5:10971951-11904155	2.92425	0.874942	1.53941	0.460594
ROBO1	ENST00000472273	3:78646389-79816965	2.7203	0.809574	1.5413	0.458699
UBE2H	ENST00000473814	7:129470571-129592789	6.9643	2.07089	1.54159	0.458405
TNIP2	ENST00000315423	4:2743374-2758103	2.69532	0.815702	1.53535	0.464652
KCNMA1	ENST00000450795	10:78629358-79398353	3.58441	1.0816	1.53639	0.463608
ALOX5AP	ENST00000380490	13:31309644-31338556	27.0048	8.10367	1.53836	0.461636
ARHGAP24	ENST00000509300	4:86396266-86923823	0.763191	0.229064	1.5383	0.461704
ZBTB20	ENST00000464560	3:114056940-114866118	0.725469	0.218403	1.53722	0.462781
CSMD1	ENST00000520002	8:2792874-4852494	1.65543	0.497803	1.53762	0.462377
PCDH8	ENST00000338862	13:53418108-53422775	9.52055	2.07064	1.64272	0.357278
DMXL2	ENST00000559769	15:51706293-51915030	1.18016	0.256676	1.64272	0.357279
DLX1	ENST00000475989	2:172949467-172954405	1.12521	0.249717	1.63676	0.363244
CACNA1H	ENST00000348261	16:1203240-1275257	4.37473	0.984668	1.63255	0.367455
CDC42BPB	ENST00000559790	14:103388992-103523799	3.2996	0.742421	1.63265	0.367351
SETD5	ENST00000431285	3:9022274-9520924	5.82534	1.30382	1.63423	0.365771
PLAUR	ENST00000340093	19:44150246-44174699	2.11874	0.473617	1.63461	0.365395
GRM4	ENST00000538487	6:33989627-34123399	0.939258	0.209768	1.63488	0.365123	0.0017234	0.00014182	0.0044327	0.00033872
VPS13B	ENST00000441350	8:100025493-100906290	2.80454	0.66814	1.6152	0.384798
NTRK3	ENST00000559067	15:88418229-88814297	1.68542	0.399846	1.6165	0.383496
GPD2	ENST00000492005	2:157291801-157470247	7.53572	1.7904	1.61605	0.383954
KIRREL3	ENST00000526764	11:126225534-126875953	4.76395	1.13252	1.61587	0.384135
ERBB4	ENST00000463121	2:212240445-213403565	2.44519	0.571822	1.62093	0.379065
CACNA1E	ENST00000524607	1:181382237-181777219	6.30173	1.47368	1.62094	0.379062
CNTN5	ENST00000527682	11:98891682-100229616	1.33759	0.313842	1.61992	0.380085
SPARCL1	ENST00000434434	4:88394486-88452213	86.471	20.2565	1.62041	0.379593
ZNF827	ENST00000511534	4:146601355-146859787	2.38317	0.558294	1.6204	0.379603
HTR7	ENST00000277874	10:92500577-92617671	0.967539	0.228907	1.61736	0.382645
LAMC3	ENST00000462567	9:133884468-133969860	1.00243	0.235887	1.61902	0.38098
MET	ENST00000456159	7:116312443-116438440	1.49488	0.34755	1.62273	0.377273
THBS1	ENST00000478845	15:39873279-39891667	1.03189	0.23818	1.62493	0.375066
APBA2	ENST00000561069	15:29129628-29410518	17.4676	4.04603	1.62386	0.376136
NRG1	ENST00000520407	8:31496901-32622548	0.425337	0.0977646	1.62621	0.373788
RELN	ENST00000473945	7:102937868-103629963	1.05003	0.241606	1.62589	0.374108
GIGYF2	ENST00000476995	2:233562008-233880595	1.57341	0.36203	1.62589	0.374106
PDE4B	ENST00000341517	1:66258196-66840259	2.22978	0.507497	1.6292	0.370804
LAMC3	ENST00000361069	9:133884468-133969860	2.7841	0.636774	1.62771	0.372287
MET	ENST00000397752	7:116312443-116438440	12.5555	3.02481	1.61171	0.388286
CNTN4	ENST00000438282	3:2140496-3102829	0.772948	0.187166	1.61012	0.389883
OGT	ENST00000474633	X:70752932-70795747	1.18743	0.287216	1.61046	0.389539
DEPDC5	ENST00000456178	22:32149943-32303012	2.84044	0.695695	1.60652	0.393478
SLC16A3	ENST00000582743	17:80186272-80231607	5.8175	1.41431	1.60886	0.391136
PDE4B	ENST00000526197	1:66258196-66840259	3.85408	0.954242	1.60309	0.396913
ZNF385B	ENST00000495289	2:180306708-180726232	1.21247	0.301507	1.6017	0.398298
MED13L	ENST00000551197	12:116395710-116715143	7.71627	1.91667	1.60206	0.397941
LIN7B	ENST00000595200	19:49617580-49622397	0.755604	0.190593	1.59714	0.402861
SHANK1	ENST00000359082	19:51124563-51222707	8.16826	2.05022	1.59872	0.401277
AGBL4	ENST00000497451	1:48998526-50489585	2.56068	0.642106	1.59903	0.400967
RAB11FIP5	ENST00000482554	2:73169164-73383849	0.749729	0.187242	1.60032	0.399675
ANKRD11	ENST00000378332	16:89334037-89556969	1.86527	0.466481	1.59989	0.400112
CSNK1D	ENST00000585026	17:80186272-80231607	0.98155	0.245691	1.5996	0.400396
GRIN2A	ENST00000330684	16:9852375-10276611	0.370961	0.0928499	1.59962	0.400378
RAB2A	ENST00000452437	8:61429415-61536186	0.685241	0.171507	1.59963	0.400367
DLX1	ENST00000361609	2:172949467-172954405	0.757768	0.204687	1.57466	0.425344
TRIO	ENST00000515144	5:14143810-14532235	6.94716	1.88119	1.57383	0.42617
PDE4A	ENST00000352831	19:10501809-10580305	2.14267	0.574696	1.57702	0.42298
VASH1	ENST00000554237	14:77228531-77253067	1.82984	0.492828	1.57564	0.424364
KANK1	ENST00000382303	9:213107-746105	1.12812	0.307396	1.57173	0.428272
ST8SIA2	ENST00000268164	15:92937057-93011958	0.355922	0.0970855	1.57137	0.428626
SUV420H1	ENST00000402185	11:67922329-67981295	1.45388	0.396781	1.5712	0.428799
MTOR	ENST00000455339	1:11166591-11322564	2.30606	0.631161	1.57023	0.429767
SNX14	ENST00000509338	6:86215213-86353510	1.82727	0.499096	1.57092	0.429078
ADORA3	ENST00000414219	1:112025969-112310638	10.6	2.89809	1.57059	0.429407
GTF2I	ENST00000462915	7:74071993-74306731	3.37839	0.923533	1.57064	0.429358
DLX1	ENST00000341900	2:172949467-172954405	1.21244	0.333232	1.56882	0.431181
GRIK3	ENST00000479620	1:37261127-37499730	0.929014	0.256941	1.56669	0.433306
MEF2C	ENST00000506554	5:87803362-88762215	15.7189	4.3495	1.56653	0.433468
DOCK10	ENST00000409592	2:225629806-225907162	5.04894	1.39405	1.56727	0.432734
SYNE1	ENST00000498751	6:151977825-152958936	1.17446	0.323905	1.56766	0.432345
CYFIP1	ENST00000559393	15:22892004-23034427	4.73282	1.24176	1.58432	0.415681
RAB2A	ENST00000429861	8:61429415-61536186	3.47435	0.913949	1.58346	0.416539
GABRB1	ENST00000513567	4:46920916-47428461	1.33026	0.349641	1.58374	0.416264
NRXN2	ENST00000442300	11:64373645-64490660	2.78649	0.74235	1.57927	0.420733	0.075	0.0039597	0.0135	0.0017801
CDC42BPB	ENST00000559245	14:103388992-103523799	0.92363	0.246224	1.57905	0.420948
SLC30A3	ENST00000445870	2:27476551-27504367	1.16783	0.310305	1.58014	0.41986
BDNF	ENST00000395981	11:27528384-27899195	2.14275	0.569703	1.57994	0.420065
TRIO	ENST00000512303	5:14143810-14532235	3.26924	0.869364	1.57988	0.420124
TNRC6B	ENST00000489500	22:40440820-40731812	5.16182	1.37018	1.58047	0.419528
NRXN1	ENST00000496792	2:50145642-51259674	5.83309	1.54633	1.58091	0.419093
SMARCC2	ENST00000552566	12:56544579-56584068	2.96901	0.754663	1.59467	0.405333
HERC2	ENST00000566635	15:28356185-28567298	1.55208	0.394705	1.59451	0.405494
CD44	ENST00000425428	11:35160416-35253949	4.0227	1.02521	1.59381	0.406192
CNTNAP4	ENST00000469667	16:76311175-76692375	9.37956	2.39265	1.59351	0.406491
KAT6A	ENST00000406337	8:41786996-41909508	2.50558	0.649814	1.58812	0.411875
CLN8	ENST00000523237	8:1703943-1734738	1.38478	0.359315	1.58796	0.412036
GAD1	ENST00000493875	2:171669722-171717661	1.29639	0.335159	1.58915	0.410848
GAD1	ENST00000358196	2:171669722-171717661	60.1721	15.5102	1.59012	0.409877
WAC	ENST00000526722	10:28811580-28912041	2.60069	0.670117	1.59024	0.409756
SETD5	ENST00000399686	3:9022274-9520924	0.84616	0.147506	1.70311	0.296893
VPS13B	ENST00000357162	8:100025493-100906290	1.52436	0.270991	1.69812	0.301881
SIN3A	ENST00000564778	15:75648132-75748183	2.37969	0.420908	1.69942	0.300584
GAD1	ENST00000455008	2:171669722-171717661	1.8227	0.330157	1.69328	0.306715
UTRN	ENST00000433557	6:144606836-145174170	5.2302	0.952582	1.69186	0.30814
MBD1	ENST00000353909	18:47793251-47808144	3.62777	0.66217	1.69129	0.308708
NCKAP1	ENST00000495619	2:183773842-183903586	1.62575	0.297225	1.69087	0.30913
CAMK4	ENST00000509645	5:110559350-110830584	0.390646	0.0734909	1.68332	0.316678
PHRF1	ENST00000534320	11:576485-612222	2.99159	0.565567	1.68201	0.317988
MAPK3	ENST00000461737	16:30125425-30134827	5.63728	1.04564	1.68707	0.312929
SLC16A3	ENST00000578810	17:80186272-80231607	1.31251	0.243842	1.68665	0.313351
FHIT	ENST00000492590	3:59735035-61237133	2.49361	0.465436	1.68541	0.314585
ARHGAP33	ENST00000314737	19:36265433-36279724	1.5611	0.292206	1.68467	0.315335
TRIP12	ENST00000461189	2:230628553-230877825	1.65855	0.311029	1.68417	0.315833
SLC16A3	ENST00000581287	17:80186272-80231607	1.53538	0.28805	1.68406	0.315943
NRXN2	ENST00000409571	11:64373645-64490660	16.0642	3.17602	1.66986	0.330144
NRXN3	ENST00000553363	14:78708733-80330762	1.97872	0.391366	1.66975	0.330255
GRM7	ENST00000461677	3:6532165-7783215	2.23763	0.444379	1.66862	0.331378
DMPK	ENST00000595361	19:46268042-46296060	1.4485	0.28725	1.66902	0.330981
RELN	ENST00000428762	7:102937868-103629963	11.8765	2.29156	1.67652	0.323483	0.0032375	5.4695e-05	0.0066853	9.1395e-05
ARHGAP24	ENST00000505856	4:86396266-86923823	1.59284	0.308172	1.67578	0.324219
HLA-DRB1	ENST00000553034	HSCHR6_MHC_SSTO:32637567-32670792	1.36452	0.264167	1.67561	0.324393
SLC27A4	ENST00000372870	9:131102924-131123749	2.88147	0.561557	1.6738	0.3262
PLCB1	ENST00000404098	20:8112823-8949003	2.11944	0.41095	1.67519	0.324812
PTPRB	ENST00000549400	12:70861859-71031220	1.16135	0.225446	1.67487	0.325132
ATXN7	ENST00000488239	3:63850232-63989138	3.96758	0.818497	1.65797	0.342033
ADORA3	ENST00000486342	1:112025969-112310638	0.561797	0.115386	1.65922	0.340782
RAPGEF4	ENST00000473182	2:173541868-173917621	1.00273	0.205265	1.66016	0.339844
CSMD1	ENST00000537824	8:2792874-4852494	0.562382	0.115105	1.6602	0.3398
ICA1	ENST00000339809	7:8152813-8384146	2.11903	0.430638	1.6622	0.337799
MBD4	ENST00000511009	3:129149786-129158878	2.67508	0.545368	1.66131	0.338691
SHANK2	ENST00000468619	11:70313960-70963623	1.08571	0.21871	1.66466	0.335337
GABRB3	ENST00000557641	15:26788692-27194354	0.675531	0.136046	1.66474	0.335263
ERBB4	ENST00000402597	2:212240445-213403565	1.01867	0.205877	1.66375	0.33625
NRP2	ENST00000460987	2:206546713-206662857	8.69069	1.75727	1.66361	0.336385
DNER	ENST00000482831	2:230222344-230579274	0.652159	0.136131	1.65462	0.345383
SYT3	ENST00000338916	19:51124563-51222707	0.786813	0.165597	1.65226	0.347743
YWHAE	ENST00000466227	17:1247565-1303672	1.38441	0.291925	1.65171	0.34829
SMARCA2	ENST00000349721	9:2015341-2193624	1.23244	0.26389	1.64728	0.352716
SGSM3	ENST00000481028	22:40742506-41032706	7.2855	1.56126	1.64704	0.352956
RPL10	ENST00000606462	HG1497_PATCH:153558422-153590188	5.55132	1.18152	1.64903	0.350972
APP	ENST00000358918	21:27252860-27589700	6.02588	1.27376	1.65101	0.348993
GIGYF2	ENST00000489328	2:233562008-233880595	1.52745	0.323752	1.65023	0.349775
SLC16A3	ENST00000578574	17:80186272-80231607	0.944	0.200109	1.65019	0.349808
TCF4	ENST00000565580	18:52889561-53332018	17.3084	1.9054	1.80166	0.198337
USP45	ENST00000369231	6:99880189-99979794	6.59328	0.723007	1.80236	0.197643
CD44	ENST00000531118	11:35160416-35253949	4.25431	0.464896	1.80298	0.197023
CEP290	ENST00000550962	12:88373815-88535993	1.23989	0.133549	1.80553	0.194474
TCF4	ENST00000356073	18:52889561-53332018	1.18869	0.128812	1.80446	0.19554
ATXN7	ENST00000398590	3:63850232-63989138	0.867908	0.0944526	1.80371	0.196294
PTPRC	ENST00000594404	1:198607800-198726545	4.006	0.421456	1.80962	0.190383
NIPBL	ENST00000513819	5:36876860-37066515	1.57729	0.161986	1.81373	0.186268
CACNA1C	ENST00000399591	12:2055219-2802108	0.737436	0.0743726	1.81677	0.183227
TCF4	ENST00000537856	18:52889561-53332018	5.47998	0.553205	1.81661	0.183387
AFF4	ENST00000378593	5:132211070-132299326	14.5907	1.67003	1.79459	0.205407
SLC39A11	ENST00000582179	17:70642087-71088851	0.775909	0.091953	1.78809	0.211907
DMPK	ENST00000291270	19:46268042-46296060	2.59435	0.316706	1.78241	0.217588
SGSM3	ENST00000454798	22:40742506-41032706	0.525542	0.0649782	1.77993	0.220071
SMARCA2	ENST00000417599	9:2015341-2193624	8.04511	1.01139	1.77665	0.223351
SLC16A3	ENST00000577650	17:80186272-80231607	0.509699	0.0640363	1.77677	0.223226
CYFIP1	ENST00000561274	15:22892004-23034427	2.73714	0.351433	1.77243	0.22757
WNT2	ENST00000265441	7:116916684-116963343	1.87156	0.237139	1.77509	0.224915
SLC16A3	ENST00000581642	17:80186272-80231607	1.2855	0.163846	1.7739	0.226096
PLAUR	ENST00000598875	19:44150246-44174699	1.80748	0.265148	1.74414	0.255857
RBMS3	ENST00000383766	3:29305684-30051886	0.832468	0.12109	1.74602	0.253975
RBFOX1	ENST00000436368	16:5289802-7763340	1.08279	0.157546	1.74596	0.254038
ACHE	ENST00000497647	7:100487614-100494594	1.94264	0.275837	1.75133	0.248672
MAPK12	ENST00000496942	22:50683611-50700254	0.69707	0.100574	1.74782	0.252178
PTEN	ENST00000462694	10:89618917-89731687	4.6409	0.665315	1.74923	0.250768
RORA	ENST00000551975	15:60771376-61521518	0.938273	0.134546	1.74917	0.250827
UTRN	ENST00000417142	6:144606836-145174170	1.27133	0.171828	1.76187	0.238128
IMMP2L	ENST00000331762	7:110303109-111202573	1.01136	0.137828	1.76013	0.23987
BCKDK	ENST00000567530	16:31117427-31124110	4.00869	0.546783	1.75994	0.240055
DPP6	ENST00000462622	7:153584181-154685995	0.711226	0.0937117	1.76716	0.232842
RANBP17	ENST00000522734	5:170288873-170727019	0.325532	0.0434405	1.76453	0.235467
CC2D1A	ENST00000589224	19:13993160-14041692	2.27038	0.369073	1.72034	0.279659
TCF4	ENST00000590810	18:52889561-53332018	50.5881	8.19191	1.72127	0.278731
PTK7	ENST00000481273	6:43044005-43129457	0.451974	0.074158	1.7181	0.281899
CACNA1H	ENST00000565831	16:1203240-1275257	3.22437	0.526818	1.71912	0.280881
PTPN11	ENST00000530818	12:112842993-112947717	9.40301	1.5897	1.71077	0.289228
P4HA2	ENST00000379086	5:131520568-131731306	4.94559	0.834131	1.71136	0.288641
DLG4	ENST00000491753	17:7093208-7128592	6.18849	1.04362	1.71139	0.288607
SPARCL1	ENST00000541496	4:88394486-88452213	21.2887	3.51699	1.71644	0.283563
GABRQ	ENST00000370306	X:151806636-151825999	5.66668	0.941901	1.71495	0.285054
NIPA1	ENST00000561183	15:23043276-23115256	0.447309	0.0744874	1.7145	0.285504
SLC25A14	ENST00000424447	X:129473873-129507335	2.15482	0.329388	1.73481	0.265186
NRXN3	ENST00000556496	14:78708733-80330762	3.68819	0.554306	1.73869	0.261311
MYO9B	ENST00000601749	19:17186590-17325346	1.49291	0.232145	1.73085	0.269145
GRM5	ENST00000393297	11:88237743-88799113	1.80394	0.289698	1.72326	0.276741
VLDLR	ENST00000382096	9:2422701-2660053	1.67569	0.265971	1.72604	0.273962
HLA-B	ENST00000474381	6:31321648-31325414	2.29126	0.365095	1.72512	0.274884
NPAS2	ENST00000486017	2:101436613-101886778	5.41074	0.862995	1.72489	0.275114
