# Supplementary material for: Allele-specific expression in a family quartet with autism reveals mono-to-biallelic switch and novel transcriptional processes of autism susceptibility genes
Source: Sci Rep. 2018 Mar 9;8:4277. doi: 10.1038/s41598-018-22753-4 (PMC5844893; doi:10.1038/s41598-018-22753-4)
Supplement: Supplementary file 13 — Table S12 [file 41598_2018_22753_MOESM13_ESM.xlsx]

## Sheet: Table S12
miRNA	ASD increase/decrease	Target genes matched the direction of reference		Reference	Reference: 1. Wu, Y-E. et. al., Nature Neuroscience (2016), 2. Hicks, S-D. et. al., Frontier in Psychiatry(2016)
		Transcript Id	Gene Id(name)
miR-619-5p	increase	ENST00000381781	ENSG00000205784 (ARRDC5)	decrease
		ENST00000568470	ENSG00000172831 (CES2)
		ENST00000381786	ENSG00000163009 (C2orf48)
		ENST00000355085	ENSG00000197405 (C5AR1)
		ENST00000449870	ENSG00000129351 (ILF3)
		ENST00000250092	ENSG00000129226 (CD68)
		ENST00000392391	ENSG00000163964 (PIGX)
		ENST00000542935	ENSG00000135048 (TMEM2)
		ENST00000378962	ENSG00000120280 (CXorf21)
		ENST00000452801	ENSG00000234949 (AC104667.3)
		ENST00000423557	ENSG00000136634 (IL10)
		ENST00000229708	ENSG00000111981 (ULBP1)
		ENST00000075120	ENSG00000059804 (SLC2A3)
		ENST00000359358	ENSG00000197705 (KLHL14)
		ENST00000371564	ENSG00000101096 (NFATC2)
		ENST00000587391	ENSG00000075702 (WDR62)
		ENST00000550558	ENSG00000110881 (ASIC1)
		ENST00000460380	ENSG00000232859 (LYRM9)
		ENST00000312349	ENSG00000172568 (FNDC9)
		ENST00000599197	ENSG00000269375 (AL117190.3)
		ENST00000262418	ENSG00000004939 (SLC4A1)
		ENST00000355502	ENSG00000105650 (PDE4C)
		ENST00000416165	ENSG00000140320 (BAHD1)
		ENST00000309052	ENSG00000172954 (LCLAT1)
		ENST00000610121	ENSG00000134207 (SYT6)
		ENST00000314045	ENSG00000123064 (DDX54)
		ENST00000262441	ENSG00000065325 (GLP2R)
		ENST00000343796	ENSG00000113580 (NR3C1)
		ENST00000509769	ENSG00000145390 (USP53)
		ENST00000467003	ENSG00000203326 (ZNF525)
		ENST00000217130	ENSG00000196700 (ZNF512B)
		ENST00000353836	ENSG00000142512 (SIGLEC10)
		ENST00000216180	ENSG00000100344 (PNPLA3)
		ENST00000293829	ENSG00000161958 (FGF11)
		ENST00000374994	ENSG00000106799 (TGFBR1)
		ENST00000219022	ENSG00000102837 (OLFM4)
		ENST00000296677	ENSG00000164251 (F2RL1)
		ENST00000333039	ENSG00000221890 (NPTXR)
		ENST00000602526	ENSG00000106692 (FKTN)
		ENST00000433714	ENSG00000122507 (BBS9)
		ENST00000318217	ENSG00000176658 (MYO1D)
		ENST00000528964	ENSG00000175634 (RPS6KB2)
		ENST00000333461	ENSG00000141750 (STAC2)
		ENST00000280758	ENSG00000151136 (BTBD11)
		ENST00000339464	ENSG00000188064 (WNT7B)
		ENST00000375255	ENSG00000115827 (DCAF17)
		ENST00000345721	ENSG00000145730 (PAM)
		ENST00000361198	ENSG00000198728 (LDB1)
		ENST00000455372	ENSG00000141873 (SLC39A3)
		ENST00000404260	ENSG00000069020 (MAST4)
		ENST00000394610	ENSG00000125354 (SEPT6)
		ENST00000366595	ENSG00000116962 (NID1)
		ENST00000368850	ENSG00000112394 (SLC16A10)
		ENST00000391437	ENSG00000212743 (DKFZP667F0711)
		ENST00000258888	ENSG00000136383 (ALPK3)
		ENST00000337478	ENSG00000148841 (ITPRIP)
		ENST00000482573	ENSG00000183833 (MAATS1)
		ENST00000240100	ENSG00000120875 (DUSP4)
		ENST00000222543	ENSG00000105825 (TFPI2)
miR-23a-3p	increase	ENST00000374429	ENSG00000107562 (CXCL12)	increase
		ENST00000367245	ENSG00000120279 (MYCT1)
		ENST00000517638	ENSG00000184672 (RALYL)
		ENST00000397752	ENSG00000105976 (MET)
		ENST00000467003	ENSG00000203326 (ZNF525)
		ENST00000377102	ENSG00000136158 (SPRY2)
		ENST00000511828	ENSG00000248713 (RP11-766F14.2)
		ENST00000368850	ENSG00000112394 (SLC16A10)
		ENST00000395894	ENSG00000187607 (ZNF286A)
		ENST00000372764	ENSG00000122861 (PLAU)
		ENST00000472042	ENSG00000177426 (TGIF1)
		ENST00000265074	ENSG00000113389 (NPR3)
		ENST00000392782	ENSG00000123636 (BAZ2B)
		ENST00000326958	ENSG00000181495 (AC026703.1)
		ENST00000358825	ENSG00000170325 (PRDM10)
		ENST00000374017	ENSG00000124562 (SNRPC)
		ENST00000369583	ENSG00000138166 (DUSP5)
		ENST00000462898	ENSG00000051382 (PIK3CB)
		ENST00000240285	ENSG00000121039 (RDH10)
		ENST00000551340	ENSG00000165899 (OTOGL)
		ENST00000341900	ENSG00000144355 (DLX1)
		ENST00000356798	ENSG00000005844 (ITGAL)
		ENST00000397992	ENSG00000140836 (ZFHX3)
		ENST00000342743	ENSG00000188133 (TMEM215)
		ENST00000367723	ENSG00000094975 (SUCO)
		ENST00000475298	ENSG00000163660 (CCNL1)
		ENST00000392391	ENSG00000163964 (PIGX)
		ENST00000375741	ENSG00000102606 (ARHGEF7)
		ENST00000381482	ENSG00000125834 (STK35)
		ENST00000392238	ENSG00000138439 (FAM117B)
		ENST00000359707	ENSG00000138757 (G3BP2)
		ENST00000319273	ENSG00000006128 (TAC1)
		ENST00000549216	ENSG00000180257 (ZNF816)
		ENST00000409998	ENSG00000064989 (CALCRL)
		ENST00000484074	ENSG00000102531 (FNDC3A)
		ENST00000458162	ENSG00000111224 (PARP11)
		ENST00000219197	ENSG00000102924 (CBLN1)
		ENST00000394236	ENSG00000184500 (PROS1)
		ENST00000559726	ENSG00000104043 (ATP8B4)
		ENST00000509769	ENSG00000145390 (USP53)
		ENST00000285407	ENSG00000155090 (KLF10)
		ENST00000376160	ENSG00000136754 (ABI1)
		ENST00000539768	ENSG00000177058 (SLC38A9)
		ENST00000394071	ENSG00000156030 (ELMSAN1)
		ENST00000249344	ENSG00000128578 (STRIP2)
		ENST00000303296	ENSG00000110422 (HIPK3)
		ENST00000397708	ENSG00000160294 (MCM3AP)
		ENST00000303375	ENSG00000011028 (MRC2)
		ENST00000266646	ENSG00000139269 (INHBE)
		ENST00000303924	ENSG00000170961 (HAS2)
		ENST00000313367	ENSG00000070882 (OSBPL3)
		ENST00000264563	ENSG00000095752 (IL11)
		ENST00000230321	ENSG00000112559 (MDFI)
		ENST00000222543	ENSG00000105825 (TFPI2)
		ENST00000360409	ENSG00000118257 (NRP2)
		ENST00000316170	ENSG00000111846 (GCNT2)
		ENST00000295903	ENSG00000163638 (ADAMTS9)
		ENST00000319211	ENSG00000181104 (F2R)
		ENST00000257189	ENSG00000134757 (DSG3)
		ENST00000262241	ENSG00000089902 (RCOR1)
		ENST00000556132	ENSG00000214338 (SOGA3)
		ENST00000244769	ENSG00000124788 (ATXN1)
		ENST00000433529	ENSG00000116001 (TIA1)
		ENST00000392870	ENSG00000198873 (GRK5)
		ENST00000292357	ENSG00000187800 (PEAR1)
		ENST00000287641	ENSG00000157005 (SST)
		ENST00000504830	ENSG00000151388 (ADAMTS12)
		ENST00000374156	ENSG00000204161 (C10orf128)
		ENST00000413197	ENSG00000144524 (COPS7B)
miR-103a-3p	increase	ENST00000579794	ENSG00000141433 (ADCYAP1)	increase
		ENST00000368262	ENSG00000163468 (CCT3)
		ENST00000366630	ENSG00000116991 (SIPA1L2)
		ENST00000299927	ENSG00000166716 (ZNF592)
		ENST00000345429	ENSG00000139793 (MBNL2)
		ENST00000405666	ENSG00000173153 (ESRRA)
		ENST00000361573	ENSG00000197818 (SLC9A8)
		ENST00000374179	ENSG00000107643 (MAPK8)
		ENST00000342743	ENSG00000188133 (TMEM215)
		ENST00000264246	ENSG00000121594 (CD80)
		ENST00000441390	ENSG00000151948 (GLT1D1)
		ENST00000075120	ENSG00000059804 (SLC2A3)
		ENST00000289734	ENSG00000029534 (ANK1)
		ENST00000359388	ENSG00000158560 (DYNC1I1)
		ENST00000267197	ENSG00000139718 (SETD1B)
		ENST00000504830	ENSG00000151388 (ADAMTS12)
		ENST00000392238	ENSG00000138439 (FAM117B)
		ENST00000435817	ENSG00000197948 (FCHSD1)
		ENST00000293968	ENSG00000162063 (CCNF)
		ENST00000429888	ENSG00000114857 (NKTR)
		ENST00000394071	ENSG00000156030 (ELMSAN1)
		ENST00000462898	ENSG00000051382 (PIK3CB)
		ENST00000379619	ENSG00000075426 (FOSL2)
		ENST00000401783	ENSG00000165124 (SVEP1)
		ENST00000265074	ENSG00000113389 (NPR3)
		ENST00000313708	ENSG00000164330 (EBF1)
		ENST00000333461	ENSG00000141750 (STAC2)
		ENST00000352083	ENSG00000110693 (SOX6)
		ENST00000488717	ENSG00000133107 (TRPC4)
		ENST00000371809	ENSG00000204010 (IFIT1B)
		ENST00000244769	ENSG00000124788 (ATXN1)
		ENST00000439343	ENSG00000259040 (BLOC1S5-TXNDC5)
		ENST00000556132	ENSG00000214338 (SOGA3)
		ENST00000314045	ENSG00000123064 (DDX54)
		ENST00000544604	ENSG00000183579 (ZNRF3)
		ENST00000337478	ENSG00000148841 (ITPRIP)
		ENST00000264434	ENSG00000115998 (C2orf42)
		ENST00000296677	ENSG00000164251 (F2RL1)
		ENST00000412285	ENSG00000081377 (CDC14B)
		ENST00000458162	ENSG00000111224 (PARP11)
		ENST00000400183	ENSG00000155313 (USP25)
		ENST00000353788	ENSG00000104497 (SNX16)
		ENST00000474295	ENSG00000117640 (MTFR1L)
		ENST00000252456	ENSG00000130176 (CNN1)
		ENST00000402472	ENSG00000073150 (PANX2)
		ENST00000345721	ENSG00000145730 (PAM)
miR-106b-5p	increase	ENST00000369727	ENSG00000156384 (SFR1)	increase
		ENST00000262241	ENSG00000089902 (RCOR1)
		ENST00000568890	ENSG00000205423 (CNEP1R1)
		ENST00000400183	ENSG00000155313 (USP25)
		ENST00000520359	ENSG00000104728 (ARHGEF10)
		ENST00000367723	ENSG00000094975 (SUCO)
		ENST00000345721	ENSG00000145730 (PAM)
		ENST00000353788	ENSG00000104497 (SNX16)
		ENST00000418919	ENSG00000135677 (GNS)
		ENST00000318217	ENSG00000176658 (MYO1D)
		ENST00000374459	ENSG00000198915 (RASGEF1A)
		ENST00000382292	ENSG00000151835 (SACS)
		ENST00000439343	ENSG00000259040 (BLOC1S5-TXNDC5)
		ENST00000358621	ENSG00000151474 (FRMD4A)
		ENST00000367553	ENSG00000135838 (NPL)
		ENST00000358825	ENSG00000170325 (PRDM10)
		ENST00000432997	ENSG00000197584 (KCNMB2)
		ENST00000392238	ENSG00000138439 (FAM117B)
		ENST00000233202	ENSG00000018280 (SLC11A1)
		ENST00000217130	ENSG00000196700 (ZNF512B)
		ENST00000355522	ENSG00000198535 (C2CD4A)
		ENST00000542935	ENSG00000135048 (TMEM2)
		ENST00000484074	ENSG00000102531 (FNDC3A)
		ENST00000350896	ENSG00000038945 (MSR1)
		ENST00000525748	ENSG00000165970 (SLC6A5)
		ENST00000509769	ENSG00000145390 (USP53)
		ENST00000536769	ENSG00000150991 (UBC)
		ENST00000303924	ENSG00000170961 (HAS2)
		ENST00000252456	ENSG00000130176 (CNN1)
		ENST00000284273	ENSG00000154127 (UBASH3B)
		ENST00000360510	ENSG00000254986 (DPP3)
		ENST00000367245	ENSG00000120279 (MYCT1)
		ENST00000309758	ENSG00000173110 (HSPA6)
		ENST00000358246	ENSG00000166927 (MS4A7)
		ENST00000255499	ENSG00000133135 (RNF128)
		ENST00000407149	ENSG00000184838 (PRR16)
		ENST00000312046	ENSG00000164830 (OXR1)
		ENST00000407540	ENSG00000132031 (MATN3)
		ENST00000332408	ENSG00000185634 (SHC4)
		ENST00000376261	ENSG00000136750 (GAD2)
		ENST00000268164	ENSG00000140557 (ST8SIA2)
		ENST00000368850	ENSG00000112394 (SLC16A10)
		ENST00000366518	ENSG00000162849 (KIF26B)
		ENST00000244769	ENSG00000124788 (ATXN1)
		ENST00000307271	ENSG00000171115 (GIMAP8)
		ENST00000244745	ENSG00000124766 (SOX4)
		ENST00000285407	ENSG00000155090 (KLF10)
		ENST00000348354	ENSG00000154640 (BTG3)
		ENST00000476139	ENSG00000171928 (TVP23B)
		ENST00000328666	ENSG00000187531 (SIRT7)
		ENST00000304567	ENSG00000171848 (RRM2)
		ENST00000331536	ENSG00000005469 (CROT)
		ENST00000416165	ENSG00000140320 (BAHD1)
		ENST00000374179	ENSG00000107643 (MAPK8)
		ENST00000297107	ENSG00000164574 (GALNT10)
		ENST00000381786	ENSG00000163009 (C2orf48)
		ENST00000249344	ENSG00000128578 (STRIP2)
		ENST00000290271	ENSG00000159167 (STC1)
		ENST00000222543	ENSG00000105825 (TFPI2)
		ENST00000432116	ENSG00000188803 (SHISA6)
		ENST00000303296	ENSG00000110422 (HIPK3)
		ENST00000288840	ENSG00000137834 (SMAD6)
		ENST00000319211	ENSG00000181104 (F2R)
		ENST00000219070	ENSG00000087245 (MMP2)
		ENST00000397992	ENSG00000140836 (ZFHX3)
miR-143-3p	increase	ENST00000265074	ENSG00000113389 (NPR3)	increase
		ENST00000273183	ENSG00000144681 (STAC)
		ENST00000374355	ENSG00000082458 (DLG3)
		ENST00000539261	ENSG00000111341 (MGP)
		ENST00000290573	ENSG00000159399 (HK2)
		ENST00000455372	ENSG00000141873 (SLC39A3)
		ENST00000229829	ENSG00000204252 (HLA-DOA)
		ENST00000379619	ENSG00000075426 (FOSL2)
		ENST00000445281	ENSG00000188729 (OSTN)
		ENST00000367553	ENSG00000135838 (NPL)
		ENST00000419748	ENSG00000172071 (EIF2AK3)
		ENST00000223095	ENSG00000106366 (SERPINE1)
		ENST00000429888	ENSG00000114857 (NKTR)
		ENST00000303115	ENSG00000168685 (IL7R)
		ENST00000592782	ENSG00000136448 (NMT1)
		ENST00000225964	ENSG00000108821 (COL1A1)
		ENST00000381163	ENSG00000056998 (GYG2)
		ENST00000433714	ENSG00000122507 (BBS9)
		ENST00000432116	ENSG00000188803 (SHISA6)
		ENST00000502798	ENSG00000122012 (SV2C)
		ENST00000341319	ENSG00000172578 (KLHL6)
		ENST00000418919	ENSG00000135677 (GNS)
		ENST00000518520	ENSG00000254019 (RP11-10J21.3)
		ENST00000542935	ENSG00000135048 (TMEM2)
		ENST00000253799	ENSG00000131480 (AOC2)
		ENST00000378180	ENSG00000176124 (DLEU1)
		ENST00000313708	ENSG00000164330 (EBF1)
		ENST00000517311	ENSG00000120533 (ENY2)
		ENST00000336509	ENSG00000092931 (MFSD11)
		ENST00000368850	ENSG00000112394 (SLC16A10)
		ENST00000401783	ENSG00000165124 (SVEP1)
		ENST00000304567	ENSG00000171848 (RRM2)
		ENST00000310926	ENSG00000174640 (SLCO2A1)
		ENST00000507800	ENSG00000188818 (ZDHHC11)
		ENST00000489244	ENSG00000206530 (WDR52)
		ENST00000556132	ENSG00000214338 (SOGA3)
		ENST00000290200	ENSG00000243646 (IL10RB)
		ENST00000380342	ENSG00000147003 (TMEM27)
		ENST00000353836	ENSG00000142512 (SIGLEC10)
		ENST00000371817	ENSG00000130635 (COL5A1)
		ENST00000319211	ENSG00000181104 (F2R)
		ENST00000371564	ENSG00000101096 (NFATC2)
		ENST00000488717	ENSG00000133107 (TRPC4)
		ENST00000484074	ENSG00000102531 (FNDC3A)
miR-146a-5p	increase	ENST00000303296	ENSG00000110422 (HIPK3)	increase
		ENST00000290271	ENSG00000159167 (STC1)
		ENST00000264246	ENSG00000121594 (CD80)
		ENST00000605860	ENSG00000007001 (UPP2)
		ENST00000366518	ENSG00000162849 (KIF26B)
		ENST00000396847	ENSG00000132256 (TRIM5)
		ENST00000544604	ENSG00000183579 (ZNRF3)
		ENST00000260113	ENSG00000137558 (PI15)
		ENST00000265074	ENSG00000113389 (NPR3)
		ENST00000375255	ENSG00000115827 (DCAF17)
		ENST00000539768	ENSG00000177058 (SLC38A9)
		ENST00000326958	ENSG00000181495 (AC026703.1)
		ENST00000217130	ENSG00000196700 (ZNF512B)
		ENST00000297107	ENSG00000164574 (GALNT10)
		ENST00000389534	ENSG00000197608 (ZNF841)
		ENST00000602526	ENSG00000106692 (FKTN)
		ENST00000312413	ENSG00000011021 (CLCN6)
		ENST00000588388	ENSG00000131941 (RHPN2)
		ENST00000233202	ENSG00000018280 (SLC11A1)
		ENST00000360409	ENSG00000118257 (NRP2)
		ENST00000264434	ENSG00000115998 (C2orf42)
		ENST00000337743	ENSG00000089123 (TASP1)
		ENST00000397512	ENSG00000177042 (TMEM80)
		ENST00000388825	ENSG00000211445 (GPX3)
		ENST00000396150	ENSG00000083828 (ZNF586)
		ENST00000529193	ENSG00000157613 (CREB3L1)
		ENST00000439924	ENSG00000182149 (IST1)
		ENST00000462898	ENSG00000051382 (PIK3CB)
		ENST00000314400	ENSG00000163608 (C3orf17)
		ENST00000464950	ENSG00000058799 (YIPF1)
		ENST00000219905	ENSG00000174197 (MGA)
		ENST00000216877	ENSG00000132670 (PTPRA)
		ENST00000504771	ENSG00000145779 (TNFAIP8)
miR-204-3p	increase	ENST00000374994	ENSG00000106799 (TGFBR1)	decrease
		ENST00000416165	ENSG00000140320 (BAHD1)
		ENST00000587391	ENSG00000075702 (WDR62)
		ENST00000511217	ENSG00000156463 (SH3RF2)
		ENST00000368850	ENSG00000112394 (SLC16A10)
		ENST00000511828	ENSG00000248713 (RP11-766F14.2)
		ENST00000549216	ENSG00000180257 (ZNF816)
		ENST00000404260	ENSG00000069020 (MAST4)
		ENST00000397512	ENSG00000177042 (TMEM80)
		ENST00000381786	ENSG00000163009 (C2orf48)
		ENST00000333039	ENSG00000221890 (NPTXR)
		ENST00000433714	ENSG00000122507 (BBS9)
		ENST00000240100	ENSG00000120875 (DUSP4)
		ENST00000262441	ENSG00000065325 (GLP2R)
		ENST00000263372	ENSG00000099337 (KCNK6)
		ENST00000394610	ENSG00000125354 (SEPT6)
		ENST00000333461	ENSG00000141750 (STAC2)
		ENST00000258888	ENSG00000136383 (ALPK3)
		ENST00000250092	ENSG00000129226 (CD68)
		ENST00000312413	ENSG00000011021 (CLCN6)
		ENST00000353836	ENSG00000142512 (SIGLEC10)
		ENST00000482573	ENSG00000183833 (MAATS1)
		ENST00000355085	ENSG00000197405 (C5AR1)
		ENST00000293968	ENSG00000162063 (CCNF)
		ENST00000525748	ENSG00000165970 (SLC6A5)
		ENST00000392391	ENSG00000163964 (PIGX)
		ENST00000263867	ENSG00000042493 (CAPG)
		ENST00000374024	ENSG00000181773 (GPR3)
		ENST00000374810	ENSG00000078804 (TP53INP2)
		ENST00000318217	ENSG00000176658 (MYO1D)
		ENST00000423557	ENSG00000136634 (IL10)
		ENST00000579794	ENSG00000141433 (ADCYAP1)
		ENST00000355502	ENSG00000105650 (PDE4C)
		ENST00000392238	ENSG00000138439 (FAM117B)
		ENST00000293379	ENSG00000161638 (ITGA5)
		ENST00000309758	ENSG00000173110 (HSPA6)
		ENST00000367243	ENSG00000146469 (VIP)
		ENST00000314045	ENSG00000123064 (DDX54)
		ENST00000284110	ENSG00000153976 (HS3ST3A1)
		ENST00000371000	ENSG00000081985 (IL12RB2)
		ENST00000216877	ENSG00000132670 (PTPRA)
		ENST00000229708	ENSG00000111981 (ULBP1)
		ENST00000217130	ENSG00000196700 (ZNF512B)
		ENST00000262241	ENSG00000089902 (RCOR1)
		ENST00000376259	ENSG00000028137 (TNFRSF1B)
		ENST00000467261	ENSG00000165807 (PPP1R36)
		ENST00000216180	ENSG00000100344 (PNPLA3)
		ENST00000311106	ENSG00000175426 (PCSK1)
		ENST00000368404	ENSG00000169241 (SLC50A1)
		ENST00000378962	ENSG00000120280 (CXorf21)
		ENST00000374179	ENSG00000107643 (MAPK8)
		ENST00000429888	ENSG00000114857 (NKTR)
		ENST00000371564	ENSG00000101096 (NFATC2)
		ENST00000610121	ENSG00000134207 (SYT6)
		ENST00000393140	ENSG00000175785 (PRIMA1)
		ENST00000511544	ENSG00000048342 (CC2D2A)
		ENST00000336233	ENSG00000107798 (LIPA)
		ENST00000568470	ENSG00000172831 (CES2)
		ENST00000358171	ENSG00000149257 (SERPINH1)
		ENST00000418919	ENSG00000135677 (GNS)

## Sheet: hsa-miR-619-5p
Transcript Id	Gene Id(name)	Mirna Name	miTG score
ENST00000263275	ENSG00000125741 (OPA3)	hsa-miR-619-5p	1
UTR3	19:46056513-46056534	0.00501276
UTR3	19:46056064-46056083	0.0241043
UTR3	19:46055747-46055768	0.0131935
UTR3	19:46055596-46055620	0.0137769
UTR3	19:46054092-46054109	0.000754967
UTR3	19:46053786-46053802	0.00107389
UTR3	19:46053704-46053720	0.00083379
UTR3	19:46053339-46053364	0.000667956
UTR3	19:46052869-46052889	0.0123056
UTR3	19:46052696-46052716	0.000754108
UTR3	19:46051830-46051850	0.00129457
UTR3	19:46051677-46051705	0.00511606
UTR3	19:46050427-46050452	0.00861145
UTR3	19:46050193-46050213	0.0110953
UTR3	19:46050054-46050075	0.0312893
UTR3	19:46049884-46049905	0.0125267
ENST00000338965	ENSG00000188211 (NCR3LG1)	hsa-miR-619-5p	1
UTR3	11:17395716-17395734	0.00375976
UTR3	11:17396484-17396502	0.00601978
UTR3	11:17396761-17396780	0.0200418
UTR3	11:17396768-17396795	0.00226658
UTR3	11:17398175-17398201	0.0101683
UTR3	11:17398551-17398565	0.00533192
UTR3	11:17398757-17398778	0.12979
ENST00000395590	ENSG00000079974 (RABL2B)	hsa-miR-619-5p	1
UTR3	22:51210723-51210741	0.0628446
UTR3	22:51209971-51209990	0.0911128
UTR3	22:51209835-51209856	0.0288756
ENST00000527396	ENSG00000255098 (RP11-481A20.11)	hsa-miR-619-5p	1
UTR3	8:11870584-11870605	0.139894
ENST00000601297	ENSG00000268211 (AL359091.2)	hsa-miR-619-5p	1
UTR3	9:131063764-131063783	0.106198
UTR3	9:131064078-131064100	0.0605614
UTR3	9:131063485-131063506	0.0205998
ENST00000245046	ENSG00000125037 (EMC3)	hsa-miR-619-5p	0.999
UTR3	3:10005426-10005446	0.0883076
UTR3	3:10005288-10005309	0.022729
UTR3	3:10004595-10004607	0.00781837
UTR3	3:10004479-10004502	0.00223865
ENST00000503768	ENSG00000251209 (LINC00923)	hsa-miR-619-5p	0.999
UTR3	15:98285546-98285570	0.122385
ENST00000321341	ENSG00000082212 (ME2)	hsa-miR-619-5p	0.998
UTR3	18:48474641-48474663	0.109043
ENST00000393975	ENSG00000145861 (C1QTNF2)	hsa-miR-619-5p	0.998
UTR3	5:159775377-159775404	0.00208484
UTR3	5:159775030-159775049	0.0822364
UTR3	5:159774897-159774921	0.0291131
ENST00000515826	ENSG00000144868 (TMEM108)	hsa-miR-619-5p	0.997
UTR3	3:133106301-133106320	0.00143277
UTR3	3:133106984-133107010	0.00143226
UTR3	3:133107138-133107159	0.00261025
UTR3	3:133107769-133107789	0.00138263
UTR3	3:133108255-133108280	0.0497324
UTR3	3:133108394-133108417	0.0403558
UTR3	3:133108437-133108456	0.00677431
ENST00000592610	ENSG00000214456 (PLIN5)	hsa-miR-619-5p	0.997
UTR3	19:4533814-4533838	0.0123394
UTR3	19:4533077-4533102	0.0404283
UTR3	19:4532812-4532832	0.0428086
UTR3	19:4532482-4532503	0.011641
ENST00000253115	ENSG00000130818 (ZNF426)	hsa-miR-619-5p	0.996
UTR3	19:9638929-9638949	0.056071
UTR3	19:9638795-9638816	0.04397
ENST00000259698	ENSG00000111913 (FAM65B)	hsa-miR-619-5p	0.996
UTR3	6:24806447-24806467	0.0777253
UTR3	6:24806308-24806332	0.0155339
UTR3	6:24805744-24805769	0.00598302
ENST00000381781	ENSG00000205784 (ARRDC5)	hsa-miR-619-5p	0.996
UTR3	19:4890845-4890858	0.00408549
UTR3	19:4890796-4890811	0.00306354
UTR3	19:4890536-4890556	0.0942997
ENST00000437538	ENSG00000240505 (TNFRSF13B)	hsa-miR-619-5p	0.996
UTR3	17:16836215-16836238	0.0189569
UTR3	17:16832962-16832983	0.0807221
ENST00000458198	ENSG00000237190 (CDKN2AIPNL)	hsa-miR-619-5p	0.996
UTR3	5:133738429-133738456	0.00416835
UTR3	5:133738056-133738080	0.0542935
UTR3	5:133737918-133737939	0.0420444
ENST00000400752	ENSG00000174992 (ZG16)	hsa-miR-619-5p	0.995
UTR3	16:29792200-29792226	0.00499256
UTR3	16:29792832-29792852	0.0442862
UTR3	16:29792964-29792985	0.0448985
UTR3	16:29793053-29793070	0.00258078
ENST00000462942	ENSG00000181090 (EHMT1)	hsa-miR-619-5p	0.995
UTR3	9:140760802-140760821	0.00201387
UTR3	9:140761635-140761649	0.00140141
UTR3	9:140762120-140762143	0.00188622
UTR3	9:140762185-140762207	0.000839512
UTR3	9:140762240-140762260	0.000785724
UTR3	9:140763299-140763320	0.0221519
UTR3	9:140763431-140763455	0.0100581
UTR3	9:140764333-140764354	0.0590246
ENST00000257787	ENSG00000135334 (AKIRIN2)	hsa-miR-619-5p	0.994
UTR3	6:88384893-88384910	0.0956436
ENST00000571133	ENSG00000171490 (RSL1D1)	hsa-miR-619-5p	0.994
UTR3	16:11931338-11931359	0.0284295
UTR3	16:11930961-11930985	0.0042843
UTR3	16:11930693-11930713	0.00207127
UTR3	16:11929603-11929629	0.0257477
UTR3	16:11929169-11929189	0.0378437
UTR3	16:11931917-11931928	0.0222293
ENST00000356387	ENSG00000160991 (ORAI2)	hsa-miR-619-5p	0.993
UTR3	7:102087803-102087822	0.00177267
UTR3	7:102088075-102088093	0.00261989
UTR3	7:102088256-102088278	0.00536311
UTR3	7:102089024-102089045	0.00115425
UTR3	7:102089195-102089216	0.00365008
UTR3	7:102089742-102089763	0.00486072
UTR3	7:102090020-102090041	0.0126277
UTR3	7:102090438-102090459	0.00575619
UTR3	7:102091087-102091104	0.00385556
UTR3	7:102091518-102091535	0.00811709
UTR3	7:102092199-102092222	0.000657225
UTR3	7:102092322-102092346	0.00049923
UTR3	7:102092647-102092672	0.000843936
UTR3	7:102092853-102092874	0.00134917
UTR3	7:102093285-102093301	0.000863116
UTR3	7:102093327-102093351	0.000416672
UTR3	7:102093491-102093515	0.000771691
UTR3	7:102093698-102093719	0.00127967
UTR3	7:102094146-102094165	0.00167977
UTR3	7:102094178-102094196	0.000771001
UTR3	7:102094574-102094594	0.0148213
UTR3	7:102095138-102095165	0.000882402
UTR3	7:102095297-102095319	0.000436954
UTR3	7:102095354-102095376	0.00110524
UTR3	7:102096003-102096029	0.00107253
UTR3	7:102096383-102096407	0.00126163
UTR3	7:102096458-102096481	0.00287558
UTR3	7:102096562-102096586	0.000810438
UTR3	7:102096845-102096863	0.00322104
UTR3	7:102097121-102097139	0.00611093
ENST00000356860	ENSG00000153956 (CACNA2D1)	hsa-miR-619-5p	0.993
UTR3	7:81575826-81575851	0.0939364
UTR3	7:81593643-81593660	0.0113625
ENST00000540834	ENSG00000175600 (SUGCT)	hsa-miR-619-5p	0.993
UTR3	7:40257158-40257180	0.0218841
UTR3	7:40257679-40257699	0.0687349
ENST00000350027	ENSG00000143498 (TAF1A)	hsa-miR-619-5p	0.992
UTR3	1:222731488-222731509	0.038288
UTR3	1:222731357-222731377	0.0504097
ENST00000464497	ENSG00000122705 (CLTA)	hsa-miR-619-5p	0.992
UTR3	9:36304097-36304117	0.0862572
UTR3	9:36304510-36304524	0.00307079
ENST00000319763	ENSG00000176984 (AP000679.2)	hsa-miR-619-5p	0.991
UTR3	11:120042081-120042101	0.0723075
UTR3	11:120042262-120042283	0.0143546
ENST00000577831	ENSG00000125686 (MED1)	hsa-miR-619-5p	0.991
UTR3	17:37579989-37580001	0.0257738
UTR3	17:37566903-37566921	0.00293056
UTR3	17:37566089-37566106	0.00589394
UTR3	17:37566069-37566094	0.00063186
UTR3	17:37565030-37565055	0.00929294
UTR3	17:37564703-37564726	0.00405322
UTR3	17:37564586-37564608	0.010809
UTR3	17:37564127-37564141	0.0100591
UTR3	17:37564031-37564050	0.0176536
ENST00000222219	ENSG00000105612 (DNASE2)	hsa-miR-619-5p	0.99
UTR3	19:12986762-12986783	0.0573371
UTR3	19:12986473-12986494	0.00486515
UTR3	19:12986159-12986179	0.0248682
UTR3	19:12989245-12989264	0.00441046
ENST00000274979	ENSG00000146205 (ANO7)	hsa-miR-619-5p	0.99
UTR3	2:242163696-242163720	0.00233026
UTR3	2:242163786-242163810	0.00448413
UTR3	2:242164040-242164063	0.0062731
UTR3	2:242164065-242164091	0.00136787
UTR3	2:242164117-242164132	0.00249266
UTR3	2:242164274-242164287	0.00591404
UTR3	2:242164331-242164354	0.00191818
UTR3	2:242164535-242164555	0.00817638
UTR3	2:242164672-242164692	0.0538312
UTR3	2:242163113-242163131	0.00440071
ENST00000392552	ENSG00000163328 (GPR155)	hsa-miR-619-5p	0.99
UTR3	2:175300468-175300488	0.0504522
UTR3	2:175298819-175298840	0.0107429
UTR3	2:175297756-175297777	0.0169459
UTR3	2:175297622-175297643	0.00766478
ENST00000395732	ENSG00000100253 (MIOX)	hsa-miR-619-5p	0.99
UTR3	22:50928593-50928618	0.00479104
UTR3	22:50928626-50928653	0.00178911
UTR3	22:50928778-50928799	0.0450907
UTR3	22:50928913-50928934	0.0340007
ENST00000536719	ENSG00000074319 (TSG101)	hsa-miR-619-5p	0.99
UTR3	11:18490016-18490037	0.086757
UTR3	11:18524125;18528404-18524124;18528423	0.012899
ENST00000253233	ENSG00000130921 (C12orf65)	hsa-miR-619-5p	0.989
UTR3	12:123741609-123741626	0.00314957
UTR3	12:123741795-123741814	0.0387611
UTR3	12:123741929-123741950	0.0209029
UTR3	12:123742109-123742126	0.0221403
ENST00000269834	ENSG00000141946 (ZIM3)	hsa-miR-619-5p	0.989
UTR3	19:57645914-57645936	0.0647887
UTR3	19:57645778-57645795	0.0200826
ENST00000295851	ENSG00000138443 (ABI2)	hsa-miR-619-5p	0.989
UTR3	2:204292104-204292124	0.00994735
UTR3	2:204293850-204293877	0.00654412
UTR3	2:204294346-204294367	0.00463241
UTR3	2:204296666-204296690	0.00253404
UTR3	2:204299086-204299102	0.0111545
UTR3	2:204300683-204300699	0.00237737
UTR3	2:204308434-204308454	0.0359211
UTR3	2:204309022-204309042	0.0120146
UTR3	2:204231707-204231729	0.0122549
ENST00000568470	ENSG00000172831 (CES2)	hsa-miR-619-5p	0.989
UTR3	16:66975703-66975721	0.00110524
UTR3	16:66976579-66976597	0.00373959
UTR3	16:66978103-66978124	0.0800387
ENST00000531821	ENSG00000213967 (ZNF726)	hsa-miR-619-5p	0.988
UTR3	19:24103289-24103314	0.00165165
UTR3	19:24103957-24103985	0.0809087
ENST00000578542	ENSG00000068489 (PRR11)	hsa-miR-619-5p	0.988
UTR3	17:57279047-57279052	0.00476508
UTR3	17:57281082-57281105	0.0140482
UTR3	17:57281486-57281506	0.0469264
UTR3	17:57281628-57281644	0.0124769
UTR3	17:57281933-57281954	0.00449766
ENST00000249760	ENSG00000128928 (IVD)	hsa-miR-619-5p	0.987
UTR3	15:40710551-40710566	0.00324011
UTR3	15:40710758-40710774	0.00161464
UTR3	15:40710787-40710812	0.00167013
UTR3	15:40711200-40711221	0.0200375
UTR3	15:40711576-40711597	0.017375
UTR3	15:40711744-40711761	0.0016819
UTR3	15:40711879-40711896	0.0096938
UTR3	15:40712169-40712189	0.0178605
UTR3	15:40712796-40712817	0.00235846
UTR3	15:40712799-40712826	0.00220324
UTR3	15:40713111-40713134	0.0040479
ENST00000309955	ENSG00000003402 (CFLAR)	hsa-miR-619-5p	0.987
UTR3	2:202028852-202028874	0.00355265
UTR3	2:202029351-202029366	0.00191939
UTR3	2:202030809-202030829	0.000770733
UTR3	2:202030853-202030869	0.000469453
UTR3	2:202031061-202031085	0.000607302
UTR3	2:202031177-202031201	0.0010069
UTR3	2:202031262-202031280	0.00093141
UTR3	2:202032091-202032115	0.00744818
UTR3	2:202034790-202034812	0.00535536
UTR3	2:202037287-202037310	0.00161655
UTR3	2:202038207-202038228	0.000961553
UTR3	2:202040078-202040098	0.0363084
UTR3	2:202040696-202040717	0.0226874
UTR3	2:202025211-202025234	0.0151208
ENST00000401499	ENSG00000218672 (AC008060.7)	hsa-miR-619-5p	0.987
UTR3	7:155188163-155188187	0.0054443
UTR3	7:155188332-155188353	0.005046
UTR3	7:155188357-155188370	0.00497481
UTR3	7:155188650-155188661	0.00369798
UTR3	7:155188660-155188681	0.0040866
UTR3	7:155188764-155188781	0.00485122
UTR3	7:155188943-155188963	0.0532019
ENST00000431118	ENSG00000119004 (CYP20A1)	hsa-miR-619-5p	0.987
UTR3	2:204131262-204131285	0.00484161
UTR3	2:204154535-204154552	0.00302445
UTR3	2:204162296-204162317	0.0274007
UTR3	2:204162432-204162452	0.032369
UTR3	2:204162974-204162998	0.0143513
ENST00000217043	ENSG00000101074 (R3HDML)	hsa-miR-619-5p	0.986
UTR3	20:42979750-42979770	0.0796715
ENST00000264808	ENSG00000138738 (PRDM5)	hsa-miR-619-5p	0.986
UTR3	4:121616212-121616232	0.080487
ENST00000292478	ENSG00000106246 (PTCD1)	hsa-miR-619-5p	0.986
UTR3	7:99017415-99017439	0.0038144
UTR3	7:99017129-99017143	0.00415945
UTR3	7:99016357-99016376	0.000885062
UTR3	7:99014810-99014835	0.0274042
UTR3	7:99014595-99014619	0.0439867
ENST00000334744	ENSG00000186314 (PRELID2)	hsa-miR-619-5p	0.986
UTR3	5:145138830-145138850	0.0776371
UTR3	5:145138609-145138635	0.0021893
ENST00000532619	ENSG00000255384 (RP11-770J1.4)	hsa-miR-619-5p	0.986
UTR3	11:118304539-118304557	0.018892
UTR3	11:118304407-118304431	0.00585893
UTR3	11:118304115-118304135	0.0552294
ENST00000544076	ENSG00000215504 (AP000974.1)	hsa-miR-619-5p	0.986
UTR3	11:85563883-85563899	0.0616089
UTR3	11:85563844-85563868	0.0164457
UTR3	11:85563625-85563650	0.00227515
ENST00000304056	ENSG00000170852 (KBTBD2)	hsa-miR-619-5p	0.985
UTR3	7:32907929-32907947	0.0803191
UTR3	7:32910196-32910212	0.0131971
ENST00000582471	ENSG00000263809 (RP11-849F2.7)	hsa-miR-619-5p	0.984
UTR3	17:8275249-8275273	0.0255708
UTR3	17:8274970-8274992	0.00297645
UTR3	17:8272085-8272106	0.0490485
ENST00000326303	ENSG00000177465 (ACOT4)	hsa-miR-619-5p	0.983
UTR3	14:74062943-74062963	0.0598625
UTR3	14:74063066-74063087	0.0166805
ENST00000329627	ENSG00000215193 (PEX26)	hsa-miR-619-5p	0.983
UTR3	22:18573903-18573931	0.00141149
UTR3	22:18574270-18574291	0.0121608
UTR3	22:18574429-18574445	0.00405816
UTR3	22:18574836-18574857	0.00109598
UTR3	22:18574872-18574893	0.000778319
UTR3	22:18575479-18575500	0.0174239
UTR3	22:18576815-18576833	0.00357669
UTR3	22:18577973-18578001	0.00110849
UTR3	22:18578233-18578250	0.000928638
UTR3	22:18578431-18578449	0.00160085
UTR3	22:18578552-18578572	0.00041187
UTR3	22:18579266-18579279	0.000827239
UTR3	22:18580710-18580729	0.00135443
UTR3	22:18581261-18581282	0.0103387
UTR3	22:18582911-18582936	0.000958172
UTR3	22:18583581-18583597	0.000908597
UTR3	22:18586523-18586538	0.000960011
UTR3	22:18587036-18587061	0.00163561
UTR3	22:18587376-18587399	0.00250439
UTR3	22:18587416-18587442	0.000908099
UTR3	22:18587532-18587547	0.00107728
UTR3	22:18587816-18587828	0.00370596
UTR3	22:18587866-18587886	0.0020427
UTR3	22:18588044-18588064	0.00502216
ENST00000344404	ENSG00000100106 (TRIOBP)	hsa-miR-619-5p	0.983
UTR3	22:38119630-38119644	0.00298284
UTR3	22:38119705-38119729	0.00167757
UTR3	22:38119774-38119788	0.000848329
UTR3	22:38119852-38119866	0.00091195
UTR3	22:38119852-38119879	0.00451813
UTR3	22:38119868-38119894	0.000871763
UTR3	22:38119921-38119935	0.000658092
UTR3	22:38119921-38119948	0.00300409
UTR3	22:38119999-38120013	0.000622682
UTR3	22:38119999-38120026	0.00254394
UTR3	22:38120015-38120041	0.000707711
UTR3	22:38120068-38120082	0.000550335
UTR3	22:38120068-38120095	0.00210528
UTR3	22:38120146-38120160	0.000574405
UTR3	22:38120146-38120173	0.0021965
UTR3	22:38120215-38120229	0.000465445
UTR3	22:38120215-38120242	0.00148776
UTR3	22:38120293-38120307	0.00049523
UTR3	22:38120293-38120320	0.00179578
UTR3	22:38120362-38120376	0.000404564
UTR3	22:38120362-38120389	0.00125024
UTR3	22:38120440-38120454	0.000466943
UTR3	22:38120440-38120467	0.00138301
UTR3	22:38120512-38120539	0.000904971
UTR3	22:38120584-38120611	0.00201308
UTR3	22:38120600-38120627	0.0013023
UTR3	22:38120656-38120683	0.000683636
UTR3	22:38120728-38120755	0.00161193
UTR3	22:38120800-38120814	0.000324698
UTR3	22:38120800-38120827	0.00158258
UTR3	22:38120872-38120899	0.00316027
UTR3	22:38120941-38120955	0.000319102
UTR3	22:38121223-38121241	0.0116177
UTR3	22:38121400-38121422	0.00206042
UTR3	22:38121415-38121435	0.000435355
UTR3	22:38121578-38121597	0.00108329
UTR3	22:38121675-38121690	0.00120587
UTR3	22:38121816-38121831	0.0017137
UTR3	22:38129344-38129365	0.00149225
UTR3	22:38129395-38129413	0.000765118
UTR3	22:38130636-38130654	0.000640289
UTR3	22:38130715-38130741	0.000415319
UTR3	22:38131113-38131139	0.00132957
UTR3	22:38131292-38131311	0.00126384
UTR3	22:38131409-38131434	0.000742367
UTR3	22:38153803-38153820	0.000562059
UTR3	22:38153857-38153876	0.000576607
UTR3	22:38154145;38155161-38154145;38155182	0.00206849
UTR3	22:38155208-38155235	0.00225529
UTR3	22:38168760;38169790-38168771;38169801	0.002097
ENST00000360121	ENSG00000197471 (SPN)	hsa-miR-619-5p	0.983
UTR3	16:29676734-29676752	0.00307131
UTR3	16:29677150-29677176	0.00263002
UTR3	16:29677986-29678011	0.00126694
UTR3	16:29678960-29678984	0.0152075
UTR3	16:29679655-29679674	0.000784998
UTR3	16:29680118-29680135	0.00274414
UTR3	16:29680630-29680649	0.00099013
UTR3	16:29681063-29681084	0.0199993
UTR3	16:29681673-29681697	0.0307227
ENST00000371316	ENSG00000162390 (ACOT11)	hsa-miR-619-5p	0.983
UTR3	1:55103326-55103347	0.00297059
UTR3	1:55104180-55104194	0.00522852
UTR3	1:55104735-55104754	0.0689956
ENST00000377038	ENSG00000160049 (DFFA)	hsa-miR-619-5p	0.983
UTR3	1:10521096-10521117	0.0309069
UTR3	1:10520550-10520571	0.0101904
UTR3	1:10520225-10520250	0.00121517
UTR3	1:10519041-10519061	0.0061501
UTR3	1:10518859-10518880	0.0031438
UTR3	1:10518726-10518747	0.00995254
UTR3	1:10518148-10518172	0.00196248
UTR3	1:10518011-10518022	0.00156008
UTR3	1:10517974-10517995	0.00057019
UTR3	1:10517658-10517682	0.00163405
UTR3	1:10517049-10517065	0.00952328
ENST00000396403	ENSG00000198346 (ZNF813)	hsa-miR-619-5p	0.983
UTR3	19:53996378-53996397	0.0234026
UTR3	19:53996464-53996482	0.00143143
UTR3	19:53997359-53997375	0.00464016
UTR3	19:53997486-53997513	0.00155671
UTR3	19:53997629-53997648	0.00127671
UTR3	19:53998508-53998524	0.00164719
UTR3	19:53998931-53998951	0.0427742
ENST00000263798	ENSG00000092445 (TYRO3)	hsa-miR-619-5p	0.982
UTR3	15:41870529-41870556	0.00466193
UTR3	15:41870628-41870641	0.0625707
UTR3	15:41870871-41870890	0.0044055
UTR3	15:41871099-41871116	0.00157344
UTR3	15:41871400-41871425	0.00375733
UTR3	15:41853458-41853477	0.0062098
UTR3	15:41862840-41862861	0.00394151
ENST00000361565	ENSG00000198700 (IPO9)	hsa-miR-619-5p	0.982
UTR3	1:201846496-201846516	0.0311992
UTR3	1:201846780-201846804	0.0137774
UTR3	1:201846915-201846939	0.0100026
UTR3	1:201848141-201848164	0.00114885
UTR3	1:201848898-201848917	0.00212393
UTR3	1:201849203-201849228	0.0122992
UTR3	1:201849668-201849682	0.00168313
UTR3	1:201851820-201851842	0.000899512
UTR3	1:201852187-201852214	0.00248338
ENST00000377792	ENSG00000137054 (POLR1E)	hsa-miR-619-5p	0.982
UTR3	9:37503306-37503327	0.0442586
UTR3	9:37503441-37503462	0.0314966
ENST00000373510	ENSG00000160062 (ZBTB8A)	hsa-miR-619-5p	0.981
UTR3	1:33066941-33066962	0.0204029
UTR3	1:33068295-33068316	0.00326832
UTR3	1:33068429-33068450	0.000531345
UTR3	1:33070618-33070638	0.0226361
UTR3	1:33071172-33071193	0.02814
ENST00000381786	ENSG00000163009 (C2orf48)	hsa-miR-619-5p	0.981
UTR3	2:10351720-10351744	0.0749656
ENST00000325089	ENSG00000165300 (SLITRK5)	hsa-miR-619-5p	0.98
UTR3	13:88331803-88331819	0.0742887
ENST00000326972	ENSG00000180438 (TPRXL)	hsa-miR-619-5p	0.98
UTR3	3:14106583-14106608	0.0198658
UTR3	3:14106624-14106648	0.0297715
UTR3	3:14106685-14106701	0.0056086
UTR3	3:14106707-14106731	0.0121444
UTR3	3:14106751-14106768	0.00464525
UTR3	3:14106751-14106774	0.00260519
ENST00000457714	ENSG00000169760 (NLGN1)	hsa-miR-619-5p	0.98
UTR3	3:173999937-173999956	0.0744355
ENST00000492720	ENSG00000146966 (DENND2A)	hsa-miR-619-5p	0.98
UTR3	7:140244125-140244146	0.0344003
UTR3	7:140243657-140243678	0.0398176
ENST00000368073	ENSG00000132716 (DCAF8)	hsa-miR-619-5p	0.979
UTR3	1:160187310-160187336	0.00577585
UTR3	1:160187247-160187253	0.0197728
UTR3	1:160186881-160186901	0.00193537
UTR3	1:160186868-160186881	0.010956
UTR3	1:160185854-160185873	0.0148351
UTR3	1:160185706-160185726	0.00543408
UTR3	1:160185676-160185695	0.00720258
UTR3	1:160185530-160185553	0.00769077
ENST00000409088	ENSG00000176204 (LRRTM4)	hsa-miR-619-5p	0.979
UTR3	2:77743866-77743875	0.0735937
ENST00000523377	ENSG00000083099 (LYRM2)	hsa-miR-619-5p	0.979
UTR3	6:90346666-90346686	0.0723563
UTR3	6:90345188-90345208	0.000820005
ENST00000534850	ENSG00000258472 (RP11-192H23.4)	hsa-miR-619-5p	0.979
UTR3	17:26938198-26938216	0.028306
UTR3	17:26937576-26937588	0.00179568
UTR3	17:26937131-26937145	0.0012374
UTR3	17:26936663-26936684	0.000872865
UTR3	17:26936187-26936211	0.00556582
UTR3	17:26935639-26935660	0.0269737
UTR3	17:26935503-26935523	0.00839159
ENST00000257408	ENSG00000134962 (KLB)	hsa-miR-619-5p	0.978
UTR3	4:39450331-39450349	0.0104761
UTR3	4:39450809-39450835	0.0274193
UTR3	4:39451277-39451297	0.0199732
UTR3	4:39451411-39451432	0.0132581
UTR3	4:39452171-39452191	0.00195677
ENST00000373826	ENSG00000188060 (RAB42)	hsa-miR-619-5p	0.978
UTR3	1:28920645-28920662	0.00746368
UTR3	1:28920953-28920973	0.0611513
UTR3	1:28921766-28921785	0.00437757
ENST00000395905	ENSG00000163827 (LRRC2)	hsa-miR-619-5p	0.978
UTR3	3:46559682-46559700	0.00288121
UTR3	3:46559096-46559117	0.0243826
UTR3	3:46557711-46557730	0.0306554
UTR3	3:46557580-46557606	0.0145964
ENST00000468332	ENSG00000151208 (DLG5)	hsa-miR-619-5p	0.978
UTR3	10:79605155-79605175	0.00663203
UTR3	10:79603257-79603269	0.00547665
UTR3	10:79590613;79593672-79590631;79593677	0.0178328
UTR3	10:79581585-79581608	0.00103901
UTR3	10:79581192-79581218	0.00256707
UTR3	10:79580939-79580964	0.00314158
UTR3	10:79580889-79580907	0.000582883
UTR3	10:79579195-79579218	0.00202759
UTR3	10:79577648;79579079-79577647;79579101	0.00171516
UTR3	10:79570870-79570896	0.00183519
UTR3	10:79569424-79569450	0.00458809
UTR3	10:79566524-79566542	0.0117862
UTR3	10:79565639-79565660	0.00278018
UTR3	10:79555926-79555945	0.0110768
ENST00000503518	ENSG00000125388 (GRK4)	hsa-miR-619-5p	0.978
UTR3	4:2967303-2967323	0.0231392
UTR3	4:2967872-2967893	0.0317833
UTR3	4:2968005-2968026	0.0111064
UTR3	4:2968376-2968403	0.00640089
ENST00000532998	ENSG00000179029 (TMEM107)	hsa-miR-619-5p	0.978
UTR3	17:8078650-8078671	0.0372881
UTR3	17:8078514-8078538	0.0339639
UTR3	17:8077763-8077781	0.00150603
ENST00000302550	ENSG00000121644 (DESI2)	hsa-miR-619-5p	0.977
UTR3	1:244869193-244869212	0.0718249
ENST00000299381	ENSG00000166295 (ANAPC16)	hsa-miR-619-5p	0.976
UTR3	10:73993835-73993859	0.00135006
UTR3	10:73993907-73993928	0.00108376
UTR3	10:73994043-73994064	0.00113377
UTR3	10:73994405-73994413	0.016318
UTR3	10:73994560-73994582	0.0036029
UTR3	10:73994640-73994661	0.00908883
UTR3	10:73994775-73994796	0.0171452
UTR3	10:73995076-73995097	0.0212047
ENST00000323223	ENSG00000177800 (TMEM78)	hsa-miR-619-5p	0.976
UTR3	1:229385870-229385889	0.00596613
UTR3	1:229385937-229385957	0.0060193
UTR3	1:229387421-229387445	0.059327
UTR3	1:229385801-229385820	0.00796632
ENST00000232564	ENSG00000114450 (GNB4)	hsa-miR-619-5p	0.975
UTR3	3:179118107-179118126	0.00252181
UTR3	3:179117256-179117277	0.0681981
ENST00000391781	ENSG00000182986 (ZNF320)	hsa-miR-619-5p	0.975
UTR3	19:53383719-53383738	0.0480161
UTR3	19:53383633-53383650	0.00958329
UTR3	19:53383524-53383549	0.00350115
UTR3	19:53382531-53382546	0.00520072
UTR3	19:53381633-53381650	0.00405711
ENST00000448830	ENSG00000140264 (SERF2)	hsa-miR-619-5p	0.975
UTR3	15:44092173-44092195	0.00255069
UTR3	15:44094496-44094517	0.0329851
UTR3	15:44094628-44094649	0.035297
ENST00000215941	ENSG00000100124 (ANKRD54)	hsa-miR-619-5p	0.974
UTR3	22:38227769-38227789	0.00681286
UTR3	22:38227725-38227752	0.00596905
UTR3	22:38227334-38227354	0.00462666
UTR3	22:38227230-38227248	0.0298312
UTR3	22:38227143-38227167	0.0205034
UTR3	22:38226956-38226977	0.00223337
ENST00000305513	ENSG00000186532 (SMYD4)	hsa-miR-619-5p	0.974
UTR3	17:1684344-1684365	0.0273048
UTR3	17:1683777-1683797	0.0347045
UTR3	17:1683350-1683371	0.00388656
UTR3	17:1683343-1683356	0.00426567
ENST00000422989	ENSG00000167378 (IRGQ)	hsa-miR-619-5p	0.974
UTR3	19:44093477-44093498	0.00187989
UTR3	19:44092794-44092817	0.00124873
UTR3	19:44092594-44092615	0.00138897
UTR3	19:44091405-44091429	0.00115663
UTR3	19:44089657-44089678	0.0272427
UTR3	19:44089521-44089542	0.00521298
UTR3	19:44089274-44089295	0.0214891
UTR3	19:44088831-44088858	0.00461185
UTR3	19:44088822-44088839	0.00565601
ENST00000519289	ENSG00000270024 (C8orf44-SGK3)	hsa-miR-619-5p	0.974
UTR3	8:67772555-67772576	0.0701101
ENST00000552864	ENSG00000111052 (LIN7A)	hsa-miR-619-5p	0.974
UTR3	12:81191434-81191453	0.0667599
UTR3	12:81189873-81189887	0.0033375
ENST00000601252	ENSG00000105197 (TIMM50)	hsa-miR-619-5p	0.974
UTR3	19:39980533-39980556	0.0148703
UTR3	19:39983153-39983174	0.00495925
UTR3	19:39983238-39983259	0.0500127
ENST00000331615	ENSG00000184988 (TMEM106A)	hsa-miR-619-5p	0.973
UTR3	17:41370293-41370321	0.00398736
UTR3	17:41370411-41370431	0.0319115
UTR3	17:41370543-41370567	0.0149974
UTR3	17:41371254-41371271	0.00142241
UTR3	17:41371484-41371505	0.0127192
UTR3	17:41371617-41371636	0.00413542
ENST00000373842	ENSG00000130772 (MED18)	hsa-miR-619-5p	0.973
UTR3	1:28661581-28661597	0.00308988
UTR3	1:28662065-28662086	0.0349571
UTR3	1:28662196-28662220	0.0312079
ENST00000407780	ENSG00000160223 (ICOSLG)	hsa-miR-619-5p	0.973
UTR3	21:45648830-45648856	0.00386892
UTR3	21:45648777-45648796	0.00471208
UTR3	21:45648591-45648615	0.00248818
UTR3	21:45648128-45648156	0.00264436
UTR3	21:45647892-45647919	0.00123324
UTR3	21:45647612-45647639	0.00201521
UTR3	21:45647593-45647606	0.000419651
UTR3	21:45647079-45647094	0.00126683
UTR3	21:45645844-45645864	0.000909152
UTR3	21:45645474-45645488	0.000832052
UTR3	21:45644038-45644058	0.0250878
UTR3	21:45643730-45643750	0.0176538
UTR3	21:45643498-45643524	0.00586293
ENST00000505226	ENSG00000118420 (UBE3D)	hsa-miR-619-5p	0.973
UTR3	6:83746583-83746604	0.0141667
UTR3	6:83745873-83745897	0.054992
ENST00000551568	ENSG00000135678 (CPM)	hsa-miR-619-5p	0.973
UTR3	12:69249777-69249799	0.0454613
UTR3	12:69249649-69249670	0.00258954
UTR3	12:69248522-69248545	0.00284062
UTR3	12:69248034-69248058	0.00159178
UTR3	12:69248024-69248044	0.000652546
UTR3	12:69247960-69247987	0.00112619
UTR3	12:69246468-69246489	0.0140137
UTR3	12:69245105-69245126	0.00211342
UTR3	12:69250400-69250424	0.0278996
UTR3	12:69250336-69250356	0.0125347
ENST00000367069	ENSG00000130363 (RSPH3)	hsa-miR-619-5p	0.972
UTR3	6:159397138-159397162	0.000683751
UTR3	6:159396136-159396157	0.016531
UTR3	6:159396003-159396024	0.00408973
UTR3	6:159395102-159395123	0.0235534
UTR3	6:159394969-159394993	0.0242241
UTR3	6:159398660-159398680	0.012095
ENST00000367636	ENSG00000184909 (C1ORF220)	hsa-miR-619-5p	0.972
UTR3	1:178516288-178516315	0.0134515
UTR3	1:178516639-178516660	0.0460585
UTR3	1:178517496-178517511	0.00898963
ENST00000370132	ENSG00000137992 (DBT)	hsa-miR-619-5p	0.972
UTR3	1:100661351-100661372	0.0321293
UTR3	1:100660301-100660319	0.0150133
UTR3	1:100659854-100659875	0.00614732
UTR3	1:100657552-100657571	0.000735178
UTR3	1:100656858-100656877	0.00139746
UTR3	1:100656387-100656407	0.0013474
UTR3	1:100656044-100656064	0.00348352
UTR3	1:100653211-100653232	0.00367304
UTR3	1:100652510-100652527	0.00465972
ENST00000450751	ENSG00000214575 (CPEB1)	hsa-miR-619-5p	0.972
UTR3	15:83213080-83213099	0.0153925
UTR3	15:83212091-83212119	0.0531544
ENST00000222803	ENSG00000106080 (FKBP14)	hsa-miR-619-5p	0.971
UTR3	7:30052996-30053017	0.0043868
UTR3	7:30050922-30050941	0.0636283
ENST00000304177	ENSG00000169609 (C15orf40)	hsa-miR-619-5p	0.971
UTR3	15:83674168-83674188	0.0681591
ENST00000379687	ENSG00000173681 (CXorf23)	hsa-miR-619-5p	0.971
UTR3	X:19933436-19933452	0.00162187
UTR3	X:19932544-19932567	0.0023493
UTR3	X:19932239-19932256	0.00188656
UTR3	X:19931778-19931799	0.00124015
UTR3	X:19931457-19931475	0.0308935
UTR3	X:19931322-19931341	0.0298989
ENST00000296414	ENSG00000070190 (DAPP1)	hsa-miR-619-5p	0.97
UTR3	4:100790248-100790262	0.00298235
UTR3	4:100790818-100790838	0.0647642
ENST00000322028	ENSG00000177700 (POLR2L)	hsa-miR-619-5p	0.97
UTR3	11:840191-840218	0.00592324
UTR3	11:840154-840174	0.00408321
UTR3	11:839910-839930	0.0576658
ENST00000342907	ENSG00000157350 (ST3GAL2)	hsa-miR-619-5p	0.97
UTR3	16:70415393-70415416	0.0108989
UTR3	16:70413807-70413828	0.0137442
UTR3	16:70413655-70413676	0.0340038
UTR3	16:70413495-70413519	0.00861055
ENST00000349456	ENSG00000163001 (CCDC104)	hsa-miR-619-5p	0.97
UTR3	2:55772786-55772813	0.0232502
UTR3	2:55772887-55772907	0.0439945
ENST00000394434	ENSG00000133706 (LARS)	hsa-miR-619-5p	0.97
UTR3	5:145492892-145492913	0.0440417
UTR3	5:145492758-145492779	0.0248679
UTR3	5:145531544;145532737-145531565;145532740	0.0480052
ENST00000367419	ENSG00000055211 (GINM1)	hsa-miR-619-5p	0.969
UTR3	6:149912162-149912182	0.0667706
ENST00000398004	ENSG00000175782 (SLC35E3)	hsa-miR-619-5p	0.969
UTR3	12:69159233-69159254	0.0259969
UTR3	12:69159548-69159569	0.00652274
UTR3	12:69159687-69159714	0.00133258
UTR3	12:69161800-69161821	0.0333718
ENST00000449825	ENSG00000177830 (CHID1)	hsa-miR-619-5p	0.969
UTR3	11:869440-869457	0.00277666
UTR3	11:868481-868501	0.0643694
ENST00000455236	ENSG00000100101 (NOL12)	hsa-miR-619-5p	0.968
UTR3	22:38087402-38087421	0.00261454
UTR3	22:38093616-38093632	0.00146697
UTR3	22:38109229-38109245	0.00240096
UTR3	22:38111796-38111811	0.00216932
UTR3	22:38119630-38119644	0.00154986
UTR3	22:38119705-38119729	0.000617483
UTR3	22:38119774-38119788	0.00030455
UTR3	22:38119852-38119866	0.000385922
UTR3	22:38119852-38119879	0.00169405
UTR3	22:38119868-38119894	0.000328332
UTR3	22:38119921-38119935	0.000276566
UTR3	22:38119921-38119948	0.00122813
UTR3	22:38119999-38120013	0.000304805
UTR3	22:38119999-38120026	0.00116044
UTR3	22:38120015-38120041	0.000328015
UTR3	22:38120068-38120082	0.000273386
UTR3	22:38120068-38120095	0.00112243
UTR3	22:38120146-38120160	0.000340467
UTR3	22:38120146-38120173	0.00124669
UTR3	22:38120215-38120229	0.000297062
UTR3	22:38120215-38120242	0.000927366
UTR3	22:38120293-38120307	0.000342205
UTR3	22:38120293-38120320	0.00118197
UTR3	22:38120362-38120376	0.000309541
UTR3	22:38120362-38120389	0.000954929
UTR3	22:38120440-38120454	0.00039786
UTR3	22:38120440-38120467	0.00117354
UTR3	22:38120512-38120539	0.000863189
UTR3	22:38120584-38120611	0.0020128
UTR3	22:38120600-38120627	0.00125434
UTR3	22:38120656-38120683	0.00070161
UTR3	22:38120728-38120755	0.00163853
UTR3	22:38120800-38120814	0.000323452
UTR3	22:38120800-38120827	0.00157772
UTR3	22:38120872-38120899	0.00316203
UTR3	22:38120941-38120955	0.000309111
UTR3	22:38121223-38121241	0.0115062
UTR3	22:38121400-38121422	0.00202257
UTR3	22:38121415-38121435	0.000418778
UTR3	22:38121578-38121597	0.00109498
UTR3	22:38121675-38121690	0.00120821
UTR3	22:38121816-38121831	0.00171607
UTR3	22:38130636-38130654	0.000594026
UTR3	22:38130715-38130741	0.000429318
UTR3	22:38131113-38131139	0.00132993
UTR3	22:38131292-38131311	0.00126505
UTR3	22:38131409-38131434	0.000767266
UTR3	22:38153803-38153820	0.000558068
UTR3	22:38153857-38153876	0.000542897
UTR3	22:38154145;38155161-38154145;38155182	0.00196504
UTR3	22:38155208-38155235	0.00206443
UTR3	22:38168760;38169790-38168771;38169801	0.00194171
ENST00000471464	ENSG00000159445 (THEM4)	hsa-miR-619-5p	0.967
UTR3	1:151862513-151862534	0.0273189
UTR3	1:151861808-151861823	0.00567962
UTR3	1:151847116-151847137	0.0330875
ENST00000594385	ENSG00000197013 (ZNF429)	hsa-miR-619-5p	0.967
UTR3	19:21737878-21737905	0.0146063
UTR3	19:21738076-21738092	0.0105765
UTR3	19:21738150-21738163	0.0105616
UTR3	19:21738200-21738222	0.0184136
UTR3	19:21738679-21738703	0.0117374
ENST00000354105	ENSG00000095485 (CWF19L1)	hsa-miR-619-5p	0.966
UTR3	10:101992436-101992456	0.0404948
UTR3	10:101992300-101992324	0.0247951
UTR3	10:101996627-101996652	0.0142105
ENST00000392056	ENSG00000153820 (SPHKAP)	hsa-miR-619-5p	0.966
UTR3	2:228845790-228845816	0.00994719
UTR3	2:228844813-228844834	0.0554877
UTR3	2:228881171-228881197	0.0118509
ENST00000552539	ENSG00000039987 (BEST2)	hsa-miR-619-5p	0.966
UTR3	19:12867389-12867409	0.0652288
ENST00000559514	ENSG00000100865 (CINP)	hsa-miR-619-5p	0.966
UTR3	14:102810719;102814616-102810726;102814628	0.00656511
UTR3	14:102810618-102810645	0.00247489
UTR3	14:102809768-102809789	0.0091016
UTR3	14:102809609-102809630	0.0473432
ENST00000367941	ENSG00000079950 (STX7)	hsa-miR-619-5p	0.965
UTR3	6:132778761-132778775	0.0048539
UTR3	6:132776089-132776111	0.000760885
UTR3	6:132774610-132774635	0.00139072
UTR3	6:132772500-132772521	0.00153488
UTR3	6:132772366-132772387	0.00703882
UTR3	6:132770535-132770556	0.00210995
UTR3	6:132770392-132770416	0.00343672
UTR3	6:132770257-132770278	0.00186559
UTR3	6:132767291-132767313	0.0419042
ENST00000245414	ENSG00000125347 (IRF1)	hsa-miR-619-5p	0.964
UTR3	5:131819341-131819362	0.00373057
UTR3	5:131819258-131819274	0.00876401
UTR3	5:131818925-131818952	0.00297051
UTR3	5:131818473-131818497	0.0190249
UTR3	5:131817875-131817896	0.0299129
UTR3	5:131822015-131822038	0.0055679
ENST00000416671	ENSG00000183765 (CHEK2)	hsa-miR-619-5p	0.964
UTR3	22:29117540-29117561	0.0537638
UTR3	22:29106040;29107897-29106047;29107914	0.00330886
UTR3	22:29083974;29085123-29083974;29085146	0.0048393
UTR3	22:29083907-29083933	0.00242225
ENST00000508632	ENSG00000145247 (OCIAD2)	hsa-miR-619-5p	0.964
UTR3	4:48887272-48887292	0.0645158
ENST00000262735	ENSG00000186951 (PPARA)	hsa-miR-619-5p	0.963
UTR3	22:46631878-46631898	0.0359669
UTR3	22:46633226-46633247	0.00980026
UTR3	22:46633361-46633382	0.00324026
UTR3	22:46634004-46634022	0.00199358
UTR3	22:46634534-46634557	0.00097221
UTR3	22:46635140-46635159	0.000788938
UTR3	22:46635544-46635563	0.000876082
UTR3	22:46635911-46635929	0.00169394
UTR3	22:46636641-46636662	0.0021408
UTR3	22:46639141-46639162	0.00374755
UTR3	22:46639278-46639300	0.00280485
UTR3	22:46627845-46627863	0.00459384
ENST00000317697	ENSG00000177981 (ASB8)	hsa-miR-619-5p	0.963
UTR3	12:48542713-48542733	0.0408324
UTR3	12:48542658-48542678	0.0014176
UTR3	12:48542577-48542601	0.0191612
UTR3	12:48542061-48542079	0.00248528
ENST00000374983	ENSG00000204283 (FLJ45079)	hsa-miR-619-5p	0.963
UTR3	17:75877586-75877611	0.0022366
UTR3	17:75877369-75877395	0.0015212
UTR3	17:75877341-75877356	0.00123363
UTR3	17:75877336-75877356	0.00143241
UTR3	17:75876864-75876891	0.00223528
UTR3	17:75876181-75876201	0.00152497
UTR3	17:75876138-75876158	0.00117192
UTR3	17:75875761-75875778	0.000990002
UTR3	17:75875191-75875212	0.051656
ENST00000460606	ENSG00000260092 (RP11-77K12.7)	hsa-miR-619-5p	0.963
UTR3	16:75565488-75565506	0.0100149
UTR3	16:75564227;75565474-75564235;75565488	0.00166193
UTR3	16:75563224-75563246	0.0034174
UTR3	16:75562576-75562597	0.0487116
ENST00000302692	ENSG00000171612 (SLC25A33)	hsa-miR-619-5p	0.962
UTR3	1:9643140-9643162	0.0351991
UTR3	1:9643310-9643337	0.00856497
UTR3	1:9643794-9643803	0.0148448
UTR3	1:9643919-9643940	0.00309432
UTR3	1:9644487-9644502	0.00171903
ENST00000428216	ENSG00000088888 (MAVS)	hsa-miR-619-5p	0.962
UTR3	20:3847245-3847265	0.00170967
UTR3	20:3847915-3847941	0.003127
UTR3	20:3848420-3848437	0.00419659
UTR3	20:3849147-3849168	0.0544465
UTR3	20:3846431-3846452	0.00527311
ENST00000261401	ENSG00000110880 (CORO1C)	hsa-miR-619-5p	0.961
UTR3	12:109040883-109040903	0.0447001
UTR3	12:109040181-109040198	0.00198769
UTR3	12:109039993-109040009	0.00172051
UTR3	12:109038990-109039009	0.0143254
UTR3	12:109094964-109094988	0.0234269
UTR3	12:109055919;109072048-109055934;109072054	0.013073
UTR3	12:109052533-109052546	0.0121537
ENST00000261464	ENSG00000082512 (TRAF5)	hsa-miR-619-5p	0.961
UTR3	1:211546208-211546225	0.00838319
UTR3	1:211546377-211546401	0.0246976
UTR3	1:211547828-211547851	0.0152623
UTR3	1:211548229-211548246	0.0147032
ENST00000441564	ENSG00000125637 (PSD4)	hsa-miR-619-5p	0.961
UTR3	2:113959249-113959273	0.00355797
UTR3	2:113959406-113959433	0.00119931
UTR3	2:113960122-113960139	0.00283258
UTR3	2:113960873-113960898	0.00224051
UTR3	2:113961017-113961043	0.00705692
UTR3	2:113962639-113962664	0.00184813
UTR3	2:113963073-113963094	0.0182107
UTR3	2:113963349-113963360	0.00721874
UTR3	2:113963833-113963854	0.00142628
UTR3	2:113964583-113964597	0.00112228
UTR3	2:113965609-113965628	0.00214765
UTR3	2:113966324-113966348	0.00308181
UTR3	2:113966429-113966445	0.0110927
ENST00000322315	ENSG00000179855 (GIPC3)	hsa-miR-619-5p	0.96
UTR3	19:3590202-3590220	0.00391291
UTR3	19:3590213-3590232	0.00270596
UTR3	19:3590304-3590317	0.0038442
UTR3	19:3590644-3590664	0.00262263
UTR3	19:3590680-3590700	0.00135787
UTR3	19:3590752-3590772	0.00163201
UTR3	19:3590788-3590808	0.00123106
UTR3	19:3591149-3591168	0.0131366
UTR3	19:3591362-3591383	0.00814479
UTR3	19:3591529-3591546	0.00109313
UTR3	19:3591725-3591744	0.00142657
UTR3	19:3591812-3591834	0.000962738
UTR3	19:3591959-3591978	0.000890607
UTR3	19:3592008-3592028	0.00285988
UTR3	19:3592046-3592063	0.000672502
UTR3	19:3592169-3592189	0.000906143
UTR3	19:3592332-3592356	0.00125241
UTR3	19:3592732-3592752	0.00230784
UTR3	19:3592899-3592913	0.00156322
UTR3	19:3592930-3592958	0.00132288
UTR3	19:3592955-3592978	0.00187555
UTR3	19:3593016-3593038	0.00194858
UTR3	19:3593181-3593203	0.00495224
ENST00000426173	ENSG00000150967 (ABCB9)	hsa-miR-619-5p	0.96
UTR3	12:123416852-123416868	0.00459683
UTR3	12:123416668-123416690	0.00197122
UTR3	12:123416626-123416645	0.00228327
UTR3	12:123416555-123416574	0.0010907
UTR3	12:123416321-123416341	0.0485576
UTR3	12:123416002-123416023	0.00433656
ENST00000257197	ENSG00000134765 (DSC1)	hsa-miR-619-5p	0.959
UTR3	18:28709912-28709931	0.0059742
UTR3	18:28709327-28709348	0.0561775
UTR3	18:28725648-28725664	0.0233409
ENST00000532417	ENSG00000135374 (ELF5)	hsa-miR-619-5p	0.959
UTR3	11:34513255-34513275	0.0621319
ENST00000409458	ENSG00000136235 (GPNMB)	hsa-miR-619-5p	0.958
UTR3	7:23297022-23297043	0.0367198
UTR3	7:23297157-23297178	0.0252182
ENST00000295101	ENSG00000162989 (KCNJ3)	hsa-miR-619-5p	0.957
UTR3	2:155711908-155711931	0.00482944
UTR3	2:155714124-155714144	0.0295295
UTR3	2:155714259-155714280	0.0220726
UTR3	2:155714677-155714695	0.00459154
UTR3	2:155566251-155566268	0.0203491
ENST00000330997	ENSG00000267508 (ZNF285)	hsa-miR-619-5p	0.957
UTR3	19:44890044-44890056	0.00516146
UTR3	19:44888133-44888157	0.000898398
UTR3	19:44887048-44887074	0.00323101
UTR3	19:44886725-44886742	0.0244986
UTR3	19:44886591-44886612	0.0278094
ENST00000479035	ENSG00000125691 (RPL23)	hsa-miR-619-5p	0.957
UTR3	17:37005198-37005219	0.00238876
UTR3	17:37004868-37004888	0.00231888
UTR3	17:37004751-37004772	0.0274838
UTR3	17:37004622-37004642	0.0293014
ENST00000336926	ENSG00000127946 (HIP1)	hsa-miR-619-5p	0.956
UTR3	7:75165860-75165880	0.0019653
UTR3	7:75165771-75165793	0.00102008
UTR3	7:75165611-75165636	0.0013526
UTR3	7:75165453-75165475	0.000939382
UTR3	7:75165163-75165182	0.0109735
UTR3	7:75164978-75164990	0.00112174
UTR3	7:75164663-75164680	0.000974532
UTR3	7:75164020-75164039	0.0113226
UTR3	7:75163885-75163906	0.0109531
UTR3	7:75163549-75163570	0.00667502
UTR3	7:75163119-75163143	0.00772189
UTR3	7:75162743-75162762	0.00550249
UTR3	7:75211460;75216071-75211467;75216075	0.0300108
ENST00000463584	ENSG00000204220 (PFDN6)	hsa-miR-619-5p	0.956
UTR3	6:33264854-33264878	0.0143988
UTR3	6:33265068-33265090	0.00136829
UTR3	6:33265428-33265447	0.0212189
UTR3	6:33265498-33265521	0.00139489
UTR3	6:33265712-33265733	0.00394046
UTR3	6:33265827-33265846	0.0185622
UTR3	6:33258220;33264606-33258227;33264625	0.0125797
ENST00000397130	ENSG00000180979 (LRRC57)	hsa-miR-619-5p	0.955
UTR3	15:42835528-42835549	0.0337772
UTR3	15:42835199-42835220	0.026793
ENST00000593496	ENSG00000269175 (AC093157.1)	hsa-miR-619-5p	0.955
UTR3	1:101457077-101457096	0.0423262
UTR3	1:101457208-101457232	0.0123293
UTR3	1:101457384-101457403	0.00591195
ENST00000262878	ENSG00000101347 (SAMHD1)	hsa-miR-619-5p	0.954
UTR3	20:35521002-35521022	0.00274863
UTR3	20:35520913-35520933	0.00284729
UTR3	20:35520401-35520428	0.00115168
UTR3	20:35520015-35520043	0.00382042
UTR3	20:35519952-35519969	0.00081068
UTR3	20:35519734-35519752	0.00454858
UTR3	20:35518998-35519019	0.0441885
ENST00000538714	ENSG00000052126 (PLEKHA5)	hsa-miR-619-5p	0.954
UTR3	12:19524017-19524041	0.00190739
UTR3	12:19524218-19524239	0.00263895
UTR3	12:19525077-19525098	0.00160147
UTR3	12:19526178-19526202	0.0235341
UTR3	12:19526344-19526365	0.0305194
ENST00000558207	ENSG00000157766 (ACAN)	hsa-miR-619-5p	0.954
UTR3	15:89393832-89393855	0.0041102
UTR3	15:89394038-89394062	0.0321585
UTR3	15:89394219-89394239	0.00693578
UTR3	15:89394241-89394265	0.00130057
UTR3	15:89394295-89394315	0.00517316
UTR3	15:89394309-89394327	0.00563397
UTR3	15:89394326-89394342	0.0012454
UTR3	15:89394438-89394457	0.00333048
UTR3	15:89386879;89388736-89386879;89388759	0.012959
ENST00000373204	ENSG00000092847 (AGO1)	hsa-miR-619-5p	0.953
UTR3	1:36385792-36385815	0.00451124
UTR3	1:36386512-36386538	0.0173163
UTR3	1:36387247-36387270	0.00577652
UTR3	1:36387703-36387724	0.00776268
UTR3	1:36388053-36388076	0.00157178
UTR3	1:36389769-36389796	0.0157126
UTR3	1:36390304-36390316	0.00166515
UTR3	1:36393379-36393402	0.000959505
UTR3	1:36394173-36394190	0.00150557
UTR3	1:36394282-36394297	0.00182175
UTR3	1:36383927-36383948	0.0122527
UTR3	1:36384768-36384786	0.0265987
ENST00000400405	ENSG00000215475 (SIAH3)	hsa-miR-619-5p	0.953
UTR3	13:46357050-46357075	0.00224558
UTR3	13:46356996-46357017	0.00298074
UTR3	13:46356820-46356842	0.00144398
UTR3	13:46356183-46356192	0.00158703
UTR3	13:46355509-46355536	0.00258557
UTR3	13:46355224-46355246	0.00890319
UTR3	13:46354669-46354689	0.0402831
ENST00000486064	ENSG00000159214 (CCDC24)	hsa-miR-619-5p	0.953
UTR3	1:44458289-44458312	0.00376602
UTR3	1:44459849-44459870	0.0460423
UTR3	1:44460756-44460779	0.00203306
UTR3	1:44461810-44461828	0.00252799
UTR3	1:44461893-44461912	0.00293923
UTR3	1:44462047-44462069	0.00230518
UTR3	1:44457848-44457872	0.0119543
ENST00000554204	ENSG00000125375 (ATP5S)	hsa-miR-619-5p	0.953
UTR3	14:50788207-50788233	0.0153107
UTR3	14:50792814-50792835	0.0445872
ENST00000549505	ENSG00000111540 (RAB5B)	hsa-miR-619-5p	0.952
UTR3	12:56385949-56385967	0.0186208
UTR3	12:56386913-56386938	0.00175469
UTR3	12:56387291-56387312	0.00244058
UTR3	12:56387823-56387848	0.0103169
UTR3	12:56387870-56387892	0.00241212
UTR3	12:56387973-56387991	0.00353826
UTR3	12:56388289-56388312	0.0205478
ENST00000238831	ENSG00000119820 (YIPF4)	hsa-miR-619-5p	0.951
UTR3	2:32531612-32531636	0.00504651
UTR3	2:32532862-32532885	0.0152311
UTR3	2:32533966-32533987	0.00453135
UTR3	2:32534900-32534921	0.00144842
UTR3	2:32535678-32535699	0.0178555
UTR3	2:32537923-32537947	0.00352703
UTR3	2:32538506-32538531	0.000921641
UTR3	2:32538714-32538733	0.000751323
UTR3	2:32539042-32539061	0.000854721
UTR3	2:32540420-32540434	0.00266406
UTR3	2:32540684-32540705	0.0064521
ENST00000327835	ENSG00000164684 (ZNF704)	hsa-miR-619-5p	0.951
UTR3	8:81552593-81552609	0.00558263
UTR3	8:81551330-81551345	0.00412218
UTR3	8:81550518-81550538	0.000966393
UTR3	8:81550392-81550417	0.000843921
UTR3	8:81550226-81550251	0.000973145
UTR3	8:81544691-81544712	0.0182311
UTR3	8:81542003-81542022	0.0280105
UTR3	8:81577163-81577188	0.0140172
UTR3	8:81555364;81571820-81555364;81571845	0.00523187
ENST00000494664	ENSG00000113845 (TIMMDC1)	hsa-miR-619-5p	0.951
UTR3	3:119243418-119243442	0.0198014
UTR3	3:119243513-119243539	0.0394263
ENST00000394945	ENSG00000152377 (SPOCK1)	hsa-miR-619-5p	0.95
UTR3	5:136314189-136314211	0.00714714
UTR3	5:136313945-136313968	0.00607907
UTR3	5:136312026-136312045	0.00336788
UTR3	5:136311537-136311557	0.0372099
UTR3	5:136311345-136311368	0.00518483
ENST00000426548	ENSG00000182963 (GJC1)	hsa-miR-619-5p	0.95
UTR3	17:42881805-42881823	0.00307032
UTR3	17:42880294-42880318	0.000660133
UTR3	17:42879102-42879123	0.00703166
UTR3	17:42877607-42877628	0.011989
UTR3	17:42877570-42877597	0.00132538
UTR3	17:42877006-42877027	0.00109376
UTR3	17:42876839-42876860	0.0162557
UTR3	17:42876704-42876725	0.013795
UTR3	17:42876499-42876518	0.00367534
ENST00000427593	ENSG00000163060 (TEKT4)	hsa-miR-619-5p	0.95
UTR3	2:95538841-95538864	0.0270283
UTR3	2:95538943-95538961	0.009973
UTR3	2:95539008-95539035	0.0217573
ENST00000442561	ENSG00000122188 (LAX1)	hsa-miR-619-5p	0.95
UTR3	1:203744385-203744409	0.0195954
UTR3	1:203744667-203744684	0.0046621
UTR3	1:203745177-203745198	0.0345268
UTR3	1:203743501-203743520	0.00476147
ENST00000215829	ENSG00000100028 (SNRPD3)	hsa-miR-619-5p	0.948
UTR3	22:24968462-24968483	0.0435581
UTR3	22:24968592-24968616	0.0147173
ENST00000359801	ENSG00000196209 (SIRPB2)	hsa-miR-619-5p	0.948
UTR3	20:1456731-1456744	0.00729579
UTR3	20:1456454-1456472	0.00385114
UTR3	20:1455982-1456008	0.00195827
UTR3	20:1455348-1455369	0.0451116
ENST00000408988	ENSG00000221845 (C7orf65)	hsa-miR-619-5p	0.948
UTR3	7:47698876-47698901	0.0253369
UTR3	7:47700331-47700355	0.0329248
ENST00000423372	ENSG00000237683 (AL627309.1)	hsa-miR-619-5p	0.948
UTR3	1:138318-138341	0.00378199
UTR3	1:138302-138319	0.00102713
UTR3	1:138283-138308	0.0028975
UTR3	1:138278-138300	0.00168648
UTR3	1:138203-138231	0.00396354
UTR3	1:138170-138195	0.00258745
UTR3	1:138138-138155	0.00247671
UTR3	1:138069-138092	0.00179646
UTR3	1:137906-137926	0.00163489
UTR3	1:135730-135749	0.000969283
UTR3	1:135723-135742	0.000550814
UTR3	1:135674-135689	0.00105443
UTR3	1:135574-135591	0.0025307
UTR3	1:135415-135432	0.00249059
UTR3	1:135352-135377	0.00580433
UTR3	1:135336-135353	0.00150569
UTR3	1:135317-135342	0.00216288
UTR3	1:135312-135334	0.00272643
UTR3	1:135287-135307	0.00105639
UTR3	1:135182-135205	0.00188263
UTR3	1:135144-135172	0.0083183
UTR3	1:135043-135066	0.00526394
ENST00000331222	ENSG00000182372 (CLN8)	hsa-miR-619-5p	0.946
UTR3	8:1729207-1729225	0.00517847
UTR3	8:1729252-1729276	0.00985805
UTR3	8:1729390-1729411	0.0362327
UTR3	8:1730333-1730355	0.000821162
UTR3	8:1731023-1731040	0.000890511
UTR3	8:1734057-1734078	0.00117181
UTR3	8:1734120-1734143	0.00174502
UTR3	8:1734341-1734360	0.00162317
ENST00000342788	ENSG00000178568 (ERBB4)	hsa-miR-619-5p	0.946
UTR3	2:212248225-212248248	0.00362502
UTR3	2:212243315-212243325	0.00499026
UTR3	2:212240545-212240569	0.0489281
ENST00000403268	ENSG00000167065 (DUSP18)	hsa-miR-619-5p	0.946
UTR3	22:31058935-31058960	0.000987017
UTR3	22:31058329-31058355	0.00190425
UTR3	22:31058132-31058154	0.00154429
UTR3	22:31057567-31057587	0.0532142
ENST00000557439	ENSG00000126215 (XRCC3)	hsa-miR-619-5p	0.946
UTR3	14:104172614-104172636	0.00428897
UTR3	14:104172029-104172046	0.0033853
UTR3	14:104172019-104172029	0.00286357
UTR3	14:104171788-104171813	0.00254089
UTR3	14:104171633-104171655	0.00228595
UTR3	14:104170874-104170895	0.0416324
UTR3	14:104177393-104177416	0.0174527
ENST00000480549	ENSG00000214193 (SH3D21)	hsa-miR-619-5p	0.945
UTR3	1:36785342-36785364	0.00648803
UTR3	1:36785363-36785383	0.00403748
UTR3	1:36785442-36785462	0.0104571
UTR3	1:36785467-36785490	0.0116103
UTR3	1:36785539-36785552	0.0104106
UTR3	1:36785557-36785570	0.00478523
UTR3	1:36785830-36785845	0.00452601
UTR3	1:36785860-36785882	0.003116
UTR3	1:36788107-36788130	0.000599401
UTR3	1:36789830-36789854	0.00117948
ENST00000511227	ENSG00000177646 (ACAD9)	hsa-miR-619-5p	0.945
UTR3	3:128598839-128598853	0.00333787
UTR3	3:128612420-128612436	0.0442283
UTR3	3:128631385-128631394	0.00952988
ENST00000540574	ENSG00000111752 (PHC1)	hsa-miR-619-5p	0.945
UTR3	12:9083129-9083144	0.00435945
UTR3	12:9083226-9083247	0.00712914
UTR3	12:9083315-9083335	0.00515442
UTR3	12:9083487-9083504	0.00425683
UTR3	12:9085271-9085293	0.0067088
UTR3	12:9090589-9090610	0.00600558
UTR3	12:9093391-9093415	0.00231594
UTR3	12:9093732-9093748	0.0209195
UTR3	12:9074226-9074244	0.00513084
ENST00000306708	ENSG00000171017 (LRRC8E)	hsa-miR-619-5p	0.944
UTR3	19:7966149-7966166	0.00582484
UTR3	19:7966318-7966345	0.00690222
UTR3	19:7966494-7966515	0.0440386
ENST00000359499	ENSG00000170423 (KRT78)	hsa-miR-619-5p	0.944
UTR3	12:53232711-53232739	0.00506193
UTR3	12:53232608-53232625	0.00778275
UTR3	12:53232019-53232045	0.00375855
UTR3	12:53231773-53231793	0.0224389
UTR3	12:53231643-53231667	0.0178578
ENST00000372852	ENSG00000163909 (HEYL)	hsa-miR-619-5p	0.944
UTR3	1:40091999-40092015	0.0358937
UTR3	1:40091986-40092000	0.00408278
UTR3	1:40091554-40091581	0.00165587
UTR3	1:40091527-40091546	0.00325055
UTR3	1:40091390-40091413	0.00294161
UTR3	1:40091356-40091378	0.000985776
UTR3	1:40090952-40090972	0.00296415
UTR3	1:40090302-40090312	0.00496911
UTR3	1:40092519-40092540	0.00492718
ENST00000231498	ENSG00000113569 (NUP155)	hsa-miR-619-5p	0.943
UTR3	5:37291610-37291629	0.035284
UTR3	5:37291474-37291495	0.0193002
UTR3	5:37290552-37290569	0.000715371
UTR3	5:37293001-37293018	0.024311
ENST00000414155	ENSG00000230510 (PPP5D1)	hsa-miR-619-5p	0.943
UTR3	19:47022616-47022643	0.0103826
UTR3	19:47022516-47022537	0.0461056
ENST00000586604	ENSG00000141622 (RNF165)	hsa-miR-619-5p	0.943
UTR3	18:44027612-44027633	0.00490368
UTR3	18:44030307-44030330	0.0256259
UTR3	18:44036833-44036851	0.0012325
UTR3	18:44037502-44037523	0.00123942
UTR3	18:44038651-44038677	0.00635364
UTR3	18:44039171-44039188	0.00145798
UTR3	18:44039349-44039375	0.000978451
UTR3	18:44040066-44040091	0.00173742
UTR3	18:44040941-44040955	0.0010983
UTR3	18:44041474-44041495	0.00935163
UTR3	18:44042471-44042487	0.00254509
ENST00000371002	ENSG00000162594 (IL23R)	hsa-miR-619-5p	0.942
UTR3	1:67724240-67724251	0.0159171
UTR3	1:67724472-67724489	0.0402952
ENST00000528626	ENSG00000137747 (TMPRSS13)	hsa-miR-619-5p	0.942
UTR3	11:117772715-117772732	0.04364
UTR3	11:117772489-117772507	0.00119886
UTR3	11:117771984-117772010	0.00303604
UTR3	11:117771932-117771954	0.000695577
UTR3	11:117771889-117771913	0.00177422
UTR3	11:117771549-117771571	0.00329966
UTR3	11:117771539-117771555	0.00265051
ENST00000382375	ENSG00000205930 (C21orf49)	hsa-miR-619-5p	0.941
UTR3	21:34169640-34169653	0.00218376
UTR3	21:34170215-34170238	0.00280087
UTR3	21:34170376-34170397	0.00257852
UTR3	21:34170439-34170456	0.00129967
UTR3	21:34170509-34170530	0.00604113
UTR3	21:34171140-34171161	0.0410671
ENST00000409134	ENSG00000164904 (ALDH7A1)	hsa-miR-619-5p	0.941
UTR3	5:125879916-125879937	0.0339426
UTR3	5:125879780-125879801	0.0200528
UTR3	5:125878211-125878232	0.00211826
ENST00000590389	ENSG00000174917 (C19orf70)	hsa-miR-619-5p	0.941
UTR3	19:5679053-5679074	0.036125
UTR3	19:5678883-5678902	0.019794
ENST00000303052	ENSG00000169118 (CSNK1G1)	hsa-miR-619-5p	0.94
UTR3	15:64463911-64463929	0.00409595
UTR3	15:64463629-64463643	0.00486085
UTR3	15:64463572-64463600	0.0097759
UTR3	15:64462996-64463022	0.00556824
UTR3	15:64462684-64462706	0.00431791
UTR3	15:64462506-64462533	0.00139434
UTR3	15:64461562-64461586	0.00357414
UTR3	15:64461136-64461154	0.00623346
UTR3	15:64461071-64461097	0.000821638
UTR3	15:64460063-64460078	0.00098469
UTR3	15:64459074-64459092	0.00120622
UTR3	15:64458897-64458923	0.0109004
UTR3	15:64458695-64458716	0.00198508
ENST00000373664	ENSG00000080839 (RBL1)	hsa-miR-619-5p	0.94
UTR3	20:35626893-35626913	0.049947
UTR3	20:35625109-35625128	0.00579931
ENST00000396060	ENSG00000140307 (GTF2A2)	hsa-miR-619-5p	0.94
UTR3	15:59930369-59930393	0.0555623
ENST00000296721	ENSG00000157510 (AFAP1L1)	hsa-miR-619-5p	0.939
UTR3	5:148719944-148719964	0.00521283
UTR3	5:148720734-148720761	0.0329856
UTR3	5:148721190-148721207	0.0171929
ENST00000318008	ENSG00000002834 (LASP1)	hsa-miR-619-5p	0.939
UTR3	17:37075349-37075368	0.00345594
UTR3	17:37076586-37076603	0.00158693
UTR3	17:37076979-37076996	0.00143655
UTR3	17:37077223-37077245	0.00282063
UTR3	17:37077497-37077512	0.0407196
UTR3	17:37077590-37077609	0.00526767
ENST00000329454	ENSG00000183888 (C1orf64)	hsa-miR-619-5p	0.939
UTR3	1:16332858-16332884	0.00448489
UTR3	1:16333381-16333409	0.00331602
UTR3	1:16333897-16333920	0.00299729
UTR3	1:16334079-16334098	0.00195402
UTR3	1:16334900-16334926	0.00361466
UTR3	1:16335165-16335186	0.039119
ENST00000296271	ENSG00000163914 (RHO)	hsa-miR-619-5p	0.938
UTR3	3:129252612-129252623	0.00576762
UTR3	3:129252856-129252878	0.0198481
UTR3	3:129253074-129253096	0.018568
UTR3	3:129253601-129253622	0.0050001
UTR3	3:129253935-129253952	0.00548782
UTR3	3:129251538-129251554	0.0099158
ENST00000330947	ENSG00000197147 (LRRC8B)	hsa-miR-619-5p	0.938
UTR3	1:90058802-90058823	0.0433031
UTR3	1:90059428-90059454	0.00971418
UTR3	1:90061846-90061863	0.00175456
UTR3	1:90049541-90049563	0.00454587
ENST00000368761	ENSG00000056972 (TRAF3IP2)	hsa-miR-619-5p	0.938
UTR3	6:111879903-111879922	0.0290967
UTR3	6:111879766-111879787	0.0183069
UTR3	6:111878947-111878968	0.00186028
UTR3	6:111878304-111878321	0.00194689
UTR3	6:111878049-111878066	0.00216616
UTR3	6:111913217-111913239	0.0203004
UTR3	6:111901465-111901486	0.0102697
ENST00000372442	ENSG00000198198 (SZT2)	hsa-miR-619-5p	0.938
UTR3	1:43916299-43916315	0.00385263
UTR3	1:43916604-43916622	0.0161579
UTR3	1:43916929-43916945	0.00594595
UTR3	1:43918108-43918133	0.0253461
UTR3	1:43918163-43918181	0.00388343
ENST00000396576	ENSG00000165995 (CACNB2)	hsa-miR-619-5p	0.938
UTR3	10:18830068-18830089	0.00244427
UTR3	10:18830422-18830442	0.00391292
UTR3	10:18830657-18830678	0.0456717
UTR3	10:18816561-18816582	0.0278386
UTR3	10:18828236-18828258	0.0223136
ENST00000398475	ENSG00000086730 (LAT2)	hsa-miR-619-5p	0.938
UTR3	7:73639364-73639389	0.00592446
UTR3	7:73639590-73639610	0.0158204
UTR3	7:73639755-73639767	0.0021558
UTR3	7:73640358-73640379	0.0313447
ENST00000454337	ENSG00000261732 (LA16c-431H6.6)	hsa-miR-619-5p	0.938
UTR3	16:1710032-1710045	0.0021701
UTR3	16:1712612-1712626	0.00339228
UTR3	16:1719075-1719085	0.00218734
UTR3	16:1720727-1720750	0.00173761
UTR3	16:1720806;1723882-1720810;1723897	0.00180166
UTR3	16:1724017-1724043	0.000953066
UTR3	16:1724445-1724464	0.000749469
UTR3	16:1736240-1736261	0.00996401
UTR3	16:1736556-1736577	0.0316047
UTR3	16:1687831-1687856	0.0108502
ENST00000599180	ENSG00000126262 (FFAR2)	hsa-miR-619-5p	0.938
UTR3	19:35941697-35941718	0.0037287
UTR3	19:35941992-35942013	0.0459154
UTR3	19:35942564-35942589	0.00536609
ENST00000271375	ENSG00000213064 (SFT2D2)	hsa-miR-619-5p	0.937
UTR3	1:168212096-168212117	0.00541057
UTR3	1:168213775-168213788	0.00142722
UTR3	1:168213880-168213907	0.00221293
UTR3	1:168218505-168218518	0.000973095
UTR3	1:168219079-168219100	0.0292909
UTR3	1:168219271-168219289	0.0024224
UTR3	1:168219421-168219445	0.000529727
UTR3	1:168219878-168219893	0.00105445
UTR3	1:168220413-168220437	0.0114242
ENST00000319363	ENSG00000177663 (IL17RA)	hsa-miR-619-5p	0.937
UTR3	22:17590715-17590743	0.0126618
UTR3	22:17590837-17590857	0.0207717
UTR3	22:17590922-17590935	0.00412291
UTR3	22:17591036-17591054	0.00213817
UTR3	22:17591835-17591858	0.00536199
UTR3	22:17592786-17592809	0.00120505
UTR3	22:17592867-17592885	0.0015166
UTR3	22:17594153-17594178	0.000654551
UTR3	22:17595177-17595201	0.00203496
UTR3	22:17595327-17595346	0.00084687
UTR3	22:17595351-17595372	0.000614381
UTR3	22:17596327-17596340	0.00276117
ENST00000371486	ENSG00000157184 (CPT2)	hsa-miR-619-5p	0.937
UTR3	1:53679467-53679488	0.0547078
ENST00000392027	ENSG00000163283 (ALPP)	hsa-miR-619-5p	0.937
UTR3	2:233247306-233247326	0.0438592
UTR3	2:233247400-233247425	0.0108259
UTR3	2:233243566-233243588	0.0051926
ENST00000497424	ENSG00000125779 (PANK2)	hsa-miR-619-5p	0.937
UTR3	20:3906488-3906512	0.00783208
UTR3	20:3907456-3907476	0.0471208
ENST00000388795	ENSG00000164074 (C4orf29)	hsa-miR-619-5p	0.936
UTR3	4:128957753-128957773	0.0437997
UTR3	4:128958317-128958338	0.0108726
ENST00000601440	ENSG00000188171 (ZNF626)	hsa-miR-619-5p	0.936
UTR3	19:20803775-20803796	0.00754193
UTR3	19:20803608-20803627	0.0471132
ENST00000458412	ENSG00000242028 (HYPK)	hsa-miR-619-5p	0.935
UTR3	15:44094496-44094517	0.0237057
UTR3	15:44094628-44094649	0.0225112
UTR3	15:44095118-44095137	0.00463049
UTR3	15:44095155-44095179	0.00354816
ENST00000514053	ENSG00000109182 (CWH43)	hsa-miR-619-5p	0.935
UTR3	4:49052851-49052866	0.0543071
ENST00000259750	ENSG00000146216 (TTBK1)	hsa-miR-619-5p	0.934
UTR3	6:43253172-43253195	0.0130524
UTR3	6:43253216-43253236	0.00721911
UTR3	6:43253490-43253513	0.00340871
UTR3	6:43253939-43253965	0.00266253
UTR3	6:43254405-43254423	0.00107856
UTR3	6:43254667-43254693	0.00187373
UTR3	6:43254879-43254898	0.00490316
UTR3	6:43255115-43255136	0.00203484
UTR3	6:43255210-43255228	0.00205999
UTR3	6:43255686-43255703	0.0123072
UTR3	6:43255848-43255866	0.00354
ENST00000355085	ENSG00000197405 (C5AR1)	hsa-miR-619-5p	0.934
UTR3	19:47824201-47824224	0.0028393
UTR3	19:47824331-47824347	0.00853532
UTR3	19:47824734-47824754	0.0348855
UTR3	19:47824996-47825020	0.0033567
UTR3	19:47825143-47825162	0.00445223
ENST00000368865	ENSG00000154473 (BUB3)	hsa-miR-619-5p	0.934
UTR3	10:124924000-124924024	0.053434
UTR3	10:124917337-124917356	0.0105346
ENST00000406785	ENSG00000183023 (SLC8A1)	hsa-miR-619-5p	0.934
UTR3	2:40342218-40342234	0.00430627
UTR3	2:40341665-40341687	0.00370226
UTR3	2:40341583-40341609	0.00242431
UTR3	2:40340616-40340631	0.00208408
UTR3	2:40340442-40340465	0.00533358
UTR3	2:40339176-40339193	0.00152214
UTR3	2:40336243-40336268	0.00251621
UTR3	2:40335527-40335542	0.0105101
UTR3	2:40333398-40333419	0.00101657
UTR3	2:40332323-40332335	0.00180857
UTR3	2:40330294-40330316	0.0187893
ENST00000204549	ENSG00000090470 (PDCD7)	hsa-miR-619-5p	0.933
UTR3	15:65410547-65410566	0.0404977
UTR3	15:65410140-65410159	0.00376621
UTR3	15:65410000-65410024	0.00947754
ENST00000311755	ENSG00000175202 (HIGD2B)	hsa-miR-619-5p	0.933
UTR3	15:72968228-72968235	0.0538766
ENST00000377950	ENSG00000159871 (LYPD5)	hsa-miR-619-5p	0.933
UTR3	19:44301284-44301306	0.0189975
UTR3	19:44301202-44301224	0.0145063
UTR3	19:44301120-44301142	0.0132658
UTR3	19:44300823-44300846	0.00384811
UTR3	19:44300122-44300149	0.00300342
ENST00000412718	ENSG00000214562 (NUTM2D)	hsa-miR-619-5p	0.933
UTR3	10:89127935-89127958	0.00826258
UTR3	10:89128038-89128058	0.0236375
UTR3	10:89128172-89128191	0.00832001
UTR3	10:89128219-89128239	0.00349106
UTR3	10:89128654-89128677	0.00142043
UTR3	10:89130129-89130147	0.00171748
UTR3	10:89130177-89130195	0.00672245
UTR3	10:89120923;89122895-89120937;89122899	0.00448865
ENST00000334197	ENSG00000197937 (ZNF347)	hsa-miR-619-5p	0.932
UTR3	19:53643420-53643439	0.005453
UTR3	19:53643284-53643305	0.0480447
ENST00000373816	ENSG00000162419 (GMEB1)	hsa-miR-619-5p	0.932
UTR3	1:29041980-29042001	0.0309624
UTR3	1:29043979-29044000	0.000791417
UTR3	1:29044280-29044301	0.00224472
UTR3	1:29044844-29044865	0.0195512
ENST00000306726	ENSG00000169410 (PTPN9)	hsa-miR-619-5p	0.931
UTR3	15:75760986-75761006	0.0104751
UTR3	15:75760124-75760147	0.00515957
UTR3	15:75759770-75759783	0.00360353
UTR3	15:75759702-75759720	0.0339997
ENST00000375077	ENSG00000106789 (CORO2A)	hsa-miR-619-5p	0.931
UTR3	9:100886203-100886223	0.0358561
UTR3	9:100885428-100885447	0.00173461
UTR3	9:100884315-100884343	0.00154877
UTR3	9:100884165-100884191	0.0106133
UTR3	9:100883639-100883664	0.00353633
ENST00000396229	ENSG00000103534 (TMC5)	hsa-miR-619-5p	0.93
UTR3	16:19509633-19509651	0.00525787
UTR3	16:19510249-19510270	0.0472457
UTR3	16:19452023-19452040	0.00624207
ENST00000504499	ENSG00000169862 (CTNND2)	hsa-miR-619-5p	0.93
UTR3	5:11346625-11346648	0.00251268
UTR3	5:11236936;11346484-11236935;11346499	0.024637
UTR3	5:11199616-11199644	0.0144147
UTR3	5:10988342;10992663-10988354;10992668	0.0051181
UTR3	5:10973793-10973819	0.00632307
ENST00000373316	ENSG00000102144 (PGK1)	hsa-miR-619-5p	0.929
UTR3	X:77382008-77382031	0.00260279
UTR3	X:77383774-77383794	0.0280145
UTR3	X:77383906-77383929	0.0096229
UTR3	X:77384427-77384446	0.00377206
UTR3	X:77384564-77384585	0.00876577
ENST00000491718	ENSG00000090905 (TNRC6A)	hsa-miR-619-5p	0.929
UTR3	16:24800573-24800597	0.0119551
UTR3	16:24801690-24801709	0.00439113
UTR3	16:24801784-24801805	0.00140602
UTR3	16:24802702-24802723	0.00221774
UTR3	16:24802872-24802899	0.00171893
UTR3	16:24804861-24804888	0.00367683
UTR3	16:24816161;24816335-24816172;24816348	0.015771
UTR3	16:24816998-24817022	0.00911532
UTR3	16:24817035-24817048	0.00145067
UTR3	16:24835561-24835576	0.0010396
ENST00000566289	ENSG00000188266 (HYKK)	hsa-miR-619-5p	0.929
UTR3	15:78810992-78811012	0.0526387
ENST00000578373	ENSG00000141736 (ERBB2)	hsa-miR-619-5p	0.929
UTR3	17:37864641-37864667	0.00590926
UTR3	17:37865586-37865612	0.0105547
UTR3	17:37866617-37866642	0.00208401
UTR3	17:37868692;37871539-37868701;37871547	0.00266246
UTR3	17:37873620-37873641	0.00176507
UTR3	17:37881113-37881131	0.00209513
UTR3	17:37881991-37882017	0.00475339
UTR3	17:37882048-37882064	0.00101733
UTR3	17:37882876-37882895	0.00224179
UTR3	17:37883076-37883087	0.000534724
UTR3	17:37883160-37883179	0.00218892
UTR3	17:37883698-37883709	0.00274923
UTR3	17:37883783-37883797	0.00269748
UTR3	17:37883952-37883974	0.000718067
UTR3	17:37884158-37884176	0.00369422
UTR3	17:37884222-37884234	0.00196995
UTR3	17:37884444-37884462	0.00290107
UTR3	17:37884550-37884575	0.00228294
ENST00000595101	ENSG00000053501 (USE1)	hsa-miR-619-5p	0.929
UTR3	19:17328755-17328779	0.0184547
UTR3	19:17328923-17328938	0.00504894
UTR3	19:17329078-17329099	0.00455463
UTR3	19:17329319-17329344	0.00798083
UTR3	19:17329499-17329523	0.0167683
ENST00000294485	ENSG00000162490 (DRAXIN)	hsa-miR-619-5p	0.928
UTR3	1:11780281-11780302	0.00169424
UTR3	1:11780517-11780538	0.0175624
UTR3	1:11780688-11780713	0.00111106
UTR3	1:11781388-11781403	0.0036004
UTR3	1:11782954-11782978	0.00395288
UTR3	1:11783412-11783433	0.00165248
UTR3	1:11784411-11784427	0.00248686
UTR3	1:11785239-11785260	0.0147305
UTR3	1:11785446-11785465	0.00224685
UTR3	1:11785650-11785667	0.00337295
ENST00000317652	ENSG00000179253 (RP11-429E11.3)	hsa-miR-619-5p	0.928
UTR3	20:60293229-60293248	0.0033673
UTR3	20:60292674-60292695	0.0492384
ENST00000394000	ENSG00000085514 (PILRA)	hsa-miR-619-5p	0.928
UTR3	7:99997452-99997473	0.00455449
UTR3	7:99997577-99997598	0.0478526
ENST00000458420	ENSG00000158258 (CLSTN2)	hsa-miR-619-5p	0.928
UTR3	3:140287941-140287958	0.00678601
UTR3	3:140288323-140288337	0.0076527
UTR3	3:140288797-140288818	0.000695655
UTR3	3:140289959-140289977	0.00194171
UTR3	3:140290666-140290683	0.00224382
UTR3	3:140291692-140291717	0.00115674
UTR3	3:140292325-140292346	0.00193964
UTR3	3:140292949-140292972	0.0126655
UTR3	3:140293303-140293319	0.00168817
UTR3	3:140293375-140293393	0.000779424
UTR3	3:140294872-140294889	0.00273514
UTR3	3:140295377-140295396	0.0087778
UTR3	3:140295810-140295832	0.00344891
ENST00000216024	ENSG00000100206 (DMC1)	hsa-miR-619-5p	0.926
UTR3	22:38915197-38915218	0.052044
ENST00000237536	ENSG00000149639 (SOGA1)	hsa-miR-619-5p	0.926
UTR3	20:35414852-35414875	0.00186108
UTR3	20:35414675-35414698	0.00335621
UTR3	20:35414337-35414359	0.00322536
UTR3	20:35414126-35414148	0.0030242
UTR3	20:35413937-35413961	0.00278852
UTR3	20:35413502-35413527	0.00173544
UTR3	20:35413243-35413268	0.00207732
UTR3	20:35413154-35413174	0.000703996
UTR3	20:35412824-35412844	0.00115952
UTR3	20:35412545-35412564	0.00133839
UTR3	20:35411434-35411454	0.0013006
UTR3	20:35411410-35411428	0.000344277
UTR3	20:35410823-35410841	0.00254819
UTR3	20:35410501-35410521	0.0128965
UTR3	20:35409862-35409886	0.00082356
UTR3	20:35408984-35409003	0.000857929
UTR3	20:35408218-35408238	0.00141386
UTR3	20:35408203-35408231	0.000968644
UTR3	20:35407949-35407966	0.00115966
UTR3	20:35407881-35407904	0.000630311
UTR3	20:35407207-35407221	0.000958974
UTR3	20:35407005-35407015	0.00173515
UTR3	20:35406960-35406982	0.000924814
UTR3	20:35406249-35406263	0.00413054
ENST00000262961	ENSG00000105278 (ZFR2)	hsa-miR-619-5p	0.926
UTR3	19:3805478-3805499	0.0119664
UTR3	19:3805135-3805156	0.0344908
UTR3	19:3805095-3805115	0.000742362
UTR3	19:3804758-3804782	0.00220497
UTR3	19:3804737-3804759	0.00101588
UTR3	19:3804732-3804756	0.00167514
ENST00000548184	ENSG00000258830 (RP11-123K3.4)	hsa-miR-619-5p	0.926
UTR3	12:57674264-57674279	0.00906234
UTR3	12:57674230-57674253	0.00338111
UTR3	12:57663669-57663681	0.0172099
UTR3	12:57663112-57663139	0.0139833
UTR3	12:57662143-57662170	0.00278444
UTR3	12:57652780-57652805	0.00197205
UTR3	12:57644816-57644837	0.00362888
ENST00000287713	ENSG00000157064 (NMNAT2)	hsa-miR-619-5p	0.925
UTR3	1:183221491-183221509	0.0121974
UTR3	1:183221452-183221475	0.00503167
UTR3	1:183221413-183221436	0.00546203
UTR3	1:183221374-183221397	0.00698829
UTR3	1:183221335-183221352	0.00670264
UTR3	1:183220326-183220340	0.00130796
UTR3	1:183219565-183219579	0.00198855
UTR3	1:183219446-183219470	0.00698142
UTR3	1:183218742-183218769	0.00161932
UTR3	1:183217756-183217771	0.00298024
UTR3	1:183247708-183247727	0.00597292
ENST00000376344	ENSG00000165118 (C9orf64)	hsa-miR-619-5p	0.925
UTR3	9:86554120-86554140	0.0516891
ENST00000469003	ENSG00000160050 (CCDC28B)	hsa-miR-619-5p	0.925
UTR3	1:32668601-32668622	0.0518487
ENST00000357917	ENSG00000072422 (RHOBTB1)	hsa-miR-619-5p	0.924
UTR3	10:62630482-62630499	0.0452657
UTR3	10:62630191-62630205	0.00618113
ENST00000367942	ENSG00000118217 (ATF6)	hsa-miR-619-5p	0.924
UTR3	1:161929003-161929029	0.00465372
UTR3	1:161929330-161929347	0.00752376
UTR3	1:161930870-161930889	0.00507367
UTR3	1:161933366-161933393	0.0343183
ENST00000396496	ENSG00000183323 (CCDC125)	hsa-miR-619-5p	0.923
UTR3	5:68578243-68578264	0.00381971
UTR3	5:68578108-68578129	0.00211666
UTR3	5:68577983-68578005	0.0357235
UTR3	5:68576758-68576782	0.00970103
ENST00000456182	ENSG00000146963 (C7orf55-LUC7L2)	hsa-miR-619-5p	0.923
UTR3	7:139090463-139090482	0.0512943
ENST00000299163	ENSG00000166135 (HIF1AN)	hsa-miR-619-5p	0.922
UTR3	10:102308085-102308112	0.00505766
UTR3	10:102308148-102308168	0.0178241
UTR3	10:102310324-102310348	0.00108303
UTR3	10:102311506-102311526	0.00744721
UTR3	10:102313127-102313148	0.0015935
UTR3	10:102314429-102314450	0.0118318
UTR3	10:102315242-102315267	0.00110227
UTR3	10:102316892-102316918	0.00176764
UTR3	10:102317638-102317657	0.00243884
UTR3	10:102295785-102295808	0.012609
ENST00000499810	ENSG00000120705 (ETF1)	hsa-miR-619-5p	0.922
UTR3	5:137843824-137843834	0.00417577
UTR3	5:137843734-137843758	0.0429191
UTR3	5:137842468-137842482	0.00391591
ENST00000226193	ENSG00000109047 (RCVRN)	hsa-miR-619-5p	0.921
UTR3	17:9801121-9801145	0.050951
ENST00000306480	ENSG00000170088 (TMEM192)	hsa-miR-619-5p	0.921
UTR3	4:166000072-166000093	0.00348828
UTR3	4:165998084-165998105	0.0117427
UTR3	4:165997160-165997175	0.000824856
UTR3	4:165996985-165997005	0.00152127
UTR3	4:165996063-165996079	0.00425416
UTR3	4:165995729-165995742	0.0291208
ENST00000336375	ENSG00000014257 (ACPP)	hsa-miR-619-5p	0.921
UTR3	3:132075795-132075810	0.00651065
UTR3	3:132076609-132076630	0.0442459
ENST00000396251	ENSG00000168334 (XIRP1)	hsa-miR-619-5p	0.921
UTR3	3:39226884-39226905	0.0174407
UTR3	3:39226762-39226780	0.00236751
UTR3	3:39226743-39226760	0.00312868
UTR3	3:39226427-39226450	0.00264722
UTR3	3:39225876-39225898	0.00687852
UTR3	3:39225481-39225502	0.00263305
UTR3	3:39225419-39225444	0.00468438
UTR3	3:39225158-39225184	0.00498689
UTR3	3:39224992-39225011	0.0053782
UTR3	3:39227593-39227618	0.00918715
ENST00000458470	ENSG00000164627 (KIF6)	hsa-miR-619-5p	0.921
UTR3	6:39303813-39303834	0.00475452
UTR3	6:39303758-39303777	0.00217381
UTR3	6:39303622-39303638	0.00149133
UTR3	6:39303557-39303578	0.00200156
UTR3	6:39301775-39301802	0.000975484
UTR3	6:39301191-39301216	0.00102848
UTR3	6:39299988-39300009	0.0173291
UTR3	6:39299853-39299877	0.0112046
UTR3	6:39299426-39299445	0.0017469
UTR3	6:39299291-39299312	0.00818349
ENST00000553471	ENSG00000100626 (GALNT16)	hsa-miR-619-5p	0.921
UTR3	14:69815071-69815089	0.00719665
UTR3	14:69815829-69815850	0.00100289
UTR3	14:69816081-69816097	0.00134236
UTR3	14:69816177-69816200	0.000868052
UTR3	14:69816343-69816361	0.0015429
UTR3	14:69816795-69816816	0.0135852
UTR3	14:69818063-69818082	0.0034738
UTR3	14:69818358-69818377	0.0217836
ENST00000233057	ENSG00000055332 (EIF2AK2)	hsa-miR-619-5p	0.92
UTR3	2:37333906-37333926	0.00195998
UTR3	2:37331729-37331749	0.0250537
UTR3	2:37331593-37331620	0.00159432
UTR3	2:37331206-37331231	0.00108938
UTR3	2:37331087-37331110	0.000996882
UTR3	2:37331001-37331020	0.00044575
UTR3	2:37330469-37330490	0.00945266
UTR3	2:37329482-37329499	0.00165825
UTR3	2:37329190-37329209	0.00102019
UTR3	2:37327000-37327017	0.00735983
ENST00000240922	ENSG00000121579 (NAA50)	hsa-miR-619-5p	0.92
UTR3	3:113439838-113439845	0.0229698
UTR3	3:113439494-113439518	0.010989
UTR3	3:113438717-113438739	0.0019518
UTR3	3:113436104-113436129	0.00169198
UTR3	3:113435583-113435604	0.0130034
ENST00000343932	ENSG00000140505 (CYP1A2)	hsa-miR-619-5p	0.92
UTR3	15:75047540-75047558	0.0477093
UTR3	15:75048434-75048455	0.00284311
ENST00000506869	ENSG00000157796 (WDR19)	hsa-miR-619-5p	0.92
UTR3	4:39219643-39219658	0.00650641
UTR3	4:39245936-39245963	0.00632741
UTR3	4:39271634-39271654	0.0321497
UTR3	4:39278686-39278707	0.00574699
ENST00000320805	ENSG00000176953 (NFATC2IP)	hsa-miR-619-5p	0.919
UTR3	16:28975584-28975599	0.00231585
UTR3	16:28976645-28976664	0.0124301
UTR3	16:28976880-28976901	0.00510627
UTR3	16:28977945-28977965	0.0292396
UTR3	16:28963463-28963480	0.0161761
ENST00000361115	ENSG00000151882 (CCL28)	hsa-miR-619-5p	0.919
UTR3	5:43381727-43381748	0.0308097
UTR3	5:43381592-43381609	0.0177517
UTR3	5:43380089-43380109	0.00179359
ENST00000375150	ENSG00000204314 (PRRT1)	hsa-miR-619-5p	0.919
UTR3	6:32116954-32116976	0.00404903
UTR3	6:32116646-32116669	0.00313377
UTR3	6:32116405-32116430	0.0389546
UTR3	6:32116285-32116305	0.00430893
ENST00000287590	ENSG00000156966 (B3GNT7)	hsa-miR-619-5p	0.918
UTR3	2:232264145-232264169	0.00153114
UTR3	2:232264608-232264625	0.00128047
UTR3	2:232264842-232264856	0.0035602
UTR3	2:232265025-232265042	0.00172917
UTR3	2:232265345-232265364	0.00183954
UTR3	2:232265363-232265379	0.00563492
UTR3	2:232265442-232265463	0.00363149
UTR3	2:232265628-232265650	0.0308768
ENST00000309594	ENSG00000173141 (MRP63)	hsa-miR-619-5p	0.918
UTR3	13:21751840-21751859	0.00379146
UTR3	13:21751974-21751995	0.0128137
UTR3	13:21752201-21752222	0.0102716
UTR3	13:21752443-21752463	0.0190949
UTR3	13:21752691-21752710	0.00412362
ENST00000371655	ENSG00000169213 (RAB3B)	hsa-miR-619-5p	0.918
UTR3	1:52385423-52385444	0.00292984
UTR3	1:52384786-52384807	0.00606062
UTR3	1:52382487-52382502	0.0096569
UTR3	1:52382396-52382421	0.000391716
UTR3	1:52379664-52379681	0.0019516
UTR3	1:52379274-52379295	0.0196234
UTR3	1:52377935-52377955	0.00596769
UTR3	1:52376826-52376843	0.00119948
UTR3	1:52374849-52374871	0.00244651
ENST00000374375	ENSG00000204183 (GDF5OS)	hsa-miR-619-5p	0.918
UTR3	20:34022877-34022903	0.009336
UTR3	20:34022980-34023001	0.021276
UTR3	20:34023112-34023136	0.019626
ENST00000389677	ENSG00000146267 (FAXC)	hsa-miR-619-5p	0.918
UTR3	6:99728976-99728995	0.00766083
UTR3	6:99724858-99724880	0.00352055
UTR3	6:99724686-99724705	0.00268771
UTR3	6:99723899-99723920	0.00109822
UTR3	6:99722460-99722475	0.00166373
UTR3	6:99720317-99720337	0.0336379
ENST00000540988	ENSG00000184293 (CLECL1)	hsa-miR-619-5p	0.918
UTR3	12:9869221-9869241	0.0501508
ENST00000263401	ENSG00000110442 (COMMD9)	hsa-miR-619-5p	0.917
UTR3	11:36296146-36296165	0.00443483
UTR3	11:36295775-36295792	0.0256821
UTR3	11:36295415-36295430	0.0100293
UTR3	11:36295162-36295183	0.00858206
UTR3	11:36296305-36296320	0.0151936
ENST00000515480	ENSG00000109576 (AADAT)	hsa-miR-619-5p	0.917
UTR3	4:170982031-170982052	0.0500011
ENST00000360768	ENSG00000196715 (VKORC1L1)	hsa-miR-619-5p	0.916
UTR3	7:65422334-65422355	0.0104265
UTR3	7:65422686-65422706	0.00139939
UTR3	7:65424158-65424179	0.0379429
ENST00000397224	ENSG00000100350 (FOXRED2)	hsa-miR-619-5p	0.916
UTR3	22:36885520-36885547	0.00371317
UTR3	22:36885396-36885424	0.0022005
UTR3	22:36884893-36884918	0.00861755
UTR3	22:36884759-36884779	0.0177281
UTR3	22:36884572-36884592	0.0136761
UTR3	22:36883993-36884013	0.00212433
UTR3	22:36883795-36883810	0.00165172
ENST00000409236	ENSG00000144218 (AFF3)	hsa-miR-619-5p	0.916
UTR3	2:100167852-100167873	0.01054
UTR3	2:100167685-100167709	0.0190431
UTR3	2:100167224-100167241	0.00190191
UTR3	2:100165766-100165787	0.00105683
UTR3	2:100165444-100165466	0.00173105
UTR3	2:100163607-100163633	0.0023394
UTR3	2:100163392-100163409	0.00106936
UTR3	2:100163384-100163399	0.000950109
UTR3	2:100162801-100162828	0.00579035
UTR3	2:100162712-100162735	0.00482439
UTR3	2:100209785-100209803	0.005802
ENST00000520626	ENSG00000168487 (BMP1)	hsa-miR-619-5p	0.916
UTR3	8:22033661-22033681	0.00405921
UTR3	8:22037326-22037343	0.00359854
UTR3	8:22052025-22052034	0.00329435
UTR3	8:22054842-22054857	0.00492227
UTR3	8:22059268-22059289	0.00123975
UTR3	8:22064419-22064440	0.0281551
UTR3	8:22064819-22064846	0.00451084
ENST00000392414	ENSG00000143627 (PKLR)	hsa-miR-619-5p	0.915
UTR3	1:155260043-155260065	0.0488155
UTR3	1:155264105-155264129	0.00865459
ENST00000568530	ENSG00000090857 (PDPR)	hsa-miR-619-5p	0.915
UTR3	16:70191568-70191591	0.00371444
UTR3	16:70191686-70191711	0.00148294
UTR3	16:70195047-70195067	0.0443585
ENST00000552599	ENSG00000111596 (CNOT2)	hsa-miR-619-5p	0.914
UTR3	12:70738239-70738260	0.0492654
ENST00000563727	ENSG00000248540 (RP11-247C2.2)	hsa-miR-619-5p	0.914
UTR3	15:74420288-74420307	0.00291165
UTR3	15:74419848-74419874	0.00370446
UTR3	15:74418951-74418975	0.0426221
ENST00000343259	ENSG00000137135 (ARHGEF39)	hsa-miR-619-5p	0.913
UTR3	9:35661129-35661150	0.00137015
UTR3	9:35661058-35661077	0.000771924
UTR3	9:35661007-35661031	0.000372939
UTR3	9:35660480-35660494	0.00130618
UTR3	9:35660235-35660248	0.00196329
UTR3	9:35659973-35659993	0.0348568
UTR3	9:35659520-35659546	0.00524569
UTR3	9:35659418-35659443	0.00333984
ENST00000425340	ENSG00000176920 (FUT2)	hsa-miR-619-5p	0.913
UTR3	19:49207545-49207566	0.0373358
UTR3	19:49208437-49208462	0.00131768
UTR3	19:49208510-49208531	0.00210627
UTR3	19:49209015-49209037	0.00839697
ENST00000477571	ENSG00000157800 (SLC37A3)	hsa-miR-619-5p	0.913
UTR3	7:139993622-139993643	0.0492194
ENST00000296464	ENSG00000164070 (HSPA4L)	hsa-miR-619-5p	0.912
UTR3	4:128757388-128757409	0.00320091
UTR3	4:128758240-128758261	0.00153538
UTR3	4:128759102-128759123	0.00152578
UTR3	4:128760714-128760735	0.0116789
UTR3	4:128761239-128761263	0.0310052
ENST00000319387	ENSG00000213057 (C1orf220)	hsa-miR-619-5p	0.912
UTR3	1:178516288-178516315	0.00962272
UTR3	1:178516639-178516660	0.0331041
UTR3	1:178517496-178517511	0.00626195
ENST00000423598	ENSG00000176927 (EFCAB5)	hsa-miR-619-5p	0.912
UTR3	17:28400814-28400831	0.0488982
ENST00000235180	ENSG00000116544 (DLGAP3)	hsa-miR-619-5p	0.911
UTR3	1:35331622-35331649	0.00502816
UTR3	1:35331230-35331251	0.00202416
UTR3	1:35331134-35331161	0.00529582
UTR3	1:35331061-35331080	0.0362923
ENST00000283426	ENSG00000153404 (PLEKHG4B)	hsa-miR-619-5p	0.911
UTR3	5:182567-182589	0.00541044
UTR3	5:182857-182880	0.00309396
UTR3	5:183328-183342	0.00336979
UTR3	5:183347-183361	0.008679
UTR3	5:183594-183607	0.014955
UTR3	5:183721-183739	0.00418863
UTR3	5:185906-185923	0.00115151
UTR3	5:186139-186165	0.000522387
UTR3	5:186612-186628	0.000863524
UTR3	5:186746-186766	0.00070815
UTR3	5:186749-186775	0.00048645
UTR3	5:187246-187263	0.00121829
UTR3	5:187612-187637	0.00124335
UTR3	5:187992-188016	0.00152262
UTR3	5:188379-188392	0.00124311
ENST00000371741	ENSG00000158445 (KCNB1)	hsa-miR-619-5p	0.911
UTR3	20:47989066-47989085	0.00428645
UTR3	20:47988956-47988978	0.00824213
UTR3	20:47988802-47988824	0.00112376
UTR3	20:47987694-47987710	0.000740017
UTR3	20:47986478-47986497	0.0040144
UTR3	20:47985778-47985802	0.00163866
UTR3	20:47985565-47985590	0.00269677
UTR3	20:47984162-47984180	0.00165358
UTR3	20:47984064-47984090	0.000309719
UTR3	20:47982431-47982454	0.000939419
UTR3	20:47982339-47982354	0.000741994
UTR3	20:47980832-47980853	0.00463741
UTR3	20:47980571-47980578	0.017038
UTR3	20:47991000-47991017	0.00831691
ENST00000447684	ENSG00000088038 (CNOT3)	hsa-miR-619-5p	0.911
UTR3	19:54649478-54649495	0.0103753
UTR3	19:54649651-54649677	0.00247823
UTR3	19:54649742-54649761	0.00587372
UTR3	19:54649742-54649766	0.00301333
UTR3	19:54652048-54652074	0.00456765
UTR3	19:54652107-54652130	0.00065536
UTR3	19:54652123-54652140	0.00172869
UTR3	19:54652123-54652150	0.00178638
UTR3	19:54652149-54652164	0.000952636
UTR3	19:54652446-54652473	0.00443497
UTR3	19:54653345-54653373	0.00228592
UTR3	19:54653379-54653406	0.00165541
UTR3	19:54653405-54653421	0.00192622
UTR3	19:54656192-54656209	0.00124141
UTR3	19:54657290-54657310	0.00226915
UTR3	19:54659248-54659265	0.00338447
ENST00000539155	ENSG00000256660 (CLEC12B)	hsa-miR-619-5p	0.911
UTR3	12:10167198-10167214	0.048791
ENST00000327794	ENSG00000185842 (DNAH14)	hsa-miR-619-5p	0.91
UTR3	1:225562407-225562434	0.00212207
UTR3	1:225577531-225577558	0.00480811
UTR3	1:225584683-225584705	0.00294389
UTR3	1:225585612-225585636	0.0376119
UTR3	1:225534330-225534343	0.0123783
ENST00000368059	ENSG00000162739 (SLAMF6)	hsa-miR-619-5p	0.91
UTR3	1:160455750-160455767	0.00268662
UTR3	1:160455169-160455177	0.00541448
UTR3	1:160454971-160454992	0.0403194
ENST00000411828	ENSG00000183527 (PSMG1)	hsa-miR-619-5p	0.91
UTR3	21:40549464-40549491	0.0485703
ENST00000449870	ENSG00000129351 (ILF3)	hsa-miR-619-5p	0.91
UTR3	19:10801072-10801089	0.00126314
UTR3	19:10801571-10801592	0.0014901
UTR3	19:10801602-10801613	0.000404334
UTR3	19:10801631-10801659	0.00123433
UTR3	19:10802122-10802145	0.0188977
UTR3	19:10802250-10802273	0.00149856
UTR3	19:10802467-10802483	0.00349525
UTR3	19:10802588-10802606	0.00367836
UTR3	19:10803032-10803053	0.0165819
ENST00000538183	ENSG00000112096 (SOD2)	hsa-miR-619-5p	0.91
UTR3	6:160100924-160100943	0.0146844
UTR3	6:160100310-160100330	0.00979065
UTR3	6:160099682-160099698	0.00135272
UTR3	6:160098952-160098971	0.00131931
UTR3	6:160098781-160098800	0.00532642
UTR3	6:160096555-160096574	0.00432691
UTR3	6:160095451-160095467	0.00136854
UTR3	6:160094611-160094628	0.00130461
UTR3	6:160092360-160092373	0.00100395
UTR3	6:160091170-160091191	0.00797786
ENST00000261491	ENSG00000102780 (DGKH)	hsa-miR-619-5p	0.909
UTR3	13:42805356-42805377	0.0108659
UTR3	13:42805640-42805658	0.00126653
UTR3	13:42807130-42807154	0.00677142
UTR3	13:42808848-42808856	0.00105845
UTR3	13:42809828-42809852	0.00272477
UTR3	13:42812349-42812371	0.00175882
UTR3	13:42814984-42815005	0.0133344
UTR3	13:42815111-42815135	0.00818084
UTR3	13:42815645-42815663	0.00233923
ENST00000372371	ENSG00000148606 (POLR3A)	hsa-miR-619-5p	0.909
UTR3	10:79736907-79736927	0.0104525
UTR3	10:79736153-79736174	0.0346233
UTR3	10:79782093-79782113	0.0313934
ENST00000372890	ENSG00000167112 (TRUB2)	hsa-miR-619-5p	0.909
UTR3	9:131071571-131071592	0.0483745
ENST00000375258	ENSG00000123600 (METTL8)	hsa-miR-619-5p	0.909
UTR3	2:172179874-172179895	0.00401438
UTR3	2:172179627-172179643	0.0114417
UTR3	2:172178966-172178987	0.000769016
UTR3	2:172178738-172178758	0.0121303
UTR3	2:172178603-172178624	0.00657427
UTR3	2:172178307-172178334	0.00212654
UTR3	2:172177892-172177913	0.00424808
UTR3	2:172174041-172174061	0.00691891
ENST00000450333	ENSG00000064545 (TMEM161A)	hsa-miR-619-5p	0.909
UTR3	19:19230539-19230554	0.00540435
UTR3	19:19230220-19230248	0.0430075
ENST00000215832	ENSG00000100030 (MAPK1)	hsa-miR-619-5p	0.908
UTR3	22:22118477-22118504	0.00477506
UTR3	22:22117884-22117904	0.0069391
UTR3	22:22117832-22117849	0.00176583
UTR3	22:22117637-22117659	0.00149612
UTR3	22:22117241-22117258	0.00153518
UTR3	22:22116751-22116769	0.00126703
UTR3	22:22116481-22116493	0.00100685
UTR3	22:22112254-22112275	0.00127599
UTR3	22:22112130-22112151	0.00046717
UTR3	22:22111672-22111700	0.0071523
UTR3	22:22111186-22111212	0.00940102
UTR3	22:22109959-22109980	0.00775092
UTR3	22:22108868-22108894	0.00331934
ENST00000381466	ENSG00000205740 (AL359878.1)	hsa-miR-619-5p	0.908
UTR3	10:1018233-1018253	0.0455201
UTR3	10:1017283-1017305	0.00253046
ENST00000460129	ENSG00000157087 (ATP2B2)	hsa-miR-619-5p	0.908
UTR3	3:10373618-10373638	0.0359074
UTR3	3:10370692-10370713	0.0101427
UTR3	3:10370189-10370206	0.00136461
UTR3	3:10368601-10368625	0.000649005
ENST00000558084	ENSG00000055609 (KMT2C)	hsa-miR-619-5p	0.908
UTR3	7:151880140-151880153	0.00948677
UTR3	7:151878590-151878609	0.00428884
UTR3	7:151878123-151878145	0.00147321
UTR3	7:151874497-151874525	0.00091365
UTR3	7:151860800-151860823	0.00130447
UTR3	7:151860312-151860328	0.00229202
UTR3	7:151859867-151859893	0.0171468
UTR3	7:151851144-151851166	0.00287066
UTR3	7:151849849-151849868	0.00255518
UTR3	7:151846129-151846151	0.00144052
UTR3	7:151846123-151846147	0.000297907
UTR3	7:151843748-151843765	0.00401317
ENST00000250092	ENSG00000129226 (CD68)	hsa-miR-619-5p	0.907
UTR3	17:7485095-7485116	0.0145575
UTR3	17:7485115-7485133	0.0309792
UTR3	17:7485323-7485348	0.00233697
ENST00000532090	ENSG00000254470 (AP5B1)	hsa-miR-619-5p	0.907
UTR3	11:65544697-65544714	0.00211752
UTR3	11:65544074-65544096	0.00296236
UTR3	11:65543874-65543889	0.00537106
UTR3	11:65543740-65543763	0.00453318
UTR3	11:65543492-65543513	0.0330202
ENST00000271411	ENSG00000143190 (POU2F1)	hsa-miR-619-5p	0.906
UTR3	1:167341194-167341208	0.0109242
UTR3	1:167341222-167341244	0.00610807
UTR3	1:167341272;167343345-167341273;167343366	0.00593518
UTR3	1:167353169-167353189	0.00673629
UTR3	1:167358896-167358914	0.00736429
UTR3	1:167382298-167382316	0.00245498
UTR3	1:167392095-167392112	0.00126115
UTR3	1:167393218-167393235	0.00144044
UTR3	1:167395380-167395406	0.00555289
ENST00000306406	ENSG00000171227 (TMEM37)	hsa-miR-619-5p	0.906
UTR3	2:120195421-120195446	0.00152507
UTR3	2:120195759-120195780	0.00412076
UTR3	2:120195863-120195887	0.0421857
ENST00000368911	ENSG00000155111 (CDK19)	hsa-miR-619-5p	0.906
UTR3	6:110935708-110935724	0.00179663
UTR3	6:110935472-110935499	0.0366341
UTR3	6:110935021-110935044	0.00632815
UTR3	6:110933186-110933207	0.00161697
UTR3	6:110931343-110931365	0.00145448
ENST00000373021	ENSG00000204084 (INPP5B)	hsa-miR-619-5p	0.906
UTR3	1:38396782-38396799	0.00647823
UTR3	1:38395057-38395074	0.00515372
UTR3	1:38394923-38394943	0.0361023
ENST00000470466	ENSG00000055208 (TAB2)	hsa-miR-619-5p	0.906
UTR3	6:149701107-149701127	0.00945116
UTR3	6:149701242-149701262	0.0174096
UTR3	6:149718874-149718891	0.0207936
ENST00000598222	ENSG00000268852 (AC132872.2)	hsa-miR-619-5p	0.906
UTR3	17:80215588-80215611	0.028889
UTR3	17:80215946-80215970	0.0189267
ENST00000330847	ENSG00000119508 (NR4A3)	hsa-miR-619-5p	0.905
UTR3	9:102626441-102626458	0.0476307
ENST00000427390	ENSG00000215405 (GOLGA6L6)	hsa-miR-619-5p	0.905
UTR3	15:20738160-20738176	0.00135621
UTR3	15:20737293-20737318	0.0125861
UTR3	15:20737215-20737226	0.0156131
UTR3	15:20737094-20737109	0.0178997
ENST00000554764	ENSG00000166888 (STAT6)	hsa-miR-619-5p	0.905
UTR3	12:57499351-57499374	0.0161268
UTR3	12:57499018-57499043	0.00143045
UTR3	12:57496171-57496194	0.00208766
UTR3	12:57492822-57492836	0.0121008
UTR3	12:57490892-57490907	0.00207076
UTR3	12:57490348-57490373	0.013715
ENST00000307201	ENSG00000168792 (ABHD15)	hsa-miR-619-5p	0.904
UTR3	17:27887804-27887823	0.0473704
ENST00000327535	ENSG00000185436 (IFNLR1)	hsa-miR-619-5p	0.904
UTR3	1:24483189-24483205	0.00633498
UTR3	1:24483165-24483178	0.00235442
UTR3	1:24482999-24483013	0.0162866
UTR3	1:24482690-24482704	0.0013719
UTR3	1:24482599-24482615	0.000672129
UTR3	1:24482505-24482528	0.0130238
UTR3	1:24481874-24481897	0.0016092
UTR3	1:24481565-24481590	0.00175932
UTR3	1:24481553-24481577	0.00183892
UTR3	1:24481112-24481133	0.00204267
ENST00000342711	ENSG00000171219 (CDC42BPG)	hsa-miR-619-5p	0.904
UTR3	11:64591914-64591931	0.0116133
UTR3	11:64591787-64591808	0.00168392
UTR3	11:64591763-64591787	0.00643174
UTR3	11:64591732-64591751	0.00307181
UTR3	11:64591726-64591751	0.00304151
[truncated: 6,915 more rows]

## Sheet: hsa-miR-23a-3p
Transcript Id	Gene Id(name)	Mirna Name	miTG score
ENST00000440598	ENSG00000197008 (ZNF138)	hsa-miR-23a-3p	1
UTR3	7:64292122-64292138	0.0120635
UTR3	7:64292196-64292213	0.0111866
UTR3	7:64292275-64292297	0.00804537
UTR3	7:64292448-64292465	0.00886462
UTR3	7:64292527-64292549	0.00495495
UTR3	7:64292616-64292633	0.00755342
UTR3	7:64292695-64292717	0.00627281
UTR3	7:64292947-64292969	0.0108165
UTR3	7:64293036-64293053	0.00853838
UTR3	7:64293115-64293137	0.00523853
UTR3	7:64293204-64293221	0.0142031
UTR3	7:64293288-64293305	0.00939993
UTR3	7:64293367-64293389	0.011483
UTR3	7:64293528-64293550	0.0229727
ENST00000592780	ENSG00000256294 (ZNF225)	hsa-miR-23a-3p	1
UTR3	19:44635286-44635304	0.00785463
UTR3	19:44635449-44635471	0.00775898
UTR3	19:44635619-44635640	0.0243768
UTR3	19:44635706-44635724	0.00588311
UTR3	19:44635785-44635807	0.00577185
UTR3	19:44635953-44635975	0.00629198
UTR3	19:44636037-44636059	0.00145357
UTR3	19:44636205-44636227	0.0124026
UTR3	19:44636289-44636311	0.00719053
UTR3	19:44636373-44636395	0.0111168
UTR3	19:44636544-44636563	0.0131504
UTR3	19:44636627-44636647	0.0149744
UTR3	19:44636712-44636731	0.00919005
UTR3	19:44636793-44636815	0.00767114
ENST00000435820	ENSG00000197134 (ZNF257)	hsa-miR-23a-3p	0.999
UTR3	19:22243430;22255611-22243430;22255635	0.00515315
UTR3	19:22255685-22255705	0.00860802
UTR3	19:22270854-22270872	0.0185681
UTR3	19:22270971-22270996	0.017603
UTR3	19:22271146-22271163	0.0101123
UTR3	19:22271225-22271247	0.00593876
UTR3	19:22271314-22271331	0.00508938
UTR3	19:22271486-22271508	0.0059048
UTR3	19:22271570-22271592	0.00178384
UTR3	19:22271659-22271676	0.00369978
UTR3	19:22271743-22271761	0.00676351
UTR3	19:22271831-22271853	0.00220756
UTR3	19:22271915-22271937	0.00247673
UTR3	19:22272000-22272021	0.00220859
UTR3	19:22272083-22272105	0.00316808
UTR3	19:22272246-22272268	0.00466133
UTR3	19:22272333-22272350	0.00246819
UTR3	19:22272412-22272435	0.00445653
UTR3	19:22272509-22272525	0.00334268
UTR3	19:22273610-22273630	0.00636473
ENST00000598046	ENSG00000182141 (ZNF708)	hsa-miR-23a-3p	0.999
UTR3	19:21477172-21477194	0.0112529
UTR3	19:21477088-21477110	0.009426
UTR3	19:21477004-21477026	0.0086294
UTR3	19:21476920-21476942	0.0077931
UTR3	19:21476752-21476769	0.00847532
UTR3	19:21476668-21476685	0.00562676
UTR3	19:21476584-21476606	0.00510511
UTR3	19:21476500-21476522	0.00534072
UTR3	19:21476416-21476429	0.00571896
UTR3	19:21476164-21476186	0.0119238
UTR3	19:21475994-21476012	0.0277897
UTR3	19:21475736-21475762	0.0132927
ENST00000197268	ENSG00000084444 (KIAA1467)	hsa-miR-23a-3p	0.998
UTR3	12:13233805-13233823	0.027093
UTR3	12:13236259-13236274	0.0459177
UTR3	12:13236325-13236346	0.0420106
ENST00000239761	ENSG00000120586 (MRC1)	hsa-miR-23a-3p	0.998
UTR3	10:18199450-18199470	0.0262377
UTR3	10:18199996-18200012	0.0110974
UTR3	10:18200032-18200058	0.0742209
UTR3	10:18155543-18155561	0.00785585
ENST00000282869	ENSG00000152926 (ZNF117)	hsa-miR-23a-3p	0.998
UTR3	7:64438353-64438371	0.0173069
UTR3	7:64438345-64438371	0.0140076
UTR3	7:64438270-64438292	0.0132406
UTR3	7:64438186-64438208	0.0124131
UTR3	7:64438102-64438124	0.0140408
UTR3	7:64437850-64437872	0.0072917
UTR3	7:64437766-64437788	0.0142234
UTR3	7:64437682-64437699	0.00800682
UTR3	7:64437598-64437620	0.00660817
UTR3	7:64437589-64437615	0.00295074
UTR3	7:64437430-64437452	0.00684607
UTR3	7:64437346-64437368	0.00452937
UTR3	7:64437265-64437282	0.00341717
UTR3	7:64437176-64437203	0.00118224
UTR3	7:64436772-64436797	0.0014788
UTR3	7:64435941-64435963	0.00302131
UTR3	7:64434645-64434664	0.00151357
UTR3	7:64434121-64434133	0.00233731
UTR3	7:64434075-64434100	0.00081255
UTR3	7:64433628-64433650	0.0107817
UTR3	7:64433166-64433185	0.00266073
UTR3	7:64432867-64432893	0.0116905
UTR3	7:64439530-64439547	0.0118544
UTR3	7:64439362-64439379	0.0100587
UTR3	7:64439278-64439298	0.00924462
UTR3	7:64439194-64439216	0.00682275
UTR3	7:64439110-64439132	0.00710924
UTR3	7:64439026-64439048	0.00580602
UTR3	7:64438942-64438964	0.00571256
UTR3	7:64438690-64438712	0.0129876
UTR3	7:64438606-64438628	0.00798439
UTR3	7:64438521-64438541	0.0162396
ENST00000371753	ENSG00000148411 (NACC2)	hsa-miR-23a-3p	0.998
UTR3	9:138903287-138903294	0.034317
UTR3	9:138903238-138903254	0.0598473
UTR3	9:138900726-138900740	0.00747798
UTR3	9:138898447-138898475	0.0144407
ENST00000401827	ENSG00000205268 (PDE7A)	hsa-miR-23a-3p	0.998
UTR3	8:66631474-66631493	0.0476984
UTR3	8:66631095-66631117	0.0393167
UTR3	8:66630427-66630433	0.0146049
UTR3	8:66630240-66630264	0.00924469
ENST00000536441	ENSG00000149212 (SESN3)	hsa-miR-23a-3p	0.998
UTR3	11:94906345-94906370	0.0126479
UTR3	11:94905791-94905813	0.0307026
UTR3	11:94905764-94905780	0.0235725
UTR3	11:94905343-94905363	0.016869
UTR3	11:94904769-94904780	0.00232665
UTR3	11:94903706-94903713	0.0106465
UTR3	11:94903574-94903594	0.00867851
UTR3	11:94899481-94899496	0.00771703
ENST00000342362	ENSG00000113494 (PRLR)	hsa-miR-23a-3p	0.997
UTR3	5:35065155-35065177	0.0741206
UTR3	5:35062668-35062680	0.00367174
UTR3	5:35061538-35061564	0.00131056
UTR3	5:35061521-35061535	0.00155078
UTR3	5:35061040-35061060	0.00154928
UTR3	5:35061013-35061037	0.000560265
UTR3	5:35056184-35056204	0.022798
ENST00000379261	ENSG00000048740 (CELF2)	hsa-miR-23a-3p	0.997
UTR3	10:11372276-11372293	0.00368715
UTR3	10:11372599-11372620	0.0392846
UTR3	10:11373392-11373419	0.015619
UTR3	10:11376285-11376312	0.0066414
UTR3	10:11377673-11377696	0.00282907
UTR3	10:11378516-11378542	0.0374447
ENST00000487099	ENSG00000148200 (NR6A1)	hsa-miR-23a-3p	0.997
UTR3	9:127284708-127284723	0.0283724
UTR3	9:127279633-127279647	0.0223487
UTR3	9:127279570-127279582	0.0543489
ENST00000302103	ENSG00000172461 (FUT9)	hsa-miR-23a-3p	0.996
UTR3	6:96652801-96652817	0.00423114
UTR3	6:96654356-96654361	0.00174877
UTR3	6:96655232-96655248	0.00889244
UTR3	6:96656375-96656391	0.00465471
UTR3	6:96656941-96656959	0.00212083
UTR3	6:96658561-96658579	0.00205219
UTR3	6:96659483-96659507	0.00204376
UTR3	6:96660013-96660037	0.00212006
UTR3	6:96660326-96660347	0.00451845
UTR3	6:96661252-96661269	0.0044131
UTR3	6:96661271-96661289	0.00126375
UTR3	6:96661325-96661351	0.00360723
UTR3	6:96662093-96662103	0.00465552
UTR3	6:96663187-96663215	0.00497525
UTR3	6:96663439-96663455	0.0504161
ENST00000395375	ENSG00000198039 (ZNF273)	hsa-miR-23a-3p	0.996
UTR3	7:64378033-64378053	0.0157365
UTR3	7:64388224-64388249	0.0226199
UTR3	7:64388483-64388500	0.0101015
UTR3	7:64388565-64388584	0.00994692
UTR3	7:64388814-64388836	0.00707315
UTR3	7:64388898-64388920	0.00633107
UTR3	7:64388987-64389004	0.00728115
UTR3	7:64389066-64389088	0.00422417
UTR3	7:64389234-64389256	0.00505295
UTR3	7:64389336-64389349	0.000887858
UTR3	7:64389407-64389424	0.00325568
UTR3	7:64389407-64389433	0.00157465
UTR3	7:64390567-64390589	0.00545375
ENST00000525842	ENSG00000196323 (ZBTB44)	hsa-miR-23a-3p	0.996
UTR3	11:130103877-130103893	0.00615868
UTR3	11:130100788-130100802	0.00200343
UTR3	11:130097326-130097349	0.0280127
UTR3	11:130096931-130096951	0.0634509
ENST00000536719	ENSG00000074319 (TSG101)	hsa-miR-23a-3p	0.996
UTR3	11:18490635-18490651	0.0240916
UTR3	11:18490580-18490601	0.0517652
UTR3	11:18490428-18490452	0.0235773
ENST00000331429	ENSG00000183748 (MRC1L1)	hsa-miR-23a-3p	0.995
UTR3	10:17952537-17952557	0.025103
UTR3	10:17953083-17953099	0.0116129
UTR3	10:17953119-17953145	0.0622476
UTR3	10:17908623-17908641	0.00785585
ENST00000510439	ENSG00000184206 (GOLGA6L4)	hsa-miR-23a-3p	0.995
UTR3	15:84912673-84912685	0.00201322
UTR3	15:84913559-84913582	0.0249748
UTR3	15:84913734-84913751	0.0540014
UTR3	15:84914045-84914069	0.0170073
ENST00000264867	ENSG00000109819 (PPARGC1A)	hsa-miR-23a-3p	0.994
UTR3	4:23795775-23795795	0.00427835
UTR3	4:23794052-23794079	0.00760748
UTR3	4:23793934-23793958	0.0348086
UTR3	4:23793910-23793918	0.0069497
UTR3	4:23793889-23793907	0.0268501
UTR3	4:23793712-23793724	0.012703
ENST00000374429	ENSG00000107562 (CXCL12)	hsa-miR-23a-3p	0.994
UTR3	10:44867416-44867435	0.000992398
UTR3	10:44866102-44866121	0.00240598
UTR3	10:44865821-44865840	0.0357629
UTR3	10:44865773-44865787	0.0559596
ENST00000418596	ENSG00000155744 (FAM126B)	hsa-miR-23a-3p	0.994
UTR3	2:201844811-201844833	0.0186834
UTR3	2:201843067-201843085	0.00198051
UTR3	2:201842274-201842299	0.0169097
UTR3	2:201842052-201842075	0.0013761
UTR3	2:201840395-201840414	0.00340189
UTR3	2:201838677-201838692	0.0516596
ENST00000517956	ENSG00000156804 (FBXO32)	hsa-miR-23a-3p	0.994
UTR3	8:124515426-124515443	0.0208711
UTR3	8:124515219-124515240	0.0604352
UTR3	8:124515009-124515036	0.00311942
UTR3	8:124512425-124512444	0.00342181
UTR3	8:124511241-124511265	0.00548641
ENST00000253413	ENSG00000131100 (ATP6V1E1)	hsa-miR-23a-3p	0.993
UTR3	22:18075397-18075408	0.00477339
UTR3	22:18074985-18075012	0.0589657
UTR3	22:18074924-18074946	0.028901
ENST00000319119	ENSG00000177125 (ZBTB34)	hsa-miR-23a-3p	0.993
UTR3	9:129643228-129643247	0.00966642
UTR3	9:129643731-129643756	0.0246357
UTR3	9:129644558-129644583	0.0166296
UTR3	9:129645500-129645515	0.0022534
UTR3	9:129646359-129646376	0.00380945
UTR3	9:129646449-129646472	0.00851479
UTR3	9:129647026-129647043	0.00443679
UTR3	9:129647092-129647109	0.00308437
UTR3	9:129647739-129647750	0.0198384
ENST00000398844	ENSG00000113615 (SEC24A)	hsa-miR-23a-3p	0.993
UTR3	5:134060872-134060890	0.0205936
UTR3	5:134062469-134062485	0.0238531
UTR3	5:134063266-134063284	0.0479656
ENST00000598930	ENSG00000269282 (AC024257.1)	hsa-miR-23a-3p	0.993
UTR3	12:48761436-48761455	0.0714461
UTR3	12:48761653-48761679	0.0165561
UTR3	12:48761708-48761731	0.00490292
ENST00000303635	ENSG00000171735 (CAMTA1)	hsa-miR-23a-3p	0.992
UTR3	1:7826566-7826582	0.0665418
UTR3	1:7828042-7828058	0.0191108
UTR3	1:7828715-7828728	0.00429602
ENST00000406785	ENSG00000183023 (SLC8A1)	hsa-miR-23a-3p	0.992
UTR3	2:40341812-40341826	0.00591964
UTR3	2:40341716-40341743	0.00728486
UTR3	2:40341616-40341629	0.00223554
UTR3	2:40341322-40341338	0.00353149
UTR3	2:40340191-40340218	0.00583641
UTR3	2:40338749-40338769	0.00350866
UTR3	2:40335964-40335982	0.00578196
UTR3	2:40333214-40333233	0.00898147
UTR3	2:40330673-40330696	0.00238316
UTR3	2:40325978-40325985	0.00861397
UTR3	2:40325366-40325383	0.00461383
UTR3	2:40325175-40325195	0.0111445
UTR3	2:40325142-40325155	0.00153776
UTR3	2:40325092-40325106	0.00306387
UTR3	2:40325063-40325079	0.00489938
UTR3	2:40324548-40324575	0.00960569
ENST00000264903	ENSG00000138767 (CNOT6L)	hsa-miR-23a-3p	0.991
UTR3	4:78640120-78640135	0.0198333
UTR3	4:78640086-78640104	0.00196156
UTR3	4:78639352-78639360	0.0121314
UTR3	4:78638618-78638645	0.00659851
UTR3	4:78637325-78637341	0.00907712
UTR3	4:78635504-78635518	0.00452227
UTR3	4:78634783-78634808	0.0340451
ENST00000371045	ENSG00000184588 (PDE4B)	hsa-miR-23a-3p	0.991
UTR3	1:66839907-66839927	0.0470808
UTR3	1:66839926-66839947	0.0202026
UTR3	1:66839959-66839975	0.0201292
ENST00000397942	ENSG00000170677 (SOCS6)	hsa-miR-23a-3p	0.991
UTR3	18:67993761-67993773	0.0586712
UTR3	18:67993961-67993970	0.00515224
UTR3	18:67994345-67994366	0.00547574
UTR3	18:67994390-67994418	0.00227942
UTR3	18:67994676-67994699	0.00965001
UTR3	18:67995996-67996021	0.00637039
ENST00000534300	ENSG00000110497 (AMBRA1)	hsa-miR-23a-3p	0.991
UTR3	11:46418753-46418780	0.0194711
UTR3	11:46418189-46418211	0.0158348
UTR3	11:46418173-46418190	0.0075478
UTR3	11:46418079-46418094	0.0455639
ENST00000361337	ENSG00000198900 (TOP1)	hsa-miR-23a-3p	0.99
UTR3	20:39752560-39752581	0.0393468
UTR3	20:39752950-39752963	0.0487585
UTR3	20:39726890-39726905	0.015947
ENST00000383703	ENSG00000144749 (LRIG1)	hsa-miR-23a-3p	0.99
UTR3	3:66429390-66429405	0.0206268
UTR3	3:66429363-66429380	0.0656783
ENST00000524717	ENSG00000184384 (MAML2)	hsa-miR-23a-3p	0.989
UTR3	11:95710910-95710923	0.00484629
UTR3	11:95710391-95710418	0.0127617
UTR3	11:95709823-95709846	0.0666254
ENST00000355997	ENSG00000137872 (SEMA6D)	hsa-miR-23a-3p	0.988
UTR3	15:48064343-48064362	0.0206688
UTR3	15:48065175-48065193	0.00280452
UTR3	15:48065499-48065520	0.0197685
UTR3	15:48065531-48065549	0.00485544
UTR3	15:48065800-48065823	0.0107075
UTR3	15:48066072-48066081	0.00596588
UTR3	15:48066111-48066131	0.0184012
ENST00000401394	ENSG00000102974 (CTCF)	hsa-miR-23a-3p	0.988
UTR3	16:67671914-67671938	0.0417015
UTR3	16:67672748-67672774	0.0314731
UTR3	16:67672947-67672960	0.0102057
ENST00000491718	ENSG00000090905 (TNRC6A)	hsa-miR-23a-3p	0.988
UTR3	16:24789741-24789764	0.00927778
UTR3	16:24803000-24803021	0.0143773
UTR3	16:24835287-24835314	0.0203313
UTR3	16:24836693-24836700	0.01892
UTR3	16:24836930-24836945	0.0192317
ENST00000261438	ENSG00000109787 (KLF3)	hsa-miR-23a-3p	0.987
UTR3	4:38699079-38699100	0.0528777
UTR3	4:38699294-38699308	0.00586652
UTR3	4:38701715-38701741	0.00695804
UTR3	4:38702468-38702493	0.01571
ENST00000334256	ENSG00000186432 (KPNA4)	hsa-miR-23a-3p	0.987
UTR3	3:160219732-160219752	0.0443058
UTR3	3:160219289-160219314	0.00917739
UTR3	3:160218338-160218363	0.00868294
UTR3	3:160218125-160218145	0.00523578
UTR3	3:160215773-160215789	0.0056137
UTR3	3:160212800-160212823	0.00836733
ENST00000380934	ENSG00000147862 (NFIB)	hsa-miR-23a-3p	0.987
UTR3	9:14085090-14085110	0.00245714
UTR3	9:14084408-14084432	0.00738689
UTR3	9:14083924-14083946	0.00537403
UTR3	9:14082528-14082554	0.0176025
UTR3	9:14081966-14081989	0.0485533
ENST00000304883	ENSG00000169836 (TACR3)	hsa-miR-23a-3p	0.986
UTR3	4:104510680-104510697	0.0144159
UTR3	4:104509461-104509480	0.00478864
UTR3	4:104507699-104507718	0.0307251
UTR3	4:104507251-104507267	0.0153601
UTR3	4:104507244-104507267	0.0145235
ENST00000361731	ENSG00000198818 (SFT2D1)	hsa-miR-23a-3p	0.986
UTR3	6:166733404-166733416	0.0332844
UTR3	6:166733310-166733321	0.0469103
ENST00000368648	ENSG00000108001 (EBF3)	hsa-miR-23a-3p	0.986
UTR3	10:131635739-131635761	0.0668217
UTR3	10:131635286-131635312	0.0101445
UTR3	10:131634991-131635004	0.00198104
UTR3	10:131633899-131633921	0.00160766
ENST00000383075	ENSG00000174963 (ZIC4)	hsa-miR-23a-3p	0.986
UTR3	3:147106279-147106293	0.0163654
UTR3	3:147104185-147104204	0.0242919
UTR3	3:147104079-147104095	0.00539842
UTR3	3:147103927-147103937	0.00773888
UTR3	3:147103853-147103875	0.0269058
ENST00000371900	ENSG00000087916 (SLC6A14)	hsa-miR-23a-3p	0.985
UTR3	X:115590136-115590159	0.0386362
UTR3	X:115590261-115590282	0.0396883
UTR3	X:115591526-115591540	0.002647
UTR3	X:115574814-115574828	0.0180987
ENST00000399302	ENSG00000060749 (QSER1)	hsa-miR-23a-3p	0.985
UTR3	11:32998854-32998868	0.00893494
UTR3	11:32999538-32999556	0.00817479
UTR3	11:33001716-33001743	0.0616773
ENST00000401000	ENSG00000163125 (RPRD2)	hsa-miR-23a-3p	0.985
UTR3	1:150446336-150446361	0.00567232
UTR3	1:150446503-150446522	0.00332732
UTR3	1:150446503-150446526	0.00145302
UTR3	1:150447823-150447829	0.0192762
UTR3	1:150448178-150448204	0.0131443
UTR3	1:150448254-150448281	0.00437178
UTR3	1:150448391-150448414	0.00561453
UTR3	1:150448687-150448705	0.00706145
UTR3	1:150448728-150448741	0.0196926
ENST00000588732	ENSG00000140632 (GLYR1)	hsa-miR-23a-3p	0.985
UTR3	16:4871552-4871569	0.00926049
UTR3	16:4864643;4867599-4864648;4867618	0.0226309
UTR3	16:4853431-4853453	0.035274
UTR3	16:4853289-4853313	0.0116623
ENST00000317221	ENSG00000188321 (ZNF559)	hsa-miR-23a-3p	0.984
UTR3	19:9452391-9452417	0.0242606
UTR3	19:9452475-9452501	0.0214322
UTR3	19:9452559-9452585	0.018388
UTR3	19:9453427-9453446	0.0036136
UTR3	19:9454048-9454065	0.00602226
UTR3	19:9454186-9454205	0.00452315
ENST00000347635	ENSG00000093000 (NUP50)	hsa-miR-23a-3p	0.984
UTR3	22:45581980-45581997	0.00128433
UTR3	22:45582623-45582644	0.00695025
UTR3	22:45582658-45582670	0.00579241
UTR3	22:45583845-45583871	0.0637053
ENST00000369615	ENSG00000081026 (MAGI3)	hsa-miR-23a-3p	0.984
UTR3	1:114225536-114225558	0.043337
UTR3	1:114225638-114225663	0.00812
UTR3	1:114225741-114225764	0.0186846
UTR3	1:114226738-114226755	0.00352529
UTR3	1:114227096-114227106	0.00211415
UTR3	1:114227597-114227602	0.00252711
ENST00000393004	ENSG00000118407 (FILIP1)	hsa-miR-23a-3p	0.984
UTR3	6:76005322-76005341	0.0413502
UTR3	6:76004209-76004226	0.00495361
UTR3	6:76003657-76003681	0.00165104
UTR3	6:76002710-76002737	0.00954096
UTR3	6:76002562-76002580	0.00430352
UTR3	6:76002197-76002214	0.016821
UTR3	6:76124492-76124505	0.00805134
ENST00000434267	ENSG00000047849 (MAP4)	hsa-miR-23a-3p	0.984
UTR3	3:48014798-48014820	0.0305568
UTR3	3:48014618-48014634	0.0476806
ENST00000513458	ENSG00000153006 (SREK1IP1)	hsa-miR-23a-3p	0.984
UTR3	5:64019455-64019479	0.00305231
UTR3	5:64019266-64019285	0.0140171
UTR3	5:64015130-64015143	0.00757923
UTR3	5:64014495-64014520	0.019173
UTR3	5:64014166-64014183	0.0224318
UTR3	5:64014067-64014079	0.0115006
ENST00000556029	ENSG00000120802 (TMPO)	hsa-miR-23a-3p	0.984
UTR3	12:98941730-98941738	0.0372707
UTR3	12:98941962-98941987	0.0324793
UTR3	12:98942048-98942070	0.00748185
UTR3	12:98943201-98943224	0.0014678
UTR3	12:98909705-98909721	0.00787265
ENST00000338745	ENSG00000182568 (SATB1)	hsa-miR-23a-3p	0.983
UTR3	3:18390309-18390319	0.00846835
UTR3	3:18390016-18390031	0.0367784
UTR3	3:18389672-18389698	0.0308544
UTR3	3:18389404-18389423	0.00250819
UTR3	3:18462399-18462417	0.0196263
ENST00000397121	ENSG00000196109 (ZNF676)	hsa-miR-23a-3p	0.983
UTR3	19:22362569-22362582	0.0105144
UTR3	19:22362484-22362511	0.0176233
UTR3	19:22362409-22362429	0.0137039
UTR3	19:22362325-22362344	0.00861752
UTR3	19:22362065-22362078	0.00782995
UTR3	19:22361990-22362007	0.0183229
UTR3	19:22361981-22362007	0.0136169
UTR3	19:22364004-22364021	0.0116458
UTR3	19:22363920-22363942	0.00608653
UTR3	19:22363836-22363858	0.00581366
UTR3	19:22363752-22363774	0.0055802
UTR3	19:22363668-22363685	0.00533648
UTR3	19:22363500-22363522	0.00688726
UTR3	19:22363416-22363438	0.00462751
UTR3	19:22363332-22363349	0.00618805
UTR3	19:22363164-22363186	0.00896868
UTR3	19:22363080-22363099	0.00850685
UTR3	19:22362996-22363018	0.00829551
UTR3	19:22362912-22362934	0.00777148
UTR3	19:22362828-22362850	0.00812927
ENST00000258418	ENSG00000135932 (CAB39)	hsa-miR-23a-3p	0.982
UTR3	2:231685502-231685509	0.0373647
UTR3	2:231685625-231685643	0.038305
ENST00000260283	ENSG00000137727 (ARHGAP20)	hsa-miR-23a-3p	0.982
UTR3	11:110449183-110449199	0.00782683
UTR3	11:110448402-110448426	0.00352177
UTR3	11:110448255-110448275	0.0104563
UTR3	11:110448072-110448097	0.05485
UTR3	11:110461464-110461481	0.00805529
ENST00000266517	ENSG00000139163 (ETNK1)	hsa-miR-23a-3p	0.982
UTR3	12:22838158-22838173	0.0144577
UTR3	12:22839036-22839060	0.0200389
UTR3	12:22840102-22840128	0.00158536
UTR3	12:22841106-22841120	0.00928084
UTR3	12:22841870-22841882	0.00294144
UTR3	12:22843057-22843079	0.0275773
ENST00000297977	ENSG00000165259 (HDX)	hsa-miR-23a-3p	0.982
UTR3	X:83574716-83574735	0.00251236
UTR3	X:83573811-83573828	0.00497272
UTR3	X:83573509-83573531	0.00411347
UTR3	X:83573375-83573400	0.00660962
UTR3	X:83572943-83572959	0.0602425
UTR3	X:83588850;83591809-83588850;83591822	0.0282407
ENST00000335251	ENSG00000164066 (INTU)	hsa-miR-23a-3p	0.982
UTR3	4:128637787-128637809	0.0193221
UTR3	4:128637867-128637881	0.0256431
UTR3	4:128639172-128639195	0.00168424
UTR3	4:128640415-128640429	0.00159671
UTR3	4:128641198-128641223	0.00173022
UTR3	4:128641466-128641491	0.00103604
UTR3	4:128641537-128641563	0.000944068
UTR3	4:128647181-128647208	0.0237629
ENST00000358785	ENSG00000188295 (ZNF669)	hsa-miR-23a-3p	0.982
UTR3	1:247264397-247264419	0.0180062
UTR3	1:247264051-247264078	0.0239513
UTR3	1:247263883-247263910	0.00886198
UTR3	1:247263636-247263655	0.0248996
ENST00000367245	ENSG00000120279 (MYCT1)	hsa-miR-23a-3p	0.982
UTR3	6:153043621-153043637	0.0152852
UTR3	6:153043733-153043756	0.0254956
UTR3	6:153045601-153045617	0.0352493
ENST00000425063	ENSG00000197343 (ZNF655)	hsa-miR-23a-3p	0.982
UTR3	7:99170358-99170376	0.0341011
UTR3	7:99170442-99170468	0.0194467
UTR3	7:99170524-99170543	0.0118421
UTR3	7:99171360-99171377	0.00436861
UTR3	7:99171531-99171556	0.00649679
ENST00000435794	ENSG00000131503 (ANKHD1)	hsa-miR-23a-3p	0.982
UTR3	5:139919382-139919396	0.0757358
ENST00000517638	ENSG00000184672 (RALYL)	hsa-miR-23a-3p	0.982
UTR3	8:85833196-85833210	0.0322551
UTR3	8:85833400-85833414	0.0228017
UTR3	8:85833707-85833723	0.0157885
UTR3	8:85833736-85833758	0.00491405
ENST00000534277	ENSG00000197302 (ZNF720)	hsa-miR-23a-3p	0.982
UTR3	16:31734624-31734644	0.0422057
UTR3	16:31765861-31765884	0.0130779
UTR3	16:31766107-31766133	0.00884737
UTR3	16:31767029-31767055	0.0100672
UTR3	16:31768378-31768401	0.00156348
ENST00000342788	ENSG00000178568 (ERBB4)	hsa-miR-23a-3p	0.981
UTR3	2:212246826-212246851	0.00725448
UTR3	2:212242542-212242569	0.00157126
UTR3	2:212241888-212241913	0.00701018
UTR3	2:212241135-212241150	0.0443113
UTR3	2:212240990-212241007	0.00727487
UTR3	2:212240944-212240972	0.00858679
UTR3	2:212589889-212589913	0.0122701
ENST00000395290	ENSG00000149187 (CELF1)	hsa-miR-23a-3p	0.981
UTR3	11:47492300-47492320	0.00127599
UTR3	11:47491670-47491695	0.0157168
UTR3	11:47490118-47490140	0.00443913
UTR3	11:47489663-47489684	0.0133299
UTR3	11:47488822-47488843	0.00546626
UTR3	11:47487983-47487997	0.0347161
ENST00000481530	ENSG00000163507 (KIAA1524)	hsa-miR-23a-3p	0.981
UTR3	3:108298526;108300262-108298535;108300264	0.0421401
UTR3	3:108287034-108287057	0.0203448
UTR3	3:108278855;108279496-108278875;108279497	0.00219625
UTR3	3:108278851-108278870	0.00191824
UTR3	3:108273288-108273301	0.00818037
ENST00000218652	ENSG00000102471 (NDFIP2)	hsa-miR-23a-3p	0.98
UTR3	13:80126664-80126689	0.0577516
UTR3	13:80129422-80129429	0.00812783
UTR3	13:80129978-80129996	0.00401695
UTR3	13:80130056-80130067	0.00441836
ENST00000353739	ENSG00000137075 (RNF38)	hsa-miR-23a-3p	0.979
UTR3	9:36339545-36339568	0.0124161
UTR3	9:36339475-36339493	0.00820958
UTR3	9:36338765-36338791	0.00544046
UTR3	9:36338075-36338094	0.00211167
UTR3	9:36336886-36336907	0.027443
UTR3	9:36336848-36336860	0.0179303
ENST00000392288	ENSG00000196268 (ZNF493)	hsa-miR-23a-3p	0.979
UTR3	19:21607890-21607912	0.0154313
UTR3	19:21607979-21607996	0.00494654
UTR3	19:21608063-21608089	0.0141818
UTR3	19:21608226-21608248	0.0100519
UTR3	19:21608310-21608332	0.0075604
UTR3	19:21608394-21608416	0.0147012
UTR3	19:21608478-21608500	0.0122314
UTR3	19:21608562-21608584	0.00704162
UTR3	19:21608723-21608745	0.00540916
UTR3	19:21608728-21608754	0.00326606
UTR3	19:21608909-21608922	0.00196547
UTR3	19:21609837-21609857	0.00304188
UTR3	19:21605907-21605932	0.03018
UTR3	19:21606247-21606264	0.00847207
UTR3	19:21606331-21606348	0.00750703
UTR3	19:21606410-21606432	0.00647121
UTR3	19:21606578-21606600	0.00602796
UTR3	19:21606746-21606768	0.00643972
UTR3	19:21606835-21606852	0.00534528
UTR3	19:21606919-21606936	0.00559637
UTR3	19:21606998-21607020	0.00570298
UTR3	19:21607082-21607104	0.00600466
UTR3	19:21607255-21607272	0.00890768
UTR3	19:21607334-21607356	0.00689019
UTR3	19:21607427-21607440	0.00769174
UTR3	19:21607507-21607524	0.0120617
UTR3	19:21607586-21607608	0.00719683
UTR3	19:21607670-21607692	0.00767446
ENST00000426248	ENSG00000144283 (PKP4)	hsa-miR-23a-3p	0.979
UTR3	2:159499212;159514643-159499211;159514671	0.00515897
UTR3	2:159517900-159517925	0.00249636
UTR3	2:159537267-159537282	0.0219139
UTR3	2:159537506-159537524	0.0436381
ENST00000249501	ENSG00000128710 (HOXD10)	hsa-miR-23a-3p	0.978
UTR3	2:176984098-176984114	0.0197219
UTR3	2:176984309-176984322	0.0528414
ENST00000249700	ENSG00000128872 (TMOD2)	hsa-miR-23a-3p	0.977
UTR3	15:52101116-52101142	0.0128375
UTR3	15:52101672-52101688	0.0145863
UTR3	15:52101863-52101880	0.00152675
UTR3	15:52102358-52102382	0.00155562
UTR3	15:52106023-52106044	0.00414234
UTR3	15:52106799-52106818	0.00373575
UTR3	15:52106843-52106861	0.000649991
UTR3	15:52106954-52106974	0.00181033
UTR3	15:52108251-52108264	0.024962
UTR3	15:52108280-52108297	0.0064628
ENST00000281321	ENSG00000151615 (POU4F2)	hsa-miR-23a-3p	0.977
UTR3	4:147562052-147562068	0.0334487
UTR3	4:147562119-147562139	0.0160396
UTR3	4:147562411-147562430	0.0222174
ENST00000338977	ENSG00000182903 (ZNF721)	hsa-miR-23a-3p	0.977
UTR3	4:435319-435335	0.0233298
UTR3	4:435310-435335	0.0146373
UTR3	4:435097-435102	0.00624653
UTR3	4:434399-434414	0.016547
UTR3	4:434121-434134	0.00666655
UTR3	4:434110-434118	0.00807201
UTR3	4:437753-437775	0.0111197
UTR3	4:437081-437103	0.00781028
UTR3	4:436493-436515	0.00713484
UTR3	4:436409-436431	0.00585291
UTR3	4:436325-436345	0.00514597
UTR3	4:436241-436265	0.00648787
UTR3	4:436157-436179	0.00596057
UTR3	4:436073-436094	0.00545045
ENST00000414645	ENSG00000156162 (DPY19L4)	hsa-miR-23a-3p	0.977
UTR3	8:95802314-95802333	0.0338162
UTR3	8:95802507-95802515	0.0366199
UTR3	8:95803816-95803838	0.00214675
UTR3	8:95777531;95777939-95777542;95777948	0.00745068
ENST00000431473	ENSG00000177181 (RIMKLA)	hsa-miR-23a-3p	0.977
UTR3	1:42880705-42880728	0.0386604
UTR3	1:42881027-42881041	0.00833068
UTR3	1:42881052-42881078	0.00360719
UTR3	1:42885465-42885491	0.000928006
UTR3	1:42885815-42885841	0.00301825
UTR3	1:42886417-42886440	0.00557531
UTR3	1:42886538-42886555	0.00560918
UTR3	1:42886650-42886665	0.00112248
UTR3	1:42887926-42887945	0.00531183
ENST00000347691	ENSG00000182400 (TRAPPC6B)	hsa-miR-23a-3p	0.976
UTR3	14:39618928-39618945	0.0200971
UTR3	14:39618030-39618055	0.00252926
UTR3	14:39617398-39617417	0.00973892
UTR3	14:39617226-39617247	0.00485064
UTR3	14:39617017-39617037	0.0343088
ENST00000349995	ENSG00000136152 (COG3)	hsa-miR-23a-3p	0.976
UTR3	13:46109062-46109085	0.00559972
UTR3	13:46109102-46109126	0.0104043
UTR3	13:46109436-46109452	0.00347429
UTR3	13:46110704-46110729	0.0514867
ENST00000370548	ENSG00000267561 (RP5-1052I5.2)	hsa-miR-23a-3p	0.976
UTR3	1:87634384-87634404	0.0175774
UTR3	1:87634519-87634545	0.00512639
UTR3	1:87634640-87634666	0.0171697
UTR3	1:87634802-87634817	0.0315663
ENST00000444761	ENSG00000180398 (MCFD2)	hsa-miR-23a-3p	0.976
UTR3	2:47132564-47132588	0.0163866
UTR3	2:47132548-47132563	0.0478472
UTR3	2:47129274-47129293	0.00682787
ENST00000592581	ENSG00000159915 (ZNF233)	hsa-miR-23a-3p	0.976
UTR3	19:44777432-44777446	0.0154007
UTR3	19:44777993-44778016	0.0126848
UTR3	19:44778155-44778177	0.00776059
UTR3	19:44778170-44778187	0.00171292
UTR3	19:44778239-44778262	0.00639199
UTR3	19:44778244-44778271	0.00138986
UTR3	19:44778323-44778345	0.00612911
UTR3	19:44778407-44778429	0.00520011
UTR3	19:44778491-44778514	0.00534998
UTR3	19:44778575-44778597	0.00907862
ENST00000316963	ENSG00000120992 (LYPLA1)	hsa-miR-23a-3p	0.975
UTR3	8:54958956-54958972	0.0709076
UTR3	8:54963616-54963635	0.0151836
ENST00000335727	ENSG00000100354 (TNRC6B)	hsa-miR-23a-3p	0.975
UTR3	22:40719495-40719521	0.0438716
UTR3	22:40719805-40719820	0.0103616
UTR3	22:40725335-40725360	0.00195623
UTR3	22:40727591-40727615	0.0132506
UTR3	22:40728430-40728442	0.00169246
UTR3	22:40661078-40661096	0.00609443
UTR3	22:40662936-40662956	0.0117884
ENST00000579830	ENSG00000263588 (RP11-595B24.2)	hsa-miR-23a-3p	0.975
UTR3	18:19678699-19678716	0.0703805
ENST00000323061	ENSG00000177432 (NAP1L5)	hsa-miR-23a-3p	0.974
UTR3	4:89618243-89618268	0.0450634
UTR3	4:89617276-89617289	0.0250521
ENST00000346128	ENSG00000104067 (TJP1)	hsa-miR-23a-3p	0.974
UTR3	15:29993768-29993785	0.0484648
UTR3	15:29993599-29993617	0.00475358
UTR3	15:29993547-29993574	0.00367795
UTR3	15:29992973-29992996	0.00577309
UTR3	15:29992540-29992560	0.00723999
ENST00000369831	ENSG00000213366 (GSTM2)	hsa-miR-23a-3p	0.974
UTR3	1:110251975-110251999	0.0232441
UTR3	1:110252018-110252034	0.0230772
UTR3	1:110252124-110252142	0.0233357
ENST00000399503	ENSG00000095015 (MAP3K1)	hsa-miR-23a-3p	0.974
UTR3	5:56189631-56189655	0.0177676
UTR3	5:56191041-56191061	0.00750885
UTR3	5:56191127-56191145	0.0193547
UTR3	5:56191515-56191530	0.0261524
UTR3	5:56170896-56170910	0.00424682
UTR3	5:56178289-56178303	0.0104637
ENST00000295452	ENSG00000163285 (GABRG1)	hsa-miR-23a-3p	0.973
UTR3	4:46042888-46042909	0.0357923
UTR3	4:46041794-46041819	0.00352769
UTR3	4:46040751-46040757	0.00167251
UTR3	4:46040369-46040385	0.00213959
UTR3	4:46040333-46040358	0.00420817
UTR3	4:46039845-46039867	0.00994099
UTR3	4:46038776-46038801	0.0025213
UTR3	4:46038113-46038121	0.00436539
UTR3	4:46037949-46037967	0.0051274
ENST00000367701	ENSG00000185278 (ZBTB37)	hsa-miR-23a-3p	0.973
UTR3	1:173856990-173857011	0.00196149
UTR3	1:173857896-173857916	0.00236503
UTR3	1:173859669-173859694	0.00177721
UTR3	1:173866731-173866750	0.00191358
UTR3	1:173868183-173868201	0.00860498
UTR3	1:173869396-173869421	0.0084988
UTR3	1:173872522-173872529	0.0442412
ENST00000395282	ENSG00000189308 (LIN54)	hsa-miR-23a-3p	0.973
UTR3	4:83847319-83847341	0.00369326
UTR3	4:83846333-83846350	0.0203378
UTR3	4:83846142-83846160	0.0299681
UTR3	4:83845815-83845826	0.015125
ENST00000397752	ENSG00000105976 (MET)	hsa-miR-23a-3p	0.973
UTR3	7:116436733-116436755	0.00327648
UTR3	7:116437184-116437203	0.00678613
UTR3	7:116437559-116437579	0.00166014
UTR3	7:116438226-116438249	0.058295
UTR3	7:116339232-116339250	0.0130909
UTR3	7:116340265-116340288	0.0175385
ENST00000243639	ENSG00000204604 (ZNF468)	hsa-miR-23a-3p	0.972
UTR3	19:53344809-53344827	0.0158165
UTR3	19:53344642-53344664	0.011156
UTR3	19:53344633-53344659	0.00549606
UTR3	19:53344548-53344575	0.00170815
UTR3	19:53344390-53344412	0.00861799
UTR3	19:53344306-53344328	0.00701383
UTR3	19:53343794-53343820	0.00392107
UTR3	19:53343523-53343549	0.00421612
UTR3	19:53343439-53343465	0.00561505
UTR3	19:53341845-53341865	0.0050194
ENST00000255224	ENSG00000132872 (SYT4)	hsa-miR-23a-3p	0.972
UTR3	18:40849996-40850017	0.0168473
UTR3	18:40849958-40849985	0.0222352
UTR3	18:40849019-40849047	0.00298546
UTR3	18:40848130-40848137	0.0263866
ENST00000330123	ENSG00000204611 (ZNF616)	hsa-miR-23a-3p	0.972
UTR3	19:52620256-52620278	0.00452114
UTR3	19:52619685-52619704	0.0108852
UTR3	19:52619349-52619372	0.0136671
UTR3	19:52618341-52618364	0.0204562
UTR3	19:52618082-52618109	0.0193874
ENST00000342785	ENSG00000038427 (VCAN)	hsa-miR-23a-3p	0.972
UTR3	5:82877391-82877411	0.0149589
UTR3	5:82878015-82878026	0.0534827
ENST00000381095	ENSG00000146938 (NLGN4X)	hsa-miR-23a-3p	0.972
UTR3	X:5810628-5810642	0.0272069
UTR3	X:5809955-5809982	0.00261313
UTR3	X:5808786-5808813	0.0071203
UTR3	X:5808562-5808584	0.0320296
ENST00000337537	ENSG00000154001 (PPP2R5E)	hsa-miR-23a-3p	0.971
UTR3	14:63842364-63842378	0.0359025
UTR3	14:63841889-63841908	0.0106396
UTR3	14:63840635-63840655	0.00700874
UTR3	14:63840201-63840217	0.0115092
UTR3	14:63840137-63840162	0.00109302
UTR3	14:63839807-63839827	0.00196641
ENST00000354791	ENSG00000173698 (GPR64)	hsa-miR-23a-3p	0.971
UTR3	X:19008909-19008925	0.0561562
UTR3	X:19008400-19008419	0.0119448
ENST00000371627	ENSG00000107854 (TNKS2)	hsa-miR-23a-3p	0.971
UTR3	10:93622861-93622886	0.0536262
UTR3	10:93623423-93623449	0.00601314
UTR3	10:93624370-93624392	0.00303425
UTR3	10:93624879-93624906	0.00544138
ENST00000382713	ENSG00000206052 (DOK6)	hsa-miR-23a-3p	0.971
UTR3	18:67509433-67509460	0.0117881
UTR3	18:67512577-67512595	0.00157862
UTR3	18:67513310-67513337	0.00524907
UTR3	18:67515748-67515768	0.0308922
UTR3	18:67515840-67515853	0.00408779
UTR3	18:67516175-67516191	0.0143339
ENST00000398309	ENSG00000150672 (DLG2)	hsa-miR-23a-3p	0.971
UTR3	11:83170743-83170761	0.0555976
UTR3	11:83168625-83168647	0.00205628
UTR3	11:83167068-83167083	0.00382404
UTR3	11:83166811-83166835	0.0065897
ENST00000467003	ENSG00000203326 (ZNF525)	hsa-miR-23a-3p	0.971
UTR3	19:53885387-53885409	0.0112981
UTR3	19:53885392-53885419	0.00750255
UTR3	19:53885555-53885577	0.00960592
UTR3	19:53885560-53885587	0.00655556
UTR3	19:53885976-53886002	0.0105184
UTR3	19:53886055-53886077	0.00824419
UTR3	19:53886060-53886087	0.00755311
UTR3	19:53886638-53886660	0.00667579
UTR3	19:53886643-53886669	0.00173581
UTR3	19:53887937-53887955	0.00159497
UTR3	19:53884547-53884570	0.0231187
UTR3	19:53884715-53884737	0.0101777
UTR3	19:53884720-53884746	0.00638054
UTR3	19:53884883-53884905	0.0069454
UTR3	19:53884888-53884914	0.00774978
UTR3	19:53885056-53885083	0.0139068
UTR3	19:53885224-53885250	0.0117384
ENST00000601440	ENSG00000188171 (ZNF626)	hsa-miR-23a-3p	0.971
UTR3	19:20807065-20807082	0.0149804
UTR3	19:20807056-20807082	0.0150704
UTR3	19:20806981-20807003	0.0038774
UTR3	19:20806897-20806919	0.00484764
UTR3	19:20806812-20806835	0.0128107
UTR3	19:20806727-20806733	0.00846894
UTR3	19:20806250-20806276	0.00275274
UTR3	19:20806167-20806193	0.0107093
UTR3	19:20805333-20805353	0.00331396
UTR3	19:20829117-20829138	0.00834532
UTR3	19:20808363-20808381	0.0166823
UTR3	19:20808239-20808264	0.0144744
UTR3	19:20808072-20808091	0.00779245
UTR3	19:20807988-20808010	0.00578853
UTR3	19:20807820-20807843	0.00791862
UTR3	19:20807736-20807758	0.00650667
UTR3	19:20807727-20807749	0.0058381
UTR3	19:20807652-20807665	0.00665672
UTR3	19:20807568-20807590	0.00655541
UTR3	19:20807484-20807506	0.0068294
UTR3	19:20807400-20807422	0.00680142
UTR3	19:20807316-20807333	0.00942036
UTR3	19:20807232-20807254	0.00745981
UTR3	19:20807149-20807166	0.0103951
ENST00000257724	ENSG00000135272 (MDFIC)	hsa-miR-23a-3p	0.97
UTR3	7:114656146-114656169	0.0130729
UTR3	7:114658289-114658296	0.00265882
UTR3	7:114658415-114658431	0.00290021
UTR3	7:114658593-114658612	0.0393545
UTR3	7:114658998-114659014	0.00995561
UTR3	7:114563166;114582330-114563182;114582340	0.0291823
ENST00000456315	ENSG00000024526 (DEPDC1)	hsa-miR-23a-3p	0.97
UTR3	1:68942462-68942489	0.0208981
UTR3	1:68942189-68942210	0.0150456
UTR3	1:68939992-68940016	0.0259154
UTR3	1:68939962-68939978	0.00590537
ENST00000500968	ENSG00000247746 (USP51)	hsa-miR-23a-3p	0.97
UTR3	X:55513133-55513158	0.00395777
UTR3	X:55512100-55512116	0.00949518
UTR3	X:55511153-55511181	0.0108638
UTR3	X:55511134-55511155	0.0107814
UTR3	X:55511050-55511068	0.0325781
ENST00000344930	ENSG00000196247 (ZNF107)	hsa-miR-23a-3p	0.969
UTR3	7:64169075-64169095	0.0147145
UTR3	7:64169243-64169264	0.0219305
UTR3	7:64169574-64169596	0.00744254
UTR3	7:64169748-64169765	0.0141631
UTR3	7:64169837-64169850	0.00244709
UTR3	7:64169902-64169918	0.0110266
UTR3	7:64171080-64171102	0.0105612
UTR3	7:64166777-64166795	0.0161548
UTR3	7:64167069-64167086	0.0140327
UTR3	7:64167148-64167170	0.00608505
UTR3	7:64167237-64167254	0.00681677
UTR3	7:64167571-64167590	0.0094063
UTR3	7:64167572-64167599	0.0052596
UTR3	7:64167651-64167674	0.00494353
UTR3	7:64167825-64167842	0.00830387
UTR3	7:64167904-64167926	0.00687785
UTR3	7:64167988-64168010	0.0051537
UTR3	7:64167993-64168019	0.0040985
UTR3	7:64168072-64168094	0.00540029
UTR3	7:64168156-64168178	0.00725596
UTR3	7:64168245-64168262	0.00752148
UTR3	7:64168324-64168346	0.00565835
UTR3	7:64168492-64168514	0.00834593
UTR3	7:64168744-64168766	0.0137514
UTR3	7:64168833-64168850	0.00805577
UTR3	7:64168996-64169018	0.0152704
ENST00000360683	ENSG00000151292 (CSNK1G3)	hsa-miR-23a-3p	0.969
UTR3	5:122950132-122950148	0.0094718
UTR3	5:122950757-122950782	0.00546721
UTR3	5:122950941-122950959	0.0181219
UTR3	5:122951937-122951956	0.0338457
ENST00000380122	ENSG00000086712 (TXLNG)	hsa-miR-23a-3p	0.969
UTR3	X:16860233-16860247	0.0114809
UTR3	X:16861859-16861878	0.0136639
UTR3	X:16862565-16862584	0.0419082
ENST00000448346	ENSG00000227839 (AL645730.2)	hsa-miR-23a-3p	0.969
UTR3	1:50461708-50461730	0.0669131
ENST00000518318	ENSG00000106536 (POU6F2)	hsa-miR-23a-3p	0.969
UTR3	7:39504628-39504651	0.0360325
UTR3	7:39505935-39505952	0.00120219
UTR3	7:39507077-39507096	0.00675031
UTR3	7:39507711-39507729	0.0124734
UTR3	7:39507744-39507758	0.00556362
UTR3	7:39507807-39507823	0.00503426
ENST00000545170	ENSG00000066427 (ATXN3)	hsa-miR-23a-3p	0.969
UTR3	14:92530610-92530620	0.0121263
UTR3	14:92529521-92529536	0.00390957
UTR3	14:92525817-92525843	0.00413897
UTR3	14:92525258-92525283	0.0470326
ENST00000373910	ENSG00000072401 (UBE2D1)	hsa-miR-23a-3p	0.968
UTR3	10:60128689-60128709	0.00694819
UTR3	10:60129192-60129207	0.0531854
UTR3	10:60130062-60130083	0.0063667
ENST00000440392	ENSG00000134146 (DPH6)	hsa-miR-23a-3p	0.968
UTR3	15:35814082-35814102	0.0478615
UTR3	15:35813005-35813024	0.0109195
UTR3	15:35812675-35812697	0.00828573
UTR3	15:35830521-35830530	0.0125
UTR3	15:35814301-35814317	0.0204159
ENST00000521169	ENSG00000146530 (VWDE)	hsa-miR-23a-3p	0.968
UTR3	7:12409344-12409365	0.0251149
UTR3	7:12407073-12407093	0.0034546
UTR3	7:12406999-12407021	0.00631154
UTR3	7:12395936;12396891-12395956;12396893	0.00257194
UTR3	7:12395756-12395769	0.00259055
UTR3	7:12383825-12383848	0.00369447
UTR3	7:12376699;12376803-12376709;12376817	0.00299014
UTR3	7:12373104-12373126	0.0198691
ENST00000389286	ENSG00000166450 (PRTG)	hsa-miR-23a-3p	0.967
UTR3	15:55911883-55911907	0.0340372
UTR3	15:55911660-55911685	0.00452235
UTR3	15:55910396-55910411	0.00301573
UTR3	15:55909299-55909319	0.00814697
UTR3	15:55908760-55908782	0.00150524
UTR3	15:55908726-55908749	0.00251476
UTR3	15:55904197-55904212	0.0123992
ENST00000261880	ENSG00000103591 (AAGAB)	hsa-miR-23a-3p	0.966
UTR3	15:67494866-67494891	0.00479331
UTR3	15:67494665-67494689	0.00331257
UTR3	15:67494405-67494427	0.00576693
UTR3	15:67493377-67493396	0.0515515
ENST00000262352	ENSG00000106688 (SLC1A1)	hsa-miR-23a-3p	0.966
UTR3	9:4586267-4586293	0.0289938
UTR3	9:4587187-4587205	0.0362224
ENST00000300291	ENSG00000167005 (NUDT21)	hsa-miR-23a-3p	0.966
UTR3	16:56466434-56466458	0.0433612
UTR3	16:56466190-56466216	0.00508326
UTR3	16:56465719-56465736	0.0132195
UTR3	16:56464145-56464169	0.0037748
ENST00000300571	ENSG00000167191 (GPRC5B)	hsa-miR-23a-3p	0.966
UTR3	16:19871665-19871685	0.059829
UTR3	16:19869337-19869359	0.00543557
ENST00000323534	ENSG00000181467 (RAP2B)	hsa-miR-23a-3p	0.965
UTR3	3:152881089-152881102	0.0446975
UTR3	3:152882027-152882045	0.0162544
UTR3	3:152882398-152882415	0.00409059
ENST00000591793	ENSG00000267022 (ZNF223)	hsa-miR-23a-3p	0.965
UTR3	19:44590310-44590332	0.00674779
UTR3	19:44590567-44590585	0.00756886
UTR3	19:44590651-44590668	0.00856326
UTR3	19:44591066-44591088	0.0110315
UTR3	19:44591150-44591172	0.0086945
UTR3	19:44591237-44591256	0.011939
UTR3	19:44591318-44591340	0.01096
UTR3	19:44570663-44570685	0.0100913
UTR3	19:44570833-44570853	0.0205005
UTR3	19:44571083-44571105	0.0163474
UTR3	19:44571260-44571273	0.0136621
UTR3	19:44571335-44571357	0.0069989
ENST00000304338	ENSG00000119698 (PPP4R4)	hsa-miR-23a-3p	0.964
UTR3	14:94745019-94745032	0.0235534
UTR3	14:94745999-94746024	0.0409586
UTR3	14:94718214-94718232	0.0192427
ENST00000333991	ENSG00000120868 (APAF1)	hsa-miR-23a-3p	0.964
UTR3	12:99126275-99126297	0.00896434
UTR3	12:99126562-99126588	0.0267904
UTR3	12:99127805-99127824	0.00838018
UTR3	12:99128476-99128502	0.00599443
UTR3	12:99128490-99128516	0.014107
ENST00000361354	ENSG00000061676 (NCKAP1)	hsa-miR-23a-3p	0.964
UTR3	2:183789977-183789995	0.00757082
UTR3	2:183788671-183788688	0.00204984
UTR3	2:183788411-183788428	0.00868341
UTR3	2:183787025-183787043	0.0085855
UTR3	2:183786182-183786201	0.00129044
UTR3	2:183785150-183785169	0.00505394
UTR3	2:183784848-183784863	0.00143489
UTR3	2:183784651-183784674	0.00110685
UTR3	2:183783953-183783978	0.00103162
UTR3	2:183783613-183783629	0.00362597
UTR3	2:183782336-183782353	0.0102672
UTR3	2:183779920-183779929	0.000907872
UTR3	2:183778795-183778813	0.00153169
UTR3	2:183776782-183776801	0.00502319
UTR3	2:183774649-183774669	0.00657758
UTR3	2:183793537-183793553	0.0169992
ENST00000366687	ENSG00000154429 (CCSAP)	hsa-miR-23a-3p	0.964
UTR3	1:229459247-229459274	0.00156597
UTR3	1:229458246-229458260	0.00752868
UTR3	1:229457287-229457312	0.00352629
UTR3	1:229456781-229456795	0.0516428
ENST00000374692	ENSG00000095209 (TMEM38B)	hsa-miR-23a-3p	0.964
UTR3	9:108536429-108536444	0.00963307
UTR3	9:108536431-108536448	0.0255958
UTR3	9:108536538-108536562	0.0110767
UTR3	9:108536581-108536596	0.00859763
UTR3	9:108538377-108538392	0.00967775
ENST00000433355	ENSG00000146414 (SHPRH)	hsa-miR-23a-3p	0.964
UTR3	6:146266532-146266550	0.0188377
UTR3	6:146256421-146256445	0.0084923
UTR3	6:146254255-146254278	0.0111875
UTR3	6:146244887-146244907	0.00624823
UTR3	6:146231017-146231034	0.00835051
UTR3	6:146229764-146229782	0.00406778
UTR3	6:146228341-146228364	0.00218522
UTR3	6:146227513-146227533	0.0012365
UTR3	6:146224731-146224751	0.00378456
ENST00000588883	ENSG00000167380 (ZNF226)	hsa-miR-23a-3p	0.964
UTR3	19:44678748-44678762	0.00176298
UTR3	19:44680576-44680597	0.00488184
UTR3	19:44680658-44680680	0.00283262
UTR3	19:44680742-44680764	0.00283929
UTR3	19:44680994-44681016	0.00981403
UTR3	19:44681167-44681184	0.00647894
UTR3	19:44681330-44681352	0.00719587
UTR3	19:44681414-44681437	0.00499343
UTR3	19:44681582-44681605	0.00992999
UTR3	19:44681668-44681688	0.00871168
UTR3	19:44682326-44682344	0.00522793
ENST00000360128	ENSG00000198042 (MAK16)	hsa-miR-23a-3p	0.963
UTR3	8:33358712-33358737	0.036433
UTR3	8:33358743-33358750	0.0273467
ENST00000373036	ENSG00000188786 (MTF1)	hsa-miR-23a-3p	0.962
UTR3	1:38279712-38279738	0.00269657
UTR3	1:38279689-38279702	0.00342386
UTR3	1:38277448-38277467	0.00156513
UTR3	1:38275391-38275407	0.0559639
ENST00000513761	ENSG00000109572 (CLCN3)	hsa-miR-23a-3p	0.962
UTR3	4:170641774-170641788	0.00818377
UTR3	4:170642015-170642041	0.0132898
UTR3	4:170642397-170642411	0.0266638
UTR3	4:170642493-170642509	0.00103608
UTR3	4:170642689-170642708	0.0074271
UTR3	4:170644287-170644299	0.00693505
ENST00000449886	ENSG00000169155 (ZBTB43)	hsa-miR-23a-3p	0.961
UTR3	9:129596437-129596460	0.00249463
UTR3	9:129596665-129596673	0.0232668
UTR3	9:129599925-129599953	0.00531746
UTR3	9:129600095-129600116	0.0318586
ENST00000264848	ENSG00000114529 (C3orf52)	hsa-miR-23a-3p	0.96
UTR3	3:111836257-111836275	0.00284633
UTR3	3:111836488-111836510	0.00432313
UTR3	3:111836818-111836835	0.0374433
UTR3	3:111836946-111836965	0.0181791
ENST00000334351	ENSG00000189266 (PNRC2)	hsa-miR-23a-3p	0.96
UTR3	1:24288792-24288816	0.0216105
UTR3	1:24289087-24289104	0.022183
UTR3	1:24289418-24289434	0.00865081
UTR3	1:24289894-24289900	0.00999288
ENST00000336356	ENSG00000121207 (LRAT)	hsa-miR-23a-3p	0.96
UTR3	4:155670365-155670383	0.0200544
UTR3	4:155670398-155670416	0.039133
UTR3	4:155670818-155670841	0.00355384
ENST00000360768	ENSG00000196715 (VKORC1L1)	hsa-miR-23a-3p	0.96
UTR3	7:65419632-65419655	0.0340936
UTR3	7:65419760-65419774	0.00655329
UTR3	7:65420716-65420732	0.00113856
UTR3	7:65421060-65421073	0.015849
UTR3	7:65423736-65423764	0.00493336
ENST00000368086	ENSG00000162729 (IGSF8)	hsa-miR-23a-3p	0.96
UTR3	1:160061153-160061180	0.0623928
UTR3	1:160064947-160064962	0.00684608
ENST00000226207	ENSG00000109061 (MYH1)	hsa-miR-23a-3p	0.959
UTR3	17:10395687-10395704	0.062246
UTR3	17:10408333-10408354	0.00426278
ENST00000262207	ENSG00000121005 (CRISPLD1)	hsa-miR-23a-3p	0.959
UTR3	8:75944808-75944828	0.0216826
UTR3	8:75945680-75945706	0.00384995
UTR3	8:75946561-75946586	0.00491722
UTR3	8:75946697-75946723	0.0263584
UTR3	8:75946722-75946748	0.00536478
ENST00000300870	ENSG00000185947 (ZNF267)	hsa-miR-23a-3p	0.959
UTR3	16:31928047-31928062	0.0249997
UTR3	16:31928117-31928143	0.0107362
UTR3	16:31928175-31928194	0.00532691
UTR3	16:31928479-31928500	0.020693
UTR3	16:31896527-31896547	0.00424425
UTR3	16:31926527-31926544	0.0149892
UTR3	16:31927457-31927474	0.0104165
UTR3	16:31927536-31927558	0.00703313
UTR3	16:31927620-31927643	0.0130835
UTR3	16:31927704-31927726	0.00767032
ENST00000512132	ENSG00000196670 (ZFP62)	hsa-miR-23a-3p	0.959
UTR3	5:180275650-180275668	0.0115642
UTR3	5:180275538-180275559	0.00712009
UTR3	5:180275044-180275070	0.00553579
UTR3	5:180278063-180278081	0.0280911
UTR3	5:180277979-180278001	0.00720711
UTR3	5:180277811-180277832	0.0124987
UTR3	5:180277559-180277579	0.0104401
UTR3	5:180277475-180277498	0.0128844
UTR3	5:180277391-180277414	0.0101145
UTR3	5:180276804-180276825	0.0119338
UTR3	5:180276635-180276657	0.00985994
UTR3	5:180276552-180276569	0.00615403
UTR3	5:180276467-180276488	0.00631632
UTR3	5:180276131-180276149	0.0133621
UTR3	5:180275883-180275900	0.0492438
ENST00000609686	ENSG00000273079 (GRIN2B)	hsa-miR-23a-3p	0.959
UTR3	12:13715333-13715357	0.00232625
UTR3	12:13715267-13715288	0.00272382
UTR3	12:13714228-13714251	0.00313018
UTR3	12:13712637-13712653	0.00303379
UTR3	12:13712482-13712498	0.000964589
UTR3	12:13711639-13711660	0.00298723
UTR3	12:13709475-13709499	0.00303138
UTR3	12:13709406-13709427	0.00106934
UTR3	12:13706629-13706654	0.0012281
UTR3	12:13704386-13704405	0.00111479
UTR3	12:13703599-13703617	0.00125157
UTR3	12:13703135-13703157	0.00159874
UTR3	12:13699723-13699741	0.00107994
UTR3	12:13699688-13699706	0.00170575
UTR3	12:13698944-13698968	0.00859752
UTR3	12:13697019-13697045	0.00180063
UTR3	12:13694357-13694381	0.00909951
UTR3	12:13693820-13693847	0.00177416
UTR3	12:13693284-13693298	0.0135732
ENST00000285274	ENSG00000249459 (ZNF286B)	hsa-miR-23a-3p	0.958
UTR3	17:18566340-18566360	0.0330788
UTR3	17:18565736-18565761	0.0216161
UTR3	17:18565233-18565255	0.0071934
ENST00000317605	ENSG00000181541 (MAB21L2)	hsa-miR-23a-3p	0.958
UTR3	4:151505474-151505488	0.0620109
ENST00000361421	ENSG00000198846 (TOX)	hsa-miR-23a-3p	0.958
UTR3	8:59719854-59719873	0.0352983
UTR3	8:59718536-59718551	0.00488302
UTR3	8:59718374-59718386	0.0117625
UTR3	8:59718307-59718316	0.00995108
ENST00000370471	ENSG00000102081 (FMR1)	hsa-miR-23a-3p	0.958
UTR3	X:147030844-147030864	0.00860025
UTR3	X:147030844-147030868	0.00517764
UTR3	X:147031617-147031642	0.00571958
UTR3	X:147032412-147032434	0.0425023
ENST00000377102	ENSG00000136158 (SPRY2)	hsa-miR-23a-3p	0.958
UTR3	13:80910429-80910443	0.0473465
UTR3	13:80910186-80910205	0.0146444
ENST00000342771	ENSG00000158321 (AUTS2)	hsa-miR-23a-3p	0.957
UTR3	7:70257117-70257137	0.00193265
UTR3	7:70257735-70257758	0.0102678
UTR3	7:70257826-70257851	0.0491949
ENST00000396625	ENSG00000081052 (COL4A4)	hsa-miR-23a-3p	0.957
UTR3	2:227870144-227870158	0.00189103
UTR3	2:227868479-227868501	0.0101044
UTR3	2:227867602-227867621	0.0424922
UTR3	2:227867442-227867453	0.00710286
ENST00000417257	ENSG00000171877 (FRMD5)	hsa-miR-23a-3p	0.957
UTR3	15:44164858-44164884	0.0026845
UTR3	15:44163138-44163160	0.0588191
ENST00000423760	ENSG00000106443 (PHF14)	hsa-miR-23a-3p	0.957
UTR3	7:11053439-11053453	0.00785215
UTR3	7:11068348-11068367	0.0130004
UTR3	7:11076718;11078387-11076718;11078394	0.00434965
UTR3	7:11082335-11082361	0.00594708
UTR3	7:11082441;11091239-11082441;11091256	0.00662104
UTR3	7:11101699;11150977-11101712;11150983	0.00858081
UTR3	7:11151060-11151079	0.0151097
ENST00000457514	ENSG00000237353 (PATE4)	hsa-miR-23a-3p	0.957
UTR3	11:125708668-125708686	0.0423556
UTR3	11:125708797-125708813	0.0105328
UTR3	11:125709896-125709913	0.00867276
ENST00000511828	ENSG00000248713 (RP11-766F14.2)	hsa-miR-23a-3p	0.957
UTR3	4:100561779-100561801	0.0210638
UTR3	4:100558144-100558169	0.0168245
UTR3	4:100558098-100558116	0.00382103
UTR3	4:100558024-100558048	0.0196944
ENST00000321437	ENSG00000166128 (RAB8B)	hsa-miR-23a-3p	0.956
UTR3	15:63559037-63559052	0.00392213
UTR3	15:63559581-63559598	0.0257472
UTR3	15:63559786-63559803	0.0304105
UTR3	15:63548726-63548751	0.0396647
ENST00000369075	ENSG00000107651 (SEC23IP)	hsa-miR-23a-3p	0.956
UTR3	10:121700157-121700182	0.00421838
UTR3	10:121700368-121700388	0.0102564
UTR3	10:121700549-121700575	0.0301108
UTR3	10:121700846-121700863	0.0163433
ENST00000369454	ENSG00000155961 (RAB39B)	hsa-miR-23a-3p	0.956
UTR3	X:154489503-154489529	0.00390024
UTR3	X:154489439-154489453	0.00171752
UTR3	X:154488365-154488384	0.00940642
UTR3	X:154487594-154487614	0.0329083
UTR3	X:154487568-154487592	0.0130183
ENST00000395366	ENSG00000213639 (PPP1CB)	hsa-miR-23a-3p	0.956
UTR3	2:29022452-29022474	0.0179978
UTR3	2:29022962-29022983	0.0276014
UTR3	2:29023529-29023556	0.00380109
UTR3	2:29023575-29023585	0.00242177
UTR3	2:29023671-29023682	0.00200266
UTR3	2:29024313-29024327	0.00737754
ENST00000395699	ENSG00000146676 (PURB)	hsa-miR-23a-3p	0.956
UTR3	7:44920441-44920464	0.0027813
UTR3	7:44920130-44920151	0.00747913
UTR3	7:44919416-44919431	0.00386385
UTR3	7:44916113-44916137	0.0470699
ENST00000396408	ENSG00000196417 (ZNF765)	hsa-miR-23a-3p	0.956
UTR3	19:53912609-53912629	0.012085
UTR3	19:53912612-53912638	0.00931957
UTR3	19:53912775-53912797	0.0130516
UTR3	19:53913335-53913352	0.00811349
UTR3	19:53913335-53913362	0.00344668
UTR3	19:53913495-53913517	0.00567857
UTR3	19:53913577-53913599	0.00144106
UTR3	19:53913760-53913776	0.00279886
UTR3	19:53915182-53915202	0.00386853
UTR3	19:53911691-53911713	0.0123248
UTR3	19:53911696-53911722	0.00575139
UTR3	19:53912108-53912130	0.013225
UTR3	19:53912113-53912139	0.0075499
UTR3	19:53912281-53912298	0.0133674
ENST00000311922	ENSG00000173334 (TRIB1)	hsa-miR-23a-3p	0.955
UTR3	8:126448883-126448904	0.00437061
UTR3	8:126449669-126449696	0.00332284
UTR3	8:126450367-126450381	0.036414
UTR3	8:126450468-126450493	0.00920758
UTR3	8:126450561-126450587	0.0072087
ENST00000371199	ENSG00000101966 (XIAP)	hsa-miR-23a-3p	0.955
UTR3	X:123041070-123041088	0.0068779
UTR3	X:123041070-123041092	0.00877837
UTR3	X:123042035-123042054	0.0200174
UTR3	X:123044127-123044153	0.00882968
UTR3	X:123045677-123045684	0.0108168
UTR3	X:123046480-123046505	0.00292986
UTR3	X:123046923-123046939	0.00228905
ENST00000372006	ENSG00000117461 (PIK3R3)	hsa-miR-23a-3p	0.954
UTR3	1:46509221-46509241	0.0504634
UTR3	1:46508876-46508898	0.00457429
UTR3	1:46508000-46508019	0.001556
UTR3	1:46506020-46506044	0.00382944
ENST00000377967	ENSG00000147050 (KDM6A)	hsa-miR-23a-3p	0.954
UTR3	X:44971081-44971107	0.0482754
UTR3	X:44971250-44971272	0.012123
ENST00000399251	ENSG00000171988 (JMJD1C)	hsa-miR-23a-3p	0.954
UTR3	10:64957274-64957294	0.00675958
UTR3	10:64936164-64936180	0.00739314
UTR3	10:64927627-64927643	0.0067641
UTR3	10:64927464-64927481	0.0223949
UTR3	10:64927164-64927189	0.0168154
UTR3	10:64967351-64967375	0.0122703
ENST00000300619	ENSG00000167232 (ZNF91)	hsa-miR-23a-3p	0.953
UTR3	19:23541909-23541931	0.0133499
UTR3	19:23541576-23541593	0.0141078
UTR3	19:23541567-23541593	0.0044567
UTR3	19:23557472-23557492	0.00943467
UTR3	19:23545134-23545160	0.0141939
UTR3	19:23545059-23545072	0.00605003
UTR3	19:23544891-23544913	0.00687744
UTR3	19:23544807-23544829	0.00498345
UTR3	19:23544630-23544656	0.00876261
UTR3	19:23544555-23544577	0.00484759
UTR3	19:23544303-23544325	0.00510218
UTR3	19:23544051-23544073	0.00652937
UTR3	19:23543883-23543905	0.00492839
UTR3	19:23543706-23543732	0.00817524
UTR3	19:23543631-23543653	0.00436666
UTR3	19:23543379-23543401	0.00602411
UTR3	19:23543211-23543233	0.00644376
UTR3	19:23543118-23543144	0.00665103
UTR3	19:23543043-23543064	0.00621362
UTR3	19:23542959-23542981	0.00561997
UTR3	19:23542875-23542897	0.00588379
UTR3	19:23542791-23542813	0.00615993
UTR3	19:23542707-23542729	0.00911171
UTR3	19:23542539-23542556	0.0097774
UTR3	19:23542371-23542393	0.0165485
ENST00000305425	ENSG00000165659 (DACH1)	hsa-miR-23a-3p	0.953
UTR3	13:72012174-72012189	0.0597382
ENST00000382872	ENSG00000165246 (NLGN4Y)	hsa-miR-23a-3p	0.953
UTR3	Y:16953331-16953354	0.0441045
UTR3	Y:16953956-16953981	0.0052539
UTR3	Y:16955126-16955146	0.00356963
UTR3	Y:16956557-16956582	0.00277935
UTR3	Y:16957326-16957349	0.00414792
ENST00000394020	ENSG00000135074 (ADAM19)	hsa-miR-23a-3p	0.953
UTR3	5:156906170-156906189	0.0011505
UTR3	5:156904486-156904504	0.0587697
ENST00000395468	ENSG00000168175 (MAPK1IP1L)	hsa-miR-23a-3p	0.953
UTR3	14:55531548-55531565	0.0140231
UTR3	14:55533255-55533274	0.0072326
UTR3	14:55536010-55536033	0.0300143
UTR3	14:55536158-55536178	0.00853282
ENST00000417098	ENSG00000119042 (SATB2)	hsa-miR-23a-3p	0.953
UTR3	2:200135549-200135569	0.00151391
UTR3	2:200134372-200134387	0.0582397
UTR3	2:200193471-200193496	0.0108409
ENST00000436010	ENSG00000169855 (ROBO1)	hsa-miR-23a-3p	0.953
UTR3	3:78648030-78648043	0.0417808
UTR3	3:78646512-78646528	0.0175163
UTR3	3:78766491-78766517	0.010691
UTR3	3:78717156-78717181	0.00798594
ENST00000592189	ENSG00000198046 (ZNF667)	hsa-miR-23a-3p	0.953
UTR3	19:56954092;56960926-56954110;56960934	0.0106233
UTR3	19:56953281-56953301	0.020013
UTR3	19:56953273-56953299	0.00599549
UTR3	19:56953189-56953205	0.00686896
UTR3	19:56952943-56952965	0.00327332
UTR3	19:56952858-56952872	0.00397986
UTR3	19:56951429-56951450	0.00859038
UTR3	19:56969589-56969617	0.015777
ENST00000258704	ENSG00000136206 (SPDYE1)	hsa-miR-23a-3p	0.952
UTR3	7:44049076-44049090	0.0129047
UTR3	7:44049291-44049317	0.012858
UTR3	7:44049551-44049565	0.0336223
ENST00000396423	ENSG00000164749 (HNF4G)	hsa-miR-23a-3p	0.952
UTR3	8:76476345-76476369	0.0351544
UTR3	8:76476656-76476677	0.0111243
UTR3	8:76477413-76477440	0.0133842
ENST00000417314	ENSG00000163376 (KBTBD8)	hsa-miR-23a-3p	0.952
UTR3	3:67059064-67059072	0.0111421
UTR3	3:67059160-67059173	0.00586941
UTR3	3:67059631-67059649	0.00605685
UTR3	3:67059657-67059675	0.00352962
UTR3	3:67059834-67059855	0.011438
UTR3	3:67060306-67060331	0.0104304
UTR3	3:67061419-67061437	0.0111386
ENST00000427401	ENSG00000237440 (ZNF737)	hsa-miR-23a-3p	0.952
UTR3	19:20727050-20727072	0.0123616
UTR3	19:20726578-20726604	0.0241641
UTR3	19:20726494-20726520	0.019473
UTR3	19:20736547-20736568	0.00835448
UTR3	19:20728398-20728419	0.0102787
UTR3	19:20728314-20728336	0.00664036
UTR3	19:20728230-20728252	0.00554374
UTR3	19:20728146-20728168	0.00563842
UTR3	19:20728062-20728084	0.00593196
UTR3	19:20727978-20728000	0.00614999
UTR3	19:20727894-20727916	0.00647011
UTR3	19:20727810-20727832	0.0064519
UTR3	19:20727642-20727664	0.00982767
UTR3	19:20727558-20727580	0.00609429
UTR3	19:20727474-20727496	0.00813552
ENST00000451876	ENSG00000160917 (CPSF4)	hsa-miR-23a-3p	0.952
UTR3	7:99054562-99054590	0.00786768
UTR3	7:99054891-99054904	0.0518186
ENST00000266037	ENSG00000088538 (DOCK3)	hsa-miR-23a-3p	0.951
UTR3	3:51421513-51421532	0.0347802
UTR3	3:51421584-51421600	0.0097486
UTR3	3:51421584-51421604	0.0138444
UTR3	3:50816169-50816187	0.0129676
UTR3	3:50879131-50879144	0.00607357
UTR3	3:51393599-51393624	0.00832798
ENST00000320246	ENSG00000119408 (NEK6)	hsa-miR-23a-3p	0.951
UTR3	9:127113513-127113536	0.0375122
UTR3	9:127113584-127113608	0.00296215
UTR3	9:127114334-127114355	0.0186179
ENST00000368932	ENSG00000168438 (CDC40)	hsa-miR-23a-3p	0.951
UTR3	6:110552122-110552144	0.00250367
UTR3	6:110553204-110553225	0.0406292
UTR3	6:110553224-110553240	0.0159595
ENST00000369577	ENSG00000188994 (ZNF292)	hsa-miR-23a-3p	0.951
UTR3	6:87971801-87971810	0.00862083
UTR3	6:87972277-87972296	0.026233
UTR3	6:87972345-87972364	0.0161555
UTR3	6:87972454-87972474	0.0070484
UTR3	6:87925730-87925742	0.0175319
UTR3	6:87970098-87970124	0.0145502
ENST00000374796	ENSG00000198646 (NCOA6)	hsa-miR-23a-3p	0.951
UTR3	20:33302638-33302662	0.0588358
UTR3	20:33329550-33329569	0.00840014
ENST00000397936	ENSG00000169302 (STK32A)	hsa-miR-23a-3p	0.951
UTR3	5:146763642-146763661	0.0289771
UTR3	5:146763739-146763753	0.0042307
UTR3	5:146764179-146764197	0.0136959
UTR3	5:146766545-146766564	0.00306482
UTR3	5:146767200-146767220	0.0091635
ENST00000457714	ENSG00000169760 (NLGN1)	hsa-miR-23a-3p	0.951
UTR3	3:173999192-173999208	0.0170589
UTR3	3:174000365-174000389	0.0051832
UTR3	3:174000573-174000599	0.00569995
UTR3	3:174001414-174001440	0.00519051
UTR3	3:174002682-174002699	0.00164857
UTR3	3:174003117-174003133	0.00769231
UTR3	3:174004034-174004054	0.0161067
UTR3	3:173525567-173525587	0.00481106
UTR3	3:173998838-173998855	0.0158918
ENST00000256832	ENSG00000049759 (NEDD4L)	hsa-miR-23a-3p	0.95
UTR3	18:56064597-56064617	0.0120663
UTR3	18:56064721-56064746	0.00207035
UTR3	18:56067589-56067615	0.0224867
UTR3	18:56068667-56068692	0.0222049
ENST00000276055	ENSG00000147119 (CHST7)	hsa-miR-23a-3p	0.95
UTR3	X:46457490-46457515	0.0136371
UTR3	X:46457537-46457564	0.0453606
ENST00000278590	ENSG00000149289 (ZC3H12C)	hsa-miR-23a-3p	0.95
UTR3	11:110036518-110036545	0.0105825
UTR3	11:110036560-110036587	0.0186651
UTR3	11:110036726-110036743	0.00819142
UTR3	11:110037801-110037825	0.00178905
UTR3	11:110039020-110039031	0.00152908
UTR3	11:110041248-110041262	0.00546032
UTR3	11:110041970-110041990	0.00436372
UTR3	11:110042278-110042306	0.00781367
UTR3	11:110035543-110035555	0.0166298
ENST00000358296	ENSG00000197020 (ZNF100)	hsa-miR-23a-3p	0.95
UTR3	19:21909308-21909334	0.00542677
UTR3	19:21909239-21909256	0.0148329
UTR3	19:21909229-21909256	0.0220457
UTR3	19:21908392-21908418	0.00491887
UTR3	19:21908102-21908122	0.00440004
UTR3	19:21906831-21906848	0.00211763
UTR3	19:21906818-21906829	0.00114767
UTR3	19:21910574-21910599	0.0135294
UTR3	19:21910482-21910508	0.0154493
UTR3	19:21910323-21910345	0.00707767
UTR3	19:21910071-21910093	0.00908271
UTR3	19:21909987-21910009	0.0087077
UTR3	19:21909903-21909920	0.00794935
UTR3	19:21909819-21909841	0.00706804
UTR3	19:21909735-21909757	0.00745213
UTR3	19:21909651-21909673	0.00665679
ENST00000521891	ENSG00000091656 (ZFHX4)	hsa-miR-23a-3p	0.95
UTR3	8:77777607-77777623	0.0106778
UTR3	8:77778266-77778287	0.0262256
UTR3	8:77778339-77778347	0.0111216
UTR3	8:77778652-77778671	0.010102
UTR3	8:77766631-77766645	0.0109315
UTR3	8:77768012-77768036	0.00948763
ENST00000297307	ENSG00000164729 (SLC35G3)	hsa-miR-23a-3p	0.949
UTR3	17:33519814-33519831	0.0584064
ENST00000599847	ENSG00000152439 (ZNF773)	hsa-miR-23a-3p	0.949
UTR3	19:58026072-58026091	0.0078315
UTR3	19:58026433-58026457	0.00572128
UTR3	19:58028566-58028593	0.00742218
UTR3	19:58029289-58029305	0.0139714
UTR3	19:58029653-58029664	0.018865
UTR3	19:58029649-58029673	0.00463476
UTR3	19:58016099-58016122	0.00464235
ENST00000309495	ENSG00000175105 (ZNF654)	hsa-miR-23a-3p	0.948
UTR3	3:88191293-88191318	0.00359881
UTR3	3:88191641-88191656	0.0250712
UTR3	3:88191728-88191750	0.00903381
UTR3	3:88193421-88193437	0.00818462
UTR3	3:88193600-88193617	0.0123092
ENST00000461745	ENSG00000185008 (ROBO2)	hsa-miR-23a-3p	0.948
UTR3	3:77695557-77695577	0.0196658
UTR3	3:77695693-77695710	0.0236487
UTR3	3:77696732-77696747	0.00586506
UTR3	3:77697322-77697334	0.00175926
UTR3	3:77698848-77698871	0.00719048
ENST00000558084	ENSG00000055609 (KMT2C)	hsa-miR-23a-3p	0.948
UTR3	7:151921600-151921620	0.00419106
UTR3	7:151921214-151921228	0.00802112
UTR3	7:151921102-151921124	0.00600632
UTR3	7:151902244-151902265	0.00249975
UTR3	7:151879024-151879037	0.00099181
UTR3	7:151874025-151874039	0.00820519
UTR3	7:151873916-151873942	0.000909305
UTR3	7:151873618-151873643	0.00411711
UTR3	7:151860279-151860299	0.0028796
UTR3	7:151836301-151836327	0.00266517
UTR3	7:151832790-151832816	0.00708016
UTR3	7:151832586-151832596	0.0107237
ENST00000255381	ENSG00000264424 (MYH4)	hsa-miR-23a-3p	0.947
UTR3	17:10346644-10346661	0.0578155
UTR3	17:10358078-10358099	0.00460032
ENST00000308824	ENSG00000203880 (PCMTD2)	hsa-miR-23a-3p	0.947
UTR3	20:62905542-62905554	0.00549747
UTR3	20:62905922-62905948	0.00247758
UTR3	20:62906068-62906093	0.00166291
UTR3	20:62906580-62906604	0.00312933
UTR3	20:62906887-62906910	0.00306461
UTR3	20:62906937-62906959	0.00303345
UTR3	20:62907138-62907165	0.00709039
UTR3	20:62907231-62907245	0.00757543
UTR3	20:62907541-62907567	0.0241514
ENST00000342449	ENSG00000185658 (BRWD1)	hsa-miR-23a-3p	0.946
UTR3	21:40568051-40568065	0.0248886
UTR3	21:40565812-40565831	0.00392097
UTR3	21:40565608-40565627	0.00763723
UTR3	21:40565542-40565567	0.000849577
UTR3	21:40565314-40565331	0.00578607
UTR3	21:40564465-40564486	0.00784581
UTR3	21:40563544-40563556	0.00524179
UTR3	21:40590468-40590492	0.0115336
UTR3	21:40568580-40568600	0.0232654
ENST00000367731	ENSG00000197959 (DNM3)	hsa-miR-23a-3p	0.946
UTR3	1:172379904-172379915	0.00382608
UTR3	1:172380018-172380039	0.00341016
UTR3	1:172381797-172381814	0.0503942
ENST00000371730	ENSG00000085832 (EPS15)	hsa-miR-23a-3p	0.946
UTR3	1:51822245-51822263	0.0548949
UTR3	1:51820664-51820685	0.00255233
ENST00000311337	ENSG00000113552 (GNPDA1)	hsa-miR-23a-3p	0.945
UTR3	5:141380322-141380343	0.0117516
UTR3	5:141380267-141380294	0.0452803
UTR3	5:141385761-141385785	0.00599303
ENST00000357002	ENSG00000213096 (ZNF254)	hsa-miR-23a-3p	0.945
UTR3	19:24310922-24310938	0.0158486
UTR3	19:24310922-24310947	0.0182014
UTR3	19:24311763-24311785	0.00390562
UTR3	19:24288816-24288836	0.0202938
UTR3	19:24309248-24309273	0.0299469
UTR3	19:24309505-24309524	0.0122051
UTR3	19:24309586-24309608	0.00634473
UTR3	19:24309838-24309860	0.00756269
UTR3	19:24310006-24310028	0.00941406
UTR3	19:24310179-24310196	0.0100641
UTR3	19:24310258-24310280	0.0064175
UTR3	19:24310342-24310364	0.00675145
UTR3	19:24310431-24310448	0.0115771
UTR3	19:24310510-24310532	0.00943531
UTR3	19:24310594-24310616	0.008016
ENST00000378070	ENSG00000198431 (TXNRD1)	hsa-miR-23a-3p	0.945
UTR3	12:104739831-104739856	0.00422174
UTR3	12:104743272-104743280	0.00448835
UTR3	12:104743844-104743872	0.0066547
UTR3	12:104744026-104744033	0.0418224
ENST00000396037	ENSG00000111728 (ST8SIA1)	hsa-miR-23a-3p	0.945
UTR3	12:22354429-22354456	0.00522069
UTR3	12:22353824-22353844	0.0144193
UTR3	12:22353017-22353032	0.00517124
UTR3	12:22352833-22352856	0.00351038
UTR3	12:22350708-22350724	0.00116148
UTR3	12:22350201-22350225	0.00171335
UTR3	12:22348811-22348826	0.00559552
UTR3	12:22347352-22347378	0.0157305
UTR3	12:22346553-22346572	0.00461989
ENST00000589717	ENSG00000256771 (ZNF253)	hsa-miR-23a-3p	0.945
UTR3	19:20003565-20003588	0.0145537
UTR3	19:20003656-20003678	0.0145485
UTR3	19:20004260-20004282	0.0150678
UTR3	19:20005130-20005152	0.00637553
UTR3	19:20002480-20002497	0.0300163
UTR3	19:20002810-20002832	0.00842484
UTR3	19:20002894-20002916	0.00598097
UTR3	19:20003062-20003084	0.00857591
UTR3	19:20003230-20003253	0.0148278
UTR3	19:20003314-20003336	0.00752139
UTR3	19:20003398-20003420	0.00904132
UTR3	19:20003486-20003512	0.00969894
ENST00000368850	ENSG00000112394 (SLC16A10)	hsa-miR-23a-3p	0.944
UTR3	6:111544038-111544051	0.00521481
UTR3	6:111549733-111549758	0.00130595
UTR3	6:111549848-111549862	0.000970171
UTR3	6:111550682-111550697	0.00790992
UTR3	6:111552342-111552358	0.0413237
ENST00000288599	ENSG00000084676 (NCOA1)	hsa-miR-23a-3p	0.943
UTR3	2:24991261-24991280	0.0481038
UTR3	2:24993112-24993135	0.00840331
ENST00000327827	ENSG00000182831 (C16orf72)	hsa-miR-23a-3p	0.943
UTR3	16:9211322-9211339	0.00582409
UTR3	16:9211756-9211773	0.0165098
UTR3	16:9212305-9212319	0.00196189
UTR3	16:9214198-9214218	0.00146944
UTR3	16:9214542-9214557	0.00269364
UTR3	16:9215476-9215491	0.0282606
ENST00000395076	ENSG00000100614 (PPM1A)	hsa-miR-23a-3p	0.943
UTR3	14:60759553-60759576	0.00618485
UTR3	14:60760410-60760430	0.00291599
UTR3	14:60760454-60760482	0.00282497
UTR3	14:60760893-60760917	0.0116862
UTR3	14:60761371-60761393	0.00284362
UTR3	14:60761518-60761541	0.00108429
UTR3	14:60761830-60761849	0.00306799
UTR3	14:60762983-60762999	0.0027363
UTR3	14:60765552-60765573	0.0127744
UTR3	14:60765624-60765648	0.0103688
ENST00000395894	ENSG00000187607 (ZNF286A)	hsa-miR-23a-3p	0.943
UTR3	17:15619494-15619514	0.0302058
UTR3	17:15620091-15620118	0.0179714
UTR3	17:15620599-15620621	0.0084698
ENST00000414202	ENSG00000107036 (KIAA1432)	hsa-miR-23a-3p	0.943
UTR3	9:5774412-5774427	0.0404203
UTR3	9:5775810-5775838	0.00817238
UTR3	9:5776052-5776071	0.00796763
ENST00000228515	ENSG00000110925 (CSRNP2)	hsa-miR-23a-3p	0.942
UTR3	12:51455107-51455125	0.0562001
ENST00000269197	ENSG00000141431 (ASXL3)	hsa-miR-23a-3p	0.942
UTR3	18:31327043-31327066	0.00384333
UTR3	18:31328220-31328246	0.00273074
UTR3	18:31328820-31328839	0.00147442
UTR3	18:31330615-31330640	0.0217108
UTR3	18:31330874-31330888	0.0259399
UTR3	18:31325318-31325343	0.0103224
ENST00000312675	ENSG00000145012 (LPP)	hsa-miR-23a-3p	0.942
UTR3	3:188593437-188593463	0.01042
UTR3	3:188594235-188594250	0.0102819
UTR3	3:188595941-188595957	0.012749
UTR3	3:188599929-188599941	0.00311979
UTR3	3:188602737-188602756	0.0022758
UTR3	3:188602964-188602979	0.00158548
UTR3	3:188604331-188604346	0.00625864
UTR3	3:188606292-188606320	0.00384033
UTR3	3:188608066-188608092	0.00578091
ENST00000330022	ENSG00000181555 (SETD2)	hsa-miR-23a-3p	0.942
UTR3	3:47084057-47084081	0.00425972
UTR3	3:47058669-47058694	0.0349336
UTR3	3:47058203-47058230	0.0170818
ENST00000319974	ENSG00000178074 (C2orf69)	hsa-miR-23a-3p	0.941
UTR3	2:200790726-200790750	0.0148393
UTR3	2:200790776-200790788	0.0104676
UTR3	2:200792641-200792661	0.00410778
UTR3	2:200792920-200792938	0.0265861
ENST00000359558	ENSG00000004948 (CALCR)	hsa-miR-23a-3p	0.941
UTR3	7:93055102-93055120	0.00488093
UTR3	7:93054015-93054043	0.0407529
UTR3	7:93053907-93053920	0.0103151
ENST00000428210	ENSG00000082898 (XPO1)	hsa-miR-23a-3p	0.941
UTR3	2:61749787-61749812	0.0276648
UTR3	2:61720813-61720830	0.00130795
UTR3	2:61719597-61719617	0.00550222
UTR3	2:61719299-61719322	0.00247197
UTR3	2:61719185-61719198	0.00300183
UTR3	2:61715840-61715867	0.00712764
UTR3	2:61710141-61710168	0.00346087
UTR3	2:61705958-61705981	0.00529107
ENST00000231228	ENSG00000113302 (IL12B)	hsa-miR-23a-3p	0.94
UTR3	5:158742735-158742762	0.0498574
UTR3	5:158742622-158742643	0.00579896
ENST00000375731	ENSG00000148090 (AUH)	hsa-miR-23a-3p	0.94
UTR3	9:93976332-93976359	0.033135
UTR3	9:93976237-93976261	0.0226826
ENST00000392710	ENSG00000108946 (PRKAR1A)	hsa-miR-23a-3p	0.94
UTR3	17:66520191-66520210	0.00405788
UTR3	17:66521061-66521080	0.0168675
UTR3	17:66521983-66522009	0.0274064
UTR3	17:66528637-66528663	0.00701
UTR3	17:66511570-66511596	0.00501209
ENST00000457749	ENSG00000198538 (ZNF28)	hsa-miR-23a-3p	0.94
UTR3	19:53302672-53302683	0.0108227
UTR3	19:53302512-53302535	0.0144084
UTR3	19:53302345-53302362	0.00819441
UTR3	19:53302005-53302031	0.0106956
UTR3	19:53300718-53300734	0.00552486
UTR3	19:53304360-53304378	0.0142409
UTR3	19:53304193-53304206	0.00898241
UTR3	19:53304184-53304206	0.00539409
UTR3	19:53303941-53303963	0.00784149
UTR3	19:53303932-53303958	0.00593992
UTR3	19:53303689-53303706	0.0112891
UTR3	19:53303680-53303706	0.00599863
UTR3	19:53303437-53303456	0.0133796
UTR3	19:53303428-53303454	0.00694412
ENST00000540331	ENSG00000167562 (ZNF701)	hsa-miR-23a-3p	0.94
UTR3	19:53086776-53086798	0.0197732
UTR3	19:53086781-53086807	0.0124793
UTR3	19:53086896-53086911	0.00402349
UTR3	19:53087196-53087219	0.015451
UTR3	19:53088747-53088768	0.00173874
UTR3	19:53086027-53086050	0.0183103
UTR3	19:53086276-53086298	0.0142231
UTR3	19:53086281-53086307	0.00726993
ENST00000302909	ENSG00000171303 (KCNK3)	hsa-miR-23a-3p	0.939
UTR3	2:26951640-26951667	0.0470619
UTR3	2:26955682-26955706	0.00841773
ENST00000451519	ENSG00000176428 (VPS37D)	hsa-miR-23a-3p	0.939
UTR3	7:73086409-73086429	0.0553478
ENST00000225388	ENSG00000108256 (NUFIP2)	hsa-miR-23a-3p	0.938
UTR3	17:27590336-27590359	0.020752
UTR3	17:27588593-27588605	0.00512479
UTR3	17:27586705-27586728	0.00157004
UTR3	17:27585842-27585857	0.0124171
UTR3	17:27584514-27584531	0.00687022
UTR3	17:27584472-27584492	0.0084155
ENST00000316316	ENSG00000111877 (MCM9)	hsa-miR-23a-3p	0.938
UTR3	6:119135434-119135451	0.0138461
UTR3	6:119135242-119135260	0.00540916
UTR3	6:119134982-119135008	0.0323608
UTR3	6:119134965-119134992	0.00350243
ENST00000402868	ENSG00000183955 (SETD8)	hsa-miR-23a-3p	0.938
UTR3	12:123892975-123892999	0.0233601
UTR3	12:123893598-123893619	0.0171012
UTR3	12:123893754-123893780	0.0147452
ENST00000453744	ENSG00000109332 (UBE2D3)	hsa-miR-23a-3p	0.938
UTR3	4:103718025-103718032	0.0254604
UTR3	4:103715949-103715973	0.0296877
ENST00000237289	ENSG00000118503 (TNFAIP3)	hsa-miR-23a-3p	0.937
UTR3	6:138202888-138202904	0.00285484
UTR3	6:138203046-138203066	0.00296743
UTR3	6:138203803-138203825	0.00253837
UTR3	6:138204077-138204094	0.00583844
UTR3	6:138204270-138204285	0.0399491
UTR3	6:138199725-138199745	0.0127822
ENST00000256010	ENSG00000133636 (NTS)	hsa-miR-23a-3p	0.937
UTR3	12:86276218-86276235	0.0315487
UTR3	12:86276264-86276284	0.0232318
ENST00000372764	ENSG00000122861 (PLAU)	hsa-miR-23a-3p	0.937
UTR3	10:75676924-75676947	0.00470091
UTR3	10:75677228-75677244	0.0500007
ENST00000407228	ENSG00000103460 (TOX3)	hsa-miR-23a-3p	0.937
UTR3	16:52472898-52472922	0.0150407
UTR3	16:52472859-52472879	0.0129179
UTR3	16:52472417-52472438	0.0269387
ENST00000472042	ENSG00000177426 (TGIF1)	hsa-miR-23a-3p	0.937
UTR3	18:3458155-3458180	0.0341611
UTR3	18:3458184-3458203	0.0207389
ENST00000502613	ENSG00000138756 (BMP2K)	hsa-miR-23a-3p	0.936
UTR3	4:79834178-79834203	0.0130526
UTR3	4:79834552-79834567	0.0031203
UTR3	4:79834552-79834577	0.0047542
UTR3	4:79834940-79834955	0.00322318
UTR3	4:79835738-79835755	0.00238867
UTR3	4:79836817-79836833	0.0230604
UTR3	4:79837019-79837031	0.00485929
ENST00000597761	ENSG00000183850 (ZNF730)	hsa-miR-23a-3p	0.936
UTR3	19:23329433-23329450	0.0143223
UTR3	19:23329512-23329533	0.0105985
UTR3	19:23329600-23329626	0.0101234
UTR3	19:23329760-23329786	0.0143911
UTR3	19:23328440-23328457	0.0108709
UTR3	19:23328600-23328622	0.0120496
UTR3	19:23328684-23328706	0.00757957
UTR3	19:23328852-23328874	0.00884066
UTR3	19:23329025-23329042	0.0133085
UTR3	19:23329104-23329126	0.00743593
UTR3	19:23329188-23329210	0.00633987
ENST00000291547	ENSG00000160199 (PKNOX1)	hsa-miR-23a-3p	0.935
UTR3	21:44453574-44453589	0.0530513
UTR3	21:44430194-44430207	0.0225499
ENST00000301624	ENSG00000078687 (TNRC6C)	hsa-miR-23a-3p	0.935
UTR3	17:76101576-76101603	0.0417222
UTR3	17:76103437-76103453	0.0116438
UTR3	17:76047154-76047172	0.0167128
ENST00000329421	ENSG00000175130 (MARCKSL1)	hsa-miR-23a-3p	0.935
UTR3	1:32799952-32799975	0.0132304
UTR3	1:32799596-32799612	0.0410755
ENST00000368841	ENSG00000143376 (SNX27)	hsa-miR-23a-3p	0.935
UTR3	1:151641111;151655832-151641111;151655847	0.00771846
UTR3	1:151670978-151670999	0.00625677
UTR3	1:151671374-151671395	0.0123945
UTR3	1:151671387-151671408	0.0279171
ENST00000535924	ENSG00000153904 (DDAH1)	hsa-miR-23a-3p	0.935
UTR3	1:85786877-85786894	0.0270188
UTR3	1:85784856-85784882	0.00808812
UTR3	1:85784745-85784767	0.00538442
UTR3	1:85784638-85784658	0.00639191
UTR3	1:85784167-85784194	0.00734597
ENST00000559098	ENSG00000022976 (ZNF839)	hsa-miR-23a-3p	0.935
UTR3	14:102805560;102807660-102805560;102807683	0.00873253
UTR3	14:102808645-102808656	0.0454501
ENST00000595001	ENSG00000213020 (ZNF611)	hsa-miR-23a-3p	0.935
UTR3	19:53210751-53210776	0.00398851
UTR3	19:53209522-53209545	0.0175446
UTR3	19:53209262-53209288	0.00689811
UTR3	19:53209190-53209212	0.00573158
UTR3	19:53209181-53209207	0.00355268
UTR3	19:53208769-53208791	0.00868845
UTR3	19:53208761-53208783	0.00227344
UTR3	19:53208182-53208204	0.00450194
UTR3	19:53207281-53207306	0.00122115
ENST00000225174	ENSG00000108179 (PPIF)	hsa-miR-23a-3p	0.934
UTR3	10:81113840-81113862	0.00393145
UTR3	10:81114262-81114283	0.0206563
UTR3	10:81114425-81114449	0.0293767
ENST00000271732	ENSG00000143457 (GOLPH3L)	hsa-miR-23a-3p	0.934
UTR3	1:150620721-150620748	0.00710231
UTR3	1:150620672-150620692	0.00487658
UTR3	1:150620453-150620476	0.0296648
UTR3	1:150619024-150619044	0.0125009
ENST00000344035	ENSG00000184007 (PTP4A2)	hsa-miR-23a-3p	0.934
UTR3	1:32374384-32374410	0.050568
UTR3	1:32372702-32372713	0.00356098
ENST00000389868	ENSG00000100503 (NIN)	hsa-miR-23a-3p	0.934
UTR3	14:51188995-51189011	0.00234839
UTR3	14:51188205-51188230	0.00456676
UTR3	14:51188127-51188150	0.000976095
UTR3	14:51187332-51187346	0.0177634
UTR3	14:51187102-51187120	0.00474452
UTR3	14:51187093-51187110	0.00507379
UTR3	14:51187001-51187029	0.00345996
UTR3	14:51186569-51186590	0.0152137
ENST00000567020	ENSG00000162065 (TBC1D24)	hsa-miR-23a-3p	0.934
UTR3	16:2553291-2553309	0.00207249
UTR3	16:2555251-2555275	0.0206383
UTR3	16:2555391-2555414	0.00346704
UTR3	16:2555640-2555660	0.027823
ENST00000265074	ENSG00000113389 (NPR3)	hsa-miR-23a-3p	0.933
UTR3	5:32790643-32790661	0.00171071
UTR3	5:32790932-32790958	0.00269323
UTR3	5:32791579-32791595	0.0493374
ENST00000373935	ENSG00000151151 (IPMK)	hsa-miR-23a-3p	0.933
UTR3	10:59953361-59953376	0.00319652
UTR3	10:59951393-59951414	0.00618898
UTR3	10:59951358-59951374	0.044444
ENST00000555005	ENSG00000165914 (TTC7B)	hsa-miR-23a-3p	0.933
UTR3	14:91007272-91007295	0.0288782
UTR3	14:91007183-91007206	0.00894684
UTR3	14:91007066-91007078	0.0159891
ENST00000216513	ENSG00000100625 (SIX4)	hsa-miR-23a-3p	0.932
UTR3	14:61179560-61179571	0.0259216
UTR3	14:61177444-61177467	0.00571915
UTR3	14:61176305-61176321	0.0219753
ENST00000241527	ENSG00000122085 (MTERFD2)	hsa-miR-23a-3p	0.932
UTR3	2:242035010-242035038	0.00465966
UTR3	2:242034981-242035002	0.00601072
UTR3	2:242026731-242026744	0.00344798
UTR3	2:242026626-242026652	0.0144229
UTR3	2:242026520-242026546	0.0248415
ENST00000302472	ENSG00000171522 (PTGER4)	hsa-miR-23a-3p	0.932
UTR3	5:40692889-40692912	0.0470394
UTR3	5:40693171-40693190	0.00636732
ENST00000392782	ENSG00000123636 (BAZ2B)	hsa-miR-23a-3p	0.932
UTR3	2:160176714-160176729	0.0435475
UTR3	2:160176569-160176596	0.00912015
UTR3	2:160294954-160294973	0.0148374
ENST00000454497	ENSG00000164164 (OTUD4)	hsa-miR-23a-3p	0.932
UTR3	4:146057269-146057288	0.0169374
UTR3	4:146055063-146055081	0.0181243
UTR3	4:146055053-146055073	0.00691903
UTR3	4:146054851-146054875	0.0115708
ENST00000517795	ENSG00000173818 (ENDOV)	hsa-miR-23a-3p	0.932
UTR3	17:78410182-78410195	0.00795741
UTR3	17:78410182-78410199	0.00449508
UTR3	17:78410440-78410458	0.0295256
UTR3	17:78411674-78411685	0.00698072
UTR3	17:78411705-78411726	0.00446096
ENST00000284292	ENSG00000154146 (NRGN)	hsa-miR-23a-3p	0.931
UTR3	11:124617065-124617078	0.05329
ENST00000373943	ENSG00000117758 (STX12)	hsa-miR-23a-3p	0.931
UTR3	1:28149366-28149391	0.00809644
UTR3	1:28150050-28150068	0.0224647
UTR3	1:28150172-28150196	0.0225552
ENST00000430412	ENSG00000196950 (SLC39A10)	hsa-miR-23a-3p	0.931
UTR3	2:196599943-196599971	0.00310017
UTR3	2:196600399-196600412	0.00351123
UTR3	2:196602120-196602136	0.00347068
UTR3	2:196602206-196602227	0.043157
ENST00000454784	ENSG00000205592 (MUC19)	hsa-miR-23a-3p	0.931
UTR3	12:40963513-40963533	0.0181067
UTR3	12:40963571-40963594	0.00861642
UTR3	12:40964527-40964546	0.0257212
UTR3	12:40837119-40837135	0.00763882
UTR3	12:40838053-40838078	0.00564156
ENST00000267294	ENSG00000139800 (ZIC5)	hsa-miR-23a-3p	0.93
UTR3	13:100616917-100616930	0.0038669
UTR3	13:100616862-100616878	0.00563388
UTR3	13:100616618-100616637	0.00236502
UTR3	13:100616073-100616083	0.00741399
UTR3	13:100615863-100615885	0.0292723
UTR3	13:100615722-100615739	0.00291007
UTR3	13:100618052-100618072	0.0216336
ENST00000331070	ENSG00000183753 (BPY2)	hsa-miR-23a-3p	0.93
UTR3	Y:25151181-25151205	0.0112992
UTR3	Y:25151454-25151478	0.0410623
UTR3	Y:25140698-25140721	0.0112964
ENST00000368485	ENSG00000160712 (IL6R)	hsa-miR-23a-3p	0.93
UTR3	1:154438527-154438541	0.0301804
UTR3	1:154438840-154438853	0.0132654
UTR3	1:154439122-154439144	0.00540112
UTR3	1:154440426-154440453	0.00410053
ENST00000404933	ENSG00000102172 (SMS)	hsa-miR-23a-3p	0.93
UTR3	X:22012720-22012735	0.0529582
ENST00000453279	ENSG00000135213 (POM121C)	hsa-miR-23a-3p	0.93
UTR3	7:75046489-75046514	0.0282924
UTR3	7:75046116-75046137	0.0246303
ENST00000264414	ENSG00000036257 (CUL3)	hsa-miR-23a-3p	0.929
UTR3	2:225338722-225338741	0.0368769
UTR3	2:225336396-225336417	0.00196409
UTR3	2:225335704-225335726	0.00345475
UTR3	2:225335533-225335554	0.0105245
ENST00000322002	ENSG00000176887 (SOX11)	hsa-miR-23a-3p	0.929
UTR3	2:5834491-5834504	0.006134
UTR3	2:5834969-5834996	0.030866
UTR3	2:5835479-5835506	0.00346905
UTR3	2:5841485-5841508	0.0122301
ENST00000326958	ENSG00000181495 (AC026703.1)	hsa-miR-23a-3p	0.929
UTR3	5:32790643-32790661	0.00237421
UTR3	5:32790932-32790958	0.00216476
UTR3	5:32791579-32791595	0.048261
ENST00000358825	ENSG00000170325 (PRDM10)	hsa-miR-23a-3p	0.929
UTR3	11:129771071-129771090	0.00650063
UTR3	11:129769717-129769735	0.0462627
ENST00000361786	ENSG00000198894 (CIPC)	hsa-miR-23a-3p	0.929
UTR3	14:77582447-77582467	0.00316682
UTR3	14:77583527-77583548	0.0496794
ENST00000394945	ENSG00000152377 (SPOCK1)	hsa-miR-23a-3p	0.929
UTR3	5:136314046-136314070	0.0151063
UTR3	5:136311077-136311088	0.03773
ENST00000586178	ENSG00000011258 (MBTD1)	hsa-miR-23a-3p	0.929
UTR3	17:49256122-49256147	0.00634271
UTR3	17:49256057-49256076	0.00704697
UTR3	17:49255291-49255305	0.0138369
UTR3	17:49255202-49255227	0.00930825
UTR3	17:49254874-49254894	0.014848
UTR3	17:49284324-49284346	0.0188534
ENST00000217515	ENSG00000091164 (TXNL1)	hsa-miR-23a-3p	0.928
UTR3	18:54268783-54268805	0.00190771
UTR3	18:54268543-54268570	0.00151637
UTR3	18:54265157-54265185	0.0023575
UTR3	18:54264994-54265011	0.0103027
UTR3	18:54264726-54264752	0.0364112
ENST00000367874	ENSG00000152382 (TADA1)	hsa-miR-23a-3p	0.928
UTR3	1:166826679-166826694	0.0287213
UTR3	1:166825770-166825781	0.0236929
ENST00000450801	ENSG00000101974 (ATP11C)	hsa-miR-23a-3p	0.928
UTR3	X:138810211-138810230	0.0029763
UTR3	X:138809909-138809932	0.0138987
UTR3	X:138808595-138808610	0.0354999
ENST00000265085	ENSG00000113742 (CPEB4)	hsa-miR-23a-3p	0.927
UTR3	5:173385113-173385138	0.00347934
UTR3	5:173385955-173385977	0.00517602
UTR3	5:173386483-173386506	0.0145811
UTR3	5:173386765-173386775	0.00540869
UTR3	5:173387266-173387282	0.0105669
UTR3	5:173388398-173388416	0.00828762
UTR3	5:173388887-173388908	0.0047343
ENST00000537403	ENSG00000100934 (SEC23A)	hsa-miR-23a-3p	0.927
UTR3	14:39502025-39502041	0.0195249
UTR3	14:39501797-39501822	0.0198251
UTR3	14:39501768-39501782	0.00371533
UTR3	14:39501459-39501485	0.00918031
ENST00000539155	ENSG00000256660 (CLEC12B)	hsa-miR-23a-3p	0.927
UTR3	12:10169266-10169283	0.00455812
UTR3	12:10170478-10170503	0.00943434
UTR3	12:10170513-10170534	0.0382066
ENST00000368564	ENSG00000196911 (KPNA5)	hsa-miR-23a-3p	0.926
UTR3	6:117053968-117053988	0.0279715
UTR3	6:117055604-117055621	0.00197457
UTR3	6:117055775-117055802	0.00222282
UTR3	6:117056605-117056626	0.0197174
ENST00000370282	ENSG00000117500 (TMED5)	hsa-miR-23a-3p	0.926
UTR3	1:93620091-93620115	0.0327369
UTR3	1:93619429-93619449	0.00928144
UTR3	1:93618835-93618845	0.0099285
ENST00000417663	ENSG00000176731 (C8orf59)	hsa-miR-23a-3p	0.926
UTR3	8:86126618-86126636	0.0519164
ENST00000531050	ENSG00000152894 (PTPRK)	hsa-miR-23a-3p	0.926
UTR3	6:128561294;128563666-128561295;128563690	0.0142123
UTR3	6:128321203-128321220	0.0377956
ENST00000474524	ENSG00000144893 (MED12L)	hsa-miR-23a-3p	0.925
UTR3	3:151150796-151150821	0.0149644
UTR3	3:151151052-151151078	0.00437406
UTR3	3:151151851-151151862	0.0139213
UTR3	3:151152440-151152460	0.00753882
UTR3	3:151154644-151154671	0.0104743
UTR3	3:150908505-150908525	0.00791156
ENST00000493930	ENSG00000165164 (CXorf22)	hsa-miR-23a-3p	0.925
UTR3	X:36007444-36007469	0.0405918
UTR3	X:36007801-36007816	0.0112012
ENST00000596143	ENSG00000160352 (ZNF714)	hsa-miR-23a-3p	0.925
UTR3	19:21301376-21301393	0.0180559
UTR3	19:21303065-21303083	0.00103896
UTR3	19:21303163-21303181	0.00132659
UTR3	19:21304706-21304717	0.00273029
UTR3	19:21299688-21299706	0.0108454
UTR3	19:21299893-21299920	0.0270393
UTR3	19:21299977-21299994	0.00653111
UTR3	19:21299977-21300003	0.00644574
UTR3	19:21300056-21300078	0.00587777
UTR3	19:21300224-21300246	0.00831347
UTR3	19:21300311-21300330	0.00624554
UTR3	19:21300317-21300339	0.00563819
UTR3	19:21300392-21300414	0.00700038
UTR3	19:21300476-21300498	0.00596155
UTR3	19:21300560-21300582	0.00733661
UTR3	19:21300644-21300666	0.00754068
UTR3	19:21300728-21300750	0.00794564
UTR3	19:21300812-21300834	0.00845809
UTR3	19:21300896-21300918	0.00993431
ENST00000254271	ENSG00000131951 (LRRC9)	hsa-miR-23a-3p	0.924
UTR3	14:60485121-60485138	0.0361055
UTR3	14:60485171-60485195	0.0153877
ENST00000272313	ENSG00000138041 (SMEK2)	hsa-miR-23a-3p	0.924
UTR3	2:55776037-55776058	0.00266444
UTR3	2:55775527-55775548	0.0217518
UTR3	2:55774717-55774743	0.025752
UTR3	2:55806820-55806833	0.0169228
ENST00000338564	ENSG00000134138 (MEIS2)	hsa-miR-23a-3p	0.924
UTR3	15:37184267-37184287	0.0162072
UTR3	15:37184201-37184226	0.0320871
UTR3	15:37182353-37182371	0.00330492
ENST00000357232	ENSG00000197410 (DCHS2)	hsa-miR-23a-3p	0.924
UTR3	4:155154303-155154317	0.0118561
UTR3	4:155153630-155153658	0.0093796
UTR3	4:155153606-155153622	0.00853916
UTR3	4:155153446-155153467	0.0208499
UTR3	4:155253840-155253862	0.00666478
UTR3	4:155241762-155241780	0.00475045
ENST00000429705	ENSG00000163788 (SNRK)	hsa-miR-23a-3p	0.924
UTR3	3:43390181-43390196	0.00478137
UTR3	3:43390407-43390432	0.00367784
UTR3	3:43390481-43390501	0.00293954
UTR3	3:43390768-43390788	0.01374
UTR3	3:43391916-43391925	0.00719149
UTR3	3:43392392-43392410	0.0110368
UTR3	3:43392570-43392578	0.00808224
ENST00000428680	ENSG00000080802 (CNOT4)	hsa-miR-23a-3p	0.923
UTR3	7:135072769-135072788	0.00821661
UTR3	7:135072673-135072689	0.0162398
UTR3	7:135072526-135072552	0.00953459
UTR3	7:135072286-135072302	0.0104274
UTR3	7:135072144-135072171	0.00697459
ENST00000432648	ENSG00000174574 (AKIRIN1)	hsa-miR-23a-3p	0.923
UTR3	1:39469944-39469955	0.0138311
UTR3	1:39470308-39470333	0.0161489
UTR3	1:39471366-39471393	0.00487438
UTR3	1:39471564-39471586	0.0090798
UTR3	1:39471602-39471616	0.00732103
ENST00000481138	ENSG00000196597 (ZNF782)	hsa-miR-23a-3p	0.923
UTR3	9:99579870-99579894	0.0278028
UTR3	9:99579787-99579806	0.00415746
UTR3	9:99581889-99581910	0.0132292
UTR3	9:99581030-99581053	0.0136366
UTR3	9:99580778-99580799	0.0236951
UTR3	9:99580527-99580548	0.0103699
UTR3	9:99580274-99580296	0.0516621
ENST00000594012	ENSG00000198521 (ZNF43)	hsa-miR-23a-3p	0.923
UTR3	19:21990368-21990395	0.0272343
UTR3	19:22001929-22001949	0.00876087
UTR3	19:21992225-21992242	0.0154191
UTR3	19:21992057-21992070	0.00926315
UTR3	19:21991889-21991911	0.00775371
UTR3	19:21991637-21991654	0.00687664
UTR3	19:21991553-21991575	0.0045377
UTR3	19:21991469-21991491	0.00475095
UTR3	19:21991385-21991404	0.0057137
UTR3	19:21991301-21991318	0.00547362
UTR3	19:21991217-21991239	0.00545661
UTR3	19:21991049-21991066	0.00991291
UTR3	19:21990965-21990984	0.00602332
UTR3	19:21990881-21990901	0.00661969
UTR3	19:21990797-21990819	0.00686286
UTR3	19:21990713-21990735	0.0116809
UTR3	19:21990629-21990651	0.00716441
ENST00000262995	ENSG00000109458 (GAB1)	hsa-miR-23a-3p	0.922
UTR3	4:144391285-144391306	0.00684374
[truncated: 6,454 more rows]

## Sheet: hsa-miR-103a-3p
Transcript Id	Gene Id(name)	Mirna Name	miTG score
ENST00000256737	ENSG00000134343 (ANO3)	hsa-miR-103a-3p	1
UTR3	11:26682538-26682564	0.0347378
UTR3	11:26684492-26684514	0.0632538
UTR3	11:26684683-26684706	0.0201923
UTR3	11:26684728-26684744	0.0268848
ENST00000263390	ENSG00000105085 (MED26)	hsa-miR-103a-3p	1
UTR3	19:16686642-16686658	0.074271
UTR3	19:16686160-16686187	0.0965799
UTR3	19:16687490-16687511	0.00618692
ENST00000346562	ENSG00000151322 (NPAS3)	hsa-miR-103a-3p	1
UTR3	14:34271090-34271113	0.00331345
UTR3	14:34271135-34271159	0.00351708
UTR3	14:34271220-34271248	0.00111396
UTR3	14:34271974-34271998	0.0157587
UTR3	14:34272862-34272883	0.0117254
UTR3	14:34273206-34273228	0.105838
UTR3	14:33684414-33684427	0.00500865
ENST00000360797	ENSG00000056661 (PCGF2)	hsa-miR-103a-3p	1
UTR3	17:36890159-36890182	0.164091
ENST00000441556	ENSG00000077063 (CTTNBP2)	hsa-miR-103a-3p	1
UTR3	7:117424421-117424442	0.00895569
UTR3	7:117424388-117424410	0.0729106
UTR3	7:117424321-117424344	0.0412111
UTR3	7:117422997;117424305-117423015;117424311	0.0185075
UTR3	7:117422969-117422991	0.0268446
UTR3	7:117422937-117422955	0.00300698
UTR3	7:117422930-117422950	0.00500929
UTR3	7:117420597-117420623	0.0269525
UTR3	7:117417593-117417613	0.00579069
UTR3	7:117417580-117417596	0.00411015
UTR3	7:117374999-117375021	0.00203448
ENST00000319119	ENSG00000177125 (ZBTB34)	hsa-miR-103a-3p	0.999
UTR3	9:129644827-129644850	0.0015423
UTR3	9:129645172-129645198	0.00193631
UTR3	9:129645233-129645248	0.00119312
UTR3	9:129647602-129647622	0.00432002
UTR3	9:129647649-129647668	0.0031486
UTR3	9:129647672-129647687	0.00306663
UTR3	9:129648031-129648051	0.0380292
UTR3	9:129648121-129648149	0.0677998
ENST00000356352	ENSG00000151461 (UPF2)	hsa-miR-103a-3p	0.999
UTR3	10:11962084-11962104	0.0734902
UTR3	10:11962040-11962055	0.0547607
ENST00000356860	ENSG00000153956 (CACNA2D1)	hsa-miR-103a-3p	0.999
UTR3	7:81579500-81579515	0.0781737
UTR3	7:81579333-81579359	0.00786275
UTR3	7:81578799-81578824	0.0287579
UTR3	7:81578796-81578817	0.00659428
UTR3	7:81578402-81578420	0.00738448
ENST00000216554	ENSG00000100664 (EIF5)	hsa-miR-103a-3p	0.998
UTR3	14:103807401-103807427	0.105387
UTR3	14:103810924-103810950	0.0102571
ENST00000352511	ENSG00000114739 (ACVR2B)	hsa-miR-103a-3p	0.998
UTR3	3:38524921-38524937	0.0189334
UTR3	3:38525206-38525231	0.0642851
UTR3	3:38526080-38526108	0.015444
UTR3	3:38531446-38531467	0.0014064
UTR3	3:38531752-38531776	0.00116757
UTR3	3:38531752-38531779	0.00107285
UTR3	3:38534455-38534479	0.0120863
UTR3	3:38523925-38523944	0.00939616
ENST00000355059	ENSG00000140398 (NEIL1)	hsa-miR-103a-3p	0.997
UTR3	15:75647542-75647562	0.107255
ENST00000373547	ENSG00000119414 (PPP6C)	hsa-miR-103a-3p	0.997
UTR3	9:127911851-127911867	0.0218963
UTR3	9:127911841-127911862	0.0679078
UTR3	9:127911686-127911698	0.0145222
UTR3	9:127910279-127910298	0.00339553
ENST00000476441	ENSG00000163631 (ALB)	hsa-miR-103a-3p	0.997
UTR3	4:74277788-74277809	0.0524217
UTR3	4:74279268-74279286	0.0065794
UTR3	4:74280788-74280802	0.00330166
UTR3	4:74280788-74280805	0.00421078
UTR3	4:74283861-74283879	0.0343058
UTR3	4:74285980-74285990	0.00481516
ENST00000264498	ENSG00000138685 (FGF2)	hsa-miR-103a-3p	0.996
UTR3	4:123814647-123814670	0.00372884
UTR3	4:123816677-123816697	0.00182996
UTR3	4:123817158-123817182	0.0020587
UTR3	4:123818599-123818623	0.0277226
UTR3	4:123819130-123819156	0.0245982
UTR3	4:123819173-123819197	0.0412496
ENST00000375458	ENSG00000082438 (COBLL1)	hsa-miR-103a-3p	0.996
UTR3	2:165542234-165542257	0.0897831
UTR3	2:165542051-165542071	0.00693236
UTR3	2:165541028-165541051	0.00372767
UTR3	2:165539369-165539393	0.00122402
UTR3	2:165551230-165551254	0.00430801
UTR3	2:165551174-165551194	0.0068617
ENST00000379052	ENSG00000112183 (RBM24)	hsa-miR-103a-3p	0.996
UTR3	6:17293468-17293483	0.0248549
UTR3	6:17293784-17293802	0.0748771
ENST00000395571	ENSG00000165156 (ZHX1)	hsa-miR-103a-3p	0.996
UTR3	8:124261234-124261255	0.0585964
UTR3	8:124261173-124261200	0.0460891
UTR3	8:124267312-124267332	0.0187263
ENST00000604604	ENSG00000133131 (MORC4)	hsa-miR-103a-3p	0.996
UTR3	X:106057756-106057781	0.0467623
UTR3	X:106057568-106057595	0.0553814
ENST00000343455	ENSG00000100697 (DICER1)	hsa-miR-103a-3p	0.995
UTR3	14:95555795-95555818	0.0224532
UTR3	14:95555296-95555317	0.00360453
UTR3	14:95555194-95555212	0.0113089
UTR3	14:95554337-95554362	0.00564185
UTR3	14:95553990-95554009	0.0128556
UTR3	14:95553856-95553874	0.00289868
UTR3	14:95553521-95553549	0.00181255
UTR3	14:95552719-95552738	0.0249797
UTR3	14:95552667-95552686	0.0147787
UTR3	14:95570335-95570356	0.00934334
ENST00000407775	ENSG00000169946 (ZFPM2)	hsa-miR-103a-3p	0.995
UTR3	8:106816578-106816601	0.0961623
ENST00000530514	ENSG00000141279 (NPEPPS)	hsa-miR-103a-3p	0.995
UTR3	17:45669383-45669406	0.0287805
UTR3	17:45669885-45669906	0.0328639
UTR3	17:45699198-45699213	0.0252079
UTR3	17:45699295-45699320	0.0100443
ENST00000378888	ENSG00000107404 (DVL1)	hsa-miR-103a-3p	0.994
UTR3	1:1271053-1271078	0.00172251
UTR3	1:1271051-1271073	0.00115006
UTR3	1:1270711-1270730	0.00821143
UTR3	1:1270694-1270722	0.0820612
ENST00000579794	ENSG00000141433 (ADCYAP1)	hsa-miR-103a-3p	0.994
UTR3	18:910183-910207	0.00338975
UTR3	18:911539-911563	0.00847759
UTR3	18:911745-911762	0.0824663
ENST00000304191	ENSG00000169612 (FAM103A1)	hsa-miR-103a-3p	0.993
UTR3	15:83659574-83659591	0.0784508
UTR3	15:83659650-83659677	0.012318
ENST00000342228	ENSG00000168575 (SLC20A2)	hsa-miR-103a-3p	0.993
UTR3	8:42274088-42274112	0.0960973
UTR3	8:42317460-42317488	0.0234331
ENST00000439040	ENSG00000133657 (ATP13A3)	hsa-miR-103a-3p	0.993
UTR3	3:194125098-194125120	0.0134622
UTR3	3:194124085-194124104	0.056381
UTR3	3:194123528-194123540	0.0260076
UTR3	3:194126815-194126842	0.0266722
ENST00000266517	ENSG00000139163 (ETNK1)	hsa-miR-103a-3p	0.992
UTR3	12:22842696-22842714	0.00711102
UTR3	12:22843082-22843101	0.0826533
ENST00000374552	ENSG00000158813 (EDA)	hsa-miR-103a-3p	0.992
UTR3	X:69255515-69255537	0.0183249
UTR3	X:69255838-69255865	0.00214737
UTR3	X:69255843-69255868	0.00210697
UTR3	X:69256622-69256648	0.0032319
UTR3	X:69256751-69256778	0.00179623
UTR3	X:69258187-69258201	0.0047361
UTR3	X:69258423-69258443	0.00219142
UTR3	X:69258970-69258996	0.0183222
UTR3	X:69259162-69259188	0.0363085
ENST00000309964	ENSG00000134852 (CLOCK)	hsa-miR-103a-3p	0.991
UTR3	4:56301425-56301442	0.0352857
UTR3	4:56300975-56300989	0.0257762
UTR3	4:56300779-56300801	0.00828426
UTR3	4:56298912-56298925	0.00200052
UTR3	4:56298849-56298872	0.00183654
UTR3	4:56297397-56297420	0.00671032
UTR3	4:56297394-56297420	0.00245169
UTR3	4:56296363-56296382	0.00287231
UTR3	4:56295928-56295946	0.00270286
UTR3	4:56325393-56325416	0.00779912
ENST00000368039	ENSG00000122224 (LY9)	hsa-miR-103a-3p	0.991
UTR3	1:160771808-160771833	0.0038753
UTR3	1:160772342-160772359	0.0209411
UTR3	1:160772421-160772442	0.0622119
ENST00000558780	ENSG00000196497 (IPO4)	hsa-miR-103a-3p	0.991
UTR3	14:24656913-24656940	0.0035736
UTR3	14:24656769;24656873-24656785;24656876	0.0117883
UTR3	14:24656664-24656683	0.00507232
UTR3	14:24655944-24655967	0.00597437
UTR3	14:24655621-24655643	0.00248667
UTR3	14:24654766;24655067-24654773;24655078	0.00286332
UTR3	14:24654754-24654769	0.00156169
UTR3	14:24654702-24654728	0.00830689
UTR3	14:24654139-24654162	0.00821398
UTR3	14:24653945-24653966	0.000368071
UTR3	14:24653943-24653966	0.000325787
UTR3	14:24653560-24653582	0.00715093
UTR3	14:24653232-24653254	0.0034121
UTR3	14:24652823-24652837	0.00177551
UTR3	14:24652374;24652456-24652375;24652474	0.00483267
UTR3	14:24652190-24652209	0.0045153
UTR3	14:24651293-24651310	0.00132487
UTR3	14:24651266-24651289	0.00187231
UTR3	14:24649754-24649774	0.00611848
UTR3	14:24649516-24649530	0.00548387
ENST00000261601	ENSG00000101557 (USP14)	hsa-miR-103a-3p	0.99
UTR3	18:211469-211484	0.00883989
UTR3	18:211581-211604	0.00372034
UTR3	18:211762-211784	0.0113545
UTR3	18:214554-214577	0.0621297
ENST00000263708	ENSG00000088179 (PTPN4)	hsa-miR-103a-3p	0.99
UTR3	2:120734691-120734717	0.0176359
UTR3	2:120735162-120735189	0.00343523
UTR3	2:120735218-120735232	0.0292016
UTR3	2:120735626-120735644	0.0127979
UTR3	2:120736659-120736681	0.00246136
UTR3	2:120736922-120736943	0.00301182
UTR3	2:120739416-120739441	0.0109979
UTR3	2:120740227-120740247	0.00330907
UTR3	2:120740529-120740554	0.00304934
ENST00000318588	ENSG00000147044 (CASK)	hsa-miR-103a-3p	0.99
UTR3	X:41379336-41379356	0.0714391
UTR3	X:41377069-41377095	0.00288958
UTR3	X:41377066-41377091	0.00102875
UTR3	X:41377063-41377085	0.000846498
UTR3	X:41377060-41377078	0.000661006
UTR3	X:41377057-41377078	0.000429007
UTR3	X:41377054-41377078	0.000366325
UTR3	X:41377051-41377078	0.000383521
UTR3	X:41377048-41377070	0.000370787
UTR3	X:41377045-41377067	0.000373082
UTR3	X:41377042-41377064	0.000405452
UTR3	X:41377039-41377061	0.00034657
UTR3	X:41377036-41377058	0.000344394
UTR3	X:41377033-41377055	0.000360798
UTR3	X:41377030-41377052	0.000370237
UTR3	X:41377027-41377049	0.000410269
UTR3	X:41377024-41377046	0.00062277
UTR3	X:41376401-41376427	0.00194119
UTR3	X:41375127-41375155	0.00252088
ENST00000379687	ENSG00000173681 (CXorf23)	hsa-miR-103a-3p	0.99
UTR3	X:19935277-19935293	0.0864766
ENST00000393913	ENSG00000115363 (EVA1A)	hsa-miR-103a-3p	0.99
UTR3	2:75719643-75719664	0.0855344
ENST00000309495	ENSG00000175105 (ZNF654)	hsa-miR-103a-3p	0.989
UTR3	3:88191283-88191304	0.00312151
UTR3	3:88193278-88193302	0.0198848
UTR3	3:88193564-88193588	0.0618168
ENST00000253408	ENSG00000131095 (GFAP)	hsa-miR-103a-3p	0.988
UTR3	17:42984594-42984616	0.00219915
UTR3	17:42984559-42984577	0.00382195
UTR3	17:42984283-42984310	0.0028121
UTR3	17:42984171-42984185	0.00569568
UTR3	17:42983498-42983516	0.00642482
UTR3	17:42983435-42983454	0.00430196
UTR3	17:42983076-42983092	0.00436475
UTR3	17:42983073-42983092	0.00737075
UTR3	17:42983070-42983084	0.00468191
UTR3	17:42983067-42983084	0.00493261
UTR3	17:42983064-42983084	0.00899534
UTR3	17:42983043-42983061	0.00728778
UTR3	17:42983041-42983058	0.00427907
UTR3	17:42983005-42983015	0.015886
ENST00000263256	ENSG00000100418 (DESI1)	hsa-miR-103a-3p	0.988
UTR3	22:41996933-41996958	0.058491
UTR3	22:41995406-41995428	0.00485342
UTR3	22:41995137-41995164	0.00512999
UTR3	22:41995114-41995137	0.00233685
UTR3	22:41994033-41994049	0.0121157
ENST00000271690	ENSG00000143420 (ENSA)	hsa-miR-103a-3p	0.988
UTR3	1:150597982-150598002	0.00430144
UTR3	1:150597856-150597875	0.0676973
UTR3	1:150597659-150597678	0.00566776
UTR3	1:150596975-150597003	0.00464161
ENST00000334464	ENSG00000165650 (PDZD8)	hsa-miR-103a-3p	0.988
UTR3	10:119042359-119042382	0.00782823
UTR3	10:119042195-119042212	0.00752483
UTR3	10:119040248-119040264	0.0579752
UTR3	10:119040057-119040079	0.00923284
ENST00000448472	ENSG00000090539 (CHRD)	hsa-miR-103a-3p	0.988
UTR3	3:184099116-184099136	0.0118156
UTR3	3:184099507-184099519	0.0049916
UTR3	3:184099548-184099567	0.00174273
UTR3	3:184099548-184099569	0.00156573
UTR3	3:184100503-184100530	0.00845639
UTR3	3:184100526-184100545	0.00119834
UTR3	3:184100810-184100828	0.00248043
UTR3	3:184101136-184101157	0.00128753
UTR3	3:184101164-184101181	0.000901495
UTR3	3:184102352-184102374	0.0211169
UTR3	3:184102352-184102376	0.001902
UTR3	3:184102900-184102920	0.00395692
UTR3	3:184102988-184103004	0.00121245
UTR3	3:184103851-184103873	0.0009646
UTR3	3:184104357-184104380	0.000833307
UTR3	3:184104879;184105162-184104895;184105167	0.00421104
UTR3	3:184105785-184105808	0.00879146
UTR3	3:184107528-184107553	0.00529081
ENST00000540664	ENSG00000196233 (LCOR)	hsa-miR-103a-3p	0.988
UTR3	10:98718206-98718219	0.0685902
UTR3	10:98719530-98719544	0.00393276
UTR3	10:98719923-98719943	0.00263941
UTR3	10:98722491-98722518	0.00826068
ENST00000272313	ENSG00000138041 (SMEK2)	hsa-miR-103a-3p	0.987
UTR3	2:55777003-55777020	0.08088
ENST00000454497	ENSG00000164164 (OTUD4)	hsa-miR-103a-3p	0.987
UTR3	4:146057496-146057522	0.0205235
UTR3	4:146054846-146054867	0.0614415
ENST00000323037	ENSG00000180233 (ZNRF2)	hsa-miR-103a-3p	0.986
UTR3	7:30405863-30405885	0.0625756
UTR3	7:30407224-30407249	0.0178953
ENST00000513555	ENSG00000168824 (NSG1)	hsa-miR-103a-3p	0.986
UTR3	4:4419273-4419299	0.068493
UTR3	4:4419295-4419319	0.00826552
UTR3	4:4419622-4419636	0.00404203
ENST00000549394	ENSG00000175203 (DCTN2)	hsa-miR-103a-3p	0.986
UTR3	12:57929576-57929597	0.0622122
UTR3	12:57928111-57928132	0.0180892
ENST00000439458	ENSG00000144406 (UNC80)	hsa-miR-103a-3p	0.985
UTR3	2:210860442-210860466	0.00734904
UTR3	2:210860616-210860636	0.0118303
UTR3	2:210862089-210862116	0.0354653
UTR3	2:210863027-210863048	0.0156042
UTR3	2:210863321-210863345	0.00352029
UTR3	2:210863488-210863510	0.00662356
UTR3	2:210795696-210795713	0.00550529
UTR3	2:210806105-210806131	0.00430756
UTR3	2:210806198-210806211	0.00258551
UTR3	2:210808225;210809775-210808238;210809782	0.00567038
ENST00000313578	ENSG00000178301 (AQP11)	hsa-miR-103a-3p	0.984
UTR3	11:77320635-77320655	0.0736612
UTR3	11:77321189-77321208	0.0038858
ENST00000356592	ENSG00000113327 (GABRG2)	hsa-miR-103a-3p	0.984
UTR3	5:161582496-161582521	0.0777349
ENST00000373204	ENSG00000092847 (AGO1)	hsa-miR-103a-3p	0.984
UTR3	1:36385988-36386007	0.0311299
UTR3	1:36386217-36386238	0.00221259
UTR3	1:36386785-36386811	0.00470133
UTR3	1:36390759-36390783	0.00147791
UTR3	1:36394627-36394643	0.0171114
UTR3	1:36395142-36395158	0.0223106
UTR3	1:36358765-36358791	0.00970632
ENST00000394684	ENSG00000164023 (SGMS2)	hsa-miR-103a-3p	0.984
UTR3	4:108832245-108832268	0.00717055
UTR3	4:108832245-108832270	0.00177647
UTR3	4:108832843-108832867	0.00408117
UTR3	4:108835582-108835601	0.0650508
ENST00000397492	ENSG00000128245 (YWHAH)	hsa-miR-103a-3p	0.984
UTR3	22:32352697-32352717	0.00737149
UTR3	22:32353559-32353578	0.0704389
ENST00000552448	ENSG00000167553 (TUBA1C)	hsa-miR-103a-3p	0.984
UTR3	12:49663662-49663683	0.028143
UTR3	12:49666094-49666118	0.00162726
UTR3	12:49666585-49666608	0.00583214
UTR3	12:49666626-49666652	0.0422496
ENST00000265734	ENSG00000105810 (CDK6)	hsa-miR-103a-3p	0.983
UTR3	7:92244336-92244356	0.00296997
UTR3	7:92244168-92244189	0.0096523
UTR3	7:92244139-92244151	0.0474418
UTR3	7:92242633-92242653	0.00112162
UTR3	7:92240893-92240908	0.00272777
UTR3	7:92238975-92238992	0.00609995
UTR3	7:92238091-92238106	0.000958201
UTR3	7:92238065-92238089	0.00104309
UTR3	7:92235481-92235503	0.00502136
ENST00000359139	ENSG00000100239 (PPP6R2)	hsa-miR-103a-3p	0.983
UTR3	22:50882787-50882794	0.0773718
ENST00000359766	ENSG00000198586 (TLK1)	hsa-miR-103a-3p	0.983
UTR3	2:171863541-171863565	0.0166012
UTR3	2:171849591-171849611	0.00481259
UTR3	2:171849273-171849291	0.01805
UTR3	2:171848731-171848753	0.0372767
ENST00000441159	ENSG00000170379 (FAM115C)	hsa-miR-103a-3p	0.983
UTR3	7:143425645-143425666	0.00347819
UTR3	7:143426759-143426781	0.00208426
UTR3	7:143427127-143427151	0.0710164
ENST00000322446	ENSG00000180574 (EIF2S3L)	hsa-miR-103a-3p	0.982
UTR3	12:10675501-10675521	0.076528
UTR3	12:10659474-10659497	0.0119895
ENST00000429705	ENSG00000163788 (SNRK)	hsa-miR-103a-3p	0.982
UTR3	3:43390202-43390223	0.0386081
UTR3	3:43392024-43392049	0.03768
ENST00000264748	ENSG00000127418 (FGFRL1)	hsa-miR-103a-3p	0.981
UTR3	4:1019446-1019473	0.00846752
UTR3	4:1019493-1019512	0.00238803
UTR3	4:1019578-1019601	0.0072488
UTR3	4:1019601-1019623	0.0205354
UTR3	4:1019705-1019720	0.00627432
UTR3	4:1019744-1019767	0.00426232
UTR3	4:1019862-1019883	0.00513274
UTR3	4:1019883-1019909	0.00968779
UTR3	4:1020012-1020037	0.00636269
UTR3	4:1020061-1020088	0.00494574
ENST00000295324	ENSG00000163171 (CDC42EP3)	hsa-miR-103a-3p	0.981
UTR3	2:37869169-37869193	0.0673517
UTR3	2:37869079-37869102	0.00826001
ENST00000368346	ENSG00000116539 (ASH1L)	hsa-miR-103a-3p	0.981
UTR3	1:155306855-155306876	0.00338237
UTR3	1:155305221-155305248	0.0716148
ENST00000375169	ENSG00000196632 (WNK3)	hsa-miR-103a-3p	0.981
UTR3	X:54224376-54224384	0.0147412
UTR3	X:54224210-54224232	0.00511923
UTR3	X:54224097-54224117	0.002334
UTR3	X:54223753-54223777	0.00492678
UTR3	X:54221580-54221598	0.00466387
UTR3	X:54219270-54219293	0.0436354
ENST00000396138	ENSG00000169344 (UMOD)	hsa-miR-103a-3p	0.98
UTR3	16:20344458-20344481	0.0742484
ENST00000271411	ENSG00000143190 (POU2F1)	hsa-miR-103a-3p	0.979
UTR3	1:167339406-167339430	0.00892954
UTR3	1:167339406-167339433	0.014691
UTR3	1:167343388-167343409	0.00256458
UTR3	1:167343400-167343418	0.00265298
UTR3	1:167343438-167343458	0.00411081
UTR3	1:167343461-167343484	0.00228055
UTR3	1:167370743-167370771	0.0022366
UTR3	1:167381406-167381434	0.00134726
UTR3	1:167381410-167381436	0.000529176
UTR3	1:167381463-167381481	0.00132883
UTR3	1:167381471-167381494	0.000646127
UTR3	1:167381471-167381496	0.000812084
UTR3	1:167386013-167386039	0.00489456
UTR3	1:167387448-167387461	0.00694998
UTR3	1:167392943-167392968	0.00320074
UTR3	1:167393901-167393920	0.00336609
UTR3	1:167394200-167394222	0.0039605
UTR3	1:167394413-167394438	0.00774429
UTR3	1:167394852-167394878	0.000870316
UTR3	1:167394855-167394881	0.000545367
ENST00000419735	ENSG00000146776 (ATXN7L1)	hsa-miR-103a-3p	0.979
UTR3	7:105247995-105248020	0.0248948
UTR3	7:105247338-105247359	0.0034216
UTR3	7:105245904-105245921	0.0454988
ENST00000262056	ENSG00000063046 (EIF4B)	hsa-miR-103a-3p	0.978
UTR3	12:53434157-53434170	0.0545061
UTR3	12:53434157-53434172	0.0159257
UTR3	12:53435508-53435533	0.00354497
UTR3	12:53433933-53433956	0.0170158
ENST00000276569	ENSG00000104442 (ARMC1)	hsa-miR-103a-3p	0.978
UTR3	8:66516498-66516522	0.0322935
UTR3	8:66515593-66515620	0.0262276
UTR3	8:66515276-66515296	0.00776297
UTR3	8:66515001-66515028	0.00650212
ENST00000490904	ENSG00000085511 (MAP3K4)	hsa-miR-103a-3p	0.978
UTR3	6:161494544-161494567	0.0317461
UTR3	6:161502066;161505533-161502070;161505553	0.0201012
UTR3	6:161519335-161519358	0.00148429
UTR3	6:161519341-161519361	0.000608286
UTR3	6:161519341-161519364	0.000547419
UTR3	6:161519341-161519367	0.000464062
UTR3	6:161519347-161519370	0.000429272
UTR3	6:161519347-161519373	0.000275854
UTR3	6:161519348-161519376	0.000335117
UTR3	6:161519357-161519379	0.000383156
UTR3	6:161519360-161519382	0.000446266
UTR3	6:161519369-161519390	0.000416426
UTR3	6:161519401-161519428	0.000532517
UTR3	6:161538029-161538051	0.0159091
UTR3	6:161470426-161470452	0.0218022
ENST00000341590	ENSG00000073712 (FERMT2)	hsa-miR-103a-3p	0.977
UTR3	14:53325021-53325041	0.0723066
UTR3	14:53341993-53342019	0.00709012
ENST00000295720	ENSG00000163491 (NEK10)	hsa-miR-103a-3p	0.976
UTR3	3:27152668-27152694	0.00631871
UTR3	3:27152519-27152540	0.00562004
UTR3	3:27152504-27152530	0.0441685
UTR3	3:27151997-27152016	0.0153424
ENST00000336126	ENSG00000180628 (PCGF5)	hsa-miR-103a-3p	0.976
UTR3	10:93038859-93038882	0.00846045
UTR3	10:93043468-93043483	0.00775112
UTR3	10:93043797-93043825	0.0547396
ENST00000251020	ENSG00000103449 (SALL1)	hsa-miR-103a-3p	0.975
UTR3	16:51170216-51170243	0.0705161
ENST00000262384	ENSG00000102921 (N4BP1)	hsa-miR-103a-3p	0.975
UTR3	16:48576620-48576642	0.0561562
UTR3	16:48575553-48575566	0.00124318
UTR3	16:48575536-48575561	0.000478104
UTR3	16:48574684-48574705	0.0014555
UTR3	16:48573159-48573185	0.00310462
UTR3	16:48572783-48572799	0.00280793
UTR3	16:48572781-48572798	0.00218032
UTR3	16:48572756-48572782	0.00362359
UTR3	16:48595895-48595916	0.0188656
ENST00000307078	ENSG00000168646 (AXIN2)	hsa-miR-103a-3p	0.975
UTR3	17:63525832-63525853	0.0132482
UTR3	17:63525675-63525700	0.0408156
UTR3	17:63525452-63525463	0.0168135
ENST00000373210	ENSG00000134698 (AGO4)	hsa-miR-103a-3p	0.975
UTR3	1:36320008-36320032	0.038545
UTR3	1:36320348-36320375	0.0142418
UTR3	1:36321318-36321339	0.00460373
UTR3	1:36322584-36322612	0.0138116
UTR3	1:36297757-36297772	0.0147579
ENST00000380607	ENSG00000107295 (SH3GL2)	hsa-miR-103a-3p	0.975
UTR3	9:17795794-17795814	0.0581746
UTR3	9:17796982-17797002	0.0130732
UTR3	9:17795656-17795679	0.0086513
ENST00000383657	ENSG00000206527 (PTPLB)	hsa-miR-103a-3p	0.975
UTR3	3:123213678-123213695	0.0672407
UTR3	3:123211016-123211041	0.003122
ENST00000507386	ENSG00000176049 (JAKMIP2)	hsa-miR-103a-3p	0.975
UTR3	5:146971040-146971067	0.0707716
ENST00000520013	ENSG00000113643 (RARS)	hsa-miR-103a-3p	0.975
UTR3	5:167933733-167933756	0.008807
UTR3	5:167933733-167933759	0.00425851
UTR3	5:167943790-167943812	0.00897988
UTR3	5:167943908-167943926	0.00724147
UTR3	5:167946100-167946122	0.0362848
UTR3	5:167946114-167946141	0.00483304
ENST00000344157	ENSG00000083896 (YTHDC1)	hsa-miR-103a-3p	0.974
UTR3	4:69179397-69179422	0.0699371
ENST00000220597	ENSG00000076641 (PAG1)	hsa-miR-103a-3p	0.973
UTR3	8:81888679-81888704	0.0577828
UTR3	8:81888531-81888544	0.00242095
UTR3	8:81888226-81888238	0.00648846
UTR3	8:81882068-81882083	0.00107459
UTR3	8:81881150-81881170	0.00177604
ENST00000356698	ENSG00000146374 (RSPO3)	hsa-miR-103a-3p	0.973
UTR3	6:127517164-127517190	0.0693364
ENST00000370763	ENSG00000162616 (DNAJB4)	hsa-miR-103a-3p	0.973
UTR3	1:78482384-78482403	0.0262333
UTR3	1:78482858-78482886	0.0111822
UTR3	1:78483621-78483643	0.0316473
ENST00000392894	ENSG00000082996 (RNF13)	hsa-miR-103a-3p	0.973
UTR3	3:149679584-149679606	0.0694182
ENST00000353739	ENSG00000137075 (RNF38)	hsa-miR-103a-3p	0.972
UTR3	9:36339457-36339475	0.0118631
UTR3	9:36339201-36339219	0.0533941
UTR3	9:36338065-36338087	0.00194162
UTR3	9:36337989-36338008	0.00192956
UTR3	9:36356424-36356450	0.0133186
ENST00000373874	ENSG00000118707 (TGIF2)	hsa-miR-103a-3p	0.972
UTR3	20:35220070-35220092	0.00525606
UTR3	20:35220070-35220095	0.00665844
UTR3	20:35220081-35220104	0.0194701
UTR3	20:35221017-35221033	0.00142062
UTR3	20:35221972-35221994	0.0065574
UTR3	20:35222032-35222056	0.00203874
UTR3	20:35222150-35222161	0.0275139
ENST00000447137	ENSG00000173041 (ZNF680)	hsa-miR-103a-3p	0.972
UTR3	7:63985659-63985680	0.0685617
ENST00000552864	ENSG00000111052 (LIN7A)	hsa-miR-103a-3p	0.972
UTR3	12:81190328-81190354	0.00614751
UTR3	12:81187143-81187163	0.0238463
UTR3	12:81186325-81186345	0.0387812
ENST00000258418	ENSG00000135932 (CAB39)	hsa-miR-103a-3p	0.97
UTR3	2:231683563-231683588	0.00859176
UTR3	2:231683563-231683591	0.0100471
UTR3	2:231683578-231683594	0.00802535
UTR3	2:231684728-231684747	0.0407298
ENST00000281708	ENSG00000109670 (FBXW7)	hsa-miR-103a-3p	0.97
UTR3	4:153243239-153243262	0.0676174
ENST00000373985	ENSG00000185532 (PRKG1)	hsa-miR-103a-3p	0.97
UTR3	10:54053764-54053788	0.0330711
UTR3	10:54057148-54057167	0.0326276
UTR3	10:54057193-54057217	0.00355396
UTR3	10:54048568-54048585	0.0636664
ENST00000547765	ENSG00000123416 (TUBA1B)	hsa-miR-103a-3p	0.97
UTR3	12:49523101-49523122	0.0250866
UTR3	12:49522149-49522172	0.00697904
UTR3	12:49522105-49522131	0.0356739
ENST00000561419	ENSG00000259522 (RP11-468E2.2)	hsa-miR-103a-3p	0.97
UTR3	14:24657995-24658022	0.00445553
UTR3	14:24657953-24657971	0.00157601
UTR3	14:24657950-24657971	0.00365425
UTR3	14:24656913-24656940	0.00190015
UTR3	14:24656769;24656873-24656785;24656876	0.00371344
UTR3	14:24656664-24656683	0.00158155
UTR3	14:24655944-24655967	0.00300585
UTR3	14:24655621-24655643	0.000840107
UTR3	14:24654766;24655067-24654773;24655078	0.00176384
UTR3	14:24654754-24654769	0.000658591
UTR3	14:24654702-24654728	0.00414897
UTR3	14:24654139-24654162	0.00499218
UTR3	14:24653945-24653966	0.000278543
UTR3	14:24653943-24653966	0.000229255
UTR3	14:24653560-24653582	0.00668367
UTR3	14:24653232-24653254	0.00357428
UTR3	14:24652823-24652837	0.00204091
UTR3	14:24652374;24652456-24652375;24652474	0.00551975
UTR3	14:24652190-24652209	0.00623655
UTR3	14:24651293-24651310	0.0014925
UTR3	14:24651266-24651289	0.0022884
UTR3	14:24649754-24649774	0.00711211
ENST00000321521	ENSG00000145725 (PPIP5K2)	hsa-miR-103a-3p	0.969
UTR3	5:102537821-102537844	0.0459464
UTR3	5:102539495-102539518	0.00174421
UTR3	5:102540629-102540651	0.00127313
UTR3	5:102545352-102545378	0.00686324
UTR3	5:102546618-102546638	0.00281383
UTR3	5:102546901-102546927	0.00830929
ENST00000357825	ENSG00000196935 (SRGAP1)	hsa-miR-103a-3p	0.968
UTR3	12:64536686-64536712	0.0521927
UTR3	12:64539198-64539223	0.00173621
UTR3	12:64539198-64539225	0.000370353
UTR3	12:64540931-64540952	0.0023888
UTR3	12:64541150-64541168	0.00328689
UTR3	12:64541343-64541368	0.00653786
ENST00000397413	ENSG00000168280 (KIF5C)	hsa-miR-103a-3p	0.968
UTR3	2:149880041-149880049	0.0137968
UTR3	2:149880266-149880290	0.00259287
UTR3	2:149880346-149880367	0.0259075
UTR3	2:149880813-149880835	0.00835452
UTR3	2:149882352-149882370	0.0157603
ENST00000420353	ENSG00000170653 (ATF7)	hsa-miR-103a-3p	0.968
UTR3	12:53909010-53909032	0.00218369
UTR3	12:53907824-53907847	0.00316481
UTR3	12:53905870-53905895	0.0609909
ENST00000275954	ENSG00000147027 (TMEM47)	hsa-miR-103a-3p	0.967
UTR3	X:34648204-34648219	0.0620637
UTR3	X:34647000-34647023	0.00403166
ENST00000392872	ENSG00000139372 (TDG)	hsa-miR-103a-3p	0.967
UTR3	12:104380883-104380901	0.0661569
ENST00000447118	ENSG00000101443 (WFDC2)	hsa-miR-103a-3p	0.967
UTR3	20:44108667-44108688	0.0659057
ENST00000265000	ENSG00000109586 (GALNT7)	hsa-miR-103a-3p	0.966
UTR3	4:174242932-174242946	0.0163444
UTR3	4:174243351-174243377	0.0312217
UTR3	4:174243510-174243530	0.00373741
UTR3	4:174244835-174244861	0.00672449
UTR3	4:174244880-174244891	0.00729506
ENST00000310078	ENSG00000173744 (AGFG1)	hsa-miR-103a-3p	0.966
UTR3	2:228419464-228419487	0.0399299
UTR3	2:228419848-228419864	0.00938794
UTR3	2:228421132-228421156	0.00670543
UTR3	2:228422454-228422476	0.00591416
UTR3	2:228423406-228423426	0.00350743
UTR3	2:228337172-228337189	0.00420425
ENST00000455537	ENSG00000155980 (KIF5A)	hsa-miR-103a-3p	0.966
UTR3	12:57978018-57978038	0.0396756
UTR3	12:57978137-57978165	0.018956
UTR3	12:57978514-57978534	0.00672565
ENST00000328252	ENSG00000182752 (PAPPA)	hsa-miR-103a-3p	0.965
UTR3	9:119158948-119158973	0.0149116
UTR3	9:119159543-119159567	0.00455591
UTR3	9:119159708-119159734	0.0140268
UTR3	9:119159724-119159749	0.00664408
UTR3	9:119164214-119164241	0.0248461
UTR3	9:118997763-118997784	0.00379868
UTR3	9:119109397-119109411	0.00830529
ENST00000371079	ENSG00000185483 (ROR1)	hsa-miR-103a-3p	0.965
UTR3	1:64647128-64647155	0.0647684
ENST00000405510	ENSG00000100242 (SUN2)	hsa-miR-103a-3p	0.965
UTR3	22:39130811-39130833	0.0649883
ENST00000264710	ENSG00000084733 (RAB10)	hsa-miR-103a-3p	0.964
UTR3	2:26357924-26357945	0.0137121
UTR3	2:26358652-26358670	0.0331494
UTR3	2:26359446-26359461	0.0178219
UTR3	2:26357860-26357888	0.0221297
ENST00000380025	ENSG00000166579 (NDEL1)	hsa-miR-103a-3p	0.964
UTR3	17:8370306-8370327	0.0249118
UTR3	17:8371220-8371244	0.0394879
ENST00000416457	ENSG00000182973 (CNOT10)	hsa-miR-103a-3p	0.964
UTR3	3:32769248-32769268	0.00365557
UTR3	3:32769319-32769344	0.0255054
UTR3	3:32776348-32776369	0.00646803
UTR3	3:32801063;32804225-32801063;32804248	0.0202489
UTR3	3:32814973-32814994	0.00868823
ENST00000442488	ENSG00000128610 (FEZF1)	hsa-miR-103a-3p	0.964
UTR3	7:121941665-121941678	0.06433
ENST00000217740	ENSG00000101695 (RNF125)	hsa-miR-103a-3p	0.963
UTR3	18:29648387-29648403	0.0581718
UTR3	18:29649621-29649645	0.00279111
UTR3	18:29651773-29651788	0.00281261
ENST00000368262	ENSG00000163468 (CCT3)	hsa-miR-103a-3p	0.963
UTR3	1:156305622-156305645	0.0587116
UTR3	1:156288696-156288713	0.00508116
ENST00000254950	ENSG00000132612 (VPS4A)	hsa-miR-103a-3p	0.962
UTR3	16:69358494-69358515	0.0611408
UTR3	16:69358592-69358602	0.00213936
UTR3	16:69356600;69358111-69356603;69358123	0.00736993
ENST00000379565	ENSG00000177189 (RPS6KA3)	hsa-miR-103a-3p	0.962
UTR3	X:20173390-20173415	0.0418318
UTR3	X:20173378-20173401	0.00894111
UTR3	X:20173375-20173401	0.00869418
UTR3	X:20171044-20171063	0.00419801
UTR3	X:20181129-20181146	0.0197847
ENST00000403491	ENSG00000162599 (NFIA)	hsa-miR-103a-3p	0.962
UTR3	1:61921689-61921704	0.055115
UTR3	1:61923175-61923196	0.00424934
UTR3	1:61923322-61923337	0.0017682
UTR3	1:61926784-61926799	0.00234187
ENST00000442019	ENSG00000164304 (CAGE1)	hsa-miR-103a-3p	0.962
UTR3	6:7368968-7368988	0.0633531
ENST00000361722	ENSG00000198933 (TBKBP1)	hsa-miR-103a-3p	0.961
UTR3	17:45788048-45788064	0.0630301
ENST00000318709	ENSG00000105778 (AVL9)	hsa-miR-103a-3p	0.96
UTR3	7:32623564-32623581	0.0121463
UTR3	7:32625572-32625600	0.00133235
UTR3	7:32627153-32627177	0.00199697
UTR3	7:32627302-32627329	0.00312134
UTR3	7:32627767-32627784	0.0439094
UTR3	7:32598706-32598730	0.00810073
ENST00000341394	ENSG00000135387 (CAPRIN1)	hsa-miR-103a-3p	0.96
UTR3	11:34121898-34121918	0.00810232
UTR3	11:34122356-34122384	0.0546434
ENST00000366630	ENSG00000116991 (SIPA1L2)	hsa-miR-103a-3p	0.96
UTR3	1:232533816-232533827	0.0624256
UTR3	1:232574983-232575004	0.00257923
UTR3	1:232551254-232551276	0.00494389
ENST00000288221	ENSG00000187672 (ERC2)	hsa-miR-103a-3p	0.959
UTR3	3:55543846-55543868	0.00695545
UTR3	3:55542653-55542670	0.0552377
ENST00000341861	ENSG00000074603 (DPP8)	hsa-miR-103a-3p	0.959
UTR3	15:65734813-65734836	0.0622337
ENST00000539839	ENSG00000111432 (FZD10)	hsa-miR-103a-3p	0.959
UTR3	12:130648998-130649022	0.0388761
UTR3	12:130650264-130650284	0.0231539
ENST00000334121	ENSG00000153914 (SREK1)	hsa-miR-103a-3p	0.958
UTR3	5:65476897-65476919	0.0058661
UTR3	5:65479303-65479327	0.0164793
UTR3	5:65479378-65479399	0.0393444
ENST00000382346	ENSG00000109743 (BST1)	hsa-miR-103a-3p	0.958
UTR3	4:15733657-15733677	0.0618489
ENST00000262643	ENSG00000105173 (CCNE1)	hsa-miR-103a-3p	0.957
UTR3	19:30314920-30314937	0.02654
UTR3	19:30315157-30315175	0.0350351
ENST00000382869	ENSG00000121741 (ZMYM2)	hsa-miR-103a-3p	0.957
UTR3	13:20660196-20660209	0.0452885
UTR3	13:20661088-20661114	0.00997498
UTR3	13:20663968-20663995	0.00325214
UTR3	13:20664601-20664618	0.00292424
ENST00000405384	ENSG00000119787 (ATL2)	hsa-miR-103a-3p	0.957
UTR3	2:38545768;38546027-38545781;38546037	0.0250193
UTR3	2:38536597-38536620	0.00720336
UTR3	2:38526441-38526458	0.0068416
UTR3	2:38525502-38525529	0.0224271
ENST00000412050	ENSG00000107864 (CPEB3)	hsa-miR-103a-3p	0.957
UTR3	10:93811290-93811313	0.0367271
UTR3	10:93811274-93811288	0.0104603
UTR3	10:93811082-93811106	0.00704116
UTR3	10:93807952-93807971	0.00222624
UTR3	10:93807772-93807797	0.00335506
UTR3	10:93807769-93807788	0.00169112
ENST00000430321	ENSG00000144357 (UBR3)	hsa-miR-103a-3p	0.957
UTR3	2:170936481-170936503	0.00793351
UTR3	2:170940334-170940362	0.0532908
ENST00000546954	ENSG00000170855 (TRIAP1)	hsa-miR-103a-3p	0.957
UTR3	12:120882325-120882352	0.00984959
UTR3	12:120881894-120881920	0.0517032
ENST00000299927	ENSG00000166716 (ZNF592)	hsa-miR-103a-3p	0.956
UTR3	15:85345843-85345860	0.0119719
UTR3	15:85345977-85345988	0.00546189
UTR3	15:85346242-85346256	0.00373414
UTR3	15:85346424-85346445	0.00273193
UTR3	15:85346424-85346447	0.00217699
UTR3	15:85348628-85348650	0.00803383
UTR3	15:85349323-85349346	0.0268501
UTR3	15:85333940-85333961	0.00701429
ENST00000342745	ENSG00000100647 (KIAA0247)	hsa-miR-103a-3p	0.956
UTR3	14:70178032-70178056	0.00705254
UTR3	14:70178122-70178146	0.00195324
UTR3	14:70178574-70178592	0.0043929
UTR3	14:70178612-70178633	0.000588359
UTR3	14:70178839-70178864	0.00324775
UTR3	14:70178852-70178876	0.00144854
UTR3	14:70178852-70178879	0.00282583
UTR3	14:70179230-70179244	0.0019599
UTR3	14:70179437-70179458	0.000922694
UTR3	14:70180241-70180258	0.00434269
UTR3	14:70181106-70181127	0.0321701
ENST00000428288	ENSG00000106049 (HIBADH)	hsa-miR-103a-3p	0.956
UTR3	7:27672007-27672030	0.0365892
UTR3	7:27582652-27582672	0.0113448
UTR3	7:27582650-27582665	0.00790416
UTR3	7:27565303-27565320	0.00518084
ENST00000537584	ENSG00000125447 (GGA3)	hsa-miR-103a-3p	0.956
UTR3	17:73239599-73239620	0.0100585
UTR3	17:73238466-73238492	0.0142777
UTR3	17:73235012-73235033	0.00156597
UTR3	17:73234201-73234228	0.00591664
UTR3	17:73233882-73233903	0.00129206
UTR3	17:73233381-73233400	0.00273026
UTR3	17:73233222-73233241	0.00164489
UTR3	17:73232881-73232897	0.00318069
UTR3	17:73232735-73232752	0.00506937
UTR3	17:73232721-73232745	0.0151926
ENST00000265109	ENSG00000039560 (RAI14)	hsa-miR-103a-3p	0.955
UTR3	5:34832505-34832528	0.0605523
ENST00000284523	ENSG00000154342 (WNT3A)	hsa-miR-103a-3p	0.955
UTR3	1:228247362-228247380	0.0023103
UTR3	1:228247625-228247646	0.00117561
UTR3	1:228248294-228248318	0.00154694
UTR3	1:228248514-228248539	0.00216227
UTR3	1:228248577-228248598	0.00277287
UTR3	1:228248927-228248943	0.0507848
ENST00000345429	ENSG00000139793 (MBNL2)	hsa-miR-103a-3p	0.955
UTR3	13:98043736-98043756	0.0209337
UTR3	13:98044092-98044117	0.039573
ENST00000393405	ENSG00000002919 (SNX11)	hsa-miR-103a-3p	0.953
UTR3	17:46198944-46198970	0.00576799
UTR3	17:46199421-46199443	0.00314911
UTR3	17:46199849-46199867	0.00757224
UTR3	17:46200344-46200364	0.0434157
ENST00000411922	ENSG00000214160 (ALG3)	hsa-miR-103a-3p	0.953
UTR3	3:183963114-183963140	0.0062377
UTR3	3:183963080-183963105	0.00546262
UTR3	3:183963046-183963070	0.00622255
UTR3	3:183962993-183963019	0.0128855
UTR3	3:183962477-183962503	0.0156434
UTR3	3:183961392-183961404	0.00296988
UTR3	3:183960396-183960412	0.00505462
UTR3	3:183960364-183960389	0.00541633
ENST00000541112	ENSG00000137449 (CPEB2)	hsa-miR-103a-3p	0.953
UTR3	4:15068301-15068325	0.0251313
UTR3	4:15068589-15068607	0.0207527
UTR3	4:15071677-15071700	0.0140962
ENST00000390661	ENSG00000171396 (KRTAP4-4)	hsa-miR-103a-3p	0.952
UTR3	17:39316401-39316423	0.00938314
UTR3	17:39316373-39316394	0.00797379
UTR3	17:39316371-39316386	0.00745821
UTR3	17:39316313-39316341	0.00635452
UTR3	17:39316311-39316333	0.00417477
UTR3	17:39316296-39316311	0.00597991
UTR3	17:39316281-39316304	0.00370863
UTR3	17:39316266-39316279	0.00294588
UTR3	17:39316251-39316269	0.00295723
UTR3	17:39316220-39316240	0.0076286
UTR3	17:39316671-39316686	0.0168505
UTR3	17:39316445-39316465	0.0227882
ENST00000405666	ENSG00000173153 (ESRRA)	hsa-miR-103a-3p	0.952
UTR3	11:64083639-64083658	0.0128141
UTR3	11:64083783-64083807	0.0153343
UTR3	11:64083783-64083810	0.0115828
UTR3	11:64084128-64084149	0.0196757
ENST00000538530	ENSG00000120438 (TCP1)	hsa-miR-103a-3p	0.952
UTR3	6:160206450-160206471	0.0595248
ENST00000222462	ENSG00000002745 (WNT16)	hsa-miR-103a-3p	0.951
UTR3	7:120980757-120980777	0.0590265
ENST00000373044	ENSG00000196449 (YRDC)	hsa-miR-103a-3p	0.951
UTR3	1:38269430-38269445	0.00231727
UTR3	1:38268638-38268665	0.0568163
ENST00000421422	ENSG00000174306 (ZHX3)	hsa-miR-103a-3p	0.951
UTR3	20:39813749-39813764	0.00479079
UTR3	20:39813722-39813735	0.00145813
UTR3	20:39813245-39813271	0.00448333
UTR3	20:39809422-39809441	0.00235608
UTR3	20:39809379-39809402	0.0010338
UTR3	20:39807247-39807271	0.0452081
ENST00000347635	ENSG00000093000 (NUP50)	hsa-miR-103a-3p	0.95
UTR3	22:45580559-45580577	0.0125033
UTR3	22:45580559-45580580	0.00544873
UTR3	22:45581103-45581130	0.00398672
UTR3	22:45582577-45582600	0.0115128
UTR3	22:45583269-45583294	0.0252892
ENST00000354534	ENSG00000196876 (SCN8A)	hsa-miR-103a-3p	0.949
UTR3	12:52202194-52202217	0.0141042
UTR3	12:52203009-52203026	0.00514797
UTR3	12:52204712-52204735	0.00301194
UTR3	12:52204790-52204807	0.0023744
UTR3	12:52206292-52206318	0.0338803
ENST00000354574	ENSG00000139436 (GIT2)	hsa-miR-103a-3p	0.949
UTR3	12:110367778-110367803	0.0584933
ENST00000368491	ENSG00000111860 (CEP85L)	hsa-miR-103a-3p	0.948
UTR3	6:118786520-118786543	0.0581234
ENST00000376088	ENSG00000171365 (CLCN5)	hsa-miR-103a-3p	0.946
UTR3	X:49857471-49857494	0.0383858
UTR3	X:49858370-49858393	0.00122526
UTR3	X:49858516-49858532	0.00101215
UTR3	X:49858516-49858534	0.000596883
UTR3	X:49862892-49862912	0.016136
ENST00000005178	ENSG00000004799 (PDK4)	hsa-miR-103a-3p	0.945
UTR3	7:95214898-95214919	0.0152326
UTR3	7:95214265-95214287	0.0419694
ENST00000216181	ENSG00000100345 (MYH9)	hsa-miR-103a-3p	0.945
UTR3	22:36678526-36678545	0.0101413
UTR3	22:36677590-36677607	0.0469197
ENST00000395745	ENSG00000132153 (DHX30)	hsa-miR-103a-3p	0.945
UTR3	3:47888163-47888186	0.00269695
UTR3	3:47889828-47889847	0.00493009
UTR3	3:47890467-47890491	0.00264274
UTR3	3:47891007-47891025	0.0109074
UTR3	3:47891213-47891230	0.00864399
UTR3	3:47891211-47891233	0.00449476
UTR3	3:47891380-47891404	0.00255687
UTR3	3:47891419-47891438	0.00494171
UTR3	3:47891518-47891540	0.00632723
UTR3	3:47891544-47891561	0.00310261
UTR3	3:47891544-47891563	0.00609517
ENST00000456483	ENSG00000091831 (ESR1)	hsa-miR-103a-3p	0.945
UTR3	6:152420119-152420142	0.00528786
UTR3	6:152421352-152421370	0.00129631
UTR3	6:152421782-152421809	0.00133934
UTR3	6:152423943-152423954	0.0490622
UTR3	6:152382150-152382176	0.0054822
ENST00000430297	ENSG00000144567 (FAM134A)	hsa-miR-103a-3p	0.944
UTR3	2:220047706-220047723	0.0183483
UTR3	2:220048197-220048221	0.00642249
UTR3	2:220049105-220049121	0.00925201
UTR3	2:220049142-220049158	0.00722071
UTR3	2:220050129-220050147	0.0155393
ENST00000295083	ENSG00000162976 (PQLC3)	hsa-miR-103a-3p	0.943
UTR3	2:11318636-11318662	0.0567068
ENST00000338094	ENSG00000273173 (SNURF)	hsa-miR-103a-3p	0.943
UTR3	15:25220518-25220532	0.0400127
UTR3	15:25221489-25221513	0.00252855
UTR3	15:25222033-25222059	0.00213249
UTR3	15:25222937-25222963	0.00504553
UTR3	15:25222945-25222966	0.002867
UTR3	15:25222952-25222974	0.00403195
ENST00000526627	ENSG00000256235 (SMIM3)	hsa-miR-103a-3p	0.943
UTR3	5:150176207-150176235	0.0565771
ENST00000235345	ENSG00000116704 (SLC35D1)	hsa-miR-103a-3p	0.942
UTR3	1:67469637-67469655	0.0050289
UTR3	1:67469062-67469083	0.0166741
UTR3	1:67468682-67468700	0.012312
UTR3	1:67468098-67468124	0.00980354
UTR3	1:67465520-67465539	0.00332092
UTR3	1:67465419-67465445	0.00927343
ENST00000355624	ENSG00000107560 (RAB11FIP2)	hsa-miR-103a-3p	0.942
UTR3	10:119767792-119767820	0.0052568
UTR3	10:119765573-119765599	0.00924749
UTR3	10:119765024-119765040	0.00654164
UTR3	10:119764679-119764705	0.0353244
ENST00000373896	ENSG00000119403 (PHF19)	hsa-miR-103a-3p	0.942
UTR3	9:123619715-123619734	0.00521393
UTR3	9:123619139-123619155	0.00166955
UTR3	9:123618839-123618856	0.0099876
UTR3	9:123618736-123618754	0.0033696
UTR3	9:123618408-123618422	0.00361245
UTR3	9:123618406-123618422	0.00224606
UTR3	9:123618000-123618020	0.0296758
UTR3	9:123629224-123629243	0.00954136
ENST00000483536	ENSG00000139910 (NOVA1)	hsa-miR-103a-3p	0.942
UTR3	14:26917841-26917867	0.00604758
UTR3	14:26917516-26917532	0.00878849
UTR3	14:26917508-26917532	0.0037426
UTR3	14:26917483-26917502	0.00280058
UTR3	14:26917237-26917264	0.00333167
UTR3	14:26916528-26916550	0.0269751
UTR3	14:26915629-26915653	0.0034669
UTR3	14:27064713-27064732	0.0242421
ENST00000512220	ENSG00000163913 (IFT122)	hsa-miR-103a-3p	0.942
UTR3	3:129182444-129182467	0.00845062
UTR3	3:129195169-129195196	0.00697508
UTR3	3:129200421-129200442	0.001509
UTR3	3:129200505-129200530	0.00160626
UTR3	3:129221591-129221607	0.00142392
UTR3	3:129221636-129221653	0.00176191
UTR3	3:129225321-129225345	0.010065
UTR3	3:129231196-129231215	0.00440999
UTR3	3:129234337-129234358	0.00497529
UTR3	3:129234351-129234377	0.00222374
UTR3	3:129238444-129238459	0.00214239
UTR3	3:129238512-129238537	0.00279445
UTR3	3:129239058-129239069	0.00795963
ENST00000555330	ENSG00000119682 (AREL1)	hsa-miR-103a-3p	0.942
UTR3	14:75131624;75134022-75131628;75134029	0.00617421
UTR3	14:75130467-75130494	0.00866869
UTR3	14:75130165-75130188	0.0134249
UTR3	14:75129212-75129226	0.00336835
UTR3	14:75129100-75129111	0.00279571
UTR3	14:75128916-75128934	0.00320462
UTR3	14:75128742-75128766	0.0047314
UTR3	14:75128739-75128766	0.00344523
UTR3	14:75128671-75128697	0.00558792
UTR3	14:75128047-75128057	0.00488279
ENST00000361573	ENSG00000197818 (SLC9A8)	hsa-miR-103a-3p	0.94
UTR3	20:48504500-48504524	0.00379775
UTR3	20:48504854-48504873	0.00272309
UTR3	20:48505072-48505098	0.00150115
UTR3	20:48505077-48505100	0.000741004
UTR3	20:48505383-48505409	0.00300714
UTR3	20:48505395-48505422	0.00124315
UTR3	20:48506831-48506853	0.00396451
UTR3	20:48507653-48507676	0.00179854
UTR3	20:48507697-48507717	0.000711191
UTR3	20:48507788-48507803	0.0011039
UTR3	20:48508134-48508160	0.00211024
UTR3	20:48508578-48508599	0.00992784
UTR3	20:48508743-48508771	0.023119
ENST00000373833	ENSG00000180198 (RCC1)	hsa-miR-103a-3p	0.94
UTR3	1:28865737-28865763	0.0557051
ENST00000427718	ENSG00000135108 (FBXO21)	hsa-miR-103a-3p	0.94
UTR3	12:117583861-117583878	0.0146184
UTR3	12:117583858-117583878	0.0157413
UTR3	12:117583855-117583878	0.0194218
UTR3	12:117583793-117583814	0.00234739
UTR3	12:117582351-117582372	0.00362045
ENST00000436396	ENSG00000035403 (VCL)	hsa-miR-103a-3p	0.94
UTR3	10:75878391-75878408	0.00547337
UTR3	10:75878444-75878472	0.00456864
UTR3	10:75878866-75878887	0.0378677
UTR3	10:75879116-75879138	0.00709655
UTR3	10:75849080-75849104	0.0103625
UTR3	10:75871710-75871732	0.00382393
ENST00000437199	ENSG00000164944 (KIAA1429)	hsa-miR-103a-3p	0.94
UTR3	8:95508632-95508657	0.050812
UTR3	8:95503966-95503982	0.00488
ENST00000556422	ENSG00000070269 (TMEM260)	hsa-miR-103a-3p	0.94
UTR3	14:57114023-57114045	0.00708354
UTR3	14:57114929-57114954	0.00376353
UTR3	14:57115451-57115467	0.0449261
ENST00000599343	ENSG00000260415 (AC068987.1)	hsa-miR-103a-3p	0.94
UTR3	12:52204712-52204735	0.00784799
UTR3	12:52204790-52204807	0.010085
UTR3	12:52206292-52206318	0.0376842
ENST00000435041	ENSG00000198833 (UBE2J1)	hsa-miR-103a-3p	0.939
UTR3	6:90038727-90038750	0.00229308
UTR3	6:90037404-90037418	0.00245352
UTR3	6:90036814-90036839	0.043397
UTR3	6:90036370-90036397	0.0073825
ENST00000246747	ENSG00000213465 (ARL2)	hsa-miR-103a-3p	0.938
UTR3	11:64789437-64789451	0.00974088
UTR3	11:64789441-64789454	0.0108037
UTR3	11:64789441-64789462	0.00445634
UTR3	11:64789450-64789470	0.00280095
UTR3	11:64789459-64789473	0.00737405
UTR3	11:64789565-64789588	0.00389239
UTR3	11:64789574-64789597	0.0161623
ENST00000335681	ENSG00000170485 (NPAS2)	hsa-miR-103a-3p	0.938
UTR3	2:101612186-101612211	0.00266535
UTR3	2:101612949-101612973	0.0525448
ENST00000340080	ENSG00000164654 (MIOS)	hsa-miR-103a-3p	0.938
UTR3	7:7646891-7646909	0.0551427
ENST00000255641	ENSG00000133275 (CSNK1G2)	hsa-miR-103a-3p	0.937
UTR3	19:1980793-1980815	0.0511827
UTR3	19:1980824-1980847	0.000988171
UTR3	19:1980824-1980849	0.000851482
UTR3	19:1980000;1980148-1980016;1980155	0.0309064
ENST00000331327	ENSG00000185129 (PURA)	hsa-miR-103a-3p	0.937
UTR3	5:139494962-139494986	0.0182618
UTR3	5:139496247-139496269	0.0189751
UTR3	5:139496287-139496311	0.0175033
ENST00000381346	ENSG00000072042 (RDH11)	hsa-miR-103a-3p	0.937
UTR3	14:68144367-68144391	0.0191829
UTR3	14:68143893-68143908	0.0355121
ENST00000321407	ENSG00000179562 (GCC1)	hsa-miR-103a-3p	0.936
UTR3	7:127221995-127222014	0.00465373
UTR3	7:127221897-127221921	0.0436735
UTR3	7:127221126-127221148	0.0057653
UTR3	7:127224495-127224510	0.00692386
ENST00000358595	ENSG00000143437 (ARNT)	hsa-miR-103a-3p	0.936
UTR3	1:150784013-150784031	0.00427264
UTR3	1:150783757-150783769	0.00575009
UTR3	1:150783643-150783660	0.00514968
UTR3	1:150783538-150783560	0.0394882
ENST00000372017	ENSG00000173267 (SNCG)	hsa-miR-103a-3p	0.936
UTR3	10:88722879-88722899	0.00636329
UTR3	10:88722889-88722901	0.0039234
UTR3	10:88722940-88722967	0.0442902
ENST00000533266	ENSG00000235173 (FAM203A)	hsa-miR-103a-3p	0.936
UTR3	8:145193413-145193430	0.00362926
UTR3	8:145193413-145193432	0.00437831
UTR3	8:145193484-145193501	0.016491
UTR3	8:145193978;145194092-145194003;145194093	0.0203542
UTR3	8:145194861-145194883	0.00966119
ENST00000244513	ENSG00000124557 (BTN1A1)	hsa-miR-103a-3p	0.935
UTR3	6:26509521-26509544	0.00637826
UTR3	6:26509521-26509547	0.00817073
UTR3	6:26510414-26510434	0.0144365
UTR3	6:26510441-26510461	0.0254047
ENST00000447079	ENSG00000167258 (CDK12)	hsa-miR-103a-3p	0.935
UTR3	17:37688034-37688059	0.00521429
UTR3	17:37688607-37688630	0.00574772
UTR3	17:37690579-37690601	0.0433146
ENST00000271332	ENSG00000143126 (CELSR2)	hsa-miR-103a-3p	0.934
UTR3	1:109817313-109817340	0.0540462
ENST00000318578	ENSG00000175746 (C15orf54)	hsa-miR-103a-3p	0.934
UTR3	15:39546635-39546659	0.0535422
UTR3	15:39544769-39544795	0.00815039
ENST00000369902	ENSG00000107882 (SUFU)	hsa-miR-103a-3p	0.934
UTR3	10:104389939-104389955	0.00492222
UTR3	10:104391009-104391024	0.00153314
UTR3	10:104391346-104391371	0.00132289
UTR3	10:104391857-104391875	0.00144622
UTR3	10:104392261-104392282	0.00166662
UTR3	10:104393015-104393032	0.0427815
UTR3	10:104352398-104352420	0.00763827
ENST00000377047	ENSG00000183098 (GPC6)	hsa-miR-103a-3p	0.934
UTR3	13:95055748-95055766	0.0415465
UTR3	13:95056722-95056744	0.00659312
UTR3	13:95058910-95058922	0.00497994
UTR3	13:94197531-94197556	0.0156222
ENST00000600109	ENSG00000269636 (AC010441.1)	hsa-miR-103a-3p	0.934
UTR3	5:150176207-150176235	0.0539678
ENST00000525353	ENSG00000171202 (TMEM126A)	hsa-miR-103a-3p	0.933
UTR3	11:85365126-85365152	0.0537452
ENST00000262713	ENSG00000129474 (AJUBA)	hsa-miR-103a-3p	0.932
UTR3	14:23441811-23441831	0.00172445
UTR3	14:23440773-23440789	0.051707
ENST00000295731	ENSG00000163501 (IHH)	hsa-miR-103a-3p	0.932
UTR3	2:219919544-219919571	0.0533661
ENST00000296464	ENSG00000164070 (HSPA4L)	hsa-miR-103a-3p	0.932
UTR3	4:128754186-128754208	0.0190585
UTR3	4:128754723-128754745	0.00467639
UTR3	4:128754723-128754748	0.00629664
UTR3	4:128759294-128759315	0.0189975
UTR3	4:128760292-128760316	0.00435412
ENST00000357992	ENSG00000158711 (ELK4)	hsa-miR-103a-3p	0.932
UTR3	1:205582766-205582791	0.00186878
UTR3	1:205581071-205581096	0.00302833
UTR3	1:205580269-205580290	0.00157006
UTR3	1:205579822-205579827	0.00274379
UTR3	1:205577422-205577443	0.04437
ENST00000383083	ENSG00000114698 (PLSCR4)	hsa-miR-103a-3p	0.932
UTR3	3:145911104-145911125	0.00355238
UTR3	3:145910797-145910819	0.00855434
UTR3	3:145910794-145910819	0.00524589
UTR3	3:145910624-145910650	0.021125
UTR3	3:145910586-145910600	0.00765647
UTR3	3:145910405-145910427	0.00726996
ENST00000470843	ENSG00000122406 (RPL5)	hsa-miR-103a-3p	0.932
UTR3	1:93300416-93300436	0.0446236
UTR3	1:93300437-93300460	0.00877035
ENST00000598319	ENSG00000104870 (FCGRT)	hsa-miR-103a-3p	0.931
UTR3	19:50027966-50027987	0.00511495
UTR3	19:50028070-50028091	0.00204918
UTR3	19:50028116-50028131	0.00236684
UTR3	19:50028207-50028234	0.00664443
UTR3	19:50028296-50028314	0.00398618
UTR3	19:50028305-50028317	0.00351384
UTR3	19:50028305-50028320	0.00631617
UTR3	19:50028305-50028323	0.00616077
UTR3	19:50028305-50028326	0.00305242
UTR3	19:50028303-50028329	0.00249636
UTR3	19:50028305-50028331	0.00179266
UTR3	19:50028383-50028401	0.0067329
UTR3	19:50028468-50028490	0.00291609
ENST00000316981	ENSG00000181690 (PLAG1)	hsa-miR-103a-3p	0.93
UTR3	8:57074358-57074377	0.0264555
UTR3	8:57073578-57073604	0.026546
ENST00000342983	ENSG00000123728 (RAP2C)	hsa-miR-103a-3p	0.93
UTR3	X:131339582-131339608	0.0528601
ENST00000392455	ENSG00000152492 (CCDC50)	hsa-miR-103a-3p	0.93
UTR3	3:191109764-191109781	0.0211858
UTR3	3:191110918-191110936	0.00161802
UTR3	3:191112277-191112290	0.00289822
UTR3	3:191113746-191113763	0.0272418
ENST00000496384	ENSG00000157764 (BRAF)	hsa-miR-103a-3p	0.93
UTR3	7:140426095-140426111	0.00907426
UTR3	7:140425975-140426002	0.0177296
UTR3	7:140425652-140425674	0.0193427
UTR3	7:140423004-140423027	0.00075067
UTR3	7:140423002-140423027	0.000469097
UTR3	7:140422949-140422975	0.000388115
UTR3	7:140422520-140422537	0.00181158
UTR3	7:140421750-140421771	0.0034737
ENST00000527236	ENSG00000230567 (FAM203B)	hsa-miR-103a-3p	0.93
UTR3	8:145438621-145438638	0.00428992
UTR3	8:145438621-145438640	0.0053961
UTR3	8:145438692-145438709	0.0142533
UTR3	8:145439186;145439300-145439211;145439301	0.0192828
UTR3	8:145440069-145440091	0.00981266
ENST00000175091	ENSG00000068697 (LAPTM4A)	hsa-miR-103a-3p	0.929
UTR3	2:20232900-20232923	0.0528168
ENST00000286307	ENSG00000155858 (LSM11)	hsa-miR-103a-3p	0.929
UTR3	5:157182308-157182324	0.018593
UTR3	5:157184332-157184354	0.00322449
UTR3	5:157187531-157187546	0.0077268
UTR3	5:157187610-157187633	0.0230755
ENST00000379119	ENSG00000075790 (BCAP29)	hsa-miR-103a-3p	0.929
UTR3	7:107261180-107261199	0.00462729
UTR3	7:107262331-107262344	0.00238453
UTR3	7:107263492-107263506	0.0087975
UTR3	7:107263496-107263522	0.0369101
ENST00000333027	ENSG00000100330 (MTMR3)	hsa-miR-103a-3p	0.928
UTR3	22:30422241-30422269	0.00591805
UTR3	22:30422531-30422557	0.00198603
UTR3	22:30424165-30424187	0.00125796
UTR3	22:30424165-30424190	0.000796373
UTR3	22:30425644-30425672	0.00159479
UTR3	22:30425647-30425674	0.00071489
UTR3	22:30426149-30426168	0.0322093
UTR3	22:30426390-30426405	0.00780273
UTR3	22:30415874-30415895	0.00434665
ENST00000336596	ENSG00000044524 (EPHA3)	hsa-miR-103a-3p	0.928
UTR3	3:89529708-89529731	0.0110102
UTR3	3:89530267-89530293	0.0415273
ENST00000356458	ENSG00000214595 (EML6)	hsa-miR-103a-3p	0.928
UTR3	2:55197241-55197262	0.0108751
UTR3	2:55197241-55197265	0.00867676
UTR3	2:55197241-55197268	0.0139105
UTR3	2:55197316-55197343	0.00595892
UTR3	2:55197835-55197850	0.0072429
UTR3	2:55096500;55098637-55096504;55098654	0.0123839
UTR3	2:55143966-55143993	0.0172495
UTR3	2:55181165-55181179	0.00361788
UTR3	2:55189700-55189721	0.028895
ENST00000370056	ENSG00000134215 (VAV3)	hsa-miR-103a-3p	0.928
UTR3	1:108113943-108113969	0.0525589
ENST00000413659	ENSG00000128815 (WDFY4)	hsa-miR-103a-3p	0.928
UTR3	10:50018603-50018625	0.00573346
UTR3	10:50018652-50018679	0.0117805
UTR3	10:50025331-50025347	0.00260498
UTR3	10:50030440-50030462	0.00232336
UTR3	10:50030440-50030464	0.000762766
UTR3	10:50149861-50149882	0.00679244
UTR3	10:50177192-50177214	0.00313775
UTR3	10:50177190-50177216	0.00106768
UTR3	10:50177246-50177267	0.00200741
UTR3	10:50177246-50177270	0.0015031
UTR3	10:50184926-50184953	0.0113296
UTR3	10:50184940-50184955	0.00207388
UTR3	10:49968393-49968412	0.00934523
UTR3	10:50015946-50015964	0.0122635
ENST00000506526	ENSG00000152582 (SPEF2)	hsa-miR-103a-3p	0.928
UTR3	5:35800113-35800137	0.0289962
UTR3	5:35806844-35806867	0.0234263
ENST00000374179	ENSG00000107643 (MAPK8)	hsa-miR-103a-3p	0.927
UTR3	10:49643044-49643064	0.00689156
UTR3	10:49643348-49643372	0.0412419
UTR3	10:49644350-49644376	0.00410704
ENST00000414822	ENSG00000129757 (CDKN1C)	hsa-miR-103a-3p	0.927
UTR3	11:2904450-2904466	0.0522185
ENST00000398411	ENSG00000101439 (CST3)	hsa-miR-103a-3p	0.926
UTR3	20:23610071-23610089	0.037938
UTR3	20:23608998-23609022	0.014103
ENST00000369303	ENSG00000135333 (EPHA7)	hsa-miR-103a-3p	0.925
UTR3	6:93953064-93953092	0.0482127
UTR3	6:93952015-93952037	0.00352693
ENST00000408038	ENSG00000166167 (BTRC)	hsa-miR-103a-3p	0.925
UTR3	10:103313076-103313102	0.0219362
UTR3	10:103313686-103313704	0.00402928
UTR3	10:103315024-103315045	0.0238321
UTR3	10:103315694-103315706	0.00185572
ENST00000282096	ENSG00000152270 (PDE3B)	hsa-miR-103a-3p	0.924
UTR3	11:14891481-14891498	0.050002
UTR3	11:14880610-14880635	0.00888349
UTR3	11:14889158-14889183	0.0103135
ENST00000300101	ENSG00000166860 (ZBTB39)	hsa-miR-103a-3p	0.924
UTR3	12:57396218-57396234	0.0490042
UTR3	12:57394637-57394658	0.00187463
UTR3	12:57398502-57398526	0.00884333
ENST00000367380	ENSG00000120265 (PCMT1)	hsa-miR-103a-3p	0.924
UTR3	6:150132252-150132280	0.0084902
UTR3	6:150132429-150132455	0.0182722
UTR3	6:150132501-150132526	0.0246952
ENST00000361621	ENSG00000123560 (PLP1)	hsa-miR-103a-3p	0.923
UTR3	X:103045572-103045589	0.0513964
ENST00000473989	ENSG00000157741 (UBN2)	hsa-miR-103a-3p	0.923
UTR3	7:138982653-138982669	0.0115706
UTR3	7:138983466-138983486	0.00876835
UTR3	7:138986222-138986247	0.00792873
UTR3	7:138987012-138987036	0.00216391
UTR3	7:138988998-138989011	0.00147879
UTR3	7:138989218-138989234	0.00549939
UTR3	7:138992364-138992389	0.0131858
UTR3	7:138946319-138946337	0.00976057
ENST00000252108	ENSG00000110344 (UBE4A)	hsa-miR-103a-3p	0.922
UTR3	11:118267524-118267543	0.0122224
UTR3	11:118268969-118268993	0.00519943
UTR3	11:118269104-118269124	0.0222112
UTR3	11:118269696-118269716	0.0114842
ENST00000370125	ENSG00000079335 (CDC14A)	hsa-miR-103a-3p	0.922
UTR3	1:100964510-100964535	0.024394
UTR3	1:100984794-100984818	0.0215112
UTR3	1:100984855-100984875	0.000956083
UTR3	1:100985019-100985041	0.00427988
ENST00000564974	ENSG00000187193 (MT1X)	hsa-miR-103a-3p	0.922
UTR3	16:56717279;56717870-56717298;56717875	0.0140756
UTR3	16:56717279;56717870-56717298;56717878	0.021502
UTR3	16:56717295;56717870-56717298;56717886	0.00890167
UTR3	16:56717933-56717953	0.0066701
ENST00000299613	ENSG00000166483 (WEE1)	hsa-miR-103a-3p	0.921
UTR3	11:9610400-9610420	0.0212202
UTR3	11:9610677-9610699	0.027773
UTR3	11:9606828-9606844	0.0233305
ENST00000342743	ENSG00000188133 (TMEM215)	hsa-miR-103a-3p	0.921
UTR3	9:32785268-32785285	0.00625758
UTR3	9:32786028-32786054	0.00620842
UTR3	9:32787085-32787103	0.0384552
ENST00000522677	ENSG00000185697 (MYBL1)	hsa-miR-103a-3p	0.921
UTR3	8:67476602-67476616	0.0173304
UTR3	8:67475491-67475507	0.0281034
UTR3	8:67475462-67475483	0.0048521
UTR3	8:67488560-67488583	0.00827889
ENST00000318789	ENSG00000114861 (FOXP1)	hsa-miR-103a-3p	0.92
UTR3	3:71007537-71007551	0.026625
UTR3	3:71005172-71005191	0.0107283
UTR3	3:71004839-71004854	0.00531483
UTR3	3:71004065-71004090	0.00801262
ENST00000335727	ENSG00000100354 (TNRC6B)	hsa-miR-103a-3p	0.92
UTR3	22:40721182-40721198	0.00508097
UTR3	22:40722946-40722966	0.00740712
UTR3	22:40723145-40723162	0.00251
UTR3	22:40725188-40725212	0.00141738
UTR3	22:40727534-40727555	0.00489246
UTR3	22:40729205-40729232	0.000745635
UTR3	22:40729786-40729804	0.00820178
UTR3	22:40730595-40730614	0.0204788
ENST00000367265	ENSG00000117139 (KDM5B)	hsa-miR-103a-3p	0.92
UTR3	1:202697247-202697266	0.00277151
UTR3	1:202696998-202697021	0.0475251
UTR3	1:202722153-202722171	0.00347414
ENST00000413364	ENSG00000189067 (LITAF)	hsa-miR-103a-3p	0.919
UTR3	16:11643585;11645563-11643601;11645568	0.0140847
UTR3	16:11643582-11643598	0.0194707
UTR3	16:11643308-11643324	0.0169437
ENST00000304534	ENSG00000136653 (RASSF5)	hsa-miR-103a-3p	0.918
UTR3	1:206761303-206761324	0.00183546
UTR3	1:206761495-206761519	0.00325473
UTR3	1:206762205-206762219	0.00908944
UTR3	1:206762222-206762238	0.0360864
ENST00000434452	ENSG00000134762 (DSC3)	hsa-miR-103a-3p	0.918
UTR3	18:28574233-28574250	0.0034262
UTR3	18:28574231-28574250	0.0100911
UTR3	18:28573415-28573441	0.0366847
ENST00000399967	ENSG00000215298 (FP15737)	hsa-miR-103a-3p	0.917
UTR3	8:23432740-23432759	0.0164666
UTR3	8:23432909-23432927	0.03355
ENST00000430430	ENSG00000205189 (ZBTB10)	hsa-miR-103a-3p	0.917
UTR3	8:81431773-81431793	0.0293659
UTR3	8:81432536-81432555	0.0116186
UTR3	8:81437037-81437057	0.00211761
UTR3	8:81438338-81438351	0.00683738
ENST00000264246	ENSG00000121594 (CD80)	hsa-miR-103a-3p	0.916
UTR3	3:119244208-119244230	0.00707854
UTR3	3:119244126-119244150	0.0152068
UTR3	3:119244004-119244026	0.00417664
UTR3	3:119243385-119243413	0.0218354
UTR3	3:119248699-119248721	0.016196
ENST00000298943	ENSG00000165985 (C1QL3)	hsa-miR-103a-3p	0.916
UTR3	10:16556175-16556197	0.0151561
UTR3	10:16556048-16556071	0.0345613
ENST00000311180	ENSG00000174840 (PDE12)	hsa-miR-103a-3p	0.916
UTR3	3:57549151-57549173	0.000802768
UTR3	3:57549481-57549502	0.000673359
UTR3	3:57551393-57551420	0.00136406
UTR3	3:57552135-57552159	0.0468164
ENST00000357345	ENSG00000159082 (SYNJ1)	hsa-miR-103a-3p	0.916
UTR3	21:34003791-34003815	0.00539997
UTR3	21:34002315-34002340	0.00667734
UTR3	21:34002190-34002212	0.0129195
UTR3	21:34001344-34001360	0.0219529
UTR3	21:34067487-34067513	0.025753
UTR3	21:34058198-34058225	0.00600457
ENST00000469044	ENSG00000114098 (ARMC8)	hsa-miR-103a-3p	0.916
UTR3	3:138015004-138015030	0.0326587
UTR3	3:138016917-138016933	0.0171401
ENST00000256367	ENSG00000133985 (TTC9)	hsa-miR-103a-3p	0.915
UTR3	14:71141979-71142001	0.0495579
ENST00000530786	ENSG00000176697 (BDNF)	hsa-miR-103a-3p	0.915
UTR3	11:27679753-27679764	0.0255661
UTR3	11:27679062-27679072	0.0239049
ENST00000549098	ENSG00000089157 (RPLP0)	hsa-miR-103a-3p	0.915
UTR3	12:120637001;120637113-120637008;120637127	0.00519851
UTR3	12:120636792;120636921-120636803;120636932	0.00671571
UTR3	12:120636790;120636921-120636803;120636932	0.00663022
UTR3	12:120636484-120636498	0.00388982
UTR3	12:120634694-120634715	0.00625734
UTR3	12:120634679-120634693	0.00310042
UTR3	12:120634666-120634693	0.00372809
UTR3	12:120634657-120634682	0.00643933
UTR3	12:120634654-120634673	0.00492759
UTR3	12:120634652-120634673	0.00274557
ENST00000292211	ENSG00000160714 (UBE2Q1)	hsa-miR-103a-3p	0.914
UTR3	1:154522330-154522347	0.00966423
UTR3	1:154522106-154522121	0.00469098
UTR3	1:154521632-154521658	0.00243294
UTR3	1:154521365-154521375	0.0128995
UTR3	1:154521324-154521342	0.0196152
ENST00000358691	ENSG00000198265 (HELZ)	hsa-miR-103a-3p	0.914
UTR3	17:65074228-65074255	0.0168248
UTR3	17:65073820-65073839	0.0264888
UTR3	17:65070788-65070809	0.00132097
UTR3	17:65069009-65069025	0.00307147
UTR3	17:65068690-65068712	0.00107796
UTR3	17:65068688-65068707	0.000353354
UTR3	17:65105346-65105367	0.00327083
ENST00000369839	ENSG00000148835 (TAF5)	hsa-miR-103a-3p	0.914
UTR3	10:105148087-105148109	0.0494232
ENST00000486284	ENSG00000196277 (GRM7)	hsa-miR-103a-3p	0.914
UTR3	3:7728135;7782044-7728135;7782053	0.0163854
UTR3	3:7782235-7782253	0.0133516
UTR3	3:7783084-7783100	0.0196025
ENST00000395699	ENSG00000146676 (PURB)	hsa-miR-103a-3p	0.913
UTR3	7:44923115-44923131	0.00837749
UTR3	7:44921797-44921816	0.00320748
UTR3	7:44920562-44920588	0.00899244
UTR3	7:44919254-44919275	0.0194884
UTR3	7:44916130-44916146	0.00901087
ENST00000544779	ENSG00000171824 (EXOSC10)	hsa-miR-103a-3p	0.913
UTR3	1:11129774;11130957-11129787;11130968	0.0382985
UTR3	1:11126721-11126742	0.010919
ENST00000609278	ENSG00000124493 (GRM4)	hsa-miR-103a-3p	0.913
UTR3	6:34026811-34026835	0.00669079
UTR3	6:34008354-34008382	0.00638969
UTR3	6:34004269-34004282	0.00614378
UTR3	6:34004116-34004132	0.00176808
UTR3	6:34003998-34004026	0.00384649
UTR3	6:34003752-34003770	0.0047565
UTR3	6:34003599-34003626	0.0196091
ENST00000260585	ENSG00000138018 (EPT1)	hsa-miR-103a-3p	0.912
UTR3	2:26613390-26613411	0.00852163
UTR3	2:26614659-26614686	0.0161813
UTR3	2:26617567-26617593	0.00116222
UTR3	2:26617837-26617859	0.00284387
UTR3	2:26618365-26618389	0.00155338
UTR3	2:26618625-26618644	0.0186495
ENST00000265343	ENSG00000072364 (AFF4)	hsa-miR-103a-3p	0.912
UTR3	5:132215118-132215144	0.0159423
UTR3	5:132214427-132214445	0.00406296
UTR3	5:132212035-132212052	0.0289661
ENST00000433818	ENSG00000149262 (INTS4)	hsa-miR-103a-3p	0.912
UTR3	11:77639577-77639592	0.00709983
UTR3	11:77635841-77635864	0.00445151
UTR3	11:77632485-77632512	0.0282927
UTR3	11:77629882-77629902	0.00224312
UTR3	11:77602765-77602792	0.0037544
UTR3	11:77590146-77590170	0.00151978
UTR3	11:77590143-77590170	0.00155117
ENST00000562465	ENSG00000140326 (CDAN1)	hsa-miR-103a-3p	0.912
UTR3	15:43017784-43017807	0.0270801
UTR3	15:43017736-43017762	0.00505503
UTR3	15:43017733-43017755	0.00588274
UTR3	15:43017436;43017687-43017449;43017700	0.010838
ENST00000288228	ENSG00000157470 (FAM81A)	hsa-miR-103a-3p	0.911
UTR3	15:59815016-59815035	0.0488194
ENST00000301807	ENSG00000168016 (TRANK1)	hsa-miR-103a-3p	0.911
UTR3	3:36869381-36869407	0.00316479
UTR3	3:36869378-36869400	0.00342992
UTR3	3:36869326-36869347	0.00220801
UTR3	3:36868516-36868529	0.00945196
UTR3	3:36868513-36868529	0.00809775
UTR3	3:36868504-36868527	0.00630551
UTR3	3:36868495-36868517	0.0145355
UTR3	3:36876385;36879863-36876398;36879871	0.00883233
UTR3	3:36872439-36872454	0.00738975
ENST00000541567	ENSG00000174669 (SLC29A2)	hsa-miR-103a-3p	0.911
UTR3	11:66133466-66133489	0.0119759
UTR3	11:66131873;66133407-66131895;66133410	0.00343572
UTR3	11:66131871;66133407-66131895;66133409	0.00401882
UTR3	11:66131750-66131768	0.024475
UTR3	11:66131008;66131696-66131018;66131701	0.00110478
UTR3	11:66130911-66130929	0.00144463
UTR3	11:66130758-66130777	0.00118538
UTR3	11:66130621-66130643	0.0010288
ENST00000328546	ENSG00000170509 (HSD17B13)	hsa-miR-103a-3p	0.91
UTR3	4:88226305-88226325	0.0484612
ENST00000399218	ENSG00000141441 (GAREM)	hsa-miR-103a-3p	0.91
UTR3	18:29847589-29847601	0.00600586
UTR3	18:29847192-29847206	0.0169196
UTR3	18:29844671-29844692	0.0032098
UTR3	18:29844138-29844165	0.00481528
UTR3	18:29843911-29843928	0.0176159
ENST00000432921	ENSG00000100852 (ARHGAP5)	hsa-miR-103a-3p	0.91
UTR3	14:32624372-32624398	0.011699
UTR3	14:32624373-32624400	0.00663403
UTR3	14:32625359-32625370	0.010031
UTR3	14:32625686-32625707	0.00306319
UTR3	14:32627255-32627269	0.0103691
UTR3	14:32627665-32627685	0.00218006
UTR3	14:32628807-32628827	0.00448921
ENST00000552671	ENSG00000135476 (ESPL1)	hsa-miR-103a-3p	0.91
UTR3	12:53663028-53663053	0.00887853
UTR3	12:53663114-53663134	0.00122927
UTR3	12:53663610-53663630	0.00406888
UTR3	12:53671372;53671605-53671392;53671606	0.00440333
UTR3	12:53671632-53671653	0.000548273
UTR3	12:53673522-53673547	0.00110707
UTR3	12:53675411;53676048-53675410;53676073	0.00343798
UTR3	12:53676103-53676129	0.00114167
UTR3	12:53677189-53677216	0.00231797
UTR3	12:53680051-53680073	0.00264502
UTR3	12:53680353-53680367	0.00170115
UTR3	12:53682353-53682376	0.00100432
UTR3	12:53683040-53683063	0.00218466
UTR3	12:53684644-53684664	0.00264312
UTR3	12:53684658-53684677	0.000838641
UTR3	12:53684658-53684680	0.00103335
UTR3	12:53684658-53684682	0.00129874
UTR3	12:53684719-53684737	0.000816798
UTR3	12:53687113-53687127	0.0071362
ENST00000609686	ENSG00000273079 (GRIN2B)	hsa-miR-103a-3p	0.91
UTR3	12:13715210-13715233	0.0166735
UTR3	12:13713809-13713828	0.00161452
UTR3	12:13711096-13711113	0.00156621
UTR3	12:13709942-13709954	0.00304668
UTR3	12:13709751-13709779	0.00127182
UTR3	12:13706023-13706049	0.00169761
UTR3	12:13702918-13702940	0.00992366
UTR3	12:13700593-13700618	0.00185774
UTR3	12:13699333-13699360	0.00153327
UTR3	12:13696486-13696504	0.00132779
UTR3	12:13695494-13695516	0.00265404
UTR3	12:13694660-13694679	0.00237851
UTR3	12:13694657-13694676	0.000777029
UTR3	12:13768556-13768581	0.0180445
UTR3	12:13764739-13764766	0.00579838
ENST00000306749	ENSG00000169710 (FASN)	hsa-miR-103a-3p	0.909
UTR3	17:80036881-80036906	0.00357578
UTR3	17:80036415-80036437	0.00155651
UTR3	17:80036333-80036357	0.017192
UTR3	17:80036250-80036271	0.0255856
UTR3	17:80045321-80045342	0.00521862
ENST00000317775	ENSG00000089250 (NOS1)	hsa-miR-103a-3p	0.908
UTR3	12:117652918-117652936	0.00624276
UTR3	12:117652364-117652382	0.00341298
UTR3	12:117651978-117652004	0.00244409
UTR3	12:117646899-117646922	0.00410879
UTR3	12:117646147-117646162	0.0319042
ENST00000342785	ENSG00000038427 (VCAN)	hsa-miR-103a-3p	0.908
UTR3	5:82876695-82876711	0.0114444
UTR3	5:82876906-82876924	0.00942834
UTR3	5:82877209-82877227	0.0272598
ENST00000359520	ENSG00000196663 (TECPR2)	hsa-miR-103a-3p	0.908
UTR3	14:102964845-102964871	0.00311984
UTR3	14:102965579-102965600	0.00798145
UTR3	14:102965929-102965951	0.00084905
UTR3	14:102966846-102966867	0.000843827
UTR3	14:102967715-102967735	0.00562166
UTR3	14:102967908-102967921	0.0297505
ENST00000373504	ENSG00000204116 (CHIC1)	hsa-miR-103a-3p	0.908
UTR3	X:72901139-72901157	0.0196469
UTR3	X:72902589-72902607	0.00259733
UTR3	X:72905392-72905419	0.00483425
UTR3	X:72906839-72906859	0.0209496
ENST00000415383	ENSG00000155229 (MMS19)	hsa-miR-103a-3p	0.908
UTR3	10:99229951;99230532-99229960;99230543	0.00524837
UTR3	10:99225588-99225612	0.00239308
UTR3	10:99225586-99225603	0.000558252
UTR3	10:99221325-99221349	0.0019745
UTR3	10:99221323-99221349	0.000986994
UTR3	10:99221293-99221320	0.000889597
UTR3	10:99221291-99221317	0.000955102
UTR3	10:99219810-99219832	0.00963789
UTR3	10:99219267;99219416-99219283;99219424	0.00505805
UTR3	10:99218653;99218980-99218657;99218998	0.00795191
UTR3	10:99218651;99218980-99218657;99218986	0.00308046
UTR3	10:99218169-99218196	0.00944098
ENST00000441390	ENSG00000151948 (GLT1D1)	hsa-miR-103a-3p	0.908
UTR3	12:129442125-129442142	0.0126337
UTR3	12:129469300-129469321	0.0355157
ENST00000448183	ENSG00000111859 (NEDD9)	hsa-miR-103a-3p	0.908
UTR3	6:11213673-11213697	0.00243623
UTR3	6:11190681-11190705	0.00608718
UTR3	6:11190336-11190357	0.000663389
UTR3	6:11190334-11190357	0.000372908
UTR3	6:11185029-11185046	0.0385546
ENST00000281321	ENSG00000151615 (POU4F2)	hsa-miR-103a-3p	0.906
UTR3	4:147563568-147563584	0.0476873
ENST00000512701	ENSG00000155158 (TTC39B)	hsa-miR-103a-3p	0.906
UTR3	9:15171219-15171236	0.010746
UTR3	9:15168120-15168139	0.00182677
UTR3	9:15166680-15166703	0.00250253
UTR3	9:15166544-15166568	0.000903585
UTR3	9:15166052-15166071	0.00600534
UTR3	9:15163738-15163760	0.0257596
ENST00000554222	ENSG00000092020 (PPP2R3C)	hsa-miR-103a-3p	0.906
UTR3	14:35554748-35554769	0.0477507
ENST00000327827	ENSG00000182831 (C16orf72)	hsa-miR-103a-3p	0.905
UTR3	16:9210788-9210801	0.04758
ENST00000399150	ENSG00000204516 (MICB)	hsa-miR-103a-3p	0.905
UTR3	6:31477795-31477808	0.0406929
UTR3	6:31477818-31477840	0.00678014
ENST00000568548	ENSG00000103043 (VAC14)	hsa-miR-103a-3p	0.905
UTR3	16:70819640-70819661	0.00376414
UTR3	16:70815835-70815850	0.0144893
UTR3	16:70732653-70732671	0.00135699
UTR3	16:70731137-70731154	0.00638707
UTR3	16:70726856;70729447-70726874;70729449	0.00368427
UTR3	16:70726772-70726789	0.00300507
UTR3	16:70726733-70726753	0.0026983
UTR3	16:70726731-70726753	0.00232788
UTR3	16:70721925-70721948	0.00341314
UTR3	16:70721923-70721948	0.00439857
UTR3	16:70721687-70721714	0.00199446
ENST00000574453	ENSG00000141503 (MINK1)	hsa-miR-103a-3p	0.905
UTR3	17:4788250-4788271	0.018658
UTR3	17:4791003-4791029	0.00329746
UTR3	17:4797471-4797496	0.00281661
UTR3	17:4799777-4799791	0.0105477
UTR3	17:4799836-4799856	0.00282018
UTR3	17:4800903-4800921	0.00944568
ENST00000588522	ENSG00000104936 (DMPK)	hsa-miR-103a-3p	0.905
UTR3	19:46275957-46275983	0.00110591
UTR3	19:46274844-46274865	0.00233736
UTR3	19:46274239-46274267	0.00344822
UTR3	19:46273518-46273535	0.00612061
UTR3	19:46273512-46273535	0.00254536
UTR3	19:46273509-46273535	0.00219959
UTR3	19:46273506-46273534	0.00207244
UTR3	19:46273503-46273530	0.00163846
UTR3	19:46273500-46273522	0.00186716
UTR3	19:46273497-46273519	0.00187589
UTR3	19:46273494-46273516	0.00170041
UTR3	19:46273491-46273513	0.00169706
UTR3	19:46273488-46273510	0.00169419
UTR3	19:46273485-46273507	0.00147064
UTR3	19:46273482-46273504	0.00147487
UTR3	19:46273479-46273501	0.0014867
UTR3	19:46273476-46273498	0.00148623
UTR3	19:46273473-46273495	0.00150813
UTR3	19:46273470-46273492	0.0012674
UTR3	19:46273467-46273489	0.0015553
UTR3	19:46273464-46273486	0.00118455
UTR3	19:46273187-46273211	0.00575264
ENST00000361183	ENSG00000198898 (CAPZA2)	hsa-miR-103a-3p	0.904
UTR3	7:116558347-116558363	0.047318
ENST00000370447	ENSG00000162664 (ZNF326)	hsa-miR-103a-3p	0.904
UTR3	1:90493570-90493591	0.046547
UTR3	1:90498305-90498328	0.00078341
ENST00000392088	ENSG00000127824 (TUBA4A)	hsa-miR-103a-3p	0.904
UTR3	2:220114967-220114993	0.00669942
UTR3	2:220114949-220114962	0.00702176
UTR3	2:220114946-220114962	0.0111276
UTR3	2:220114943-220114962	0.006097
UTR3	2:220114686-220114703	0.00616555
UTR3	2:220114476-220114497	0.0092303
UTR3	2:220116363-220116387	0.0105428
ENST00000519973	ENSG00000147454 (SLC25A37)	hsa-miR-103a-3p	0.904
UTR3	8:23429446-23429470	0.00347197
UTR3	8:23431271-23431297	0.000735135
UTR3	8:23432740-23432759	0.0132758
UTR3	8:23432909-23432927	0.0299503
ENST00000302609	ENSG00000175395 (ZNF25)	hsa-miR-103a-3p	0.903
UTR3	10:38239720-38239741	0.00115528
UTR3	10:38239456-38239477	0.00170336
UTR3	10:38238556-38238578	0.0443116
ENST00000389017	ENSG00000196544 (C17orf59)	hsa-miR-103a-3p	0.902
UTR3	17:8091671-8091696	0.0183161
UTR3	17:8091668-8091689	0.0186318
UTR3	17:8091666-8091679	0.0100577
ENST00000436636	ENSG00000154310 (TNIK)	hsa-miR-103a-3p	0.902
UTR3	3:170781435-170781449	0.023229
UTR3	3:170779623-170779650	0.00803369
UTR3	3:170779465-170779483	0.0156326
ENST00000523629	ENSG00000079102 (RUNX1T1)	hsa-miR-103a-3p	0.902
UTR3	8:92971236-92971261	0.0400766
UTR3	8:92971116-92971135	0.00388102
UTR3	8:92968427-92968450	0.00181641
UTR3	8:92968425-92968450	0.00124142
ENST00000296658	ENSG00000164237 (CMBL)	hsa-miR-103a-3p	0.901
UTR3	5:10279572-10279594	0.046882
ENST00000457135	ENSG00000189079 (ARID2)	hsa-miR-103a-3p	0.901
UTR3	12:46298840-46298856	0.0468561
ENST00000322764	ENSG00000159840 (ZYX)	hsa-miR-103a-3p	0.9
UTR3	7:143088026-143088046	0.0116934
UTR3	7:143088028-143088049	0.0174831
UTR3	7:143088037-143088060	0.00727979
UTR3	7:143088133-143088156	0.0102271
ENST00000360700	ENSG00000147180 (ZNF711)	hsa-miR-103a-3p	0.9
UTR3	X:84527849-84527864	0.0070575
UTR3	X:84527929-84527952	0.0395039
ENST00000524701	ENSG00000148935 (GAS2)	hsa-miR-103a-3p	0.9
UTR3	11:22777483;22833344-22777499;22833350	0.0292879
UTR3	11:22833418-22833437	0.0114088
UTR3	11:22834009-22834024	0.00599037
ENST00000586604	ENSG00000141622 (RNF165)	hsa-miR-103a-3p	0.9
UTR3	18:44030349;44030667-44030363;44030674	0.00614059
UTR3	18:44030349;44030667-44030363;44030676	0.00651376
UTR3	18:44038502-44038517	0.00513172
UTR3	18:44038779-44038798	0.0110803
UTR3	18:44041947-44041972	0.00324585
UTR3	18:44042654-44042680	0.0145687
ENST00000075120	ENSG00000059804 (SLC2A3)	hsa-miR-103a-3p	0.899
UTR3	12:8073906-8073922	0.0464893
ENST00000368988	ENSG00000107679 (PLEKHA1)	hsa-miR-103a-3p	0.899
UTR3	10:124190726-124190750	0.00185928
UTR3	10:124190986-124191008	0.03018
UTR3	10:124191704-124191722	0.0144417
ENST00000520757	ENSG00000156170 (NDUFAF6)	hsa-miR-103a-3p	0.899
UTR3	8:96059235-96059252	0.0178083
UTR3	8:96059337-96059356	0.0285754
ENST00000264157	ENSG00000082258 (CCNT2)	hsa-miR-103a-3p	0.898
UTR3	2:135712298-135712320	0.00436908
UTR3	2:135712328-135712348	0.0281737
UTR3	2:135712727-135712752	0.0137855
ENST00000395673	ENSG00000151348 (EXT2)	hsa-miR-103a-3p	0.898
UTR3	11:44266887-44266912	0.0447702
UTR3	11:44193244-44193255	0.0138629
ENST00000217086	ENSG00000101115 (SALL4)	hsa-miR-103a-3p	0.897
UTR3	20:50400623-50400644	0.0457283
UTR3	20:50407098-50407118	0.00435884
ENST00000264903	ENSG00000138767 (CNOT6L)	hsa-miR-103a-3p	0.897
UTR3	4:78640190-78640207	0.0108927
UTR3	4:78638841-78638868	0.0195758
UTR3	4:78638670-78638691	0.0024805
UTR3	4:78638668-78638687	0.00101079
UTR3	4:78636034-78636053	0.00332701
UTR3	4:78634928-78634956	0.00783999
UTR3	4:78650214-78650229	0.00887608
ENST00000289734	ENSG00000029534 (ANK1)	hsa-miR-103a-3p	0.897
UTR3	8:41511404-41511430	0.00240669
UTR3	8:41511103-41511127	0.00213795
UTR3	8:41511101-41511116	0.00144852
UTR3	8:41510999-41511021	0.00248086
UTR3	8:41510941-41510960	0.0354555
UTR3	8:41615644;41655030-41615655;41655044	0.00640539
UTR3	8:41572501-41572512	0.00761984
UTR3	8:41526029-41526048	0.00619015
ENST00000469404	ENSG00000158092 (NCK1)	hsa-miR-103a-3p	0.897
UTR3	3:136668575-136668586	0.0460032
ENST00000372684	ENSG00000117016 (RIMS3)	hsa-miR-103a-3p	0.896
UTR3	1:41092081-41092094	0.0130848
UTR3	1:41091810-41091833	0.00220023
UTR3	1:41090939-41090957	0.00114226
UTR3	1:41088526-41088552	0.00105818
UTR3	1:41088146-41088165	0.0162973
UTR3	1:41087275-41087291	0.00171537
UTR3	1:41087111-41087136	0.00543916
UTR3	1:41086722-41086747	0.00487849
ENST00000410009	ENSG00000116031 (CD207)	hsa-miR-103a-3p	0.896
UTR3	2:71057359-71057383	0.0458974
ENST00000606738	ENSG00000269113 (TRABD2B)	hsa-miR-103a-3p	0.893
UTR3	1:48231006-48231024	0.0357629
UTR3	1:48230328-48230349	0.00168086
UTR3	1:48228383-48228408	0.00129808
UTR3	1:48227834-48227861	0.00257378
UTR3	1:48227111-48227127	0.00401142
ENST00000354667	ENSG00000122566 (HNRNPA2B1)	hsa-miR-103a-3p	0.892
UTR3	7:26231254-26231273	0.0283777
UTR3	7:26230713-26230735	0.00489375
UTR3	7:26230065-26230086	0.0110002
UTR3	7:26237002-26237022	0.00921934
ENST00000374271	ENSG00000175087 (PDIK1L)	hsa-miR-103a-3p	0.892
UTR3	1:26449089-26449106	0.0452033
ENST00000502426	ENSG00000108846 (ABCC3)	hsa-miR-103a-3p	0.892
UTR3	17:48745031-48745057	0.003643
UTR3	17:48745038-48745059	0.00341237
UTR3	17:48745330-48745344	0.0103925
UTR3	17:48746836-48746857	0.00405589
UTR3	17:48750917-48750938	0.00105381
UTR3	17:48753410-48753435	0.00687415
UTR3	17:48753692-48753719	0.000746971
UTR3	17:48753817-48753843	0.00661341
UTR3	17:48755490-48755507	0.00297199
UTR3	17:48768939-48768961	0.00248246
UTR3	17:48768986-48769008	0.00240972
UTR3	17:48734166;48734407-48734188;48734411	0.00458462
ENST00000330258	ENSG00000184675 (AMER1)	hsa-miR-103a-3p	0.891
UTR3	X:63409544-63409564	0.00512761
UTR3	X:63409541-63409564	0.00665068
UTR3	X:63409538-63409564	0.00522247
UTR3	X:63408448-63408474	0.00202563
UTR3	X:63407239-63407262	0.00131383
UTR3	X:63406468-63406483	0.00297684
UTR3	X:63406166-63406190	0.00595863
UTR3	X:63406163-63406190	0.00327215
UTR3	X:63405591-63405607	0.0124316
ENST00000355100	ENSG00000140526 (ABHD2)	hsa-miR-103a-3p	0.891
UTR3	15:89739225-89739246	0.00433672
UTR3	15:89739225-89739249	0.00311779
UTR3	15:89739741-89739761	0.00107753
UTR3	15:89742178-89742203	0.000536083
UTR3	15:89743184-89743201	0.00194258
UTR3	15:89743190-89743204	0.000460556
UTR3	15:89743190-89743206	0.000392056
UTR3	15:89743255-89743277	0.000637372
UTR3	15:89745242-89745266	0.0274493
UTR3	15:89745303-89745317	0.00509331
ENST00000389484	ENSG00000168702 (LRP1B)	hsa-miR-103a-3p	0.891
UTR3	2:140990517-140990527	0.0450477
ENST00000366624	ENSG00000143674 (MLK4)	hsa-miR-103a-3p	0.89
UTR3	1:233518529-233518543	0.0370251
UTR3	1:233520626-233520643	0.00612894
UTR3	1:233464292-233464309	0.00500175
UTR3	1:233514828-233514845	0.0106438
ENST00000374274	ENSG00000147164 (SNX12)	hsa-miR-103a-3p	0.89
UTR3	X:70280513-70280538	0.0306909
UTR3	X:70279808-70279833	0.00223473
UTR3	X:70279376-70279399	0.00383355
UTR3	X:70279297-70279316	0.00812675
ENST00000528516	ENSG00000168056 (LTBP3)	hsa-miR-103a-3p	0.89
UTR3	11:65321255-65321280	0.00244693
UTR3	11:65321198-65321215	0.00220577
UTR3	11:65320954-65320980	0.00477895
UTR3	11:65319776-65319793	0.00881763
UTR3	11:65319774-65319787	0.00246809
UTR3	11:65308660-65308682	0.00345869
UTR3	11:65308657-65308682	0.00251989
UTR3	11:65307248-65307272	0.0109267
UTR3	11:65307246-65307272	0.00310579
UTR3	11:65306663-65306689	0.00415813
ENST00000561491	ENSG00000125148 (MT2A)	hsa-miR-103a-3p	0.89
UTR3	16:56643164-56643180	0.00904311
UTR3	16:56643164-56643183	0.0136246
UTR3	16:56643164-56643191	0.00979173
UTR3	16:56643238-56643258	0.00827906
UTR3	16:56643238-56643260	0.00417337
ENST00000266674	ENSG00000139292 (LGR5)	hsa-miR-103a-3p	0.889
UTR3	12:71978691-71978705	0.0422626
UTR3	12:71918252;71928895-71918257;71928902	0.0205268
ENST00000539084	ENSG00000010292 (NCAPD2)	hsa-miR-103a-3p	0.889
UTR3	12:6623645-6623659	0.0164795
UTR3	12:6626023-6626045	0.00234664
UTR3	12:6626613-6626628	0.00277421
UTR3	12:6626976-6626986	0.00553074
UTR3	12:6632050-6632077	0.00837002
UTR3	12:6632449-6632469	0.00310878
UTR3	12:6634784-6634801	0.00106718
UTR3	12:6637204-6637225	0.00256087
UTR3	12:6637937-6637958	0.00178299
UTR3	12:6618905-6618927	0.00587891
ENST00000243298	ENSG00000123570 (RAB9B)	hsa-miR-103a-3p	0.888
UTR3	X:103079345-103079360	0.00441575
UTR3	X:103079295-103079313	0.0176208
UTR3	X:103077353-103077371	0.0225873
ENST00000299697	ENSG00000166548 (TK2)	hsa-miR-103a-3p	0.888
UTR3	16:66545827-66545851	0.00681136
UTR3	16:66545825-66545851	0.0054692
UTR3	16:66545603-66545619	0.0064103
UTR3	16:66545198-66545223	0.015544
UTR3	16:66545047-66545066	0.00230898
UTR3	16:66544284-66544307	0.00328027
UTR3	16:66543967-66543984	0.00130739
UTR3	16:66543760-66543782	0.00128255
UTR3	16:66543475-66543502	0.00126769
UTR3	16:66543467-66543486	0.000424544
UTR3	16:66583957-66583977	0.00469094
ENST00000371497	ENSG00000182463 (TSHZ2)	hsa-miR-103a-3p	0.888
UTR3	20:52104357-52104382	0.00548017
UTR3	20:52111526-52111543	0.03903
ENST00000371586	ENSG00000154222 (CC2D1B)	hsa-miR-103a-3p	0.888
UTR3	1:52818794-52818819	0.0255798
UTR3	1:52818368-52818381	0.00622853
UTR3	1:52818366-52818381	0.00267905
UTR3	1:52818053-52818079	0.00233243
UTR3	1:52816899-52816922	0.00749638
UTR3	1:52828378-52828398	0.00240013
ENST00000388901	ENSG00000166200 (COPS2)	hsa-miR-103a-3p	0.888
UTR3	15:49419986-49420009	0.0209742
UTR3	15:49419984-49420009	0.0113463
UTR3	15:49419692-49419719	0.0121547
ENST00000404938	ENSG00000004846 (ABCB5)	hsa-miR-103a-3p	0.888
UTR3	7:20796571-20796591	0.0445807
ENST00000255448	ENSG00000133083 (DCLK1)	hsa-miR-103a-3p	0.887
UTR3	13:36348464-36348481	0.0167689
UTR3	13:36347940-36347961	0.0210686
UTR3	13:36347925-36347939	0.00200732
UTR3	13:36347922-36347939	0.00281628
UTR3	13:36346988-36347007	0.00172051
ENST00000394518	ENSG00000170776 (AKAP13)	hsa-miR-103a-3p	0.887
UTR3	15:86289155-86289181	0.00170526
UTR3	15:86291608-86291630	0.00120535
UTR3	15:86291853-86291868	0.0343884
UTR3	15:86292054-86292072	0.00224859
UTR3	15:86292217-86292236	0.00357293
UTR3	15:86292217-86292238	0.00133454
ENST00000405846	ENSG00000132975 (GPR12)	hsa-miR-103a-3p	0.887
UTR3	13:27332500-27332523	0.0422657
UTR3	13:27330885-27330897	0.00212016
ENST00000434009	ENSG00000009413 (REV3L)	hsa-miR-103a-3p	0.887
UTR3	6:111711317-111711334	0.00653613
UTR3	6:111697863-111697889	0.018282
UTR3	6:111696173-111696198	0.00276728
UTR3	6:111696130-111696142	0.00158187
UTR3	6:111688708-111688720	0.00362727
UTR3	6:111678261-111678280	0.011617
ENST00000245865	ENSG00000266173 (STRADA)	hsa-miR-103a-3p	0.886
UTR3	17:61781935-61781963	0.0314245
UTR3	17:61781433-61781449	0.00275035
UTR3	17:61780667-61780691	0.006614
UTR3	17:61780198-61780210	0.00339525
ENST00000577891	ENSG00000158201 (ABHD3)	hsa-miR-103a-3p	0.886
UTR3	18:19239296;19243639-19239304;19243644	0.044139
ENST00000345745	ENSG00000171307 (ZDHHC16)	hsa-miR-103a-3p	0.885
UTR3	10:99217038-99217059	0.0081129
UTR3	10:99217064-99217088	0.0327921
UTR3	10:99211608-99211623	0.01019
UTR3	10:99213395-99213413	0.0150408
ENST00000373233	ENSG00000124177 (CHD6)	hsa-miR-103a-3p	0.885
UTR3	20:40032518-40032533	0.00240116
UTR3	20:40032437-40032455	0.00148075
UTR3	20:40031456-40031477	0.0391261
UTR3	20:40033826-40033840	0.0049675
UTR3	20:40033814-40033840	0.00377974
ENST00000381026	ENSG00000180389 (ATP5EP2)	hsa-miR-103a-3p	0.885
UTR3	13:28519557-28519581	0.044012
ENST00000276609	ENSG00000147606 (SLC26A7)	hsa-miR-103a-3p	0.884
UTR3	8:92410240-92410260	0.0438957
ENST00000561078	ENSG00000090487 (SPG21)	hsa-miR-103a-3p	0.884
UTR3	15:65256065;65257661-65256077;65257673	0.00937908
UTR3	15:65255564-65255576	0.0345781
ENST00000568675	ENSG00000125144 (MT1G)	hsa-miR-103a-3p	0.884
UTR3	16:56700877-56700892	0.00741739
UTR3	16:56700874-56700892	0.0116179
UTR3	16:56700866-56700883	0.00733134
UTR3	16:56700799-56700817	0.0104163
UTR3	16:56700797-56700817	0.00715617
ENST00000407418	ENSG00000183741 (CBX6)	hsa-miR-103a-3p	0.883
UTR3	22:39260977-39260998	0.00255987
UTR3	22:39260735-39260755	0.00175361
UTR3	22:39259440-39259467	0.00465559
UTR3	22:39259141-39259165	0.00109697
UTR3	22:39258896-39258920	0.000909231
UTR3	22:39258040-39258056	0.0015023
UTR3	22:39257550-39257576	0.0312312
ENST00000443708	ENSG00000143416 (SELENBP1)	hsa-miR-103a-3p	0.882
UTR3	1:151339365;151340675-151339380;151340683	0.0108692
UTR3	1:151339311-151339335	0.00207529
UTR3	1:151338256-151338270	0.00365722
UTR3	1:151337162;151337402-151337181;151337405	0.0146639
UTR3	1:151336833-151336853	0.0122826
ENST00000580768	ENSG00000006740 (ARHGAP44)	hsa-miR-103a-3p	0.882
UTR3	17:12847467-12847491	0.0377491
UTR3	17:12852507-12852522	0.00301461
UTR3	17:12893850-12893872	0.00278669
ENST00000262844	ENSG00000101935 (AMMECR1)	hsa-miR-103a-3p	0.879
UTR3	X:109440162-109440187	0.00514008
UTR3	X:109439652-109439676	0.00443481
UTR3	X:109438286-109438302	0.0335908
ENST00000359388	ENSG00000158560 (DYNC1I1)	hsa-miR-103a-3p	0.879
UTR3	7:95727147-95727165	0.00487332
UTR3	7:95727361-95727388	0.012925
UTR3	7:95727391-95727411	0.0127349
UTR3	7:95727472-95727494	0.0126589
ENST00000564812	ENSG00000135740 (SLC9A5)	hsa-miR-103a-3p	0.879
UTR3	16:67289372;67289742-67289374;67289767	0.00303427
UTR3	16:67290479-67290500	0.0201853
UTR3	16:67292242-67292259	0.00214254
UTR3	16:67298987;67299991-67299009;67299995	0.0020813
UTR3	16:67305428-67305451	0.0019541
UTR3	16:67305609-67305628	0.00216746
UTR3	16:67305698-67305717	0.00385998
UTR3	16:67305810-67305826	0.00764395
ENST00000262052	ENSG00000110911 (SLC11A2)	hsa-miR-103a-3p	0.878
UTR3	12:51381873-51381887	0.0191063
UTR3	12:51380882-51380904	0.00729041
UTR3	12:51379930-51379949	0.0166
ENST00000373878	ENSG00000165443 (PHYHIPL)	hsa-miR-103a-3p	0.878
UTR3	10:61005590-61005607	0.0430308
ENST00000394196	ENSG00000173575 (CHD2)	hsa-miR-103a-3p	0.878
UTR3	15:93568030-93568047	0.0117469
UTR3	15:93568030-93568050	0.00574019
UTR3	15:93568324-93568350	0.00277623
UTR3	15:93568392-93568413	0.00750427
UTR3	15:93569010-93569033	0.00195855
UTR3	15:93570744-93570771	0.00432427
UTR3	15:93570963-93570984	0.00628835
UTR3	15:93527681-93527704	0.0112848
UTR3	15:93540264-93540288	0.0100009
ENST00000592191	ENSG00000006125 (AP2B1)	hsa-miR-103a-3p	0.878
UTR3	17:33953742-33953765	0.02837
UTR3	17:34050935-34050951	0.00708376
UTR3	17:34050943-34050954	0.00749316
ENST00000366756	ENSG00000198719 (DLL1)	hsa-miR-103a-3p	0.877
UTR3	6:170591882-170591904	0.0201092
UTR3	6:170591851-170591870	0.0222588
UTR3	6:170592691-170592712	0.0039948
ENST00000366610	ENSG00000168264 (IRF2BP2)	hsa-miR-103a-3p	0.876
UTR3	1:234742593-234742614	0.00850045
UTR3	1:234742258-234742275	0.00671978
UTR3	1:234742146-234742169	0.0259198
UTR3	1:234741788-234741803	0.0015033
ENST00000423058	ENSG00000144285 (SCN1A)	hsa-miR-103a-3p	0.876
UTR3	2:166847179-166847204	0.0172099
UTR3	2:166846588-166846610	0.00854812
UTR3	2:166845926-166845949	0.0169062
ENST00000534405	ENSG00000166311 (SMPD1)	hsa-miR-103a-3p	0.876
UTR3	11:6414572-6414599	0.00581024
UTR3	11:6415889-6415903	0.0132583
UTR3	11:6416047-6416062	0.00323783
UTR3	11:6416129-6416148	0.00280497
UTR3	11:6416160-6416174	0.00845168
UTR3	11:6416160-6416176	0.00329435
UTR3	11:6416176-6416189	0.00581804
ENST00000260641	ENSG00000138071 (ACTR2)	hsa-miR-103a-3p	0.875
UTR3	2:65496096-65496109	0.0134375
UTR3	2:65496167-65496182	0.0227739
UTR3	2:65496277-65496303	0.00265775
UTR3	2:65496332-65496356	0.00364969
ENST00000280326	ENSG00000150753 (CCT5)	hsa-miR-103a-3p	0.875
UTR3	5:10265160-10265182	0.0424792
ENST00000347617	ENSG00000137309 (HMGA1)	hsa-miR-103a-3p	0.874
UTR3	6:34212962-34212976	0.00441593
UTR3	6:34213447-34213468	0.00204099
UTR3	6:34213666-34213686	0.00694898
UTR3	6:34213666-34213689	0.013448
UTR3	6:34213824-34213845	0.0154759
ENST00000369466	ENSG00000116830 (TTF2)	hsa-miR-103a-3p	0.874
UTR3	1:117645551-117645570	0.0012955
UTR3	1:117647614-117647634	0.00162665
UTR3	1:117647666-117647689	0.00199957
UTR3	1:117648664-117648690	0.004625
UTR3	1:117649645-117649662	0.0328148
ENST00000407464	ENSG00000169635 (HIC2)	hsa-miR-103a-3p	0.874
UTR3	22:21803891-21803905	0.00113823
UTR3	22:21804161-21804185	0.00102174
UTR3	22:21805216-21805237	0.0401781
ENST00000340147	ENSG00000185056 (C5orf47)	hsa-miR-103a-3p	0.873
UTR3	5:173431614-173431630	0.0173625
UTR3	5:173432587-173432612	0.00380362
UTR3	5:173432693-173432708	0.0210177
ENST00000340749	ENSG00000173262 (SLC2A14)	hsa-miR-103a-3p	0.873
UTR3	12:7966808-7966830	0.0422683
ENST00000355997	ENSG00000137872 (SEMA6D)	hsa-miR-103a-3p	0.873
UTR3	15:48062751-48062773	0.0195648
UTR3	15:48064795-48064818	0.00968147
UTR3	15:48065625-48065650	0.0129691
ENST00000369797	ENSG00000148843 (PDCD11)	hsa-miR-103a-3p	0.873
UTR3	10:105205392-105205415	0.0368123
UTR3	10:105205846-105205865	0.00387057
UTR3	10:105179369-105179383	0.00873023
UTR3	10:105181196-105181211	0.00329007
ENST00000445215	ENSG00000100227 (POLDIP3)	hsa-miR-103a-3p	0.873
UTR3	22:42981973;42983512-42981974;42983531	0.00444212
UTR3	22:42980256-42980276	0.0376984
ENST00000373479	ENSG00000112130 (RNF8)	hsa-miR-103a-3p	0.872
UTR3	6:37358604-37358624	0.00557446
UTR3	6:37358697-37358713	0.00487774
UTR3	6:37360519-37360536	0.0114632
UTR3	6:37360797-37360811	0.00125806
UTR3	6:37362338-37362358	0.00541832
UTR3	6:37362338-37362361	0.0134918
ENST00000602307	ENSG00000076201 (PTPN23)	hsa-miR-103a-3p	0.872
UTR3	3:47450315-47450341	0.00242176
UTR3	3:47450573;47450653-47450577;47450670	0.00501536
UTR3	3:47451448-47451468	0.000936462
UTR3	3:47451448-47451470	0.000255329
UTR3	3:47452687-47452712	0.00122715
UTR3	3:47452918-47452937	0.00299752
UTR3	3:47452978-47452997	0.000969259
UTR3	3:47453077-47453101	0.000639634
UTR3	3:47453597-47453615	0.00174562
UTR3	3:47453879-47453903	0.0157566
UTR3	3:47454763-47454787	0.0100467
ENST00000324333	ENSG00000107249 (GLIS3)	hsa-miR-103a-3p	0.871
UTR3	9:3827836-3827846	0.00305348
UTR3	9:3827330-3827352	0.00164963
UTR3	9:3826024-3826050	0.00135032
UTR3	9:3824290-3824313	0.0351505
UTR3	9:3898743-3898758	0.00617411
ENST00000328965	ENSG00000184232 (OAF)	hsa-miR-103a-3p	0.871
UTR3	11:120100679-120100694	0.0418574
ENST00000396360	ENSG00000158296 (SLC13A3)	hsa-miR-103a-3p	0.871
UTR3	20:45188597-45188625	0.015832
[truncated: 4,583 more rows]

## Sheet: hsa-miR-106b-5p
Transcript Id	Gene Id(name)	Mirna Name	miTG score
ENST00000263708	ENSG00000088179 (PTPN4)	hsa-miR-106b-5p	1
UTR3	2:120734776-120734794	0.192081
UTR3	2:120735750-120735767	0.00191663
UTR3	2:120738715-120738740	0.00143631
UTR3	2:120741135-120741155	0.129193
ENST00000371752	ENSG00000124201 (ZNFX1)	hsa-miR-106b-5p	1
UTR3	20:47863663-47863681	0.00864261
UTR3	20:47863369-47863396	0.00990219
UTR3	20:47863313-47863334	0.138412
UTR3	20:47862818-47862834	0.00875726
UTR3	20:47862473-47862491	0.148615
UTR3	20:47887407-47887422	0.00568966
ENST00000427716	ENSG00000139132 (FGD4)	hsa-miR-106b-5p	1
UTR3	12:32793541-32793556	0.109688
UTR3	12:32794523-32794546	0.00222236
UTR3	12:32794878-32794889	0.00303535
UTR3	12:32795001-32795014	0.00101643
UTR3	12:32795454-32795471	0.00137298
UTR3	12:32795649-32795676	0.00210979
UTR3	12:32796002-32796021	0.00128267
UTR3	12:32796404-32796416	0.00224138
UTR3	12:32798038-32798055	0.00293399
UTR3	12:32798464-32798485	0.00680467
UTR3	12:32798907-32798928	0.167872
ENST00000237596	ENSG00000118762 (PKD2)	hsa-miR-106b-5p	1
UTR3	4:88996965-88996985	0.13487
UTR3	4:88996978-88997006	0.00522502
UTR3	4:88997878-88997896	0.00376857
UTR3	4:88998879-88998900	0.116589
ENST00000354833	ENSG00000172058 (SERF1A)	hsa-miR-106b-5p	1
UTR3	5:70213156-70213171	0.095795
UTR3	5:70213632-70213648	0.147059
UTR3	5:70213687-70213708	0.0117038
ENST00000380492	ENSG00000130150 (MOSPD2)	hsa-miR-106b-5p	0.999999
UTR3	X:14939247-14939265	0.00275792
UTR3	X:14940220-14940239	0.238507
ENST00000234453	ENSG00000116095 (PLEKHA3)	hsa-miR-106b-5p	0.999999
UTR3	2:179368705-179368719	0.119611
UTR3	2:179369018-179369037	0.0131976
UTR3	2:179369697-179369716	0.0516703
UTR3	2:179370857-179370881	0.00156442
UTR3	2:179371932-179371945	0.00135921
UTR3	2:179374983-179375006	0.00213865
UTR3	2:179377142-179377160	0.00176108
UTR3	2:179377753-179377765	0.00520192
UTR3	2:179379226-179379249	0.00232305
UTR3	2:179379466-179379483	0.0013027
UTR3	2:179380168-179380174	0.00714271
UTR3	2:179380527-179380550	0.00448557
UTR3	2:179380967-179380987	0.0286603
ENST00000371627	ENSG00000107854 (TNKS2)	hsa-miR-106b-5p	0.999998
UTR3	10:93622949-93622967	0.220918
UTR3	10:93624850-93624871	0.00627188
ENST00000469044	ENSG00000114098 (ARMC8)	hsa-miR-106b-5p	0.999996
UTR3	3:138015205-138015228	0.00703564
UTR3	3:138016774-138016799	0.00564908
UTR3	3:138017109-138017136	0.201323
ENST00000409003	ENSG00000177570 (SAMD12)	hsa-miR-106b-5p	0.999995
UTR3	8:119209420-119209444	0.176444
UTR3	8:119209209-119209237	0.00306417
UTR3	8:119206248-119206266	0.00880906
UTR3	8:119206031-119206044	0.00572234
UTR3	8:119202745-119202758	0.00336321
UTR3	8:119202085-119202111	0.0135932
ENST00000261918	ENSG00000138623 (SEMA7A)	hsa-miR-106b-5p	0.999995
UTR3	15:74701669-74701693	0.2092
ENST00000418930	ENSG00000133740 (E2F5)	hsa-miR-106b-5p	0.999994
UTR3	8:86126591-86126612	0.198316
UTR3	8:86126629-86126650	0.0102951
ENST00000222573	ENSG00000105855 (ITGB8)	hsa-miR-106b-5p	0.999993
UTR3	7:20449841-20449858	0.144777
UTR3	7:20449910-20449926	0.0204918
UTR3	7:20450375-20450387	0.014524
UTR3	7:20451818-20451836	0.00623445
UTR3	7:20452188-20452203	0.0012681
UTR3	7:20452575-20452596	0.00240686
UTR3	7:20453650-20453676	0.00173026
UTR3	7:20453949-20453976	0.00210612
UTR3	7:20454092-20454108	0.00258992
UTR3	7:20454296-20454310	0.0078425
ENST00000359396	ENSG00000165125 (TRPV6)	hsa-miR-106b-5p	0.999991
UTR3	7:142569168-142569187	0.201196
ENST00000275169	ENSG00000146360 (GPR6)	hsa-miR-106b-5p	0.99999
UTR3	6:110301567-110301582	0.0291705
UTR3	6:110301741-110301761	0.183442
UTR3	6:110300680-110300703	0.0132131
UTR3	6:110301160-110301178	0.00436212
ENST00000409947	ENSG00000169967 (MAP3K2)	hsa-miR-106b-5p	0.999989
UTR3	2:128065084-128065101	0.0308812
UTR3	2:128064883-128064891	0.106949
UTR3	2:128064685-128064711	0.00324832
UTR3	2:128063646-128063664	0.00446112
UTR3	2:128062591-128062616	0.00229825
UTR3	2:128061807-128061829	0.0114776
UTR3	2:128060870-128060878	0.00157102
UTR3	2:128059153-128059176	0.0186329
UTR3	2:128058596-128058611	0.0177147
ENST00000428826	ENSG00000108799 (EZH1)	hsa-miR-106b-5p	0.999989
UTR3	17:40853321-40853339	0.0588872
UTR3	17:40852451-40852474	0.00504917
UTR3	17:40852336-40852362	0.133187
ENST00000234310	ENSG00000221823 (PPP3R1)	hsa-miR-106b-5p	0.999986
UTR3	2:68408065-68408081	0.0120187
UTR3	2:68407895-68407911	0.175629
UTR3	2:68407472-68407498	0.00588272
ENST00000321662	ENSG00000180998 (GPR137C)	hsa-miR-106b-5p	0.999986
UTR3	14:53102103-53102118	0.0385713
UTR3	14:53103079-53103096	0.00552099
UTR3	14:53103982-53103998	0.149097
ENST00000380486	ENSG00000157617 (C2CD2)	hsa-miR-106b-5p	0.99998
UTR3	21:43308569-43308590	0.00484834
UTR3	21:43307929-43307953	0.00243513
UTR3	21:43307511-43307529	0.00506423
UTR3	21:43307459-43307475	0.000792011
UTR3	21:43307292-43307311	0.00455737
UTR3	21:43306034-43306062	0.0790956
UTR3	21:43305339-43305361	0.0903613
ENST00000264313	ENSG00000109171 (SLAIN2)	hsa-miR-106b-5p	0.999975
UTR3	4:48424246-48424264	0.156945
UTR3	4:48424304-48424324	0.00538435
UTR3	4:48424848-48424870	0.00484983
UTR3	4:48425182-48425206	0.0117132
UTR3	4:48425772-48425789	0.0013866
UTR3	4:48426763-48426780	0.00360648
ENST00000393313	ENSG00000048405 (ZNF800)	hsa-miR-106b-5p	0.999971
UTR3	7:127011662-127011683	0.0474798
UTR3	7:127011136-127011149	0.113467
UTR3	7:127010904-127010922	0.0129857
UTR3	7:127010203-127010227	0.00763193
ENST00000311191	ENSG00000136141 (LRCH1)	hsa-miR-106b-5p	0.999969
UTR3	13:47324954-47324969	0.00431971
UTR3	13:47325341-47325366	0.0281768
UTR3	13:47325493-47325518	0.0030257
UTR3	13:47326372-47326396	0.00992519
UTR3	13:47326629-47326644	0.135166
ENST00000525748	ENSG00000165970 (SLC6A5)	hsa-miR-106b-5p	0.999969
UTR3	11:20677680-20677708	0.00213448
UTR3	11:20678217-20678229	0.00184996
UTR3	11:20679587-20679611	0.0358547
UTR3	11:20680397-20680421	0.140557
ENST00000380750	ENSG00000205572 (SERF1B)	hsa-miR-106b-5p	0.999967
UTR3	5:69337739-69337754	0.072538
UTR3	5:69338215-69338231	0.0982357
UTR3	5:69338270-69338291	0.00846481
ENST00000378628	ENSG00000130962 (PRRG1)	hsa-miR-106b-5p	0.999966
UTR3	X:37312925-37312940	0.160985
UTR3	X:37315384-37315395	0.00238797
UTR3	X:37316184-37316209	0.0155194
ENST00000222574	ENSG00000105856 (HBP1)	hsa-miR-106b-5p	0.999963
UTR3	7:106842714-106842737	0.177318
ENST00000288943	ENSG00000158050 (DUSP2)	hsa-miR-106b-5p	0.999957
UTR3	2:96808965-96808983	0.175138
ENST00000258098	ENSG00000135631 (RAB11FIP5)	hsa-miR-106b-5p	0.999953
UTR3	2:73302286-73302307	0.0062986
UTR3	2:73301256-73301270	0.0124569
UTR3	2:73300537-73300558	0.154949
ENST00000397745	ENSG00000197646 (PDCD1LG2)	hsa-miR-106b-5p	0.999948
UTR3	9:5570038-5570062	0.0215058
UTR3	9:5570072-5570092	0.0827679
UTR3	9:5570188-5570203	0.0625368
UTR3	9:5570817-5570838	0.00505743
ENST00000374736	ENSG00000165029 (ABCA1)	hsa-miR-106b-5p	0.999947
UTR3	9:107546288-107546304	0.00553604
UTR3	9:107546046-107546071	0.00433675
UTR3	9:107544706-107544729	0.00226199
UTR3	9:107543726-107543749	0.0089504
UTR3	9:107543510-107543527	0.139115
UTR3	9:107543368-107543387	0.0113579
ENST00000281043	ENSG00000134323 (MYCN)	hsa-miR-106b-5p	0.999941
UTR3	2:16086802-16086817	0.00604167
UTR3	2:16086883-16086902	0.00864569
UTR3	2:16086896-16086909	0.0116271
UTR3	2:16087066-16087085	0.143468
ENST00000306833	ENSG00000170456 (DENND5B)	hsa-miR-106b-5p	0.999931
UTR3	12:31539963-31539983	0.00211761
UTR3	12:31538869-31538894	0.00253015
UTR3	12:31537973-31537991	0.00115315
UTR3	12:31537649-31537677	0.00234273
UTR3	12:31536042-31536053	0.00211717
UTR3	12:31535904-31535918	0.00301228
UTR3	12:31535264-31535286	0.172237
UTR3	12:31633020-31633045	0.00320934
UTR3	12:31600482-31600501	0.0247183
ENST00000515800	ENSG00000145715 (RASA1)	hsa-miR-106b-5p	0.999916
UTR3	5:86665649-86665664	0.17761
UTR3	5:86686774-86686801	0.00272193
UTR3	5:86645073-86645094	0.0258859
ENST00000158771	ENSG00000072849 (DERL2)	hsa-miR-106b-5p	0.999914
UTR3	17:5377912-5377932	0.00398134
UTR3	17:5377875-5377897	0.155251
UTR3	17:5374917-5374943	0.00453204
ENST00000375533	ENSG00000095739 (BAMBI)	hsa-miR-106b-5p	0.999905
UTR3	10:28971386-28971403	0.162087
ENST00000296137	ENSG00000163820 (FYCO1)	hsa-miR-106b-5p	0.999897
UTR3	3:45962359-45962373	0.00165581
UTR3	3:45962282-45962305	0.00297138
UTR3	3:45959890-45959911	0.0209218
UTR3	3:45959877-45959897	0.0018076
UTR3	3:45959792-45959811	0.0456058
UTR3	3:45959631-45959648	0.0836031
UTR3	3:45959439-45959466	0.00420771
ENST00000281821	ENSG00000116106 (EPHA4)	hsa-miR-106b-5p	0.999896
UTR3	2:222290690-222290706	0.115262
UTR3	2:222290672-222290698	0.0343391
UTR3	2:222290030-222290048	0.00236468
UTR3	2:222282876-222282895	0.00868651
ENST00000340700	ENSG00000100433 (KCNK10)	hsa-miR-106b-5p	0.999882
UTR3	14:88649616-88649635	0.0364667
UTR3	14:88649184-88649201	0.122127
ENST00000519565	ENSG00000146373 (RNF217)	hsa-miR-106b-5p	0.999872
UTR3	6:125366511-125366531	0.0969969
UTR3	6:125404283-125404309	0.00420114
UTR3	6:125406689-125406715	0.00241081
UTR3	6:125406778-125406805	0.00132597
UTR3	6:125406898-125406918	0.00106246
UTR3	6:125407095-125407117	0.0016676
UTR3	6:125407591-125407618	0.00144945
UTR3	6:125408330-125408351	0.00177645
UTR3	6:125408402-125408419	0.000622021
UTR3	6:125408636-125408650	0.0367396
UTR3	6:125410260-125410274	0.000981936
UTR3	6:125412209-125412214	0.00196837
UTR3	6:125412484-125412495	0.00321068
UTR3	6:125412807-125412831	0.00280045
ENST00000467460	ENSG00000114757 (PEX5L)	hsa-miR-106b-5p	0.999869
UTR3	3:179518978-179519002	0.130864
UTR3	3:179518629-179518646	0.00124695
UTR3	3:179518461-179518486	0.00185454
UTR3	3:179516965-179516986	0.00440105
UTR3	3:179516594-179516606	0.00203441
UTR3	3:179515977-179515994	0.00232851
UTR3	3:179515825-179515843	0.000952849
UTR3	3:179515599-179515619	0.00157032
UTR3	3:179515061-179515072	0.00220511
UTR3	3:179514980-179515001	0.00110499
UTR3	3:179514868-179514892	0.0012353
UTR3	3:179512843-179512871	0.00698593
ENST00000367419	ENSG00000055211 (GINM1)	hsa-miR-106b-5p	0.999861
UTR3	6:149912642-149912660	0.155883
ENST00000309042	ENSG00000084093 (REST)	hsa-miR-106b-5p	0.999857
UTR3	4:57798634-57798652	0.0171188
UTR3	4:57798726-57798751	0.103046
UTR3	4:57799015-57799039	0.0217364
UTR3	4:57799805-57799825	0.00512093
UTR3	4:57799991-57800014	0.00842357
ENST00000360647	ENSG00000163848 (ZNF148)	hsa-miR-106b-5p	0.999841
UTR3	3:124951149-124951161	0.122769
UTR3	3:124950765-124950780	0.00530896
UTR3	3:124950541-124950569	0.00396922
UTR3	3:124950289-124950308	0.00396992
UTR3	3:124949764-124949777	0.00207963
UTR3	3:124948653-124948671	0.00110974
UTR3	3:124948034-124948047	0.00172726
UTR3	3:124947354-124947368	0.00279091
UTR3	3:124947159-124947183	0.00239293
UTR3	3:124946616-124946641	0.00470839
UTR3	3:124945299-124945316	0.00285555
ENST00000307407	ENSG00000169429 (IL8)	hsa-miR-106b-5p	0.999829
UTR3	4:74608506-74608516	0.00370268
UTR3	4:74608758-74608781	0.139107
UTR3	4:74609317-74609330	0.00966108
ENST00000371933	ENSG00000159658 (EFCAB14)	hsa-miR-106b-5p	0.999822
UTR3	1:47143743-47143768	0.144479
UTR3	1:47142404-47142424	0.00227184
UTR3	1:47142368-47142384	0.0050803
ENST00000341418	ENSG00000188779 (SKOR1)	hsa-miR-106b-5p	0.999815
UTR3	15:68126640-68126666	0.0148999
UTR3	15:68126775-68126793	0.136312
ENST00000240093	ENSG00000104290 (FZD3)	hsa-miR-106b-5p	0.999811
UTR3	8:28422004-28422032	0.00154708
UTR3	8:28425538-28425560	0.00228514
UTR3	8:28426397-28426413	0.00154218
UTR3	8:28426585-28426608	0.00241588
UTR3	8:28427749-28427767	0.0031606
UTR3	8:28427884-28427902	0.000711599
UTR3	8:28428697-28428717	0.0018466
UTR3	8:28429388-28429414	0.00129175
UTR3	8:28429806-28429825	0.0013054
UTR3	8:28431335-28431363	0.00383848
UTR3	8:28431661-28431688	0.130866
ENST00000582266	ENSG00000173065 (FAM222B)	hsa-miR-106b-5p	0.999808
UTR3	17:27086545-27086569	0.150559
ENST00000399161	ENSG00000186487 (MYT1L)	hsa-miR-106b-5p	0.999789
UTR3	2:1794877-1794895	0.0486432
UTR3	2:1794621-1794639	0.00829259
UTR3	2:1794273-1794286	0.0254775
UTR3	2:1794175-1794190	0.00201232
UTR3	2:1793708-1793729	0.0462761
UTR3	2:1793035-1793058	0.0183009
ENST00000270162	ENSG00000142178 (SIK1)	hsa-miR-106b-5p	0.999766
UTR3	21:44836421-44836435	0.00269024
UTR3	21:44834709-44834726	0.144681
ENST00000552695	ENSG00000198855 (FICD)	hsa-miR-106b-5p	0.999765
UTR3	12:108913718-108913732	0.0031644
UTR3	12:108913838-108913851	0.00192329
UTR3	12:108914556-108914576	0.0122491
UTR3	12:108914903-108914922	0.129904
ENST00000308234	ENSG00000174136 (RGMB)	hsa-miR-106b-5p	0.99973
UTR3	5:98129711-98129729	0.135524
UTR3	5:98132132-98132154	0.00949776
ENST00000304834	ENSG00000189159 (HN1)	hsa-miR-106b-5p	0.999722
UTR3	17:73132083-73132110	0.131715
UTR3	17:73131878-73131903	0.0127845
ENST00000249344	ENSG00000128578 (STRIP2)	hsa-miR-106b-5p	0.999721
UTR3	7:129127226-129127241	0.0072768
UTR3	7:129128186-129128211	0.137212
ENST00000474524	ENSG00000144893 (MED12L)	hsa-miR-106b-5p	0.999718
UTR3	3:151151119-151151142	0.104078
UTR3	3:151152597-151152621	0.0386423
UTR3	3:151152791-151152805	0.00151685
UTR3	3:151154443-151154466	0.00350761
UTR3	3:150883705-150883726	0.00763568
ENST00000436008	ENSG00000137266 (SLC22A23)	hsa-miR-106b-5p	0.999716
UTR3	6:3273023-3273043	0.138868
UTR3	6:3271909-3271929	0.00173604
UTR3	6:3270925-3270939	0.00136939
UTR3	6:3270308-3270327	0.00222493
ENST00000423057	ENSG00000128512 (DOCK4)	hsa-miR-106b-5p	0.999713
UTR3	7:111368243-111368258	0.11495
UTR3	7:111368050-111368073	0.00632687
UTR3	7:111367305-111367322	0.00271828
UTR3	7:111366968-111366988	0.00611322
UTR3	7:111366766-111366791	0.00712597
UTR3	7:111366706-111366723	0.00674647
ENST00000216807	ENSG00000100916 (BRMS1L)	hsa-miR-106b-5p	0.999668
UTR3	14:36340243-36340265	0.0275406
UTR3	14:36340622-36340637	0.014088
UTR3	14:36340798-36340818	0.099982
ENST00000392533	ENSG00000135090 (TAOK3)	hsa-miR-106b-5p	0.999633
UTR3	12:118587770-118587787	0.0103746
UTR3	12:118587698-118587712	0.129588
ENST00000359013	ENSG00000163513 (TGFBR2)	hsa-miR-106b-5p	0.999627
UTR3	3:30733354-30733366	0.129336
UTR3	3:30733883-30733900	0.00373051
UTR3	3:30734273-30734298	0.00663698
ENST00000439458	ENSG00000144406 (UNC80)	hsa-miR-106b-5p	0.99962
UTR3	2:210860413-210860427	0.138563
UTR3	2:210861811-210861835	0.00152902
UTR3	2:210863475-210863481	0.00371376
UTR3	2:210863587-210863607	0.00395349
UTR3	2:210823865-210823874	0.0186102
ENST00000290271	ENSG00000159167 (STC1)	hsa-miR-106b-5p	0.999591
UTR3	8:23701886-23701912	0.00488855
UTR3	8:23701471-23701493	0.0074563
UTR3	8:23699733-23699753	0.125882
ENST00000298198	ENSG00000165434 (PGM2L1)	hsa-miR-106b-5p	0.999586
UTR3	11:74046467-74046486	0.00218307
UTR3	11:74046424-74046442	0.00162717
UTR3	11:74046164-74046189	0.00144168
UTR3	11:74046073-74046093	0.00124401
UTR3	11:74043705-74043723	0.00427135
UTR3	11:74043608-74043624	0.000867934
UTR3	11:74042566-74042587	0.00569938
UTR3	11:74041975-74041986	0.00300787
UTR3	11:74041435-74041458	0.117667
ENST00000267116	ENSG00000139645 (ANKRD52)	hsa-miR-106b-5p	0.999585
UTR3	12:56636842-56636864	0.0803422
UTR3	12:56636166-56636193	0.0404504
UTR3	12:56634213-56634239	0.0171832
ENST00000367084	ENSG00000180667 (YOD1)	hsa-miR-106b-5p	0.999571
UTR3	1:207221220-207221238	0.0165618
UTR3	1:207220829-207220855	0.00201529
UTR3	1:207220758-207220780	0.00625978
UTR3	1:207220142-207220152	0.00810757
UTR3	1:207219487-207219511	0.00161117
UTR3	1:207218863-207218881	0.0944038
UTR3	1:207217798-207217812	0.00393049
UTR3	1:207217252-207217268	0.00454637
ENST00000443197	ENSG00000122786 (CALD1)	hsa-miR-106b-5p	0.999525
UTR3	7:134653492-134653513	0.132439
UTR3	7:134653535-134653560	0.00334006
ENST00000574453	ENSG00000141503 (MINK1)	hsa-miR-106b-5p	0.999517
UTR3	17:4788806-4788832	0.0102621
UTR3	17:4801060-4801083	0.125216
ENST00000269033	ENSG00000141298 (SSH2)	hsa-miR-106b-5p	0.999506
UTR3	17:27957779-27957805	0.127732
UTR3	17:27956734-27956748	0.00495931
UTR3	17:27954274-27954289	0.00244864
ENST00000310455	ENSG00000173281 (PPP1R3B)	hsa-miR-106b-5p	0.999497
UTR3	8:8997505-8997529	0.00219555
UTR3	8:8997403-8997421	0.00241607
UTR3	8:8997318-8997339	0.00255575
UTR3	8:8996922-8996940	0.00453761
UTR3	8:8996687-8996708	0.002532
UTR3	8:8993855-8993882	0.120603
ENST00000371741	ENSG00000158445 (KCNB1)	hsa-miR-106b-5p	0.999493
UTR3	20:47989230-47989245	0.00868294
UTR3	20:47988472-47988480	0.0729465
UTR3	20:47988420-47988442	0.0486349
UTR3	20:47987248-47987266	0.00134886
UTR3	20:47986715-47986734	0.00309408
ENST00000228434	ENSG00000110848 (CD69)	hsa-miR-106b-5p	0.999492
UTR3	12:9905791-9905812	0.13466
ENST00000373886	ENSG00000122870 (BICC1)	hsa-miR-106b-5p	0.999419
UTR3	10:60589125-60589142	0.0988074
UTR3	10:60589664-60589687	0.0157974
UTR3	10:60590289-60590302	0.00236906
UTR3	10:60590353-60590379	0.0105172
UTR3	10:60590872-60590896	0.00497749
ENST00000419037	ENSG00000146826 (C7orf43)	hsa-miR-106b-5p	0.999415
UTR3	7:99752136-99752157	0.132372
ENST00000267622	ENSG00000100815 (TRIP11)	hsa-miR-106b-5p	0.999368
UTR3	14:92435983-92435997	0.127109
UTR3	14:92434755-92434779	0.00177706
UTR3	14:92434288-92434307	0.00221702
ENST00000446142	ENSG00000105854 (PON2)	hsa-miR-106b-5p	0.99936
UTR3	7:95041635-95041656	0.0429538
UTR3	7:95034672-95034689	0.0879279
ENST00000412145	ENSG00000070159 (PTPN3)	hsa-miR-106b-5p	0.99932
UTR3	9:112141701-112141719	0.12725
UTR3	9:112138899-112138924	0.00569697
UTR3	9:112200452-112200472	0.00826372
ENST00000369615	ENSG00000081026 (MAGI3)	hsa-miR-106b-5p	0.999303
UTR3	1:114225690-114225712	0.122438
UTR3	1:114226944-114226963	0.00247736
UTR3	1:114227172-114227190	0.00669003
UTR3	1:114227210-114227220	0.000917725
UTR3	1:114184620-114184642	0.00826688
ENST00000430479	ENSG00000006468 (ETV1)	hsa-miR-106b-5p	0.999301
UTR3	7:13935314-13935337	0.120516
UTR3	7:13934606-13934625	0.00260771
UTR3	7:13932959-13932977	0.00227361
UTR3	7:13931217-13931232	0.00405273
ENST00000398868	ENSG00000184743 (ATL3)	hsa-miR-106b-5p	0.99925
UTR3	11:63396522-63396539	0.1052
UTR3	11:63396348-63396369	0.00369184
UTR3	11:63395018-63395035	0.00141958
UTR3	11:63394932-63394946	0.001814
UTR3	11:63394826-63394841	0.00279428
UTR3	11:63394551-63394566	0.00429345
UTR3	11:63392912-63392922	0.00249899
UTR3	11:63392432-63392455	0.00443069
UTR3	11:63392327-63392355	0.0021475
ENST00000393704	ENSG00000198948 (MFAP3L)	hsa-miR-106b-5p	0.999226
UTR3	4:170912399-170912415	0.0145536
UTR3	4:170911778-170911799	0.09853
UTR3	4:170911496-170911509	0.00259404
UTR3	4:170911135-170911158	0.00191274
UTR3	4:170910581-170910598	0.00169603
UTR3	4:170907874-170907899	0.00849093
ENST00000554387	ENSG00000182175 (RGMA)	hsa-miR-106b-5p	0.999223
UTR3	15:93586795-93586814	0.127723
ENST00000552491	ENSG00000050405 (LIMA1)	hsa-miR-106b-5p	0.999199
UTR3	12:50570644-50570666	0.00473049
UTR3	12:50570424-50570438	0.105544
UTR3	12:50570284-50570302	0.00376985
UTR3	12:50570220-50570246	0.0131738
ENST00000303635	ENSG00000171735 (CAMTA1)	hsa-miR-106b-5p	0.999198
UTR3	1:7826742-7826756	0.0304305
UTR3	1:7827337-7827352	0.112832
UTR3	1:7827806-7827833	0.00389384
UTR3	1:7807838;7811259-7807841;7811269	0.0447314
ENST00000407775	ENSG00000169946 (ZFPM2)	hsa-miR-106b-5p	0.999161
UTR3	8:106815999-106816023	0.00908004
UTR3	8:106816272-106816293	0.110108
UTR3	8:106816467-106816490	0.00726869
ENST00000285046	ENSG00000154783 (FGD5)	hsa-miR-106b-5p	0.999154
UTR3	3:14975122-14975140	0.121616
UTR3	3:14975293-14975315	0.00471621
ENST00000369317	ENSG00000117289 (TXNIP)	hsa-miR-106b-5p	0.999151
UTR3	1:145441268-145441287	0.00529231
UTR3	1:145441831-145441854	0.00389962
UTR3	1:145442003-145442021	0.0704753
UTR3	1:145442391-145442418	0.0466051
ENST00000217130	ENSG00000196700 (ZNF512B)	hsa-miR-106b-5p	0.999142
UTR3	20:62590196-62590211	0.00290955
UTR3	20:62589496-62589504	0.0033013
UTR3	20:62589141-62589169	0.00482172
UTR3	20:62588934-62588951	0.0675585
UTR3	20:62588553-62588574	0.0474949
ENST00000381854	ENSG00000106993 (CDC37L1)	hsa-miR-106b-5p	0.999138
UTR3	9:4706169-4706187	0.0139063
UTR3	9:4706178-4706205	0.108156
UTR3	9:4706761-4706785	0.00395732
ENST00000517608	ENSG00000104343 (UBE2W)	hsa-miR-106b-5p	0.999004
UTR3	8:74706279-74706304	0.0924151
UTR3	8:74706257-74706282	0.0171363
UTR3	8:74705850-74705859	0.00403645
UTR3	8:74704517-74704542	0.0042142
UTR3	8:74702798-74702823	0.00248374
UTR3	8:74699015-74699035	0.00337352
ENST00000359015	ENSG00000197442 (MAP3K5)	hsa-miR-106b-5p	0.99898
UTR3	6:136878791-136878803	0.123268
ENST00000357758	ENSG00000100523 (DDHD1)	hsa-miR-106b-5p	0.99898
UTR3	14:53513343-53513364	0.126954
UTR3	14:53539325-53539339	0.0109357
ENST00000216481	ENSG00000100593 (ISM2)	hsa-miR-106b-5p	0.998968
UTR3	14:77940745-77940773	0.123068
ENST00000330194	ENSG00000183346 (C10orf107)	hsa-miR-106b-5p	0.998817
UTR3	10:63525884-63525896	0.0058282
UTR3	10:63526345-63526363	0.115005
ENST00000475390	ENSG00000121871 (SLITRK3)	hsa-miR-106b-5p	0.998778
UTR3	3:164904737-164904757	0.0316295
UTR3	3:164904666-164904684	0.0886729
ENST00000317811	ENSG00000179431 (FJX1)	hsa-miR-106b-5p	0.998702
UTR3	11:35642260-35642276	0.119316
ENST00000300176	ENSG00000106351 (AGFG2)	hsa-miR-106b-5p	0.998687
UTR3	7:100163074-100163093	0.00174535
UTR3	7:100163188-100163206	0.11739
ENST00000366968	ENSG00000143494 (VASH2)	hsa-miR-106b-5p	0.998668
UTR3	1:213161955-213161980	0.0584083
UTR3	1:213163068-213163076	0.0131887
UTR3	1:213164472-213164495	0.0286545
UTR3	1:213164526-213164550	0.00743745
UTR3	1:213164892-213164904	0.0112048
ENST00000334047	ENSG00000117525 (F3)	hsa-miR-106b-5p	0.998607
UTR3	1:94995829-94995847	0.00735905
UTR3	1:94995112-94995130	0.109405
UTR3	1:94994896-94994902	0.0103883
UTR3	1:94998674-94998691	0.0265118
ENST00000382292	ENSG00000151835 (SACS)	hsa-miR-106b-5p	0.998588
UTR3	13:23904006-23904022	0.101293
UTR3	13:23903665-23903682	0.0284648
UTR3	13:23903346-23903369	0.00592231
UTR3	13:23903220-23903243	0.00463843
UTR3	13:23903135-23903160	0.00375492
UTR3	13:23914330-23914350	0.0205367
UTR3	13:23910249-23910268	0.00994491
UTR3	13:23909147-23909163	0.0105159
UTR3	13:23909070-23909097	0.01429
UTR3	13:23907853-23907869	0.00555552
ENST00000574110	ENSG00000105176 (URI1)	hsa-miR-106b-5p	0.998565
UTR3	19:30502012-30502033	0.0197465
UTR3	19:30506133-30506158	0.00494606
UTR3	19:30506224-30506241	0.0104255
UTR3	19:30506403-30506420	0.0767775
UTR3	19:30506586-30506597	0.00577963
ENST00000261441	ENSG00000081019 (RSBN1)	hsa-miR-106b-5p	0.99848
UTR3	1:114308019-114308030	0.0375621
UTR3	1:114305442-114305458	0.00218981
UTR3	1:114304873-114304898	0.0769807
ENST00000348354	ENSG00000154640 (BTG3)	hsa-miR-106b-5p	0.998464
UTR3	21:18966237-18966259	0.104959
UTR3	21:18966079-18966104	0.0116115
ENST00000307360	ENSG00000250120 (PCDHA10)	hsa-miR-106b-5p	0.99845
UTR3	5:140390289-140390306	0.0158928
UTR3	5:140390702-140390718	0.0138758
UTR3	5:140391007-140391033	0.00741636
UTR3	5:140391769-140391787	0.0792307
ENST00000522353	ENSG00000255408 (PCDHA3)	hsa-miR-106b-5p	0.998428
UTR3	5:140390289-140390306	0.0158773
UTR3	5:140390702-140390718	0.0139732
UTR3	5:140391007-140391033	0.00733929
UTR3	5:140391769-140391787	0.0789981
ENST00000398640	ENSG00000249158 (PCDHA11)	hsa-miR-106b-5p	0.998423
UTR3	5:140390289-140390306	0.0159303
UTR3	5:140390702-140390718	0.0137983
UTR3	5:140391007-140391033	0.00741636
UTR3	5:140391769-140391787	0.078988
ENST00000215781	ENSG00000099985 (OSM)	hsa-miR-106b-5p	0.998413
UTR3	22:30659740-30659763	0.101685
UTR3	22:30659378-30659397	0.00789009
UTR3	22:30659262-30659285	0.0064584
ENST00000525929	ENSG00000204963 (PCDHA7)	hsa-miR-106b-5p	0.998411
UTR3	5:140390289-140390306	0.015917
UTR3	5:140390702-140390718	0.0138525
UTR3	5:140391007-140391033	0.00745989
UTR3	5:140391769-140391787	0.0787863
ENST00000345514	ENSG00000127152 (BCL11B)	hsa-miR-106b-5p	0.998408
UTR3	14:99639823-99639845	0.0372956
UTR3	14:99639105-99639131	0.0452979
UTR3	14:99638754-99638764	0.00338824
UTR3	14:99635856-99635881	0.0299961
ENST00000529859	ENSG00000204965 (PCDHA5)	hsa-miR-106b-5p	0.998401
UTR3	5:140390289-140390306	0.0159458
UTR3	5:140390702-140390718	0.0138215
UTR3	5:140391007-140391033	0.00741223
UTR3	5:140391769-140391787	0.0787259
ENST00000504120	ENSG00000204970 (PCDHA1)	hsa-miR-106b-5p	0.998393
UTR3	5:140390289-140390306	0.0159016
UTR3	5:140390702-140390718	0.013727
UTR3	5:140391007-140391033	0.00734644
UTR3	5:140391769-140391787	0.0788468
ENST00000530339	ENSG00000204967 (PCDHA4)	hsa-miR-106b-5p	0.998391
UTR3	5:140390289-140390306	0.0158333
UTR3	5:140390702-140390718	0.0136963
UTR3	5:140391007-140391033	0.00738852
UTR3	5:140391769-140391787	0.0788871
ENST00000372004	ENSG00000124151 (NCOA3)	hsa-miR-106b-5p	0.998388
UTR3	20:46282464-46282478	0.0040227
UTR3	20:46282861-46282882	0.0901183
UTR3	20:46283443-46283464	0.0176508
UTR3	20:46283906-46283923	0.00145325
UTR3	20:46284478-46284500	0.00253533
ENST00000289272	ENSG00000239389 (PCDHA13)	hsa-miR-106b-5p	0.998377
UTR3	5:140390289-140390306	0.0158004
UTR3	5:140390702-140390718	0.0138467
UTR3	5:140391007-140391033	0.0074081
UTR3	5:140391769-140391787	0.0786052
ENST00000398631	ENSG00000251664 (PCDHA12)	hsa-miR-106b-5p	0.998376
UTR3	5:140390289-140390306	0.0158707
UTR3	5:140390702-140390718	0.0137424
UTR3	5:140391007-140391033	0.00741533
UTR3	5:140391769-140391787	0.0786253
ENST00000526136	ENSG00000204969 (PCDHA2)	hsa-miR-106b-5p	0.998375
UTR3	5:140390289-140390306	0.0158267
UTR3	5:140390702-140390718	0.0137617
UTR3	5:140391007-140391033	0.00739058
UTR3	5:140391769-140391787	0.0786655
ENST00000282369	ENSG00000152503 (TRIM36)	hsa-miR-106b-5p	0.998301
UTR3	5:114461938-114461957	0.00418297
UTR3	5:114461889-114461914	0.00223236
UTR3	5:114461455-114461467	0.00921845
UTR3	5:114460690-114460708	0.0992792
ENST00000326624	ENSG00000177485 (ZBTB33)	hsa-miR-106b-5p	0.998259
UTR3	X:119389650-119389662	0.0870218
UTR3	X:119389938-119389959	0.0110594
UTR3	X:119390472-119390494	0.00270935
UTR3	X:119391873-119391892	0.00385461
UTR3	X:119391876-119391904	0.00373207
UTR3	X:119392154-119392174	0.00613354
ENST00000508784	ENSG00000151612 (ZNF827)	hsa-miR-106b-5p	0.99823
UTR3	4:146680579-146680598	0.00303859
UTR3	4:146680518-146680539	0.0233576
UTR3	4:146679358-146679377	0.0416463
UTR3	4:146679018-146679041	0.057446
UTR3	4:146770598-146770614	0.0340978
ENST00000341893	ENSG00000182504 (CEP97)	hsa-miR-106b-5p	0.998227
UTR3	3:101484618-101484638	0.102761
UTR3	3:101485460-101485469	0.00439648
UTR3	3:101486310-101486336	0.00218474
UTR3	3:101486745-101486761	0.00242767
UTR3	3:101487814-101487838	0.00244288
ENST00000388768	ENSG00000204130 (RUFY2)	hsa-miR-106b-5p	0.99818
UTR3	10:70105160-70105183	0.0876682
UTR3	10:70104144-70104161	0.0229374
UTR3	10:70103624-70103639	0.00479825
UTR3	10:70164498-70164525	0.00586836
ENST00000358220	ENSG00000047056 (WDR37)	hsa-miR-106b-5p	0.998163
UTR3	10:1175998-1176017	0.0962146
UTR3	10:1176226-1176254	0.0159897
UTR3	10:1177111-1177126	0.00143356
ENST00000265742	ENSG00000001629 (ANKIB1)	hsa-miR-106b-5p	0.998156
UTR3	7:92029128-92029149	0.0187577
UTR3	7:92030101-92030124	0.00450392
UTR3	7:92030451-92030467	0.00876409
UTR3	7:92030549-92030569	0.0377423
UTR3	7:92030574-92030600	0.0519801
UTR3	7:92025764-92025789	0.026374
ENST00000531613	ENSG00000204962 (PCDHA8)	hsa-miR-106b-5p	0.998129
UTR3	5:140390289-140390306	0.0158597
UTR3	5:140390702-140390718	0.0139244
UTR3	5:140391007-140391033	0.00741636
UTR3	5:140391769-140391787	0.0790789
UTR3	5:140221769-140221786	0.0104953
ENST00000529310	ENSG00000081842 (PCDHA6)	hsa-miR-106b-5p	0.998118
UTR3	5:140390289-140390306	0.0158905
UTR3	5:140390702-140390718	0.0136619
UTR3	5:140391007-140391033	0.00737721
UTR3	5:140391769-140391787	0.0790587
UTR3	5:140208530-140208556	0.00985778
ENST00000312046	ENSG00000164830 (OXR1)	hsa-miR-106b-5p	0.998115
UTR3	8:107764484-107764508	0.117429
UTR3	8:107719364;107722850-107719373;107722861	0.0147034
ENST00000253807	ENSG00000248383 (PCDHAC1)	hsa-miR-106b-5p	0.998101
UTR3	5:140390289-140390306	0.0158839
UTR3	5:140390702-140390718	0.0138389
UTR3	5:140391007-140391033	0.00739676
UTR3	5:140391769-140391787	0.0786052
UTR3	5:140306974-140306984	0.0094852
ENST00000395718	ENSG00000139926 (FRMD6)	hsa-miR-106b-5p	0.998094
UTR3	14:52194894-52194915	0.0979514
UTR3	14:52196528-52196550	0.00743953
UTR3	14:52196594-52196615	0.00178372
UTR3	14:52197093-52197114	0.00586189
ENST00000452398	ENSG00000183960 (KCNH8)	hsa-miR-106b-5p	0.998071
UTR3	3:19389288-19389305	0.110305
UTR3	3:19575206-19575224	0.00253425
ENST00000396197	ENSG00000151116 (UEVLD)	hsa-miR-106b-5p	0.998067
UTR3	11:18553306-18553316	0.0503012
UTR3	11:18553251-18553270	0.00267336
UTR3	11:18553088-18553100	0.00350152
UTR3	11:18552969-18552982	0.00154938
UTR3	11:18552843-18552859	0.0514587
UTR3	11:18551967-18551987	0.00332237
ENST00000371591	ENSG00000157077 (ZFYVE9)	hsa-miR-106b-5p	0.998053
UTR3	1:52811937-52811965	0.112682
ENST00000355285	ENSG00000154856 (APCDD1)	hsa-miR-106b-5p	0.998018
UTR3	18:10488257-10488280	0.102011
UTR3	18:10489431-10489455	0.00555324
UTR3	18:10489691-10489718	0.00482722
ENST00000371383	ENSG00000112796 (ENPP5)	hsa-miR-106b-5p	0.997918
UTR3	6:46128733-46128754	0.0550966
UTR3	6:46128691-46128707	0.056493
ENST00000226067	ENSG00000108924 (HLF)	hsa-miR-106b-5p	0.997908
UTR3	17:53398321-53398338	0.102793
UTR3	17:53399240-53399257	0.00242236
UTR3	17:53399303-53399326	0.0014082
UTR3	17:53400222-53400243	0.00308268
UTR3	17:53400936-53400958	0.00180008
ENST00000246186	ENSG00000125966 (MMP24)	hsa-miR-106b-5p	0.997894
UTR3	20:33864163-33864178	0.111396
ENST00000473314	ENSG00000117616 (C1orf63)	hsa-miR-106b-5p	0.997866
UTR3	1:25570141-25570164	0.00388868
UTR3	1:25569036-25569058	0.107292
ENST00000338965	ENSG00000188211 (NCR3LG1)	hsa-miR-106b-5p	0.997863
UTR3	11:17395488-17395515	0.00588487
UTR3	11:17396767-17396787	0.00422957
UTR3	11:17396885-17396905	0.0134217
UTR3	11:17397854-17397864	0.00339685
UTR3	11:17398162-17398176	0.0137464
UTR3	11:17398217-17398236	0.00891772
UTR3	11:17398766-17398784	0.0615629
ENST00000529410	ENSG00000198945 (L3MBTL3)	hsa-miR-106b-5p	0.997861
UTR3	6:130462106-130462123	0.111142
ENST00000434009	ENSG00000009413 (REV3L)	hsa-miR-106b-5p	0.997841
UTR3	6:111732720-111732743	0.0232393
UTR3	6:111714108-111714125	0.00311939
UTR3	6:111696860-111696871	0.0035695
UTR3	6:111695039-111695060	0.0186416
UTR3	6:111688398-111688419	0.00198296
UTR3	6:111678245-111678265	0.00445892
UTR3	6:111654395-111654415	0.00483638
UTR3	6:111652931-111652957	0.00163648
UTR3	6:111621290-111621309	0.00569442
UTR3	6:111620812-111620839	0.0250323
UTR3	6:111620776-111620802	0.00766342
UTR3	6:111620509-111620526	0.0111151
ENST00000272223	ENSG00000143867 (OSR1)	hsa-miR-106b-5p	0.997824
UTR3	2:19551326-19551342	0.110863
ENST00000591601	ENSG00000099875 (MKNK2)	hsa-miR-106b-5p	0.997815
UTR3	19:2038389-2038410	0.0045902
UTR3	19:2037585-2037599	0.106202
ENST00000289269	ENSG00000243232 (PCDHAC2)	hsa-miR-106b-5p	0.997804
UTR3	5:140390289-140390306	0.0157807
UTR3	5:140390702-140390718	0.0137328
UTR3	5:140391007-140391033	0.00729979
UTR3	5:140391769-140391787	0.0782346
UTR3	5:140348301-140348318	0.015824
ENST00000286364	ENSG00000155903 (RASA2)	hsa-miR-106b-5p	0.997716
UTR3	3:141331602-141331622	0.00976795
UTR3	3:141331688-141331704	0.00274717
UTR3	3:141332073-141332088	0.0909021
UTR3	3:141332092-141332118	0.00128768
UTR3	3:141332342-141332364	0.00229117
UTR3	3:141333134-141333150	0.00307038
ENST00000296861	ENSG00000146072 (TNFRSF21)	hsa-miR-106b-5p	0.997693
UTR3	6:47200159-47200170	0.0926849
UTR3	6:47199642-47199665	0.0116883
UTR3	6:47199487-47199503	0.00553358
ENST00000515673	ENSG00000170153 (RNF150)	hsa-miR-106b-5p	0.997683
UTR3	4:141781930-141781944	0.00276789
UTR3	4:141781332-141781350	0.107065
ENST00000331536	ENSG00000005469 (CROT)	hsa-miR-106b-5p	0.997628
UTR3	7:87028237-87028250	0.00387234
UTR3	7:87028330-87028356	0.0953413
UTR3	7:87028528-87028549	0.0102388
ENST00000423058	ENSG00000144285 (SCN1A)	hsa-miR-106b-5p	0.997408
UTR3	2:166847423-166847447	0.0180514
UTR3	2:166846842-166846862	0.0133239
UTR3	2:166846462-166846482	0.0569611
UTR3	2:166846310-166846329	0.0136894
UTR3	2:166846239-166846266	0.00597331
ENST00000264659	ENSG00000017373 (SRCIN1)	hsa-miR-106b-5p	0.997265
UTR3	17:36688643-36688663	0.10712
ENST00000581347	ENSG00000206432 (TMEM200C)	hsa-miR-106b-5p	0.997193
UTR3	18:5889855-5889877	0.081365
UTR3	18:5889657-5889664	0.00925251
UTR3	18:5888380-5888395	0.00576539
UTR3	18:5888325-5888352	0.00233143
UTR3	18:5887464-5887487	0.00219572
UTR3	18:5883144-5883160	0.00211693
UTR3	18:5882745-5882768	0.00366383
ENST00000441222	ENSG00000109189 (USP46)	hsa-miR-106b-5p	0.997096
UTR3	4:53462579-53462606	0.00248735
UTR3	4:53462311-53462339	0.0410717
UTR3	4:53462011-53462035	0.0027831
UTR3	4:53461415-53461426	0.00224067
UTR3	4:53461209-53461225	0.00719333
UTR3	4:53460432-53460453	0.0338581
UTR3	4:53460119-53460143	0.0023481
UTR3	4:53459433-53459453	0.00128833
UTR3	4:53459022-53459047	0.00157238
UTR3	4:53458717-53458741	0.00194904
UTR3	4:53457676-53457690	0.00413206
UTR3	4:53457325-53457340	0.00521102
ENST00000255499	ENSG00000133135 (RNF128)	hsa-miR-106b-5p	0.997063
UTR3	X:106039262-106039286	0.0270376
UTR3	X:106040000-106040020	0.0789088
ENST00000380599	ENSG00000174282 (ZBTB4)	hsa-miR-106b-5p	0.99706
UTR3	17:7364540-7364562	0.0156175
UTR3	17:7364038-7364051	0.00234794
UTR3	17:7363541-7363562	0.0220344
UTR3	17:7363392-7363411	0.0659346
ENST00000232496	ENSG00000114383 (TUSC2)	hsa-miR-106b-5p	0.996951
UTR3	3:50363179-50363201	0.105335
ENST00000263955	ENSG00000081320 (STK17B)	hsa-miR-106b-5p	0.996942
UTR3	2:197002062-197002083	0.0204156
UTR3	2:197001698-197001704	0.00495737
UTR3	2:197000723-197000747	0.00715496
UTR3	2:197000576-197000592	0.000937283
UTR3	2:197000160-197000175	0.00200415
UTR3	2:196999819-196999842	0.00125383
UTR3	2:196999328-196999356	0.0260542
UTR3	2:196998443-196998468	0.0425085
ENST00000268164	ENSG00000140557 (ST8SIA2)	hsa-miR-106b-5p	0.996913
UTR3	15:93008803-93008822	0.00347951
UTR3	15:93011735-93011759	0.106228
UTR3	15:92981735-92981755	0.0186573
ENST00000430297	ENSG00000144567 (FAM134A)	hsa-miR-106b-5p	0.996869
UTR3	2:220047745-220047765	0.1049
ENST00000239944	ENSG00000120742 (SERP1)	hsa-miR-106b-5p	0.996804
UTR3	3:150261817-150261829	0.064193
UTR3	3:150261311-150261335	0.037823
UTR3	3:150261132-150261156	0.00254832
ENST00000369415	ENSG00000025039 (RRAGD)	hsa-miR-106b-5p	0.996781
UTR3	6:90077598-90077609	0.0538081
UTR3	6:90077466-90077485	0.0225682
UTR3	6:90077071-90077088	0.0145693
UTR3	6:90076702-90076722	0.00141331
UTR3	6:90076478-90076498	0.00228427
UTR3	6:90075618-90075634	0.00224932
UTR3	6:90075579-90075600	0.00159907
UTR3	6:90074670-90074696	0.00595552
ENST00000225842	ENSG00000108702 (CCL1)	hsa-miR-106b-5p	0.996599
UTR3	17:32687432-32687449	0.103545
ENST00000468093	ENSG00000155366 (RHOC)	hsa-miR-106b-5p	0.996583
UTR3	1:113243887-113243901	0.103468
ENST00000369026	ENSG00000143384 (MCL1)	hsa-miR-106b-5p	0.996552
UTR3	1:150549265-150549285	0.00252837
UTR3	1:150547618-150547643	0.100793
ENST00000262133	ENSG00000103479 (RBL2)	hsa-miR-106b-5p	0.996547
UTR3	16:53524832-53524853	0.076591
UTR3	16:53524891-53524913	0.0235349
UTR3	16:53524907-53524930	0.00316934
ENST00000397933	ENSG00000163714 (U2SURP)	hsa-miR-106b-5p	0.996502
UTR3	3:142775757-142775781	0.0692553
UTR3	3:142778238-142778257	0.00182101
UTR3	3:142778522-142778531	0.00293493
UTR3	3:142779255-142779282	0.0175259
UTR3	3:142779509-142779527	0.0115478
ENST00000375360	ENSG00000158079 (PTPDC1)	hsa-miR-106b-5p	0.99643
UTR3	9:96870312-96870331	0.104764
UTR3	9:96870597-96870620	0.00268473
UTR3	9:96870818-96870841	0.00518474
UTR3	9:96864003-96864019	0.0378876
ENST00000357816	ENSG00000165566 (AMER2)	hsa-miR-106b-5p	0.996381
UTR3	13:25743492-25743515	0.0497401
UTR3	13:25742380-25742397	0.00688904
UTR3	13:25741111-25741128	0.00183736
UTR3	13:25739162-25739189	0.00217058
UTR3	13:25735922-25735939	0.0418885
ENST00000261837	ENSG00000069966 (GNB5)	hsa-miR-106b-5p	0.996331
UTR3	15:52414710-52414725	0.0052431
UTR3	15:52414581-52414605	0.0936394
UTR3	15:52414048-52414066	0.00341589
ENST00000418210	ENSG00000180694 (TMEM64)	hsa-miR-106b-5p	0.996329
UTR3	8:91637654-91637681	0.0907158
UTR3	8:91636846-91636866	0.00227422
UTR3	8:91635870-91635887	0.00146816
UTR3	8:91635034-91635052	0.00783173
ENST00000445907	ENSG00000181072 (CHRM2)	hsa-miR-106b-5p	0.996308
UTR3	7:136701093-136701112	0.0925324
UTR3	7:136703124-136703141	0.00527498
UTR3	7:136703478-136703500	0.00413128
UTR3	7:136703865-136703887	0.00246693
UTR3	7:136700922-136700940	0.010176
ENST00000354449	ENSG00000197548 (ATG7)	hsa-miR-106b-5p	0.996257
UTR3	3:11597536-11597560	0.0871532
UTR3	3:11598039-11598054	0.0115409
UTR3	3:11598360-11598379	0.00327625
ENST00000374710	ENSG00000106701 (FSD1L)	hsa-miR-106b-5p	0.996207
UTR3	9:108309479-108309499	0.0074344
UTR3	9:108309885-108309901	0.00269551
UTR3	9:108310106-108310125	0.00132687
UTR3	9:108311587-108311603	0.05866
UTR3	9:108312543-108312565	0.00238681
UTR3	9:108313038-108313050	0.00186057
UTR3	9:108314093-108314106	0.0101488
UTR3	9:108314575-108314592	0.0172395
ENST00000396128	ENSG00000179454 (KLHL28)	hsa-miR-106b-5p	0.996131
UTR3	14:45397975-45397998	0.0202741
UTR3	14:45397077-45397086	0.00254449
UTR3	14:45394266-45394283	0.093507
UTR3	14:45414345-45414363	0.0173059
UTR3	14:45398232-45398258	0.0357579
ENST00000358704	ENSG00000179456 (ZBTB18)	hsa-miR-106b-5p	0.996122
UTR3	1:244218787-244218807	0.0907467
UTR3	1:244218830-244218857	0.00536833
UTR3	1:244219503-244219522	0.0052743
ENST00000325192	ENSG00000179476 (C14orf28)	hsa-miR-106b-5p	0.996105
UTR3	14:45375572-45375593	0.0278894
UTR3	14:45376298-45376324	0.0734287
ENST00000435041	ENSG00000198833 (UBE2J1)	hsa-miR-106b-5p	0.99606
UTR3	6:90038884-90038903	0.00365591
UTR3	6:90038762-90038780	0.00520363
UTR3	6:90037812-90037827	0.00169956
UTR3	6:90037419-90037438	0.00295781
UTR3	6:90037080-90037099	0.00225295
UTR3	6:90036829-90036849	0.0813728
UTR3	6:90036350-90036374	0.00398691
ENST00000274457	ENSG00000145780 (FEM1C)	hsa-miR-106b-5p	0.995959
UTR3	5:114859675-114859698	0.00383294
UTR3	5:114859590-114859609	0.00318565
UTR3	5:114859279-114859299	0.0028698
UTR3	5:114858980-114858998	0.0037549
UTR3	5:114858535-114858548	0.0808848
UTR3	5:114858044-114858070	0.00156941
UTR3	5:114857219-114857239	0.00461939
ENST00000381440	ENSG00000205730 (ITPRIPL2)	hsa-miR-106b-5p	0.995947
UTR3	16:19128062-19128071	0.0742164
UTR3	16:19129284-19129310	0.00134952
UTR3	16:19129527-19129545	0.00316973
UTR3	16:19132181-19132207	0.00522993
UTR3	16:19132855-19132882	0.0167024
ENST00000226760	ENSG00000109501 (WFS1)	hsa-miR-106b-5p	0.995931
UTR3	4:6304487-6304504	0.100601
ENST00000377957	ENSG00000204923 (FBXO48)	hsa-miR-106b-5p	0.995913
UTR3	2:68691175-68691197	0.0717245
UTR3	2:68690982-68691004	0.00971992
UTR3	2:68690868-68690889	0.00599395
UTR3	2:68690671-68690693	0.00747242
UTR3	2:68689749-68689767	0.00307765
UTR3	2:68688687-68688705	0.00254148
ENST00000504930	ENSG00000113356 (POLR3G)	hsa-miR-106b-5p	0.995905
UTR3	5:89808088-89808104	0.006273
UTR3	5:89808357-89808373	0.087039
UTR3	5:89808706-89808724	0.0039216
UTR3	5:89808890-89808909	0.00205768
UTR3	5:89808905-89808930	0.00120677
ENST00000355485	ENSG00000173218 (VANGL1)	hsa-miR-106b-5p	0.995724
UTR3	1:116234136-116234154	0.0912203
UTR3	1:116236305-116236325	0.00521722
UTR3	1:116237138-116237156	0.00193377
UTR3	1:116238559-116238576	0.00164889
UTR3	1:116239495-116239505	0.00133589
UTR3	1:116206563-116206588	0.00783102
ENST00000342386	ENSG00000120539 (MASTL)	hsa-miR-106b-5p	0.995635
UTR3	10:27475695-27475718	0.0994487
ENST00000367225	ENSG00000091844 (RGS17)	hsa-miR-106b-5p	0.995517
UTR3	6:153330843-153330864	0.0272869
UTR3	6:153329847-153329868	0.0504017
UTR3	6:153329833-153329858	0.000648925
UTR3	6:153329758-153329785	0.00468655
UTR3	6:153329740-153329765	0.000423423
UTR3	6:153329174-153329193	0.00191281
UTR3	6:153328985-153329003	0.00305877
UTR3	6:153327780-153327807	0.00402681
UTR3	6:153327771-153327798	0.00171149
UTR3	6:153327245-153327270	0.003642
UTR3	6:153326673-153326701	0.00121392
ENST00000221485	ENSG00000104888 (SLC17A7)	hsa-miR-106b-5p	0.995484
UTR3	19:49933066-49933085	0.0190882
UTR3	19:49932939-49932959	0.0798018
ENST00000229812	ENSG00000112079 (STK38)	hsa-miR-106b-5p	0.99545
UTR3	6:36462970-36462990	0.0955949
UTR3	6:36462781-36462800	0.00317414
ENST00000371347	ENSG00000153291 (SLC25A27)	hsa-miR-106b-5p	0.995057
UTR3	6:46644309-46644333	0.0866464
UTR3	6:46644446-46644464	0.00585321
UTR3	6:46644647-46644663	0.00490759
ENST00000278590	ENSG00000149289 (ZC3H12C)	hsa-miR-106b-5p	0.995018
UTR3	11:110036763-110036790	0.0696643
UTR3	11:110037009-110037020	0.00615211
UTR3	11:110037089-110037107	0.0139606
UTR3	11:110038719-110038733	0.0028972
UTR3	11:110038841-110038854	0.00106713
UTR3	11:110040133-110040158	0.00170541
UTR3	11:110040650-110040671	0.00183183
ENST00000360851	ENSG00000143344 (RGL1)	hsa-miR-106b-5p	0.994999
UTR3	1:183895741-183895749	0.0050503
UTR3	1:183895792-183895812	0.0056657
UTR3	1:183895904-183895927	0.00355839
UTR3	1:183896723-183896741	0.00185494
UTR3	1:183896822-183896844	0.0273348
UTR3	1:183897151-183897175	0.0299001
UTR3	1:183897489-183897512	0.0238506
ENST00000244040	ENSG00000124209 (RAB22A)	hsa-miR-106b-5p	0.994979
UTR3	20:56935081-56935106	0.0464525
UTR3	20:56935288-56935309	0.0373807
UTR3	20:56936318-56936342	0.00160735
UTR3	20:56937867-56937891	0.00266148
UTR3	20:56939081-56939097	0.00177956
UTR3	20:56941096-56941117	0.00181003
UTR3	20:56942473-56942478	0.00545741
ENST00000327268	ENSG00000108932 (SLC16A6)	hsa-miR-106b-5p	0.994907
UTR3	17:66265134-66265147	0.00627011
UTR3	17:66263413-66263428	0.0906476
ENST00000224756	ENSG00000107771 (CCSER2)	hsa-miR-106b-5p	0.994882
UTR3	10:86276128-86276144	0.0119998
UTR3	10:86277274-86277290	0.0714506
UTR3	10:86277424-86277435	0.00642805
UTR3	10:86278012-86278034	0.00695734
ENST00000248706	ENSG00000128045 (RASL11B)	hsa-miR-106b-5p	0.994872
UTR3	4:53732913-53732930	0.0968041
ENST00000328299	ENSG00000184005 (ST6GALNAC3)	hsa-miR-106b-5p	0.994815
UTR3	1:77094711-77094729	0.0735874
UTR3	1:77096579-77096606	0.00691507
UTR3	1:77096927-77096943	0.00191963
UTR3	1:77098901-77098911	0.00204237
UTR3	1:77099072-77099088	0.00169561
UTR3	1:77099752-77099779	0.0104638
ENST00000255977	ENSG00000133606 (MKRN1)	hsa-miR-106b-5p	0.994779
UTR3	7:140153305-140153331	0.0159751
UTR3	7:140152944-140152966	0.0227453
UTR3	7:140152877-140152900	0.0577869
ENST00000316355	ENSG00000138764 (CCNG2)	hsa-miR-106b-5p	0.994748
UTR3	4:78087294-78087306	0.0776127
UTR3	4:78087766-78087782	0.00294014
UTR3	4:78088096-78088120	0.00475136
UTR3	4:78090100-78090112	0.00348556
UTR3	4:78091178-78091206	0.00762142
ENST00000392021	ENSG00000085978 (ATG16L1)	hsa-miR-106b-5p	0.994726
UTR3	2:234173649-234173666	0.00310045
UTR3	2:234203429-234203451	0.00541699
UTR3	2:234203997-234204024	0.00722582
UTR3	2:234204019-234204039	0.0805987
ENST00000443527	ENSG00000121671 (CRY2)	hsa-miR-106b-5p	0.994673
UTR3	11:45904686-45904706	0.0961784
ENST00000395699	ENSG00000146676 (PURB)	hsa-miR-106b-5p	0.994512
UTR3	7:44920412-44920431	0.00288117
UTR3	7:44919500-44919526	0.00133173
UTR3	7:44919449-44919468	0.0108973
UTR3	7:44917990-44918005	0.00193361
UTR3	7:44916612-44916633	0.00372329
UTR3	7:44916301-44916308	0.0749216
ENST00000398178	ENSG00000186439 (TRDN)	hsa-miR-106b-5p	0.99427
UTR3	6:123538872-123538889	0.0153545
UTR3	6:123537551-123537569	0.0796246
ENST00000375256	ENSG00000165244 (ZNF367)	hsa-miR-106b-5p	0.994246
UTR3	9:99150350-99150373	0.0311123
UTR3	9:99150202-99150219	0.0469196
UTR3	9:99149335-99149344	0.00873613
UTR3	9:99148931-99148955	0.00814377
ENST00000335727	ENSG00000100354 (TNRC6B)	hsa-miR-106b-5p	0.993907
UTR3	22:40719577-40719591	0.00796375
UTR3	22:40719750-40719768	0.0282366
UTR3	22:40722020-40722032	0.00215324
UTR3	22:40722536-40722554	0.0019705
UTR3	22:40724029-40724052	0.00143531
UTR3	22:40724523-40724539	0.00272557
UTR3	22:40726062-40726084	0.0114128
UTR3	22:40728818-40728839	0.00211695
UTR3	22:40729090-40729106	0.00275035
UTR3	22:40729615-40729642	0.00164564
UTR3	22:40731267-40731279	0.0315603
ENST00000321867	ENSG00000177169 (ULK1)	hsa-miR-106b-5p	0.99383
UTR3	12:132406363-132406388	0.0822175
UTR3	12:132406661-132406683	0.0115465
ENST00000295974	ENSG00000163697 (APBB2)	hsa-miR-106b-5p	0.993818
UTR3	4:40817693-40817702	0.0153027
UTR3	4:40816539-40816555	0.00571407
UTR3	4:40815782-40815802	0.00300803
UTR3	4:40815530-40815546	0.00275101
UTR3	4:40814761-40814787	0.00659512
UTR3	4:40814369-40814392	0.00233225
UTR3	4:40814204-40814223	0.00351043
UTR3	4:40813667-40813688	0.00867441
UTR3	4:40812727-40812752	0.0284783
UTR3	4:40812616-40812631	0.00316328
UTR3	4:40812057-40812075	0.00768858
UTR3	4:40812044-40812061	0.00651336
ENST00000360412	ENSG00000198477 (ZNF280B)	hsa-miR-106b-5p	0.993684
UTR3	22:22841784-22841810	0.00519748
UTR3	22:22839790-22839811	0.00346696
UTR3	22:22839174-22839189	0.0785018
UTR3	22:22838943-22838956	0.0118916
UTR3	22:22843243-22843270	0.0301755
ENST00000380877	ENSG00000104064 (GABPB1)	hsa-miR-106b-5p	0.993678
UTR3	15:50570663-50570689	0.0081875
UTR3	15:50570658-50570680	0.00564705
UTR3	15:50569929-50569950	0.074676
UTR3	15:50569647-50569667	0.00485262
ENST00000292782	ENSG00000043093 (DCUN1D1)	hsa-miR-106b-5p	0.993597
UTR3	3:182662746-182662768	0.0072533
UTR3	3:182661220-182661230	0.00315271
UTR3	3:182659712-182659727	0.00253193
UTR3	3:182656958-182656986	0.00179728
UTR3	3:182656011-182656026	0.0784179
ENST00000448464	ENSG00000164938 (TP53INP1)	hsa-miR-106b-5p	0.993397
UTR3	8:95942494-95942510	0.00357571
UTR3	8:95942292-95942315	0.0159973
UTR3	8:95941390-95941411	0.00239565
UTR3	8:95939641-95939660	0.004938
UTR3	8:95939350-95939367	0.00209607
UTR3	8:95939257-95939274	0.00154525
UTR3	8:95939122-95939135	0.00185807
UTR3	8:95938855-95938875	0.00376035
UTR3	8:95938675-95938701	0.00482714
UTR3	8:95938333-95938352	0.051655
ENST00000306051	ENSG00000168229 (PTGDR)	hsa-miR-106b-5p	0.993396
UTR3	14:52742791-52742808	0.0926443
ENST00000331327	ENSG00000185129 (PURA)	hsa-miR-106b-5p	0.993394
UTR3	5:139494939-139494957	0.026166
UTR3	5:139495181-139495205	0.00782988
UTR3	5:139496139-139496162	0.0586457
ENST00000453424	ENSG00000165406 (MARCH8)	hsa-miR-106b-5p	0.993365
UTR3	10:45953103-45953123	0.0925695
ENST00000600677	ENSG00000125733 (TRIP10)	hsa-miR-106b-5p	0.99324
UTR3	19:6750617-6750641	0.004633
UTR3	19:6751286-6751301	0.0876282
ENST00000504959	ENSG00000109762 (SNX25)	hsa-miR-106b-5p	0.993211
UTR3	4:186272620-186272642	0.0906995
UTR3	4:186278852-186278873	0.00556203
UTR3	4:186244744-186244764	0.023503
ENST00000527102	ENSG00000148925 (BTBD10)	hsa-miR-106b-5p	0.993204
UTR3	11:13409992-13410018	0.0921748
ENST00000373547	ENSG00000119414 (PPP6C)	hsa-miR-106b-5p	0.993075
UTR3	9:127911856-127911874	0.0479434
UTR3	9:127910526-127910534	0.0329533
UTR3	9:127910493-127910520	0.000536761
UTR3	9:127909400-127909410	0.00516152
UTR3	9:127909114-127909137	0.00526962
ENST00000315872	ENSG00000134318 (ROCK2)	hsa-miR-106b-5p	0.992968
UTR3	2:11323036-11323048	0.0181246
UTR3	2:11322018-11322039	0.00434644
UTR3	2:11321293-11321310	0.00407609
UTR3	2:11320166-11320185	0.0650656
ENST00000262735	ENSG00000186951 (PPARA)	hsa-miR-106b-5p	0.992871
UTR3	22:46631357-46631380	0.014066
UTR3	22:46631678-46631699	0.0594259
UTR3	22:46631886-46631904	0.00563916
UTR3	22:46632867-46632884	0.00140493
UTR3	22:46633232-46633253	0.0027706
UTR3	22:46636228-46636249	0.0031762
UTR3	22:46638248-46638257	0.00159494
UTR3	22:46638250-46638272	0.00107469
UTR3	22:46638355-46638376	0.00223513
ENST00000382100	ENSG00000147852 (VLDLR)	hsa-miR-106b-5p	0.992868
UTR3	9:2654116-2654143	0.026796
UTR3	9:2654242-2654261	0.0571237
UTR3	9:2656327-2656352	0.00457037
UTR3	9:2656971-2656987	0.00159791
UTR3	9:2658783-2658801	0.00129151
ENST00000229955	ENSG00000112218 (GPR63)	hsa-miR-106b-5p	0.992785
UTR3	6:97246267-97246287	0.0182557
UTR3	6:97245824-97245843	0.0711185
UTR3	6:97245111-97245126	0.00181174
UTR3	6:97244791-97244810	0.00195006
UTR3	6:97244372-97244398	0.0047035
UTR3	6:97243065-97243080	0.00393734
UTR3	6:97246579-97246595	0.0522223
ENST00000367701	ENSG00000185278 (ZBTB37)	hsa-miR-106b-5p	0.992657
UTR3	1:173855447-173855465	0.00390538
UTR3	1:173855512-173855528	0.00701649
UTR3	1:173856205-173856226	0.00485706
UTR3	1:173858097-173858113	0.00568612
UTR3	1:173858149-173858176	0.00164016
UTR3	1:173860223-173860244	0.00161421
UTR3	1:173862667-173862690	0.00533988
UTR3	1:173863568-173863589	0.00114287
UTR3	1:173863875-173863889	0.00425733
UTR3	1:173866458-173866472	0.00800181
UTR3	1:173867339-173867357	0.00362948
UTR3	1:173867913-173867938	0.00146605
UTR3	1:173869321-173869347	0.00218457
UTR3	1:173870048-173870070	0.00232673
UTR3	1:173871780-173871799	0.00216593
UTR3	1:173871843-173871867	0.0380852
UTR3	1:173871990-173872006	0.00372147
UTR3	1:173855077-173855094	0.0346295
ENST00000314499	ENSG00000178662 (CSRNP3)	hsa-miR-106b-5p	0.992608
UTR3	2:166537122-166537141	0.0647051
UTR3	2:166540690-166540715	0.00105697
UTR3	2:166540738-166540757	0.000970172
UTR3	2:166542243-166542260	0.00325112
UTR3	2:166542547-166542564	0.00161315
UTR3	2:166544900-166544928	0.0115082
UTR3	2:166545033-166545054	0.00215116
UTR3	2:166545089-166545107	0.00260083
UTR3	2:166545306-166545329	0.00293321
ENST00000309166	ENSG00000175352 (NRIP3)	hsa-miR-106b-5p	0.992574
UTR3	11:9003562-9003585	0.0020225
UTR3	11:9002723-9002746	0.00310428
UTR3	11:9002198-9002214	0.085588
ENST00000335670	ENSG00000069667 (RORA)	hsa-miR-106b-5p	0.992553
UTR3	15:60789575-60789584	0.033242
UTR3	15:60788995-60789017	0.0251735
UTR3	15:60788232-60788238	0.00199991
UTR3	15:60785999-60786018	0.00866062
UTR3	15:60783432-60783447	0.00195474
UTR3	15:60783099-60783113	0.00542938
UTR3	15:60782154-60782165	0.00199176
UTR3	15:60781570-60781590	0.0122171
ENST00000550389	ENSG00000166225 (FRS2)	hsa-miR-106b-5p	0.9924
UTR3	12:69969448-69969465	0.0146798
UTR3	12:69969937-69969957	0.0244671
UTR3	12:69971569-69971597	0.0456258
UTR3	12:69973488-69973505	0.00555991
ENST00000330847	ENSG00000119508 (NR4A3)	hsa-miR-106b-5p	0.992373
UTR3	9:102626422-102626439	0.0394824
UTR3	9:102627717-102627734	0.0507925
ENST00000456483	ENSG00000091831 (ESR1)	hsa-miR-106b-5p	0.992348
UTR3	6:152420154-152420169	0.00978266
UTR3	6:152420467-152420487	0.0598004
UTR3	6:152424302-152424327	0.020637
ENST00000395064	ENSG00000213588 (ZBTB9)	hsa-miR-106b-5p	0.992329
UTR3	6:33424867-33424883	0.00344628
UTR3	6:33424891-33424908	0.0867328
ENST00000258198	ENSG00000135720 (DYNC1LI2)	hsa-miR-106b-5p	0.992279
UTR3	16:66757503-66757521	0.00707267
UTR3	16:66757319-66757324	0.0043441
UTR3	16:66756316-66756339	0.0140702
UTR3	16:66755644-66755664	0.0379649
UTR3	16:66755564-66755577	0.00291432
UTR3	16:66755126-66755146	0.0237078
ENST00000261861	ENSG00000103647 (CORO2B)	hsa-miR-106b-5p	0.992257
UTR3	15:69019525-69019546	0.0900267
ENST00000395347	ENSG00000165449 (SLC16A9)	hsa-miR-106b-5p	0.992237
UTR3	10:61411782-61411800	0.00396666
UTR3	10:61410983-61411005	0.0860169
ENST00000399150	ENSG00000204516 (MICB)	hsa-miR-106b-5p	0.992203
UTR3	6:31477719-31477742	0.0846381
UTR3	6:31478730-31478744	0.00527273
ENST00000506824	ENSG00000109466 (KLHL2)	hsa-miR-106b-5p	0.992126
UTR3	4:166226796-166226823	0.00468272
UTR3	4:166231830-166231844	0.00678955
UTR3	4:166243295-166243317	0.035085
UTR3	4:166243872-166243888	0.0218361
UTR3	4:166244035-166244052	0.00673578
UTR3	4:166244222-166244243	0.0146215
ENST00000381075	ENSG00000067057 (PFKP)	hsa-miR-106b-5p	0.992099
UTR3	10:3178825-3178851	0.0896932
ENST00000343702	ENSG00000074527 (NTN4)	hsa-miR-106b-5p	0.991868
UTR3	12:96052807-96052831	0.00340743
UTR3	12:96052342-96052358	0.0808454
UTR3	12:96051996-96052023	0.0049667
ENST00000520359	ENSG00000104728 (ARHGEF10)	hsa-miR-106b-5p	0.991802
UTR3	8:1906630-1906658	0.0916961
UTR3	8:1877490-1877506	0.0175524
ENST00000383083	ENSG00000114698 (PLSCR4)	hsa-miR-106b-5p	0.991742
UTR3	3:145911137-145911155	0.0530334
UTR3	3:145910876-145910894	0.0359314
ENST00000378688	ENSG00000102468 (HTR2A)	hsa-miR-106b-5p	0.991709
UTR3	13:47408703-47408729	0.00596638
UTR3	13:47407760-47407781	0.00464807
UTR3	13:47406478-47406504	0.0697435
UTR3	13:47406071-47406094	0.00481132
UTR3	13:47406026-47406038	0.00373101
ENST00000389622	ENSG00000080200 (CRYBG3)	hsa-miR-106b-5p	0.991398
UTR3	3:97662641-97662664	0.00406993
UTR3	3:97663338-97663357	0.077182
UTR3	3:97663556-97663573	0.00704107
ENST00000482352	ENSG00000242485 (MRPL20)	hsa-miR-106b-5p	0.991243
UTR3	1:1340754-1340777	0.0132357
UTR3	1:1340614-1340634	0.0747628
ENST00000375136	ENSG00000158747 (NBL1)	hsa-miR-106b-5p	0.99116
UTR3	1:19984675-19984702	0.0878418
ENST00000295822	ENSG00000163577 (EIF5A2)	hsa-miR-106b-5p	0.99092
UTR3	3:170610697-170610714	0.0110695
UTR3	3:170609780-170609802	0.00278929
UTR3	3:170609302-170609323	0.00178657
UTR3	3:170609248-170609273	0.000757403
UTR3	3:170608721-170608742	0.00256993
UTR3	3:170608048-170608074	0.00153902
UTR3	3:170606963-170606980	0.017212
UTR3	3:170606751-170606773	0.0139879
UTR3	3:170606495-170606520	0.026724
UTR3	3:170606411-170606428	0.00896443
ENST00000379719	ENSG00000205339 (IPO7)	hsa-miR-106b-5p	0.990771
UTR3	11:9467329-9467351	0.0766214
UTR3	11:9467859-9467877	0.0047952
UTR3	11:9469258-9469281	0.00571547
ENST00000381573	ENSG00000120217 (CD274)	hsa-miR-106b-5p	0.990676
UTR3	9:5468821-5468845	0.00415393
UTR3	9:5469880-5469907	0.00340816
UTR3	9:5470349-5470365	0.0771956
UTR3	9:5470420-5470440	0.00450904
UTR3	9:5463051-5463071	0.016974
ENST00000554557	ENSG00000072121 (ZFYVE26)	hsa-miR-106b-5p	0.990628
UTR3	14:68264965-68264984	0.0292595
UTR3	14:68250058-68250080	0.00133076
UTR3	14:68222791-68222799	0.00194087
UTR3	14:68220842-68220859	0.00235338
UTR3	14:68214793-68214816	0.0457135
UTR3	14:68214788-68214800	0.00628091
ENST00000511441	ENSG00000118564 (FBXL5)	hsa-miR-106b-5p	0.99021
UTR3	4:15607284-15607303	0.0861593
ENST00000342287	ENSG00000167081 (PBX3)	hsa-miR-106b-5p	0.990089
UTR3	9:128728202-128728218	0.00242393
UTR3	9:128728389-128728415	0.0835314
ENST00000533540	ENSG00000109971 (HSPA8)	hsa-miR-106b-5p	0.990039
UTR3	11:122928265-122928276	0.0858735
ENST00000358602	ENSG00000132466 (ANKRD17)	hsa-miR-106b-5p	0.989717
UTR3	4:73941490-73941513	0.00736005
UTR3	4:73941224-73941237	0.00501554
UTR3	4:73940135-73940144	0.0635453
UTR3	4:73939722-73939739	0.00942714
ENST00000257836	ENSG00000135378 (PRRG4)	hsa-miR-106b-5p	0.989577
UTR3	11:32875135-32875156	0.0073447
UTR3	11:32875633-32875656	0.0234574
UTR3	11:32875842-32875860	0.00524349
UTR3	11:32877317-32877333	0.0104245
UTR3	11:32877332-32877356	0.0023276
UTR3	11:32877464-32877491	0.0013586
UTR3	11:32877921-32877942	0.00218068
UTR3	11:32878191-32878206	0.00603049
UTR3	11:32878724-32878734	0.00192869
UTR3	11:32879588-32879593	0.00643131
UTR3	11:32879614-32879634	0.00699066
UTR3	11:32879642-32879656	0.0114058
ENST00000233202	ENSG00000018280 (SLC11A1)	hsa-miR-106b-5p	0.989352
UTR3	2:219259970-219259993	0.0542906
UTR3	2:219261009-219261024	0.0304808
ENST00000307602	ENSG00000168172 (HOOK3)	hsa-miR-106b-5p	0.989248
UTR3	8:42874838-42874854	0.0254875
UTR3	8:42875977-42876002	0.00269801
UTR3	8:42877249-42877265	0.00231139
UTR3	8:42878090-42878108	0.00303944
UTR3	8:42881261-42881285	0.00152565
UTR3	8:42881475-42881496	0.0382944
UTR3	8:42883032-42883050	0.0083808
UTR3	8:42883244-42883258	0.00176186
UTR3	8:42884118-42884139	0.00111195
ENST00000261024	ENSG00000138449 (SLC40A1)	hsa-miR-106b-5p	0.989243
UTR3	2:190425466-190425487	0.0288245
UTR3	2:190425432-190425457	0.0562493
UTR3	2:190440025-190440042	0.00416451
ENST00000239940	ENSG00000070087 (PFN2)	hsa-miR-106b-5p	0.989237
UTR3	3:149684077-149684087	0.00834152
UTR3	3:149683693-149683714	0.0048282
UTR3	3:149683597-149683623	0.0327144
UTR3	3:149682906-149682916	0.00552111
UTR3	3:149682802-149682829	0.0331886
ENST00000374586	ENSG00000106771 (TMEM245)	hsa-miR-106b-5p	0.989063
UTR3	9:111782440-111782463	0.0107761
UTR3	9:111782303-111782312	0.00673148
UTR3	9:111782280-111782292	0.00444549
UTR3	9:111781284-111781304	0.00641631
UTR3	9:111780333-111780360	0.00112198
UTR3	9:111778803-111778815	0.00140831
UTR3	9:111778085-111778104	0.0539434
UTR3	9:111881916-111881940	0.00458803
ENST00000586955	ENSG00000132024 (CC2D1A)	hsa-miR-106b-5p	0.989027
UTR3	19:14041522-14041535	0.0842741
ENST00000398970	ENSG00000167193 (CRK)	hsa-miR-106b-5p	0.989018
UTR3	17:1326107-1326122	0.0668955
UTR3	17:1325716-1325736	0.0034906
UTR3	17:1324105-1324117	0.0138744
ENST00000374298	ENSG00000127423 (AUNIP)	hsa-miR-106b-5p	0.988922
UTR3	1:26160642-26160666	0.0841176
ENST00000455537	ENSG00000155980 (KIF5A)	hsa-miR-106b-5p	0.988901
UTR3	12:57976979-57976995	0.0265197
UTR3	12:57979116-57979137	0.0513651
UTR3	12:57980371-57980388	0.00620129
ENST00000371667	ENSG00000165338 (HECTD2)	hsa-miR-106b-5p	0.988689
UTR3	10:93272214-93272236	0.00430377
UTR3	10:93272393-93272402	0.0698116
UTR3	10:93273396-93273413	0.00196515
UTR3	10:93273632-93273657	0.0027474
UTR3	10:93274012-93274032	0.00494556
ENST00000417955	ENSG00000161048 (NAPEPLD)	hsa-miR-106b-5p	0.988666
UTR3	7:102742311-102742329	0.0208879
UTR3	7:102742049-102742069	0.021022
UTR3	7:102741425-102741446	0.0344408
UTR3	7:102741252-102741270	0.00738886
ENST00000579695	ENSG00000172057 (ORMDL3)	hsa-miR-106b-5p	0.988655
UTR3	17:38078425-38078453	0.0837238
ENST00000251871	ENSG00000042429 (MED17)	hsa-miR-106b-5p	0.98862
UTR3	11:93545358-93545374	0.0440195
UTR3	11:93545363-93545390	0.0396534
ENST00000313236	ENSG00000149582 (TMEM25)	hsa-miR-106b-5p	0.988497
UTR3	11:118406078-118406096	0.0673189
UTR3	11:118406394-118406400	0.0161764
ENST00000241527	ENSG00000122085 (MTERFD2)	hsa-miR-106b-5p	0.988306
UTR3	2:242034956-242034973	0.0812082
UTR3	2:242028337-242028360	0.00148409
UTR3	2:242028301-242028322	0.000529752
ENST00000418342	ENSG00000169641 (LUZP1)	hsa-miR-106b-5p	0.988108
UTR3	1:23414369-23414381	0.0735334
UTR3	1:23412806-23412818	0.00557858
UTR3	1:23412514-23412539	0.00383233
ENST00000370067	ENSG00000162631 (NTNG1)	hsa-miR-106b-5p	0.987931
UTR3	1:108024528-108024547	0.0075927
UTR3	1:108025809-108025828	0.0643927
UTR3	1:108026050-108026075	0.010715
ENST00000267859	ENSG00000140299 (BNIP2)	hsa-miR-106b-5p	0.987856
UTR3	15:59956006-59956030	0.027693
UTR3	15:59955602-59955616	0.00301842
UTR3	15:59955296-59955314	0.0326959
UTR3	15:59951824-59951838	0.015733
UTR3	15:59951654-59951668	0.00516951
UTR3	15:59963495;59964836-59963513;59964845	0.0156843
ENST00000549505	ENSG00000111540 (RAB5B)	hsa-miR-106b-5p	0.987752
UTR3	12:56386124-56386147	0.0245106
UTR3	12:56386253-56386267	0.00499967
UTR3	12:56386951-56386967	0.0529463
ENST00000288699	ENSG00000157851 (DPYSL5)	hsa-miR-106b-5p	0.98775
UTR3	2:27170040-27170055	0.0194348
UTR3	2:27170235-27170259	0.0598638
UTR3	2:27171467-27171485	0.00315534
ENST00000366518	ENSG00000162849 (KIF26B)	hsa-miR-106b-5p	0.987617
UTR3	1:245866146-245866169	0.066586
UTR3	1:245867790-245867806	0.00352569
UTR3	1:245870116-245870131	0.00103886
UTR3	1:245872710-245872727	0.0111247
ENST00000409262	ENSG00000187605 (TET3)	hsa-miR-106b-5p	0.987571
UTR3	2:74329495-74329512	0.0343198
UTR3	2:74330698-74330719	0.00652111
UTR3	2:74331234-74331241	0.0176004
UTR3	2:74331329-74331353	0.0012417
UTR3	2:74335056-74335082	0.0225311
ENST00000567440	ENSG00000137817 (PARP6)	hsa-miR-106b-5p	0.987556
UTR3	15:72534503-72534524	0.0821946
ENST00000393752	ENSG00000184845 (DRD1)	hsa-miR-106b-5p	0.987513
UTR3	5:174868100-174868123	0.0821364
ENST00000359933	ENSG00000066739 (ATG2B)	hsa-miR-106b-5p	0.987379
UTR3	14:96751828-96751854	0.00299247
UTR3	14:96751760-96751777	0.00270571
UTR3	14:96751494-96751512	0.0690958
UTR3	14:96750989-96751002	0.00276599
UTR3	14:96750910-96750931	0.000931218
UTR3	14:96749324-96749348	0.00249062
UTR3	14:96749164-96749180	0.000978254
ENST00000411922	ENSG00000214160 (ALG3)	hsa-miR-106b-5p	0.987292
UTR3	3:183960101-183960128	0.0818468
ENST00000425699	ENSG00000188613 (NANOS1)	hsa-miR-106b-5p	0.986841
UTR3	10:120790560-120790576	0.0716854
UTR3	10:120791290-120791304	0.0014984
UTR3	10:120791451-120791475	0.00169888
UTR3	10:120791471-120791493	0.000769171
UTR3	10:120792452-120792473	0.00282434
UTR3	10:120792875-120792891	0.00279358
ENST00000324333	ENSG00000107249 (GLIS3)	hsa-miR-106b-5p	0.986725
UTR3	9:3826823-3826839	0.00227678
UTR3	9:3826472-3826500	0.00647078
UTR3	9:3824968-3824987	0.0300945
UTR3	9:3824802-3824819	0.0326381
UTR3	9:3824627-3824652	0.00964402
ENST00000394329	ENSG00000196159 (FAT4)	hsa-miR-106b-5p	0.98657
UTR3	4:126413026-126413052	0.00610987
UTR3	4:126413390-126413404	0.00480809
UTR3	4:126413492-126413512	0.0709455
UTR3	4:126241963-126241974	0.0072113
UTR3	4:126372734-126372749	0.00250106
ENST00000332070	ENSG00000156531 (PHF6)	hsa-miR-106b-5p	0.986452
UTR3	X:133560624-133560642	0.0026686
UTR3	X:133560867-133560885	0.00250639
UTR3	X:133561675-133561697	0.0756118
ENST00000370944	ENSG00000118454 (ANKRD13C)	hsa-miR-106b-5p	0.98634
UTR3	1:70727549-70727570	0.0895915
UTR3	1:70736596-70736613	0.0650637
ENST00000600231	ENSG00000089351 (GRAMD1A)	hsa-miR-106b-5p	0.986289
UTR3	19:35517190-35517211	0.0805882
ENST00000575709	ENSG00000129204 (USP6)	hsa-miR-106b-5p	0.985981
UTR3	17:5077205-5077226	0.0619404
UTR3	17:5077847-5077868	0.010508
UTR3	17:5078120-5078132	0.0077717
ENST00000394123	ENSG00000145907 (G3BP1)	hsa-miR-106b-5p	0.985974
UTR3	5:151184545-151184564	0.00276899
UTR3	5:151184734-151184746	0.00215417
UTR3	5:151185295-151185314	0.00158108
UTR3	5:151185402-151185416	0.000765375
UTR3	5:151185856-151185880	0.00230903
UTR3	5:151186722-151186745	0.0196111
UTR3	5:151187312-151187330	0.0248337
UTR3	5:151188330-151188349	0.00111553
UTR3	5:151188432-151188454	0.00104577
UTR3	5:151189336-151189351	0.00188359
UTR3	5:151190071-151190095	0.0129109
UTR3	5:151190148-151190165	0.000734243
UTR3	5:151190730-151190749	0.00186334
UTR3	5:151191050-151191073	0.00300491
UTR3	5:151192015-151192033	0.00363017
ENST00000263635	ENSG00000115183 (TANC1)	hsa-miR-106b-5p	0.985938
UTR3	2:160088162-160088170	0.0220096
UTR3	2:160088637-160088650	0.0581597
ENST00000222990	ENSG00000106266 (SNX8)	hsa-miR-106b-5p	0.985871
UTR3	7:2291509-2291533	0.0800901
ENST00000525074	ENSG00000110171 (TRIM3)	hsa-miR-106b-5p	0.985552
UTR3	11:6470091-6470105	0.0797205
ENST00000296238	ENSG00000163888 (CAMK2N2)	hsa-miR-106b-5p	0.985041
UTR3	3:183977709-183977726	0.0791437
ENST00000370521	ENSG00000065243 (PKN2)	hsa-miR-106b-5p	0.984998
UTR3	1:89299442-89299447	0.00554464
UTR3	1:89299711-89299736	0.00371399
UTR3	1:89300152-89300165	0.00522582
UTR3	1:89300533-89300545	0.0022389
UTR3	1:89301036-89301053	0.00336674
UTR3	1:89301318-89301339	0.0533775
UTR3	1:89301540-89301546	0.00461382
UTR3	1:89301564-89301586	0.00395057
UTR3	1:89237231-89237244	0.0302932
ENST00000261636	ENSG00000120805 (ARL1)	hsa-miR-106b-5p	0.984976
UTR3	12:101788933-101788953	0.00534338
UTR3	12:101787868-101787885	0.00217258
UTR3	12:101787040-101787065	0.0715559
ENST00000333003	ENSG00000120798 (NR2C1)	hsa-miR-106b-5p	0.984892
UTR3	12:95415904-95415923	0.00592311
UTR3	12:95415346-95415365	0.0626335
UTR3	12:95415073-95415094	0.0050276
UTR3	12:95414878-95414898	0.00161008
UTR3	12:95414378-95414398	0.0042995
UTR3	12:95434277-95434296	0.00616815
ENST00000521074	ENSG00000235931 (C10orf40)	hsa-miR-106b-5p	0.984484
UTR3	10:61717707-61717723	0.00456597
UTR3	10:61717274-61717295	0.00752854
UTR3	10:61716653-61716678	0.0239285
UTR3	10:61716212-61716230	0.00486897
UTR3	10:61715877-61715888	0.00532305
UTR3	10:61715707-61715723	0.00503582
UTR3	10:61715605-61715631	0.0272868
ENST00000540664	ENSG00000196233 (LCOR)	hsa-miR-106b-5p	0.984005
UTR3	10:98718749-98718772	0.0193441
UTR3	10:98718905-98718920	0.0135179
UTR3	10:98719389-98719411	0.00347616
UTR3	10:98719656-98719673	0.00277924
UTR3	10:98719660-98719680	0.000827302
UTR3	10:98720309-98720324	0.00441071
UTR3	10:98721071-98721081	0.0149257
UTR3	10:98721753-98721762	0.0183686
UTR3	10:98722476-98722500	0.00206061
UTR3	10:98715544-98715556	0.0198702
ENST00000367511	ENSG00000135842 (FAM129A)	hsa-miR-106b-5p	0.983925
UTR3	1:184763770-184763785	0.00750531
UTR3	1:184763741-184763762	0.0346805
UTR3	1:184761915-184761935	0.00679582
UTR3	1:184761478-184761504	0.0011445
UTR3	1:184761334-184761355	0.00372107
UTR3	1:184760775-184760794	0.00603607
UTR3	1:184760343-184760360	0.00847733
UTR3	1:184760223-184760237	0.00958935
ENST00000242480	ENSG00000122877 (EGR2)	hsa-miR-106b-5p	0.983755
UTR3	10:64572502-64572516	0.0777744
ENST00000380629	ENSG00000104765 (BNIP3L)	hsa-miR-106b-5p	0.983649
UTR3	8:26269899-26269914	0.00721644
UTR3	8:26270543-26270564	0.0704506
ENST00000265339	ENSG00000119048 (UBE2B)	hsa-miR-106b-5p	0.983503
UTR3	5:133726821-133726838	0.0651146
UTR3	5:133727394-133727412	0.00766817
UTR3	5:133727478-133727493	0.00473566
ENST00000353788	ENSG00000104497 (SNX16)	hsa-miR-106b-5p	0.983492
UTR3	8:82713068-82713094	0.00375698
UTR3	8:82712757-82712779	0.0681966
UTR3	8:82712659-82712683	0.00281487
UTR3	8:82712271-82712289	0.00343084
UTR3	8:82715341-82715358	0.00905888
ENST00000273854	ENSG00000145242 (EPHA5)	hsa-miR-106b-5p	0.983352
UTR3	4:66189787-66189813	0.0268347
UTR3	4:66189510-66189518	0.0298128
UTR3	4:66188237-66188255	0.00800173
UTR3	4:66187672-66187689	0.0109176
UTR3	4:66187252-66187276	0.0018002
ENST00000262032	ENSG00000123411 (IKZF4)	hsa-miR-106b-5p	0.983027
UTR3	12:56429437-56429464	0.0101278
UTR3	12:56429676-56429693	0.00513743
UTR3	12:56431517-56431528	0.0548562
UTR3	12:56431733-56431751	0.00692454
ENST00000430046	ENSG00000157107 (FCHO2)	hsa-miR-106b-5p	0.982806
UTR3	5:72384048-72384063	0.0317687
UTR3	5:72384583-72384602	0.00614546
UTR3	5:72384732-72384745	0.00223875
UTR3	5:72385066-72385090	0.00156092
UTR3	5:72385342-72385368	0.00228289
UTR3	5:72385952-72385964	0.0328338
ENST00000396435	ENSG00000124313 (IQSEC2)	hsa-miR-106b-5p	0.982753
UTR3	X:53263098-53263117	0.00333355
UTR3	X:53262554-53262572	0.0734458
ENST00000376208	ENSG00000148053 (NTRK2)	hsa-miR-106b-5p	0.98255
UTR3	9:87486941-87486956	0.0251157
UTR3	9:87488214-87488231	0.0362117
UTR3	9:87489499-87489517	0.00184728
UTR3	9:87490113-87490134	0.00104924
UTR3	9:87490409-87490436	0.00224585
UTR3	9:87491170-87491194	0.00339163
UTR3	9:87492004-87492025	0.00223885
UTR3	9:87492557-87492579	0.00448486
ENST00000219611	ENSG00000103326 (CAPN15)	hsa-miR-106b-5p	0.982523
UTR3	16:603558-603576	0.0765595
ENST00000273221	ENSG00000144711 (IQSEC1)	hsa-miR-106b-5p	0.982365
UTR3	3:12940604-12940624	0.0712223
UTR3	3:12940541-12940566	0.00518752
ENST00000400149	ENSG00000170579 (DLGAP1)	hsa-miR-106b-5p	0.982224
UTR3	18:3498674-3498690	0.0495321
UTR3	18:3496796-3496818	0.0200879
UTR3	18:3496347-3496368	0.00755259
UTR3	18:3581905-3581933	0.0126325
ENST00000561981	ENSG00000260230 (FRRS1L)	hsa-miR-106b-5p	0.982162
UTR3	9:111899510-111899528	0.0293167
UTR3	9:111899062-111899083	0.0113057
UTR3	9:111897990-111898008	0.00265286
UTR3	9:111896000-111896024	0.0224812
UTR3	9:111893702-111893728	0.00195458
UTR3	9:111892642-111892657	0.00850865
ENST00000378621	ENSG00000147036 (LANCL3)	hsa-miR-106b-5p	0.982123
UTR3	X:37537052-37537065	0.00256901
UTR3	X:37537254-37537277	0.00134352
UTR3	X:37537668-37537683	0.0021999
UTR3	X:37538618-37538637	0.0036706
UTR3	X:37538823-37538849	0.0161848
UTR3	X:37542275-37542286	0.00561971
UTR3	X:37542718-37542735	0.00340347
UTR3	X:37542876-37542903	0.00296119
UTR3	X:37543060-37543068	0.00619083
UTR3	X:37543456-37543484	0.0240043
UTR3	X:37543575-37543593	0.00803538
ENST00000373365	ENSG00000124767 (GLO1)	hsa-miR-106b-5p	0.982049
UTR3	6:38644843-38644856	0.00824053
UTR3	6:38644365-38644381	0.00369078
UTR3	6:38643810-38643831	0.064183
ENST00000407149	ENSG00000184838 (PRR16)	hsa-miR-106b-5p	0.981944
UTR3	5:120022461-120022474	0.0760171
ENST00000523505	ENSG00000253276 (CCDC71L)	hsa-miR-106b-5p	0.981821
UTR3	7:106300509-106300525	0.0727844
UTR3	7:106298297-106298311	0.00311987
ENST00000609686	ENSG00000273079 (GRIN2B)	hsa-miR-106b-5p	0.981737
UTR3	12:13713046-13713072	0.00324677
UTR3	12:13711312-13711340	0.00448831
UTR3	12:13709516-13709522	0.00462336
UTR3	12:13707946-13707963	0.00189029
UTR3	12:13707763-13707783	0.00191709
UTR3	12:13707231-13707245	0.00254664
UTR3	12:13707009-13707027	0.00429404
UTR3	12:13706682-13706699	0.00308427
UTR3	12:13706600-13706623	0.000826467
UTR3	12:13706338-13706358	0.00981969
UTR3	12:13703370-13703395	0.00139424
UTR3	12:13694495-13694519	0.00124821
UTR3	12:13693217-13693238	0.0364476
ENST00000380087	ENSG00000102054 (RBBP7)	hsa-miR-106b-5p	0.981665
UTR3	X:16863019-16863035	0.0667903
UTR3	X:16862826-16862848	0.00897124
ENST00000327835	ENSG00000164684 (ZNF704)	hsa-miR-106b-5p	0.981549
UTR3	8:81552497-81552510	0.0128885
UTR3	8:81552411-81552428	0.000958258
UTR3	8:81552001-81552025	0.00209377
UTR3	8:81549731-81549756	0.00185699
UTR3	8:81548734-81548743	0.016778
UTR3	8:81548349-81548360	0.0015016
UTR3	8:81544685-81544708	0.00365864
UTR3	8:81542779-81542798	0.00165445
UTR3	8:81542246-81542272	0.00164711
UTR3	8:81541157-81541176	0.0187045
UTR3	8:81540971-81540991	0.0139154
ENST00000361272	ENSG00000198791 (CNOT7)	hsa-miR-106b-5p	0.981422
UTR3	8:17087938-17087959	0.00506687
UTR3	8:17087796-17087822	0.070476
ENST00000256832	ENSG00000049759 (NEDD4L)	hsa-miR-106b-5p	0.981303
UTR3	18:56063541-56063554	0.0185998
UTR3	18:56063957-56063971	0.0048437
UTR3	18:56064015-56064039	0.00335876
UTR3	18:56064530-56064553	0.0425612
UTR3	18:56067561-56067581	0.00395237
UTR3	18:56067609-56067632	0.00212079
ENST00000280527	ENSG00000150938 (CRIM1)	hsa-miR-106b-5p	0.98122
UTR3	2:36776001-36776026	0.00609674
UTR3	2:36776502-36776515	0.00334426
UTR3	2:36776893-36776909	0.00520826
UTR3	2:36777508-36777521	0.0529688
UTR3	2:36777661-36777684	0.00774432
ENST00000402673	ENSG00000152700 (SAR1B)	hsa-miR-106b-5p	0.981165
UTR3	5:133942340-133942354	0.0462822
UTR3	5:133940743-133940766	0.00202819
UTR3	5:133940340-133940352	0.00189428
UTR3	5:133939880-133939894	0.00228699
UTR3	5:133939872-133939894	0.000825274
UTR3	5:133939825-133939847	0.000595124
UTR3	5:133939185-133939207	0.00106563
UTR3	5:133937210-133937227	0.00444546
UTR3	5:133937096-133937110	0.0158902
ENST00000321348	ENSG00000071967 (CYBRD1)	hsa-miR-106b-5p	0.981053
UTR3	2:172411428-172411449	0.00435251
UTR3	2:172412109-172412136	0.0078259
UTR3	2:172412196-172412214	0.0220684
UTR3	2:172414068-172414086	0.0282296
UTR3	2:172414169-172414181	0.0127388
ENST00000454497	ENSG00000164164 (OTUD4)	hsa-miR-106b-5p	0.98104
UTR3	4:146057719-146057746	0.0256718
UTR3	4:146057592-146057606	0.00419733
UTR3	4:146057585-146057606	0.00298559
UTR3	4:146056884-146056903	0.017436
UTR3	4:146056675-146056686	0.00233884
UTR3	4:146056453-146056470	0.00150716
UTR3	4:146055407-146055428	0.00353839
UTR3	4:146055083-146055105	0.0036994
UTR3	4:146054968-146054985	0.013829
ENST00000569524	ENSG00000178761 (FAM219B)	hsa-miR-106b-5p	0.980872
UTR3	15:75194726-75194749	0.0096118
UTR3	15:75194551-75194568	0.046948
UTR3	15:75193031-75193058	0.0184972
ENST00000341998	ENSG00000155886 (SLC24A2)	hsa-miR-106b-5p	0.980792
UTR3	9:19514468-19514490	0.00673133
UTR3	9:19513843-19513867	0.00150702
UTR3	9:19512066-19512083	0.00349472
UTR3	9:19510076-19510094	0.00326615
UTR3	9:19509537-19509548	0.0310948
UTR3	9:19508836-19508857	0.00289634
UTR3	9:19507511-19507534	0.0259966
ENST00000468967	ENSG00000162843 (WDR64)	hsa-miR-106b-5p	0.980766
UTR3	1:241932743-241932761	0.0618707
UTR3	1:241964881-241964901	0.0130937
ENST00000405074	ENSG00000084764 (MAPRE3)	hsa-miR-106b-5p	0.980647
UTR3	2:27249579-27249599	0.0658295
UTR3	2:27250017-27250035	0.00903264
ENST00000370693	ENSG00000112208 (BAG2)	hsa-miR-106b-5p	0.980436
UTR3	6:57050256-57050271	0.00183141
UTR3	6:57054177-57054192	0.0332023
UTR3	6:57054546-57054559	0.0396475
ENST00000485685	ENSG00000005955 (GGNBP2)	hsa-miR-106b-5p	0.980416
UTR3	17:34903128-34903146	0.00568173
UTR3	17:34903377-34903396	0.068982
ENST00000426654	ENSG00000102908 (NFAT5)	hsa-miR-106b-5p	0.98038
UTR3	16:69693742-69693768	0.00264232
UTR3	16:69730312-69730333	0.00208234
UTR3	16:69731123-69731140	0.00654855
UTR3	16:69731134-69731145	0.000528926
UTR3	16:69731179-69731201	0.0017742
UTR3	16:69734836-69734851	0.00151832
UTR3	16:69736055-69736074	0.0377417
UTR3	16:69736587-69736602	0.00450631
UTR3	16:69737505-69737519	0.00869282
UTR3	16:69737662-69737676	0.00859797
ENST00000294383	ENSG00000162402 (USP24)	hsa-miR-106b-5p	0.980372
UTR3	1:55533900-55533918	0.0754283
UTR3	1:55532656-55532681	0.00273938
UTR3	1:55623014-55623023	0.0281225
UTR3	1:55591148-55591162	0.018355
ENST00000394657	ENSG00000166971 (AKTIP)	hsa-miR-106b-5p	0.980349
UTR3	16:53526293-53526313	0.0311756
UTR3	16:53525902-53525920	0.0434316
ENST00000378004	ENSG00000145819 (ARHGAP26)	hsa-miR-106b-5p	0.980151
UTR3	5:142602803-142602818	0.00242369
UTR3	5:142603598-142603624	0.00152541
UTR3	5:142605542-142605565	0.00105296
UTR3	5:142605780-142605805	0.00272459
UTR3	5:142606831-142606852	0.00215839
UTR3	5:142606935-142606952	0.00277917
UTR3	5:142607582-142607604	0.00618219
UTR3	5:142607872-142607889	0.00441446
UTR3	5:142608237-142608258	0.0511788
ENST00000409137	ENSG00000150722 (PPP1R1C)	hsa-miR-106b-5p	0.979964
UTR3	2:182993828-182993852	0.066031
UTR3	2:182994635-182994649	0.00283817
UTR3	2:182994704-182994716	0.00193708
UTR3	2:182995653-182995669	0.00347764
ENST00000265598	ENSG00000078081 (LAMP3)	hsa-miR-106b-5p	0.979802
UTR3	3:182841366-182841386	0.0189671
UTR3	3:182840826-182840844	0.0332823
UTR3	3:182840263-182840276	0.0168603
UTR3	3:182840060-182840076	0.00503978
ENST00000238616	ENSG00000119638 (NEK9)	hsa-miR-106b-5p	0.979734
UTR3	14:75551130-75551144	0.0508281
UTR3	14:75550282-75550302	0.00222345
UTR3	14:75549172-75549199	0.0210418
ENST00000380110	ENSG00000107105 (ELAVL2)	hsa-miR-106b-5p	0.978951
UTR3	9:23692487-23692506	0.0103965
UTR3	9:23691150-23691167	0.00476713
UTR3	9:23690507-23690526	0.0353546
UTR3	9:23690299-23690319	0.0229419
ENST00000374574	ENSG00000204217 (BMPR2)	hsa-miR-106b-5p	0.978758
UTR3	2:203424858-203424881	0.0162054
UTR3	2:203425257-203425262	0.00318094
UTR3	2:203425806-203425834	0.00211121
UTR3	2:203426171-203426198	0.0217564
UTR3	2:203426245-203426269	0.00139484
UTR3	2:203427894-203427915	0.00163262
UTR3	2:203428538-203428556	0.00178127
UTR3	2:203429267-203429284	0.00133324
UTR3	2:203429511-203429529	0.00313731
UTR3	2:203430040-203430062	0.00280077
UTR3	2:203430462-203430480	0.00253019
UTR3	2:203431429-203431443	0.00227209
UTR3	2:203432117-203432135	0.00477331
UTR3	2:203432233-203432244	0.00839814
ENST00000527396	ENSG00000255098 (RP11-481A20.11)	hsa-miR-106b-5p	0.978723
UTR3	8:11870578-11870587	0.0732802
ENST00000393256	ENSG00000153094 (BCL2L11)	hsa-miR-106b-5p	0.978715
UTR3	2:111922524-111922546	0.00351718
UTR3	2:111923003-111923026	0.00297263
UTR3	2:111923504-111923518	0.00193508
UTR3	2:111923550-111923562	0.000578577
UTR3	2:111923793-111923814	0.0373489
UTR3	2:111925910-111925938	0.0269219
ENST00000355522	ENSG00000198535 (C2CD4A)	hsa-miR-106b-5p	0.978484
UTR3	15:62361519-62361540	0.00370019
UTR3	15:62362858-62362879	0.00369846
UTR3	15:62363070-62363087	0.0656957
ENST00000517666	ENSG00000156802 (ATAD2)	hsa-miR-106b-5p	0.97821
UTR3	8:124373819-124373840	0.0134538
UTR3	8:124371500-124371519	0.00287214
UTR3	8:124333032-124333049	0.056557
ENST00000504087	ENSG00000151458 (ANKRD50)	hsa-miR-106b-5p	0.97787
UTR3	4:125588429-125588449	0.0622928
UTR3	4:125587900-125587916	0.00288354
UTR3	4:125587499-125587512	0.00894494
UTR3	4:125599921-125599943	0.0131895
UTR3	4:125592273-125592297	0.00532568
UTR3	4:125591580-125591601	0.0089666
ENST00000517806	ENSG00000156509 (FBXO43)	hsa-miR-106b-5p	0.977701
UTR3	8:101153849-101153861	0.0633939
UTR3	8:101153683-101153701	0.0032144
UTR3	8:101146263-101146277	0.00655447
UTR3	8:101157261-101157284	0.0134883
ENST00000543086	ENSG00000082805 (ERC1)	hsa-miR-106b-5p	0.977677
UTR3	12:1602789-1602804	0.00990549
UTR3	12:1604792-1604819	0.0498869
UTR3	12:1605018-1605033	0.012686
ENST00000345721	ENSG00000145730 (PAM)	hsa-miR-106b-5p	0.977652
UTR3	5:102345563;102353038-102345570;102353044	0.0225622
UTR3	5:102364873-102364898	0.0129253
UTR3	5:102365042-102365060	0.00463093
UTR3	5:102365105-102365129	0.0323417
ENST00000293218	ENSG00000132478 (UNK)	hsa-miR-106b-5p	0.977518
UTR3	17:73820709-73820737	0.0251385
UTR3	17:73820743-73820757	0.0472217
ENST00000388759	ENSG00000197885 (NKIRAS1)	hsa-miR-106b-5p	0.977429
UTR3	3:23934438-23934455	0.0697483
UTR3	3:23933681-23933695	0.00333251
UTR3	3:23934676-23934697	0.0160795
ENST00000264951	ENSG00000114127 (XRN1)	hsa-miR-106b-5p	0.977311
UTR3	3:142030204-142030214	0.0174028
UTR3	3:142030163-142030186	0.0488638
UTR3	3:142028626-142028640	0.00296536
UTR3	3:142027012-142027036	0.00185569
UTR3	3:142026543-142026561	0.00244658
UTR3	3:142151651-142151664	0.0106304
UTR3	3:142037649-142037657	0.0152137
ENST00000426094	ENSG00000007392 (LUC7L)	hsa-miR-106b-5p	0.977161
UTR3	16:278523-278551	0.0602609
UTR3	16:278264-278290	0.0054073
UTR3	16:278112-278131	0.00513162
UTR3	16:278037-278042	0.00129664
ENST00000348579	ENSG00000159714 (ZDHHC1)	hsa-miR-106b-5p	0.976783
UTR3	16:67428425-67428443	0.0718223
ENST00000540845	ENSG00000172059 (KLF11)	hsa-miR-106b-5p	0.976591
UTR3	2:10194767-10194788	0.0716839
ENST00000432054	ENSG00000172765 (TMCC1)	hsa-miR-106b-5p	0.97642
UTR3	3:129369888-129369911	0.00545666
UTR3	3:129369748-129369766	0.00324599
UTR3	3:129369609-129369631	0.0125764
UTR3	3:129367960-129367977	0.00130705
UTR3	3:129366675-129366697	0.0507636
UTR3	3:129370411-129370427	0.0354884
ENST00000372572	ENSG00000198815 (FOXJ3)	hsa-miR-106b-5p	0.976107
UTR3	1:42645277-42645291	0.0145845
UTR3	1:42643544-42643566	0.00908067
UTR3	1:42643076-42643090	0.0476764
ENST00000316059	ENSG00000186660 (ZFP91)	hsa-miR-106b-5p	0.975737
UTR3	11:58385667-58385690	0.0396297
UTR3	11:58385972-58385989	0.0214969
UTR3	11:58387054-58387073	0.00176408
UTR3	11:58387336-58387357	0.00254599
UTR3	11:58388222-58388242	0.00564731
ENST00000537553	ENSG00000110888 (CAPRIN2)	hsa-miR-106b-5p	0.975727
UTR3	12:30878905-30878917	0.00420837
UTR3	12:30873636-30873661	0.00250054
UTR3	12:30873580-30873606	0.000607043
UTR3	12:30873394-30873422	0.00189659
UTR3	12:30873277-30873295	0.00143278
UTR3	12:30869353-30869370	0.00305601
UTR3	12:30863181-30863200	0.003274
UTR3	12:30862640-30862662	0.0541019
ENST00000215832	ENSG00000100030 (MAPK1)	hsa-miR-106b-5p	0.97557
UTR3	22:22118428-22118447	0.00868857
UTR3	22:22118119-22118142	0.0115327
UTR3	22:22118087-22118107	0.043734
UTR3	22:22116772-22116789	0.00081142
UTR3	22:22113629-22113651	0.00147552
UTR3	22:22110935-22110953	0.00472688
ENST00000342983	ENSG00000123728 (RAP2C)	hsa-miR-106b-5p	0.975418
UTR3	X:131338677-131338684	0.00287632
UTR3	X:131337768-131337789	0.0628746
UTR3	X:131337223-131337243	0.00511438
ENST00000552189	ENSG00000079387 (SENP1)	hsa-miR-106b-5p	0.975411
UTR3	12:48441851;48442712-48441863;48442719	0.00186824
UTR3	12:48438319-48438338	0.00234942
UTR3	12:48437008-48437025	0.0604728
UTR3	12:48436709-48436728	0.00617
ENST00000278612	ENSG00000149308 (NPAT)	hsa-miR-106b-5p	0.975087
UTR3	11:108029565-108029588	0.0226489
UTR3	11:108029542-108029562	0.0316465
UTR3	11:108029054-108029072	0.00596474
UTR3	11:108028370-108028395	0.00465137
UTR3	11:108028102-108028124	0.0059266
UTR3	11:108059969-108059987	0.00532943
ENST00000314641	ENSG00000112276 (BVES)	hsa-miR-106b-5p	0.975044
UTR3	6:105548895-105548914	0.042779
UTR3	6:105548497-105548516	0.00385387
UTR3	6:105547785-105547812	0.00891887
UTR3	6:105546993-105547014	0.00346417
UTR3	6:105546598-105546617	0.000817244
UTR3	6:105545920-105545932	0.00301242
UTR3	6:105544788-105544798	0.00776703
ENST00000418390	ENSG00000011007 (TCEB3)	hsa-miR-106b-5p	0.974975
UTR3	1:24086240-24086258	0.00492319
UTR3	1:24086850-24086877	0.00319802
UTR3	1:24087011-24087031	0.0606565
UTR3	1:24087689-24087713	0.00178816
ENST00000295851	ENSG00000138443 (ABI2)	hsa-miR-106b-5p	0.974927
UTR3	2:204292192-204292197	0.00567017
UTR3	2:204292624-204292643	0.00464689
UTR3	2:204293384-204293405	0.0019766
UTR3	2:204293855-204293883	0.011379
UTR3	2:204294219-204294239	0.00312701
UTR3	2:204295184-204295205	0.00496157
UTR3	2:204296220-204296241	0.001563
UTR3	2:204296810-204296818	0.00320349
UTR3	2:204297140-204297166	0.00176156
UTR3	2:204297389-204297412	0.00157112
UTR3	2:204297796-204297818	0.00153275
UTR3	2:204297936-204297958	0.00103038
UTR3	2:204299611-204299629	0.00144619
UTR3	2:204300495-204300513	0.00136272
UTR3	2:204300624-204300640	0.00134726
UTR3	2:204301372-204301389	0.00133412
UTR3	2:204301610-204301627	0.00434421
UTR3	2:204302439-204302458	0.00857643
UTR3	2:204302482-204302499	0.00158104
UTR3	2:204302495-204302512	0.000656467
UTR3	2:204305039-204305058	0.00171422
UTR3	2:204307063-204307079	0.00177249
UTR3	2:204310790-204310806	0.00397508
ENST00000452027	ENSG00000154548 (SRSF12)	hsa-miR-106b-5p	0.974887
UTR3	6:89807940-89807959	0.00858125
UTR3	6:89807931-89807949	0.0407464
UTR3	6:89807332-89807350	0.00532336
UTR3	6:89807141-89807168	0.00237707
UTR3	6:89806476-89806497	0.00746559
UTR3	6:89805751-89805773	0.00601356
ENST00000281806	ENSG00000152034 (MCHR2)	hsa-miR-106b-5p	0.974863
UTR3	6:100368641-100368658	0.00596632
UTR3	6:100367951-100367976	0.0475296
UTR3	6:100367937-100367962	0.00343739
UTR3	6:100367924-100367941	0.00549381
UTR3	6:100367861-100367882	0.00879624
UTR3	6:100382382;100390825-100382393;100390833	0.0187848
ENST00000566428	ENSG00000135709 (KIAA0513)	hsa-miR-106b-5p	0.974684
UTR3	16:85124111-85124134	0.0179624
UTR3	16:85124136-85124159	0.000569687
UTR3	16:85126307-85126326	0.00119714
UTR3	16:85126991-85127019	0.00518539
UTR3	16:85127089-85127113	0.0387371
UTR3	16:85127809-85127827	0.00672032
ENST00000313349	ENSG00000179833 (SERTAD2)	hsa-miR-106b-5p	0.974597
UTR3	2:64862876-64862901	0.00947851
UTR3	2:64862865-64862881	0.00496015
UTR3	2:64861129-64861148	0.0319587
UTR3	2:64859697-64859705	0.0239175
ENST00000427718	ENSG00000135108 (FBXO21)	hsa-miR-106b-5p	0.974572
UTR3	12:117581812-117581827	0.0517301
UTR3	12:117581350-117581377	0.0185679
ENST00000555515	ENSG00000042317 (SPATA7)	hsa-miR-106b-5p	0.974515
UTR3	14:88883157-88883171	0.0050306
UTR3	14:88892923-88892938	0.0652304
ENST00000285737	ENSG00000102910 (LONP2)	hsa-miR-106b-5p	0.974347
UTR3	16:48386297-48386315	0.00659177
UTR3	16:48387154-48387175	0.00683135
UTR3	16:48387622-48387646	0.00139037
UTR3	16:48387752-48387776	0.0025753
UTR3	16:48388500-48388521	0.00228064
UTR3	16:48388736-48388747	0.00245583
UTR3	16:48391006-48391027	0.0480255
ENST00000342203	ENSG00000117155 (SSX2IP)	hsa-miR-106b-5p	0.974072
UTR3	1:85112810-85112828	0.0678917
UTR3	1:85111011-85111022	0.00207987
ENST00000339562	ENSG00000153234 (NR4A2)	hsa-miR-106b-5p	0.974015
UTR3	2:157181185-157181206	0.0705252
UTR3	2:157182265-157182282	0.0167627
ENST00000375169	ENSG00000196632 (WNK3)	hsa-miR-106b-5p	0.973878
UTR3	X:54224638-54224653	0.00485743
UTR3	X:54224438-54224454	0.00428682
UTR3	X:54224174-54224195	0.00520203
UTR3	X:54223274-54223293	0.0420746
UTR3	X:54221975-54222001	0.00369712
UTR3	X:54221346-54221371	0.00770663
UTR3	X:54220676-54220697	0.00218417
UTR3	X:54275987-54276007	0.00499909
ENST00000368985	ENSG00000163131 (CTSS)	hsa-miR-106b-5p	0.97386
UTR3	1:150705477-150705489	0.0276793
UTR3	1:150704646-150704667	0.00145753
UTR3	1:150704329-150704350	0.0120327
UTR3	1:150704110-150704134	0.00266033
UTR3	1:150703105-150703126	0.0222803
UTR3	1:150702817-150702837	0.00372436
ENST00000427980	ENSG00000224470 (ATXN1L)	hsa-miR-106b-5p	0.973645
UTR3	16:71886215-71886232	0.0529429
UTR3	16:71886529-71886553	0.00219361
UTR3	16:71886566-71886589	0.00166206
UTR3	16:71890085-71890105	0.0128991
ENST00000378024	ENSG00000124942 (AHNAK)	hsa-miR-106b-5p	0.973456
UTR3	11:62283848-62283865	0.00625511
UTR3	11:62283445-62283459	0.06374
UTR3	11:62294745-62294762	0.0129074
ENST00000239231	ENSG00000120137 (PANK3)	hsa-miR-106b-5p	0.97341
UTR3	5:167983920-167983944	0.014792
UTR3	5:167983584-167983606	0.00154209
UTR3	5:167983173-167983191	0.00448351
UTR3	5:167982507-167982532	0.00597864
UTR3	5:167981580-167981597	0.00121867
UTR3	5:167980768-167980795	0.00137728
UTR3	5:167980581-167980602	0.00148831
UTR3	5:167980455-167980478	0.000635191
UTR3	5:167979219-167979242	0.00156021
UTR3	5:167978497-167978519	0.0351412
UTR3	5:167976233-167976258	0.00314533
UTR3	5:167995779-167995790	0.0456803
ENST00000266943	ENSG00000139508 (SLC46A3)	hsa-miR-106b-5p	0.973364
UTR3	13:29275449-29275472	0.0104335
UTR3	13:29275440-29275457	0.0301687
UTR3	13:29275382-29275394	0.00404121
UTR3	13:29274977-29274996	0.0223859
UTR3	13:29274955-29274969	0.00249033
ENST00000376495	ENSG00000165312 (OTUD1)	hsa-miR-106b-5p	0.972928
UTR3	10:23729881-23729904	0.00566586
UTR3	10:23729905-23729923	0.0438476
UTR3	10:23730939-23730955	0.0197335
ENST00000335783	ENSG00000031691 (CENPQ)	hsa-miR-106b-5p	0.972916
UTR3	6:49460098-49460117	0.0692393
ENST00000381007	ENSG00000197860 (SGTB)	hsa-miR-106b-5p	0.972601
[truncated: 8,830 more rows]

## Sheet: hsa-miR-143a-3p
Transcript Id	Gene Id(name)	Mirna Name	miTG score
ENST00000233813	ENSG00000115461 (IGFBP5)	hsa-miR-143-3p	1
UTR3	2:217541376-217541396	0.120785
UTR3	2:217539037-217539056	0.00146467
UTR3	2:217537994-217538002	0.0015078
UTR3	2:217536950-217536955	0.0141217
UTR3	2:217543604-217543625	0.00712705
ENST00000332070	ENSG00000156531 (PHF6)	hsa-miR-143-3p	1
UTR3	X:133561984-133562006	0.00642785
UTR3	X:133562340-133562363	0.132585
UTR3	X:133562514-133562536	0.00543192
UTR3	X:133562519-133562545	0.00786356
ENST00000370544	ENSG00000143013 (LMO4)	hsa-miR-143-3p	1
UTR3	1:87810497-87810516	0.141973
UTR3	1:87812250-87812272	0.00295936
ENST00000378565	ENSG00000136156 (ITM2B)	hsa-miR-143-3p	1
UTR3	13:48835472-48835495	0.157652
ENST00000379439	ENSG00000169876 (MUC17)	hsa-miR-143-3p	1
UTR3	7:100675095-100675112	0.0257719
UTR3	7:100675272-100675289	0.0206825
UTR3	7:100675453-100675466	0.017804
UTR3	7:100675623-100675643	0.0151617
UTR3	7:100675974-100675997	0.00310529
UTR3	7:100676154-100676174	0.0102075
UTR3	7:100677219-100677236	0.0129186
UTR3	7:100677573-100677590	0.0129849
UTR3	7:100678101-100678121	0.0135977
UTR3	7:100678632-100678652	0.012917
UTR3	7:100678809-100678829	0.01265
UTR3	7:100678988-100679006	0.0126731
UTR3	7:100679163-100679183	0.0112727
UTR3	7:100679347-100679360	0.0119586
UTR3	7:100679694-100679711	0.0129186
UTR3	7:100679868-100679888	0.0108988
UTR3	7:100680222-100680242	0.0121818
UTR3	7:100680401-100680419	0.013081
UTR3	7:100680583-100680596	0.0119784
UTR3	7:100680753-100680773	0.0120109
UTR3	7:100681107-100681124	0.0159785
UTR3	7:100681281-100681301	0.0108988
UTR3	7:100681461-100681478	0.0126455
UTR3	7:100681806-100681832	0.0117669
UTR3	7:100681989-100682009	0.0119628
UTR3	7:100682166-100682186	0.0119826
UTR3	7:100682523-100682540	0.0138527
UTR3	7:100682700-100682717	0.012812
UTR3	7:100683228-100683248	0.0135832
UTR3	7:100683939-100683956	0.01294
UTR3	7:100684113-100684133	0.0136525
UTR3	7:100684464-100684484	0.00972603
UTR3	7:100684648-100684661	0.0108745
UTR3	7:100684995-100685015	0.0130426
UTR3	7:100685175-100685192	0.0155629
UTR3	7:100685345-100685369	0.00996483
UTR3	7:100685703-100685723	0.0111769
UTR3	7:100686063-100686080	0.0143085
ENST00000396373	ENSG00000139083 (ETV6)	hsa-miR-143-3p	1
UTR3	12:12044409-12044419	0.00520179
UTR3	12:12045995-12046013	0.000867621
UTR3	12:12047248-12047268	0.00559978
UTR3	12:12048298-12048310	0.161948
ENST00000502732	ENSG00000143322 (ABL2)	hsa-miR-143-3p	1
UTR3	1:179076691-179076718	0.176936
UTR3	1:179075141-179075155	0.00350421
UTR3	1:179074705-179074726	0.00613855
UTR3	1:179071711-179071728	0.00393323
UTR3	1:179070061-179070066	0.0021854
UTR3	1:179069195-179069223	0.00794506
ENST00000559471	ENSG00000138593 (SECISBP2L)	hsa-miR-143-3p	1
UTR3	15:49284370-49284391	0.18375
ENST00000587354	ENSG00000153896 (ZNF599)	hsa-miR-143-3p	1
UTR3	19:35255713-35255731	0.00647222
UTR3	19:35254973-35254986	0.00134302
UTR3	19:35253827-35253849	0.135736
ENST00000602710	ENSG00000170035 (UBE2E3)	hsa-miR-143-3p	1
UTR3	2:181928104-181928125	0.146097
ENST00000240185	ENSG00000120948 (TARDBP)	hsa-miR-143-3p	0.999
UTR3	1:11083244-11083258	0.118797
ENST00000271411	ENSG00000143190 (POU2F1)	hsa-miR-143-3p	0.999
UTR3	1:167334774-167334798	0.00660607
UTR3	1:167343445-167343472	0.00900254
UTR3	1:167345278-167345305	0.00696013
UTR3	1:167345352-167345370	0.0653429
UTR3	1:167365564-167365584	0.00753278
UTR3	1:167386576-167386599	0.00233449
UTR3	1:167387626-167387645	0.0018078
UTR3	1:167388360-167388367	0.0210219
UTR3	1:167389153-167389174	0.00142671
ENST00000284073	ENSG00000153944 (MSI2)	hsa-miR-143-3p	0.999
UTR3	17:55757041-55757057	0.0202819
UTR3	17:55757048-55757065	0.0965954
UTR3	17:55761811-55761826	0.00776739
ENST00000322716	ENSG00000178567 (EPM2AIP1)	hsa-miR-143-3p	0.999
UTR3	3:37032579-37032605	0.088089
UTR3	3:37030148-37030169	0.00200533
UTR3	3:37030031-37030049	0.000748931
UTR3	3:37027797-37027823	0.025205
UTR3	3:37027495-37027511	0.00391169
ENST00000367001	ENSG00000170385 (SLC30A1)	hsa-miR-143-3p	0.999
UTR3	1:211746956-211746972	0.00157007
UTR3	1:211746268-211746287	0.00181019
UTR3	1:211745129-211745156	0.116559
ENST00000379052	ENSG00000112183 (RBM24)	hsa-miR-143-3p	0.999
UTR3	6:17292864-17292885	0.00489641
UTR3	6:17293522-17293537	0.122285
ENST00000414341	ENSG00000204788 (CR769776.1)	hsa-miR-143-3p	0.999
UTR3	9:69378431-69378447	0.00240231
UTR3	9:69378139-69378153	0.00484955
UTR3	9:69378121-69378135	0.0193554
UTR3	9:69378081-69378103	0.0369481
UTR3	9:69377932-69377946	0.0572104
ENST00000491718	ENSG00000090905 (TNRC6A)	hsa-miR-143-3p	0.999
UTR3	16:24801902-24801927	0.00585175
UTR3	16:24803085-24803113	0.0101977
UTR3	16:24805970-24805985	0.0392114
UTR3	16:24816403-24816426	0.0407113
UTR3	16:24817965-24817986	0.00657716
UTR3	16:24834912-24834931	0.00250511
UTR3	16:24835052-24835072	0.000909505
UTR3	16:24837047-24837058	0.0172616
ENST00000572252	ENSG00000180096 (SEPT1)	hsa-miR-143-3p	0.999
UTR3	16:30392674-30392693	0.119996
ENST00000301180	ENSG00000066084 (DIP2B)	hsa-miR-143-3p	0.998
UTR3	12:51138723-51138746	0.10724
UTR3	12:51139462-51139480	0.00354395
UTR3	12:51140931-51140953	0.00691532
UTR3	12:51080414-51080435	0.00353369
ENST00000301886	ENSG00000273003 (RP11-399J13.3)	hsa-miR-143-3p	0.998
UTR3	11:64795103;64799640-64795108;64799648	0.116838
ENST00000369981	ENSG00000196586 (MYO6)	hsa-miR-143-3p	0.998
UTR3	6:76625567-76625576	0.0825445
UTR3	6:76628811-76628837	0.0204791
UTR3	6:76629065-76629081	0.0128365
ENST00000382353	ENSG00000102678 (FGF9)	hsa-miR-143-3p	0.998
UTR3	13:22278506-22278532	0.113184
ENST00000400788	ENSG00000215712 (TMEM242)	hsa-miR-143-3p	0.998
UTR3	6:157710920-157710947	0.00200339
UTR3	6:157710601-157710620	0.11207
ENST00000454497	ENSG00000164164 (OTUD4)	hsa-miR-143-3p	0.998
UTR3	4:146058021-146058035	0.113562
UTR3	4:146056380-146056406	0.00187792
UTR3	4:146059528-146059545	0.00948161
ENST00000395925	ENSG00000106571 (GLI3)	hsa-miR-143-3p	0.997
UTR3	7:42003814-42003841	0.0963833
UTR3	7:42003328-42003354	0.00251857
UTR3	7:42001326-42001344	0.00727057
UTR3	7:42007514;42011936-42007521;42011947	0.00449696
ENST00000265074	ENSG00000113389 (NPR3)	hsa-miR-143-3p	0.996
UTR3	5:32786627-32786645	0.0938272
UTR3	5:32786881-32786904	0.00423991
UTR3	5:32789853-32789879	0.0015057
UTR3	5:32790899-32790924	0.00154545
ENST00000273183	ENSG00000144681 (STAC)	hsa-miR-143-3p	0.996
UTR3	3:36587819-36587843	0.0739646
UTR3	3:36589186-36589200	0.0255503
ENST00000380861	ENSG00000047644 (WWC3)	hsa-miR-143-3p	0.996
UTR3	X:10109734-10109754	0.0101844
UTR3	X:10111785-10111812	0.00356985
UTR3	X:10112400-10112421	0.0868551
ENST00000398261	ENSG00000109685 (WHSC1)	hsa-miR-143-3p	0.996
UTR3	4:1944326-1944337	0.107894
UTR3	4:1945789-1945808	0.000833681
UTR3	4:1945959-1945981	0.00115912
UTR3	4:1946574-1946591	0.00558007
UTR3	4:1949995-1950023	0.00324831
UTR3	4:1919987-1920006	0.00973344
UTR3	4:1941455-1941479	0.0485727
ENST00000373644	ENSG00000138336 (TET1)	hsa-miR-143-3p	0.995
UTR3	10:70451653-70451669	0.0990885
UTR3	10:70404919-70404935	0.0110855
ENST00000531481	ENSG00000186714 (CCDC73)	hsa-miR-143-3p	0.995
UTR3	11:32701858-32701876	0.0393392
UTR3	11:32701778-32701787	0.0047315
UTR3	11:32701669-32701693	0.0524058
ENST00000311936	ENSG00000133703 (KRAS)	hsa-miR-143-3p	0.994
UTR3	12:25361123-25361147	0.0279923
UTR3	12:25360679-25360699	0.00205594
UTR3	12:25360396-25360421	0.00124026
UTR3	12:25359071-25359097	0.0609581
UTR3	12:25358632-25358657	0.0012408
ENST00000346855	ENSG00000170142 (UBE2E1)	hsa-miR-143-3p	0.994
UTR3	3:23932525-23932548	0.0940609
ENST00000369799	ENSG00000168710 (AHCYL1)	hsa-miR-143-3p	0.994
UTR3	1:110564422-110564438	0.0931166
ENST00000373566	ENSG00000204120 (GIGYF2)	hsa-miR-143-3p	0.994
UTR3	2:233721680-233721697	0.0732284
UTR3	2:233721749-233721761	0.0211185
ENST00000242310	ENSG00000122728 (TAF1L)	hsa-miR-143-3p	0.993
UTR3	9:32629921-32629940	0.00360673
UTR3	9:32629841-32629865	0.0290587
UTR3	9:32629673-32629698	0.0300467
UTR3	9:32629637-32629653	0.0307836
UTR3	9:32633918-32633939	0.00630186
UTR3	9:32632248-32632267	0.00549762
UTR3	9:32630587-32630603	0.00624411
ENST00000391979	ENSG00000213047 (DENND1B)	hsa-miR-143-3p	0.993
UTR3	1:197478706-197478725	0.0274096
UTR3	1:197474529-197474547	0.0196391
UTR3	1:197474026-197474046	0.0442828
ENST00000282391	ENSG00000152520 (PAN3)	hsa-miR-143-3p	0.992
UTR3	13:28866718-28866743	0.0786313
UTR3	13:28867800-28867817	0.00989464
ENST00000475243	ENSG00000124164 (VAPB)	hsa-miR-143-3p	0.992
UTR3	20:57019385-57019399	0.0281111
UTR3	20:57020006-57020027	0.060695
ENST00000525842	ENSG00000196323 (ZBTB44)	hsa-miR-143-3p	0.992
UTR3	11:130102884-130102897	0.00434966
UTR3	11:130102284-130102304	0.00215626
UTR3	11:130101680-130101697	0.0026861
UTR3	11:130100659-130100674	0.0218905
UTR3	11:130098504-130098527	0.00179285
UTR3	11:130098149-130098165	0.00175227
UTR3	11:130097213-130097237	0.0568247
UTR3	11:130130837-130130855	0.0088776
ENST00000323699	ENSG00000143753 (DEGS1)	hsa-miR-143-3p	0.991
UTR3	1:224380565-224380589	0.00351747
UTR3	1:224380737-224380762	0.0116737
UTR3	1:224380934-224380957	0.0727115
ENST00000371741	ENSG00000158445 (KCNB1)	hsa-miR-143-3p	0.991
UTR3	20:47989180-47989198	0.00804786
UTR3	20:47988180-47988205	0.00811024
UTR3	20:47987437-47987450	0.00299903
UTR3	20:47987178-47987203	0.00309723
UTR3	20:47985445-47985460	0.00131935
UTR3	20:47985068-47985088	0.0092106
UTR3	20:47984551-47984574	0.0028968
UTR3	20:47984374-47984398	0.00143512
UTR3	20:47983924-47983938	0.0042815
UTR3	20:47983760-47983780	0.00376269
UTR3	20:47981249-47981265	0.00830239
UTR3	20:47980678-47980705	0.0350229
ENST00000376477	ENSG00000102057 (KCND1)	hsa-miR-143-3p	0.991
UTR3	X:48819367-48819386	0.00373453
UTR3	X:48818731-48818753	0.0835514
ENST00000378904	ENSG00000214397 (DKFZP779J2370)	hsa-miR-143-3p	0.991
UTR3	15:100256510-100256520	0.0881912
ENST00000013894	ENSG00000011198 (ABHD5)	hsa-miR-143-3p	0.99
UTR3	3:43744079;43753201-43744079;43753214	0.0852413
ENST00000369085	ENSG00000151929 (BAG3)	hsa-miR-143-3p	0.99
UTR3	10:121437188-121437208	0.0855708
ENST00000383811	ENSG00000163703 (CRELD1)	hsa-miR-143-3p	0.99
UTR3	3:9986665-9986685	0.0862579
ENST00000433877	ENSG00000111011 (RSRC2)	hsa-miR-143-3p	0.99
UTR3	12:122989786-122989810	0.00769983
UTR3	12:122989716-122989733	0.0774759
ENST00000269834	ENSG00000141946 (ZIM3)	hsa-miR-143-3p	0.989
UTR3	19:57645664-57645690	0.0837306
ENST00000372226	ENSG00000170734 (POLH)	hsa-miR-143-3p	0.989
UTR3	6:43581637-43581653	0.0229196
UTR3	6:43582168-43582188	0.00177523
UTR3	6:43582434-43582451	0.00253074
UTR3	6:43582814-43582836	0.00331232
UTR3	6:43582976-43583001	0.0330388
UTR3	6:43583097-43583122	0.00381025
UTR3	6:43583267-43583292	0.0163536
ENST00000374355	ENSG00000082458 (DLG3)	hsa-miR-143-3p	0.989
UTR3	X:69722314-69722333	0.023631
UTR3	X:69724979-69724999	0.0298467
UTR3	X:69725250-69725266	0.030733
ENST00000399598	ENSG00000215114 (UBXN2B)	hsa-miR-143-3p	0.989
UTR3	8:59361608-59361624	0.00959051
UTR3	8:59361637-59361649	0.000712332
UTR3	8:59362001-59362020	0.00227555
UTR3	8:59363914-59363942	0.070968
ENST00000449309	ENSG00000221909 (FAM200A)	hsa-miR-143-3p	0.989
UTR3	7:99144176-99144200	0.00635756
UTR3	7:99144009-99144034	0.0800167
UTR3	7:99144749-99144767	0.0115393
ENST00000329008	ENSG00000183166 (CALN1)	hsa-miR-143-3p	0.988
UTR3	7:71252581-71252603	0.0236999
UTR3	7:71252446-71252469	0.0200077
UTR3	7:71251967-71251986	0.00258922
UTR3	7:71248864-71248883	0.00122261
UTR3	7:71247919-71247943	0.00178387
UTR3	7:71247745-71247770	0.0347625
UTR3	7:71246750-71246770	0.00152126
UTR3	7:71571228-71571244	0.018318
ENST00000338625	ENSG00000102743 (SLC25A15)	hsa-miR-143-3p	0.988
UTR3	13:41383840-41383859	0.0823051
ENST00000370950	ENSG00000116754 (SRSF11)	hsa-miR-143-3p	0.988
UTR3	1:70716556-70716574	0.0841471
UTR3	1:70694116-70694131	0.0102472
ENST00000426639	ENSG00000171502 (COL24A1)	hsa-miR-143-3p	0.988
UTR3	1:86196279-86196301	0.0568
UTR3	1:86196100-86196121	0.00649516
UTR3	1:86196004-86196017	0.0195609
ENST00000216513	ENSG00000100625 (SIX4)	hsa-miR-143-3p	0.987
UTR3	14:61177069-61177089	0.00417063
UTR3	14:61176790-61176802	0.0775222
ENST00000372025	ENSG00000159596 (TMEM69)	hsa-miR-143-3p	0.987
UTR3	1:46159985-46160006	0.0811679
ENST00000398645	ENSG00000173120 (KDM2A)	hsa-miR-143-3p	0.987
UTR3	11:67020268-67020290	0.0144679
UTR3	11:67022442-67022463	0.065552
UTR3	11:67023303-67023319	0.00142796
ENST00000253506	ENSG00000131196 (NFATC1)	hsa-miR-143-3p	0.986
UTR3	18:77287778-77287797	0.0562603
UTR3	18:77288167-77288185	0.0242403
ENST00000427715	ENSG00000164756 (SLC30A8)	hsa-miR-143-3p	0.984
UTR3	8:118185197-118185221	0.0178058
UTR3	8:118186589-118186610	0.00189201
UTR3	8:118187952-118187976	0.0267661
UTR3	8:118188620-118188632	0.0245394
UTR3	8:118188698-118188719	0.00728173
ENST00000473414	ENSG00000114744 (COMMD2)	hsa-miR-143-3p	0.984
UTR3	3:149459039-149459063	0.00374205
UTR3	3:149458868-149458893	0.0167323
UTR3	3:149456818-149456838	0.0142811
UTR3	3:149456813-149456838	0.0104842
UTR3	3:149456387-149456408	0.0329779
ENST00000525964	ENSG00000151503 (NCAPD3)	hsa-miR-143-3p	0.984
UTR3	11:134048624;134048717-134048636;134048732	0.0378599
UTR3	11:134047184-134047189	0.00492041
UTR3	11:134037894-134037915	0.0191365
UTR3	11:134031740-134031746	0.00521081
UTR3	11:134031678-134031706	0.00113128
UTR3	11:134028270-134028297	0.00931649
ENST00000532428	ENSG00000149089 (APIP)	hsa-miR-143-3p	0.984
UTR3	11:34878184;34882468-34878189;34882481	0.00372641
UTR3	11:34878167-34878187	0.003932
UTR3	11:34877853-34877880	0.0442525
UTR3	11:34876944-34876966	0.00248414
UTR3	11:34875956-34875980	0.00156769
UTR3	11:34875920-34875938	0.00105701
UTR3	11:34875634-34875659	0.00189831
UTR3	11:34874927-34874952	0.0193167
ENST00000539261	ENSG00000111341 (MGP)	hsa-miR-143-3p	0.984
UTR3	12:15034737-15034754	0.0488312
UTR3	12:15034550-15034576	0.0261519
UTR3	12:15034204-15034230	0.0032216
ENST00000372397	ENSG00000157514 (TSC22D3)	hsa-miR-143-3p	0.983
UTR3	X:106957660-106957680	0.0693551
UTR3	X:106957382-106957407	0.00761049
ENST00000378004	ENSG00000145819 (ARHGAP26)	hsa-miR-143-3p	0.983
UTR3	5:142602153-142602174	0.00876552
UTR3	5:142602172-142602187	0.054598
UTR3	5:142602579-142602584	0.00772674
UTR3	5:142603099-142603104	0.00184765
UTR3	5:142603975-142603999	0.00133569
UTR3	5:142606882-142606898	0.00398291
UTR3	5:142593638;142601923-142593653;142601935	0.0110068
ENST00000380482	ENSG00000102802 (MEDAG)	hsa-miR-143-3p	0.983
UTR3	13:31499419-31499434	0.0791145
UTR3	13:31495213-31495232	0.00843578
UTR3	13:31498470-31498495	0.0114589
ENST00000393350	ENSG00000178573 (MAF)	hsa-miR-143-3p	0.983
UTR3	16:79632305-79632330	0.00313772
UTR3	16:79632087-79632092	0.00481901
UTR3	16:79631795-79631809	0.069452
ENST00000273398	ENSG00000114573 (ATP6V1A)	hsa-miR-143-3p	0.982
UTR3	3:113528337-113528353	0.0569456
UTR3	3:113528571-113528594	0.012235
UTR3	3:113530734-113530748	0.0069073
ENST00000370708	ENSG00000112200 (ZNF451)	hsa-miR-143-3p	0.982
UTR3	6:56966969-56966993	0.072768
UTR3	6:56967587-56967602	0.0031427
UTR3	6:56972212-56972229	0.00165811
UTR3	6:56965647-56965662	0.0207365
ENST00000542051	ENSG00000148702 (HABP2)	hsa-miR-143-3p	0.981
UTR3	10:115348758-115348776	0.00313091
UTR3	10:115349244-115349270	0.0723606
ENST00000290573	ENSG00000159399 (HK2)	hsa-miR-143-3p	0.98
UTR3	2:75118197-75118217	0.0147049
UTR3	2:75118718-75118745	0.00281489
UTR3	2:75120319-75120332	0.00407778
UTR3	2:75120340-75120366	0.0530914
UTR3	2:75104410-75104437	0.00692297
UTR3	2:75115106-75115129	0.00358349
ENST00000509876	ENSG00000118482 (PHF3)	hsa-miR-143-3p	0.98
UTR3	6:64388871-64388895	0.0337875
UTR3	6:64394354-64394375	0.0189059
UTR3	6:64395212-64395236	0.00204402
UTR3	6:64422751-64422775	0.00930459
UTR3	6:64422881-64422909	0.00477461
UTR3	6:64423048-64423067	0.00517631
ENST00000265840	ENSG00000110675 (ELMOD1)	hsa-miR-143-3p	0.979
UTR3	11:107536040-107536058	0.0538194
UTR3	11:107536266-107536284	0.0045558
UTR3	11:107536670-107536687	0.0148773
ENST00000306156	ENSG00000171132 (PRKCE)	hsa-miR-143-3p	0.979
UTR3	2:46413788-46413804	0.0020238
UTR3	2:46414189-46414207	0.0714605
ENST00000398473	ENSG00000161813 (LARP4)	hsa-miR-143-3p	0.979
UTR3	12:50869791-50869817	0.0604694
UTR3	12:50870098-50870117	0.00450591
UTR3	12:50873536-50873560	0.00869601
ENST00000291458	ENSG00000160124 (CCDC58)	hsa-miR-143-3p	0.977
UTR3	3:122078660-122078676	0.0722646
ENST00000294811	ENSG00000162757 (C1orf74)	hsa-miR-143-3p	0.976
UTR3	1:209956123-209956141	0.0109529
UTR3	1:209956094-209956121	0.0602268
ENST00000346246	ENSG00000179361 (ARID3B)	hsa-miR-143-3p	0.976
UTR3	15:74888170-74888194	0.0631185
UTR3	15:74889076-74889101	0.00552843
UTR3	15:74889868-74889881	0.00232822
ENST00000426654	ENSG00000102908 (NFAT5)	hsa-miR-143-3p	0.976
UTR3	16:69681142-69681166	0.0212785
UTR3	16:69711180-69711203	0.00352413
UTR3	16:69725677-69725699	0.00648021
UTR3	16:69725812-69725834	0.00274717
UTR3	16:69728079-69728104	0.0169516
UTR3	16:69734684-69734700	0.00221314
UTR3	16:69734895-69734917	0.00064271
UTR3	16:69735504-69735523	0.0146002
UTR3	16:69737930-69737949	0.00299762
ENST00000588164	ENSG00000053747 (LAMA3)	hsa-miR-143-3p	0.976
UTR3	18:21511628-21511652	0.0715656
ENST00000412799	ENSG00000238244 (GABARAPL3)	hsa-miR-143-3p	0.975
UTR3	15:90891351-90891368	0.006973
UTR3	15:90891312-90891331	0.00752586
UTR3	15:90891244-90891265	0.00544617
UTR3	15:90890916-90890942	0.0508664
ENST00000455372	ENSG00000141873 (SLC39A3)	hsa-miR-143-3p	0.975
UTR3	19:2736648-2736671	0.0361328
UTR3	19:2736560-2736578	0.0206217
UTR3	19:2735382-2735400	0.00185133
UTR3	19:2735200-2735223	0.00443568
UTR3	19:2735191-2735216	0.00126435
UTR3	19:2734895-2734919	0.00607743
ENST00000223073	ENSG00000106344 (RBM28)	hsa-miR-143-3p	0.974
UTR3	7:127950031-127950051	0.00649904
UTR3	7:127948828-127948846	0.00100376
UTR3	7:127948450-127948477	0.000953988
UTR3	7:127947889-127947914	0.00150311
UTR3	7:127946260-127946279	0.00134908
UTR3	7:127945995-127946005	0.004231
UTR3	7:127945515-127945538	0.00962693
UTR3	7:127945160-127945186	0.000593755
UTR3	7:127944591-127944611	0.00096831
UTR3	7:127944450-127944471	0.00425375
UTR3	7:127941419-127941434	0.00167822
UTR3	7:127940410-127940433	0.0353216
UTR3	7:127939841-127939846	0.00204691
ENST00000334884	ENSG00000005483 (KMT2E)	hsa-miR-143-3p	0.974
UTR3	7:104750962-104750984	0.0621788
UTR3	7:104753574-104753588	0.00583972
UTR3	7:104753671-104753697	0.00190566
ENST00000361752	ENSG00000112531 (QKI)	hsa-miR-143-3p	0.974
UTR3	6:163993664-163993690	0.00153935
UTR3	6:163994047-163994071	0.0434036
UTR3	6:163996297-163996321	0.0165954
UTR3	6:163997461-163997481	0.00156804
UTR3	6:163998204-163998228	0.00682268
ENST00000334325	ENSG00000186451 (SPATA12)	hsa-miR-143-3p	0.973
UTR3	3:57108513-57108540	0.00646841
UTR3	3:57108615-57108634	0.00391131
UTR3	3:57108648-57108664	0.0280341
UTR3	3:57109253-57109262	0.0308851
ENST00000251808	ENSG00000083307 (GRHL2)	hsa-miR-143-3p	0.972
UTR3	8:102679000-102679025	0.00352883
UTR3	8:102679014-102679035	0.0115115
UTR3	8:102680084-102680109	0.0478458
UTR3	8:102681536-102681541	0.00583457
ENST00000318282	ENSG00000186260 (MKL2)	hsa-miR-143-3p	0.972
UTR3	16:14356233-14356252	0.0167984
UTR3	16:14357543-14357569	0.00135756
UTR3	16:14357654-14357667	0.000995899
UTR3	16:14359996-14360013	0.00383242
UTR3	16:14360244-14360261	0.0386233
UTR3	16:14360558-14360585	0.0074249
UTR3	16:14340731-14340744	0.018756
ENST00000360228	ENSG00000141837 (CACNA1A)	hsa-miR-143-3p	0.972
UTR3	19:13317697-13317712	0.0689472
UTR3	19:13320304;13321431-13320312;13321445	0.00753609
ENST00000398675	ENSG00000151233 (GXYLT1)	hsa-miR-143-3p	0.971
UTR3	12:42481486-42481512	0.011332
UTR3	12:42481066-42481078	0.0399649
UTR3	12:42479543-42479568	0.0135049
UTR3	12:42479217-42479237	0.000988621
UTR3	12:42476466-42476490	0.00239595
ENST00000421528	ENSG00000162600 (OMA1)	hsa-miR-143-3p	0.971
UTR3	1:58934621-58934643	0.0104269
UTR3	1:58934237-58934257	0.0131881
UTR3	1:58934043-58934069	0.0227428
UTR3	1:58933615-58933639	0.0215793
ENST00000249700	ENSG00000128872 (TMOD2)	hsa-miR-143-3p	0.97
UTR3	15:52101699-52101716	0.0184558
UTR3	15:52102178-52102200	0.00772677
UTR3	15:52102282-52102299	0.00744425
UTR3	15:52103379-52103396	0.00443989
UTR3	15:52105080-52105096	0.0203947
UTR3	15:52107434-52107460	0.00914795
ENST00000367157	ENSG00000163545 (NUAK2)	hsa-miR-143-3p	0.97
UTR3	1:205272247-205272270	0.00282455
UTR3	1:205271967-205271992	0.00115025
UTR3	1:205271574-205271595	0.0635991
ENST00000167106	ENSG00000071246 (VASH1)	hsa-miR-143-3p	0.969
UTR3	14:77248246-77248255	0.0165351
UTR3	14:77249223-77249247	0.0120972
UTR3	14:77249267-77249284	0.0384352
ENST00000231009	ENSG00000113088 (GZMK)	hsa-miR-143-3p	0.969
UTR3	5:54330211-54330238	0.0669138
ENST00000399231	ENSG00000197535 (MYO5A)	hsa-miR-143-3p	0.969
UTR3	15:52604559-52604584	0.00185433
UTR3	15:52603981-52604007	0.00206591
UTR3	15:52603298-52603317	0.00151283
UTR3	15:52599714-52599726	0.00595074
UTR3	15:52599677-52599694	0.0553568
ENST00000439617	ENSG00000162946 (DISC1)	hsa-miR-143-3p	0.969
UTR3	1:232172853-232172876	0.0185949
UTR3	1:232176929-232176945	0.0483092
ENST00000355848	ENSG00000197223 (C1D)	hsa-miR-143-3p	0.968
UTR3	2:68269790-68269806	0.00702166
UTR3	2:68269201-68269218	0.0595912
ENST00000451672	ENSG00000241043 (GVQW1)	hsa-miR-143-3p	0.966
UTR3	9:32568550-32568573	0.0654004
ENST00000225573	ENSG00000108439 (PNPO)	hsa-miR-143-3p	0.965
UTR3	17:46025389-46025415	0.0650737
ENST00000371818	ENSG00000119917 (IFIT3)	hsa-miR-143-3p	0.964
UTR3	10:91100290-91100315	0.0203065
UTR3	10:91100536-91100551	0.0440837
ENST00000308618	ENSG00000174279 (EVX2)	hsa-miR-143-3p	0.963
UTR3	2:176943316-176943336	0.064132
ENST00000388712	ENSG00000135052 (GOLM1)	hsa-miR-143-3p	0.963
UTR3	9:88641115-88641131	0.0641169
ENST00000581375	ENSG00000130935 (NOL11)	hsa-miR-143-3p	0.963
UTR3	17:65720274-65720295	0.0513281
UTR3	17:65739681-65739701	0.00387048
UTR3	17:65740047-65740072	0.00883885
ENST00000229829	ENSG00000204252 (HLA-DOA)	hsa-miR-143-3p	0.962
UTR3	6:32973542-32973566	0.00170978
UTR3	6:32973217-32973242	0.000676195
UTR3	6:32972632-32972659	0.015197
UTR3	6:32972324-32972347	0.0363568
UTR3	6:32972194-32972218	0.00408984
UTR3	6:32972007-32972028	0.00541467
ENST00000290858	ENSG00000067955 (CBFB)	hsa-miR-143-3p	0.962
UTR3	16:67134844-67134856	0.0635356
ENST00000389993	ENSG00000068878 (PSME4)	hsa-miR-143-3p	0.962
UTR3	2:54135521-54135548	0.00549057
UTR3	2:54125033-54125056	0.00221478
UTR3	2:54124011;54125007-54124022;54125020	0.000859534
UTR3	2:54093916-54093933	0.00263109
UTR3	2:54092329-54092356	0.0522551
ENST00000396671	ENSG00000151090 (THRB)	hsa-miR-143-3p	0.962
UTR3	3:24163499-24163513	0.00474928
UTR3	3:24163006-24163023	0.00908324
UTR3	3:24162953-24162971	0.000830369
UTR3	3:24161925-24161943	0.00118382
UTR3	3:24161617-24161636	0.00764625
UTR3	3:24161604-24161630	0.00275452
UTR3	3:24159410-24159429	0.0210491
UTR3	3:24159350-24159369	0.00193565
UTR3	3:24158879-24158899	0.0041717
UTR3	3:24158695-24158712	0.0100477
UTR3	3:24231673-24231692	0.00615775
ENST00000412718	ENSG00000214562 (NUTM2D)	hsa-miR-143-3p	0.961
UTR3	10:89128038-89128049	0.00693145
UTR3	10:89129253-89129272	0.00641727
UTR3	10:89130261-89130276	0.0496482
ENST00000497136	ENSG00000120008 (WDR11)	hsa-miR-143-3p	0.961
UTR3	10:122640380-122640407	0.00608442
UTR3	10:122643398;122645326-122643400;122645342	0.0110156
UTR3	10:122646227-122646248	0.00638504
UTR3	10:122646283-122646301	0.0396419
ENST00000338165	ENSG00000154920 (EME1)	hsa-miR-143-3p	0.96
UTR3	17:48458754-48458772	0.0626962
UTR3	17:48452693-48452719	0.0053624
ENST00000442110	ENSG00000155463 (OXA1L)	hsa-miR-143-3p	0.96
UTR3	14:23239483;23239670-23239487;23239686	0.0627484
ENST00000277942	ENSG00000148734 (NPFFR1)	hsa-miR-143-3p	0.958
UTR3	10:72014472-72014493	0.0329549
UTR3	10:72014316-72014336	0.00904894
UTR3	10:72009851-72009865	0.00208367
UTR3	10:72009423-72009442	0.00144425
UTR3	10:72009256-72009281	0.00575202
UTR3	10:72008426-72008450	0.00185432
UTR3	10:72008259-72008284	0.00874131
ENST00000297436	ENSG00000164822 (DEFA6)	hsa-miR-143-3p	0.958
UTR3	8:6782238-6782256	0.0620154
ENST00000396659	ENSG00000171766 (GATM)	hsa-miR-143-3p	0.958
UTR3	15:45654193-45654217	0.0222746
UTR3	15:45653668-45653689	0.0393956
UTR3	15:45658338-45658358	0.0208254
ENST00000220597	ENSG00000076641 (PAG1)	hsa-miR-143-3p	0.957
UTR3	8:81888539-81888559	0.00514901
UTR3	8:81888484-81888505	0.0267629
UTR3	8:81887778-81887793	0.00995049
UTR3	8:81887147-81887166	0.0107059
UTR3	8:81882361-81882386	0.00887978
ENST00000343713	ENSG00000091409 (ITGA6)	hsa-miR-143-3p	0.957
UTR3	2:173370772-173370793	0.0578689
UTR3	2:173371026-173371048	0.0037278
ENST00000368533	ENSG00000143549 (TPM3)	hsa-miR-143-3p	0.956
UTR3	1:154129410-154129433	0.00318066
UTR3	1:154129267-154129287	0.0382238
UTR3	1:154129219-154129246	0.0123264
UTR3	1:154128285-154128303	0.00710479
ENST00000518312	ENSG00000065609 (SNAP91)	hsa-miR-143-3p	0.956
UTR3	6:84375175-84375200	0.0488873
UTR3	6:84300971-84300999	0.002157
UTR3	6:84292040-84292056	0.000700307
UTR3	6:84290187-84290211	0.00920932
ENST00000555870	ENSG00000151338 (MIPOL1)	hsa-miR-143-3p	0.956
UTR3	14:37969335;37970722-37969343;37970727	0.00655839
UTR3	14:37970775-37970798	0.0287464
UTR3	14:37970920-37970939	0.0128763
UTR3	14:37974792-37974813	0.00182859
UTR3	14:37976246-37976270	0.0109416
ENST00000580104	ENSG00000153339 (TRAPPC8)	hsa-miR-143-3p	0.956
UTR3	18:29410095-29410103	0.0519632
UTR3	18:29409989-29410017	0.00900679
ENST00000313234	ENSG00000167767 (KRT80)	hsa-miR-143-3p	0.955
UTR3	12:52564962-52564990	0.0031064
UTR3	12:52564792-52564810	0.00236504
UTR3	12:52564203-52564231	0.00242488
UTR3	12:52563723-52563745	0.0455298
UTR3	12:52563102-52563130	0.00287906
UTR3	12:52563007-52563022	0.00429995
ENST00000553471	ENSG00000100626 (GALNT16)	hsa-miR-143-3p	0.955
UTR3	14:69815054-69815074	0.0580006
UTR3	14:69817391-69817409	0.0028273
ENST00000593901	ENSG00000213023 (SYT3)	hsa-miR-143-3p	0.955
UTR3	19:51125663-51125678	0.0608273
ENST00000259205	ENSG00000136688 (IL36G)	hsa-miR-143-3p	0.953
UTR3	2:113742739-113742757	0.0599696
ENST00000255559	ENSG00000133195 (SLC39A11)	hsa-miR-143-3p	0.952
UTR3	17:70643601-70643610	0.0596822
ENST00000551171	ENSG00000139988 (RDH12)	hsa-miR-143-3p	0.952
UTR3	14:68201142-68201168	0.0595007
ENST00000236147	ENSG00000188404 (SELL)	hsa-miR-143-3p	0.951
UTR3	1:169660260-169660285	0.0111165
UTR3	1:169660086-169660103	0.00431669
UTR3	1:169659954-169659979	0.0432967
UTR3	1:169673727-169673742	0.0145315
ENST00000243673	ENSG00000123901 (GPR83)	hsa-miR-143-3p	0.951
UTR3	11:94111735-94111754	0.00201746
UTR3	11:94111701-94111726	0.00113073
UTR3	11:94111030-94111050	0.0147983
UTR3	11:94110849-94110871	0.00388244
UTR3	11:94110507-94110534	0.0372174
UTR3	11:94113820-94113846	0.0074954
ENST00000375712	ENSG00000101350 (KIF3B)	hsa-miR-143-3p	0.951
UTR3	20:30919312-30919338	0.0345963
UTR3	20:30922722-30922737	0.0240916
UTR3	20:30898402-30898419	0.00651993
UTR3	20:30919061-30919085	0.0165045
ENST00000461958	ENSG00000181220 (ZNF746)	hsa-miR-143-3p	0.95
UTR3	7:149188910-149188927	0.00358241
UTR3	7:149188748-149188761	0.0228341
UTR3	7:149188743-149188761	0.0143764
UTR3	7:149187757-149187784	0.00322659
UTR3	7:149186881-149186901	0.00185582
UTR3	7:149185867-149185882	0.0130412
ENST00000367837	ENSG00000112339 (HBS1L)	hsa-miR-143-3p	0.949
UTR3	6:135285612-135285631	0.0469585
UTR3	6:135284913-135284928	0.00331208
UTR3	6:135284429-135284449	0.00585692
UTR3	6:135282626-135282638	0.00226127
ENST00000431372	ENSG00000184986 (TMEM121)	hsa-miR-143-3p	0.949
UTR3	14:105996262-105996288	0.0583274
ENST00000480945	ENSG00000197312 (DDI2)	hsa-miR-143-3p	0.949
UTR3	1:15986712-15986738	0.0442434
UTR3	1:15987189-15987204	0.00289556
UTR3	1:15989061-15989084	0.00497951
UTR3	1:15989787-15989803	0.00173552
UTR3	1:15990741-15990758	0.00365841
UTR3	1:15956899-15956915	0.0103118
UTR3	1:15956919-15956936	0.0166081
ENST00000568167	ENSG00000187806 (TMEM202)	hsa-miR-143-3p	0.949
UTR3	15:72699076-72699091	0.0386386
UTR3	15:72699545;72700032-72699558;72700041	0.0190905
UTR3	15:72698961-72698979	0.0177601
ENST00000587091	ENSG00000147100 (SLC16A2)	hsa-miR-143-3p	0.949
UTR3	X:73752122-73752143	0.0223222
UTR3	X:73752140-73752160	0.00790344
UTR3	X:73752341-73752359	0.0269676
UTR3	X:73752413-73752439	0.0011299
ENST00000371993	ENSG00000077279 (DCX)	hsa-miR-143-3p	0.948
UTR3	X:110544461-110544487	0.00536635
UTR3	X:110541780-110541799	0.00195859
UTR3	X:110541662-110541688	0.000746862
UTR3	X:110541395-110541415	0.0133831
UTR3	X:110537793-110537818	0.00371135
UTR3	X:110537288-110537312	0.0330434
ENST00000406875	ENSG00000064393 (HIPK2)	hsa-miR-143-3p	0.948
UTR3	7:139254447-139254469	0.00376499
UTR3	7:139254293-139254316	0.00157291
UTR3	7:139253034-139253060	0.00679875
UTR3	7:139251894-139251904	0.00274307
UTR3	7:139251868-139251885	0.000451
UTR3	7:139251578-139251601	0.00497059
UTR3	7:139248433-139248447	0.0099274
UTR3	7:139247746-139247760	0.00202244
UTR3	7:139247728-139247748	0.00148812
UTR3	7:139247072-139247095	0.00949343
UTR3	7:139247043-139247058	0.0150666
ENST00000354817	ENSG00000197601 (FAR1)	hsa-miR-143-3p	0.947
UTR3	11:13750387-13750400	0.0577656
ENST00000224605	ENSG00000107623 (GDF10)	hsa-miR-143-3p	0.946
UTR3	10:48426249-48426271	0.0574957
ENST00000514921	ENSG00000146147 (MLIP)	hsa-miR-143-3p	0.946
UTR3	6:54082390-54082409	0.0476299
UTR3	6:54082548-54082564	0.00562261
UTR3	6:54082781-54082805	0.00439983
ENST00000557254	ENSG00000151812 (SLC35F4)	hsa-miR-143-3p	0.946
UTR3	14:58036607-58036633	0.057475
ENST00000570101	ENSG00000103042 (SLC38A7)	hsa-miR-143-3p	0.946
UTR3	16:58701234-58701252	0.00801463
UTR3	16:58700974-58700998	0.00319333
UTR3	16:58700155-58700179	0.00241225
UTR3	16:58699986-58700012	0.0401206
UTR3	16:58699835-58699858	0.00370754
ENST00000305253	ENSG00000166402 (TUB)	hsa-miR-143-3p	0.945
UTR3	11:8125102-8125117	0.00151071
UTR3	11:8126104-8126131	0.00786213
UTR3	11:8126670-8126686	0.0209966
UTR3	11:8126986-8126996	0.0263835
UTR3	11:8119308-8119319	0.00920875
ENST00000359933	ENSG00000066739 (ATG2B)	hsa-miR-143-3p	0.944
UTR3	14:96751987-96752003	0.0414438
UTR3	14:96750581-96750599	0.00131231
UTR3	14:96750247-96750260	0.00198688
UTR3	14:96749695-96749722	0.00119283
UTR3	14:96748052-96748072	0.0109645
ENST00000260327	ENSG00000137770 (CTDSPL2)	hsa-miR-143-3p	0.943
UTR3	15:44819619-44819635	0.041986
UTR3	15:44820678-44820694	0.00476104
UTR3	15:44821078-44821101	0.00990906
ENST00000357464	ENSG00000121274 (PAPD5)	hsa-miR-143-3p	0.943
UTR3	16:50263262-50263282	0.00749386
UTR3	16:50264070-50264091	0.00569582
UTR3	16:50264313-50264337	0.00820792
UTR3	16:50266692-50266701	0.0037848
UTR3	16:50267860-50267875	0.00553669
UTR3	16:50268157-50268176	0.0216121
UTR3	16:50268968-50268990	0.00418974
ENST00000515800	ENSG00000145715 (RASA1)	hsa-miR-143-3p	0.943
UTR3	5:86679575-86679596	0.0504471
UTR3	5:86687369-86687384	0.00603542
ENST00000536719	ENSG00000074319 (TSG101)	hsa-miR-143-3p	0.942
UTR3	11:18490385-18490411	0.0123232
UTR3	11:18489903-18489928	0.0436067
UTR3	11:18505565-18505580	0.00624819
ENST00000260008	ENSG00000137460 (FHDC1)	hsa-miR-143-3p	0.941
UTR3	4:153898784-153898802	0.00181774
UTR3	4:153899527-153899547	0.00165944
UTR3	4:153900114-153900134	0.0143582
UTR3	4:153900443-153900458	0.00374978
UTR3	4:153900471-153900498	0.00419701
UTR3	4:153900820-153900839	0.0301032
ENST00000309733	ENSG00000174749 (C4orf32)	hsa-miR-143-3p	0.941
UTR3	4:113108547-113108552	0.00415585
UTR3	4:113109322-113109337	0.0257645
UTR3	4:113110502-113110527	0.00471751
UTR3	4:113111713-113111740	0.000752447
UTR3	4:113111829-113111855	0.00579477
UTR3	4:113112106-113112125	0.00249853
UTR3	4:113112267-113112280	0.00219828
UTR3	4:113112438-113112460	0.00663434
UTR3	4:113112653-113112668	0.00229067
UTR3	4:113114199-113114219	0.00105482
ENST00000595396	ENSG00000173988 (LRRC63)	hsa-miR-143-3p	0.941
UTR3	13:46851063-46851081	0.0422631
UTR3	13:46851446-46851467	0.0137167
ENST00000492720	ENSG00000146966 (DENND2A)	hsa-miR-143-3p	0.939
UTR3	7:140244262-140244290	0.00192801
UTR3	7:140244055-140244075	0.00160786
UTR3	7:140243709-140243734	0.0286834
UTR3	7:140243412-140243429	0.0232124
ENST00000565468	ENSG00000261115 (TMEM178B)	hsa-miR-143-3p	0.939
UTR3	7:141170694-141170719	0.00336726
UTR3	7:141170725-141170743	0.0054997
UTR3	7:141171933-141171958	0.0011694
UTR3	7:141172286-141172312	0.0035422
UTR3	7:141173022-141173046	0.0017224
UTR3	7:141174497-141174517	0.00145721
UTR3	7:141175603-141175616	0.00734197
UTR3	7:141176118-141176137	0.00451698
UTR3	7:141176736-141176763	0.00130237
UTR3	7:141177726-141177739	0.00274144
UTR3	7:141178536-141178542	0.00411087
UTR3	7:141179047-141179074	0.0183321
UTR3	7:141170478-141170496	0.00786518
ENST00000263409	ENSG00000113594 (LIFR)	hsa-miR-143-3p	0.937
UTR3	5:38481663-38481680	0.049057
UTR3	5:38477945-38477965	0.00567375
ENST00000328195	ENSG00000147471 (PROSC)	hsa-miR-143-3p	0.937
UTR3	8:37635967-37635988	0.0485366
UTR3	8:37636007-37636022	0.00317106
UTR3	8:37636792-37636803	0.00319221
ENST00000368149	ENSG00000146376 (ARHGAP18)	hsa-miR-143-3p	0.937
UTR3	6:129899128-129899147	0.0450396
UTR3	6:129897615-129897629	0.00527169
UTR3	6:129897352-129897370	0.00444703
ENST00000379619	ENSG00000075426 (FOSL2)	hsa-miR-143-3p	0.937
UTR3	2:28635574-28635596	0.00554785
UTR3	2:28635920-28635941	0.00623538
UTR3	2:28637427-28637451	0.0239928
UTR3	2:28638299-28638326	0.00869982
UTR3	2:28638616-28638639	0.00163961
UTR3	2:28638958-28638970	0.00872418
ENST00000528737	ENSG00000166801 (FAM111A)	hsa-miR-143-3p	0.937
UTR3	11:58921224-58921244	0.00220987
UTR3	11:58921621-58921647	0.0477494
UTR3	11:58921745-58921773	0.00497808
ENST00000228567	ENSG00000110975 (SYT10)	hsa-miR-143-3p	0.936
UTR3	12:33528981-33528998	0.0509925
UTR3	12:33528215-33528239	0.00353365
ENST00000520602	ENSG00000101977 (MCF2)	hsa-miR-143-3p	0.936
UTR3	X:138664382-138664408	0.0544397
ENST00000388901	ENSG00000166200 (COPS2)	hsa-miR-143-3p	0.933
UTR3	15:49417627-49417645	0.053676
ENST00000449606	ENSG00000103356 (EARS2)	hsa-miR-143-3p	0.933
UTR3	16:23535160-23535178	0.00313209
UTR3	16:23534633-23534650	0.00506744
UTR3	16:23533359-23533377	0.0455217
ENST00000450991	ENSG00000089818 (NECAP1)	hsa-miR-143-3p	0.933
UTR3	12:8245291-8245310	0.00780619
UTR3	12:8249046-8249053	0.0458228
ENST00000522372	ENSG00000215262 (KCNU1)	hsa-miR-143-3p	0.933
UTR3	8:36793326-36793344	0.0382007
UTR3	8:36793471-36793489	0.0146322
UTR3	8:36780066-36780085	0.0147929
ENST00000609686	ENSG00000273079 (GRIN2B)	hsa-miR-143-3p	0.933
UTR3	12:13715532-13715559	0.00499724
UTR3	12:13712709-13712724	0.000859865
UTR3	12:13711823-13711843	0.00123166
UTR3	12:13711293-13711299	0.00467662
UTR3	12:13710754-13710770	0.00119232
UTR3	12:13709786-13709794	0.00121214
UTR3	12:13708900-13708909	0.00348236
UTR3	12:13708439-13708456	0.00177989
UTR3	12:13707347-13707361	0.00310549
UTR3	12:13707163-13707184	0.00598175
UTR3	12:13707159-13707176	0.00123272
UTR3	12:13705966-13705989	0.00263814
UTR3	12:13705511-13705527	0.00178467
UTR3	12:13704209-13704227	0.00146888
UTR3	12:13703868-13703882	0.00824057
UTR3	12:13701678-13701689	0.00164537
UTR3	12:13700954-13700973	0.00106683
UTR3	12:13700549-13700564	0.00201464
UTR3	12:13698973-13698989	0.00141908
UTR3	12:13698255-13698273	0.00172098
UTR3	12:13695842-13695859	0.00098792
UTR3	12:13906425-13906447	0.00478691
UTR3	12:13717367-13717390	0.00460718
UTR3	12:13716980-13717002	0.00589456
ENST00000367588	ENSG00000135835 (KIAA1614)	hsa-miR-143-3p	0.932
UTR3	1:180915214-180915240	0.0360063
UTR3	1:180915639-180915663	0.00574536
UTR3	1:180919121-180919141	0.0117198
ENST00000590645	ENSG00000154262 (ABCA6)	hsa-miR-143-3p	0.932
UTR3	17:67131437-67131460	0.0533744
ENST00000316097	ENSG00000227500 (SCAMP4)	hsa-miR-143-3p	0.931
UTR3	19:1924436-1924461	0.0494691
UTR3	19:1925880-1925895	0.00379458
ENST00000383718	ENSG00000163681 (SLMAP)	hsa-miR-143-3p	0.931
UTR3	3:57883155-57883174	0.00208175
UTR3	3:57883289-57883308	0.00148189
UTR3	3:57883404-57883421	0.0128025
UTR3	3:57883967-57883991	0.0133275
UTR3	3:57886124-57886144	0.00181234
UTR3	3:57886352-57886376	0.00195075
UTR3	3:57887735-57887760	0.0196967
ENST00000445281	ENSG00000188729 (OSTN)	hsa-miR-143-3p	0.931
UTR3	3:190982937-190982957	0.0532811
ENST00000460236	ENSG00000129292 (PHF20L1)	hsa-miR-143-3p	0.931
UTR3	8:133848877-133848890	0.00389892
UTR3	8:133851711-133851730	0.0391063
UTR3	8:133854774-133854787	0.008886
UTR3	8:133858728-133858745	0.00127973
ENST00000484508	ENSG00000164675 (IQUB)	hsa-miR-143-3p	0.931
UTR3	7:123102721-123102745	0.00477755
UTR3	7:123097455-123097470	0.0484751
ENST00000540551	ENSG00000212952 (BX088651.1)	hsa-miR-143-3p	0.931
UTR3	9:44401732-44401752	0.04824
UTR3	9:44401663-44401673	0.00487412
ENST00000246024	ENSG00000125827 (TMX4)	hsa-miR-143-3p	0.93
UTR3	20:7962142-7962164	0.0133011
UTR3	20:7961933-7961951	0.0380839
UTR3	20:7959455-7959473	0.0015553
ENST00000321930	ENSG00000175911 (AC127496.1)	hsa-miR-143-3p	0.929
UTR3	17:78978582-78978607	0.0528098
ENST00000445270	ENSG00000197953 (AADACL2)	hsa-miR-143-3p	0.929
UTR3	3:151474844-151474871	0.0143277
UTR3	3:151476173-151476199	0.00429085
UTR3	3:151476428-151476435	0.0160143
UTR3	3:151477813-151477834	0.0108314
UTR3	3:151478083-151478103	0.0072747
ENST00000450801	ENSG00000101974 (ATP11C)	hsa-miR-143-3p	0.929
UTR3	X:138811016-138811036	0.0526773
ENST00000564812	ENSG00000135740 (SLC9A5)	hsa-miR-143-3p	0.929
UTR3	16:67290401-67290422	0.0100824
UTR3	16:67290486-67290510	0.00472242
UTR3	16:67298264-67298287	0.0194445
UTR3	16:67304789-67304810	0.00796583
UTR3	16:67305029-67305054	0.00447565
UTR3	16:67305932-67305952	0.00575623
UTR3	16:67288961-67288979	0.00272234
ENST00000324238	ENSG00000176390 (CRLF3)	hsa-miR-143-3p	0.928
UTR3	17:29111108-29111122	0.0507522
UTR3	17:29110583-29110608	0.00163103
ENST00000233057	ENSG00000055332 (EIF2AK2)	hsa-miR-143-3p	0.927
UTR3	2:37334206-37334227	0.0131786
UTR3	2:37333898-37333922	0.00607921
UTR3	2:37331647-37331671	0.00447869
UTR3	2:37330523-37330547	0.00134019
UTR3	2:37329369-37329382	0.00129845
UTR3	2:37329086-37329113	0.00152681
UTR3	2:37326978-37327002	0.0154815
UTR3	2:37326683-37326709	0.00316029
UTR3	2:37326408-37326430	0.00471455
UTR3	2:37334638-37334661	0.0130242
ENST00000264828	ENSG00000080573 (COL5A3)	hsa-miR-143-3p	0.927
UTR3	19:10070264-10070289	0.0523131
ENST00000310528	ENSG00000165416 (SUGT1)	hsa-miR-143-3p	0.927
UTR3	13:53264070-53264094	0.00617105
UTR3	13:53264469-53264478	0.00170171
UTR3	13:53264657-53264672	0.00853582
UTR3	13:53265210-53265235	0.00213844
UTR3	13:53265680-53265702	0.00131662
UTR3	13:53265948-53265972	0.00850038
UTR3	13:53269031-53269050	0.00233671
UTR3	13:53269795-53269818	0.00167013
UTR3	13:53269984-53270003	0.001132
UTR3	13:53270395-53270407	0.00158127
UTR3	13:53272480-53272496	0.0134823
UTR3	13:53254120-53254138	0.0435766
ENST00000555815	ENSG00000206190 (ATP10A)	hsa-miR-143-3p	0.927
UTR3	15:25924223-25924251	0.0512213
UTR3	15:25923792-25923813	0.000914382
ENST00000395715	ENSG00000104447 (TRPS1)	hsa-miR-143-3p	0.926
UTR3	8:116425377-116425390	0.0039342
UTR3	8:116423942-116423962	0.00192403
UTR3	8:116423823-116423846	0.00730417
UTR3	8:116422850-116422865	0.00232044
UTR3	8:116421038-116421061	0.0357924
UTR3	8:116631940-116631966	0.0120912
ENST00000457346	ENSG00000175356 (SCUBE2)	hsa-miR-143-3p	0.926
UTR3	11:9041498-9041520	0.0158912
UTR3	11:9041399-9041410	0.00569547
UTR3	11:9041195-9041217	0.0304068
ENST00000355238	ENSG00000135316 (SYNCRIP)	hsa-miR-143-3p	0.925
UTR3	6:86320600-86320627	0.00256154
UTR3	6:86320476-86320499	0.00148056
UTR3	6:86318286-86318295	0.0469671
UTR3	6:86333780-86333794	0.00965524
ENST00000492143	ENSG00000106462 (EZH2)	hsa-miR-143-3p	0.925
UTR3	7:148514202-148514217	0.0164474
UTR3	7:148508732-148508754	0.0352364
ENST00000393276	ENSG00000175984 (DENND2C)	hsa-miR-143-3p	0.923
UTR3	1:115127668-115127681	0.00357404
UTR3	1:115127411-115127435	0.00257184
UTR3	1:115127259-115127282	0.0156774
UTR3	1:115127216-115127235	0.00238429
UTR3	1:115126910-115126935	0.00620874
UTR3	1:115126761-115126783	0.0151522
UTR3	1:115125764-115125783	0.00481861
UTR3	1:115142886-115142909	0.0114744
ENST00000263257	ENSG00000104967 (NOVA2)	hsa-miR-143-3p	0.922
UTR3	19:46443078-46443087	0.00471569
UTR3	19:46441918-46441933	0.00498711
UTR3	19:46441392-46441408	0.00200391
UTR3	19:46441311-46441330	0.00137741
UTR3	19:46440974-46440988	0.0054784
UTR3	19:46440488-46440500	0.00144655
UTR3	19:46440268-46440288	0.00210602
UTR3	19:46440160-46440166	0.00249175
UTR3	19:46440120-46440140	0.00077789
UTR3	19:46439374-46439390	0.00193246
UTR3	19:46437858-46437875	0.00925765
UTR3	19:46436995-46437015	0.0144731
ENST00000301887	ENSG00000168062 (BATF2)	hsa-miR-143-3p	0.922
UTR3	11:64755827-64755854	0.0509808
ENST00000302764	ENSG00000170584 (NUDCD2)	hsa-miR-143-3p	0.922
UTR3	5:162880166-162880187	0.00339561
UTR3	5:162878754-162878767	0.00377897
UTR3	5:162878350-162878368	0.00181421
UTR3	5:162878098-162878115	0.0183333
UTR3	5:162876049-162876066	0.00201623
UTR3	5:162874739-162874755	0.0216702
ENST00000371921	ENSG00000102021 (LUZP4)	hsa-miR-143-3p	0.922
UTR3	X:114540939-114540957	0.00469044
UTR3	X:114540985-114540999	0.00429167
UTR3	X:114541001-114541020	0.00488307
UTR3	X:114541029-114541041	0.00428212
UTR3	X:114541048-114541062	0.00413105
UTR3	X:114541069-114541083	0.00275499
UTR3	X:114541090-114541104	0.00321046
UTR3	X:114541149-114541163	0.00274324
UTR3	X:114541165-114541184	0.00341441
UTR3	X:114541186-114541205	0.00405602
UTR3	X:114541207-114541226	0.00312792
UTR3	X:114541228-114541247	0.00300801
UTR3	X:114541270-114541289	0.00367161
UTR3	X:114541296-114541311	0.00271411
ENST00000511516	ENSG00000164327 (RICTOR)	hsa-miR-143-3p	0.922
UTR3	5:38966782-38966801	0.00414911
UTR3	5:38953574-38953586	0.00266097
UTR3	5:38949890-38949903	0.00238981
UTR3	5:38941583-38941594	0.00618368
UTR3	5:38940821-38940845	0.0355945
ENST00000262848	ENSG00000183943 (PRKX)	hsa-miR-143-3p	0.921
UTR3	X:3526897-3526912	0.00433734
UTR3	X:3526443-3526470	0.0365861
UTR3	X:3526107-3526131	0.00603907
UTR3	X:3525736-3525760	0.00225342
UTR3	X:3524599-3524624	0.00166467
ENST00000272748	ENSG00000144320 (KIAA1715)	hsa-miR-143-3p	0.921
UTR3	2:176794547-176794564	0.0226204
UTR3	2:176793269-176793292	0.00217549
UTR3	2:176792027-176792047	0.00143745
UTR3	2:176791713-176791740	0.00120983
UTR3	2:176791519-176791535	0.00428977
UTR3	2:176791009-176791036	0.00218748
UTR3	2:176790409-176790435	0.00961381
UTR3	2:176790155-176790173	0.00289172
UTR3	2:176789755-176789775	0.0014748
UTR3	2:176789301-176789325	0.00299072
ENST00000277900	ENSG00000148700 (ADD3)	hsa-miR-143-3p	0.921
UTR3	10:111893530-111893545	0.0426608
UTR3	10:111894917-111894944	0.00465222
UTR3	10:111890156-111890184	0.023327
UTR3	10:111893092-111893117	0.0162685
ENST00000296464	ENSG00000164070 (HSPA4L)	hsa-miR-143-3p	0.921
UTR3	4:128754515-128754543	0.0258781
UTR3	4:128756715-128756743	0.000866798
UTR3	4:128757497-128757522	0.0071298
UTR3	4:128761181-128761205	0.0029072
UTR3	4:128761351-128761376	0.0141204
ENST00000260116	ENSG00000137561 (TTPA)	hsa-miR-143-3p	0.92
UTR3	8:63973285-63973303	0.0489821
UTR3	8:63973181-63973206	0.00160957
ENST00000367160	ENSG00000133059 (DSTYK)	hsa-miR-143-3p	0.92
UTR3	1:205116310-205116332	0.00416851
UTR3	1:205116167-205116184	0.00127311
UTR3	1:205115966-205115985	0.00128128
UTR3	1:205115528-205115545	0.024407
UTR3	1:205115022-205115037	0.00559997
UTR3	1:205112292-205112317	0.0112258
UTR3	1:205112071-205112084	0.00270454
ENST00000550389	ENSG00000166225 (FRS2)	hsa-miR-143-3p	0.92
UTR3	12:69969376-69969391	0.0422048
UTR3	12:69971248-69971274	0.00117906
UTR3	12:69972042-69972065	0.00729271
ENST00000360525	ENSG00000185808 (PIGP)	hsa-miR-143-3p	0.918
UTR3	21:38437793-38437808	0.0059116
UTR3	21:38434968-38434993	0.00543698
UTR3	21:38433848-38433875	0.00217249
UTR3	21:38433746-38433755	0.0012683
UTR3	21:38433128-38433154	0.00155726
UTR3	21:38432743-38432770	0.00134238
UTR3	21:38432295-38432323	0.00128932
UTR3	21:38432045-38432071	0.0185489
UTR3	21:38431749-38431774	0.00262525
UTR3	21:38431744-38431751	0.00993895
ENST00000557527	ENSG00000258804 (RP11-322L20.1)	hsa-miR-143-3p	0.918
UTR3	14:87388557-87388574	0.0501775
ENST00000295633	ENSG00000163430 (FSTL1)	hsa-miR-143-3p	0.917
UTR3	3:120115322-120115344	0.00350117
UTR3	3:120114110-120114126	0.00272062
UTR3	3:120112614-120112633	0.00383919
UTR3	3:120111147-120111154	0.0400064
ENST00000369325	ENSG00000135341 (MAP3K7)	hsa-miR-143-3p	0.917
UTR3	6:91225819-91225843	0.00407812
UTR3	6:91225814-91225829	0.0459261
ENST00000361842	ENSG00000132530 (XAF1)	hsa-miR-143-3p	0.916
UTR3	17:6676637-6676652	0.0478318
UTR3	17:6674008-6674034	0.0229912
ENST00000491470	ENSG00000248487 (ABHD14A)	hsa-miR-143-3p	0.916
UTR3	3:52015150-52015174	0.0496699
ENST00000522781	ENSG00000188916 (FAM196A)	hsa-miR-143-3p	0.916
UTR3	10:128935493-128935518	0.0119334
UTR3	10:128935452-128935468	0.0150349
UTR3	10:128935318-128935337	0.00529825
UTR3	10:128935080-128935101	0.0105916
UTR3	10:128934589-128934613	0.00236721
UTR3	10:128934121-128934145	0.00400805
UTR3	10:128973777-128973801	0.00677194
ENST00000568530	ENSG00000090857 (PDPR)	hsa-miR-143-3p	0.915
UTR3	16:70190878-70190897	0.00531094
UTR3	16:70191097-70191123	0.012437
UTR3	16:70191464-70191482	0.0237646
UTR3	16:70194385-70194401	0.00244016
UTR3	16:70194512-70194529	0.00493152
UTR3	16:70162864-70162891	0.00884861
ENST00000301825	ENSG00000168032 (ENTPD3)	hsa-miR-143-3p	0.914
UTR3	3:40469405-40469414	0.00599568
UTR3	3:40469668-40469695	0.0230123
UTR3	3:40469972-40469992	0.0193426
UTR3	3:40464348-40464365	0.0112488
ENST00000361972	ENSG00000198879 (SFMBT2)	hsa-miR-143-3p	0.914
UTR3	10:7205127-7205153	0.00240917
UTR3	10:7204062-7204089	0.00138036
UTR3	10:7203531-7203553	0.000873021
UTR3	10:7202904-7202923	0.00105078
UTR3	10:7200949-7200970	0.0435363
ENST00000360032	ENSG00000197587 (DMBX1)	hsa-miR-143-3p	0.913
UTR3	1:46978434-46978461	0.018866
UTR3	1:46978583-46978600	0.00318615
UTR3	1:46979860-46979885	0.0270061
ENST00000373664	ENSG00000080839 (RBL1)	hsa-miR-143-3p	0.913
UTR3	20:35626811-35626825	0.00371186
UTR3	20:35626647-35626673	0.0177731
UTR3	20:35626234-35626257	0.003453
UTR3	20:35625922-35625929	0.0149528
UTR3	20:35625030-35625050	0.00928108
ENST00000055682	ENSG00000050030 (KIAA2022)	hsa-miR-143-3p	0.911
UTR3	X:73958793-73958802	0.0316139
UTR3	X:73958380-73958407	0.00386684
UTR3	X:73958017-73958032	0.00410682
UTR3	X:73956358-73956386	0.00178913
UTR3	X:73955771-73955784	0.00297417
UTR3	X:73955506-73955519	0.00321526
UTR3	X:73961765-73961784	0.0139056
ENST00000381151	ENSG00000198743 (SLC5A3)	hsa-miR-143-3p	0.911
UTR3	21:35469714-35469734	0.00970671
UTR3	21:35472537-35472559	0.0184538
UTR3	21:35472783-35472808	0.00156928
UTR3	21:35472799-35472812	0.00100835
UTR3	21:35476052-35476073	0.00204924
UTR3	21:35478065-35478082	0.0159614
ENST00000396706	ENSG00000136247 (ZDHHC4)	hsa-miR-143-3p	0.911
UTR3	7:6628725-6628734	0.00362043
UTR3	7:6628952-6628969	0.0450223
ENST00000608209	ENSG00000272962 (SLC5A3)	hsa-miR-143-3p	0.911
UTR3	21:35469714-35469734	0.0096656
UTR3	21:35472537-35472559	0.0184487
UTR3	21:35472783-35472808	0.00156928
UTR3	21:35472799-35472812	0.00101179
UTR3	21:35476052-35476073	0.00204924
UTR3	21:35478065-35478082	0.0159725
ENST00000271690	ENSG00000143420 (ENSA)	hsa-miR-143-3p	0.91
UTR3	1:150596081-150596097	0.0484793
ENST00000295208	ENSG00000144026 (ZNF514)	hsa-miR-143-3p	0.91
UTR3	2:95814231-95814249	0.0468357
UTR3	2:95815155-95815178	0.0186085
ENST00000522363	ENSG00000104299 (INTS9)	hsa-miR-143-3p	0.91
UTR3	8:28651372-28651394	0.0411311
UTR3	8:28628554-28628573	0.00350233
UTR3	8:28695250-28695274	0.0380752
ENST00000599439	ENSG00000268397 (AC008443.1)	hsa-miR-143-3p	0.91
UTR3	5:180683319-180683346	0.0484502
ENST00000608642	ENSG00000133424 (LARGE)	hsa-miR-143-3p	0.91
UTR3	22:33561780-33561807	0.0436084
UTR3	22:33561256-33561282	0.00206606
UTR3	22:33558488-33558511	0.0029435
ENST00000312584	ENSG00000173530 (TNFRSF10D)	hsa-miR-143-3p	0.909
UTR3	8:22995001-22995019	0.0178129
UTR3	8:22994604-22994621	0.00258652
UTR3	8:22993829-22993846	0.00908625
UTR3	8:22993626-22993648	0.0188359
ENST00000366641	ENSG00000135766 (EGLN1)	hsa-miR-143-3p	0.909
UTR3	1:231501819-231501838	0.0426867
UTR3	1:231500293-231500307	0.0021834
UTR3	1:231500186-231500210	0.00352146
ENST00000414155	ENSG00000230510 (PPP5D1)	hsa-miR-143-3p	0.909
UTR3	19:47022842-47022865	0.0483136
ENST00000378616	ENSG00000047597 (XK)	hsa-miR-143-3p	0.907
UTR3	X:37588234-37588253	0.0479311
ENST00000456787	ENSG00000068438 (FTSJ1)	hsa-miR-143-3p	0.907
UTR3	X:48344185-48344208	0.0267678
UTR3	X:48344670-48344692	0.0210825
ENST00000368346	ENSG00000116539 (ASH1L)	hsa-miR-143-3p	0.906
UTR3	1:155305101-155305121	0.0426072
UTR3	1:155450259-155450282	0.0193361
UTR3	1:155448032-155448051	0.00627354
UTR3	1:155408606-155408632	0.00850022
UTR3	1:155322505-155322528	0.0105587
ENST00000376006	ENSG00000122824 (NUDT10)	hsa-miR-143-3p	0.906
UTR3	X:51080317-51080330	0.0477263
ENST00000398475	ENSG00000086730 (LAT2)	hsa-miR-143-3p	0.906
UTR3	7:73639532-73639556	0.0285077
UTR3	7:73639879-73639901	0.0036105
UTR3	7:73640086-73640106	0.00404153
UTR3	7:73640517-73640537	0.00130476
UTR3	7:73640796-73640821	0.0103633
ENST00000304385	ENSG00000170006 (TMEM154)	hsa-miR-143-3p	0.905
UTR3	4:153548775-153548793	0.00195262
UTR3	4:153546255-153546274	0.00270286
UTR3	4:153542985-153543010	0.00838722
UTR3	4:153542882-153542891	0.00603941
UTR3	4:153542272-153542292	0.00671226
UTR3	4:153542233-153542254	0.00131694
UTR3	4:153542104-153542115	0.0127554
UTR3	4:153540226-153540246	0.00773101
ENST00000403263	ENSG00000114933 (INO80D)	hsa-miR-143-3p	0.905
UTR3	2:206868393-206868410	0.00781645
UTR3	2:206867639-206867661	0.00163037
UTR3	2:206863423-206863440	0.0118792
UTR3	2:206861676-206861701	0.00250169
UTR3	2:206859854-206859875	0.00235267
UTR3	2:206859433-206859456	0.011649
UTR3	2:206858698-206858723	0.0097644
ENST00000301215	ENSG00000167625 (ZNF526)	hsa-miR-143-3p	0.904
UTR3	19:42731030-42731046	0.0373337
UTR3	19:42732029-42732051	0.00998154
ENST00000396703	ENSG00000182247 (UBE2E2)	hsa-miR-143-3p	0.904
UTR3	3:23632154-23632177	0.047365
ENST00000418404	ENSG00000006788 (MYH13)	hsa-miR-143-3p	0.904
UTR3	17:10201456;10204026-10201473;10204031	0.0473031
ENST00000448454	ENSG00000243444 (PALM2)	hsa-miR-143-3p	0.904
UTR3	9:112706713-112706738	0.0106592
UTR3	9:112707641-112707661	0.0018625
UTR3	9:112708787-112708802	0.00133982
UTR3	9:112708951-112708968	0.00684066
UTR3	9:112709039-112709059	0.000732601
UTR3	9:112709636-112709653	0.00455424
UTR3	9:112709942-112709955	0.0016081
UTR3	9:112710019-112710027	0.00256805
UTR3	9:112710978-112710988	0.00580191
UTR3	9:112712508-112712530	0.000682016
UTR3	9:112713459-112713473	0.0107621
ENST00000367553	ENSG00000135838 (NPL)	hsa-miR-143-3p	0.902
UTR3	1:182798146-182798161	0.00381261
UTR3	1:182799153-182799161	0.0432547
[truncated: 4,160 more rows]

## Sheet: hsa-miR-146a-5p
Transcript Id	Gene Id(name)	Mirna Name	miTG score
[truncated: 4,231 more rows]

[truncated: 1 more sheets: hsa-miR-204-3p]
