# Supplementary material for: Allele-specific expression in a family quartet with autism reveals mono-to-biallelic switch and novel transcriptional processes of autism susceptibility genes
Source: Sci Rep. 2018 Mar 9;8:4277. doi: 10.1038/s41598-018-22753-4 (PMC5844893; doi:10.1038/s41598-018-22753-4)
Supplement: Supplementary file 14 — Table S13 [file 41598_2018_22753_MOESM14_ESM.xlsx]

## Sheet: Table S13
Non-ASD	Ensembl Transcript ID	Ensembl Gene ID	Associated Gene Name	Description	Gene type	Pa/Ma	log_mu	expression	mcse	effective_length	true_length	unique_hits	observed	ntranscripts	ASD	Ensembl Transcript ID	Ensembl Gene ID	Associated Gene Name	Description	Gene type	Pa/Ma	log_mu	expression	mcse	effective_length	true_length	unique_hits	observed	ntranscripts
	ENST00000000233	ENSG00000004059	ARF5	ADP-ribosylation factor 5 [Source:HGNC Symbol;Acc:658]	protein_coding		3.89124	7784.67	0.00146893	863.013	1103	10	1	6		ENST00000000233	ENSG00000004059	ARF5	ADP-ribosylation factor 5 [Source:HGNC Symbol;Acc:658]	protein_coding		3.86666	7356.31	0.00177099	870.944	1103	6	1	6
	ENST00000000412	ENSG00000003056	M6PR	mannose-6-phosphate receptor (cation dependent) [Source:HGNC Symbol;Acc:6752]	protein_coding	Pa	1.61005	40.7427	1.23268	2414.07	2756	0	1	16		ENST00000000412	ENSG00000003056	M6PR	mannose-6-phosphate receptor (cation dependent) [Source:HGNC Symbol;Acc:6752]	protein_coding	Pa	0.664558	4.61911	1.80127	2433.19	2756	0	1	16
	ENST00000000412	ENSG00000003056	M6PR	mannose-6-phosphate receptor (cation dependent) [Source:HGNC Symbol;Acc:6752]	protein_coding	Ma	-4.62261	2.38446e-05	1.49585	2414.07	2756	0	1	16		ENST00000000412	ENSG00000003056	M6PR	mannose-6-phosphate receptor (cation dependent) [Source:HGNC Symbol;Acc:6752]	protein_coding	Ma	-5.25278	5.58753e-06	1.6946	2433.19	2756	0	1	16
	ENST00000000442	ENSG00000173153	ESRRA	estrogen-related receptor alpha [Source:HGNC Symbol;Acc:3471]	protein_coding		0.218407	1.65351	0.269171	1906.44	2215	0	1	7		ENST00000000442	ENSG00000173153	ESRRA	estrogen-related receptor alpha [Source:HGNC Symbol;Acc:3471]	protein_coding		1.5037	31.8933	0.0115076	1921.89	2215	0	1	7
	ENST00000001008	ENSG00000004478	FKBP4	FK506 binding protein 4, 59kDa [Source:HGNC Symbol;Acc:3720]	protein_coding		4.16736	14701.4	0.000822465	1955.23	2267	1107	1	7		ENST00000001008	ENSG00000004478	FKBP4	FK506 binding protein 4, 59kDa [Source:HGNC Symbol;Acc:3720]	protein_coding		4.04241	11025.8	0.0009084	1971.04	2267	889	1	7
	ENST00000001146	ENSG00000003137	CYP26B1	cytochrome P450, family 26, subfamily B, polypeptide 1 [Source:HGNC Symbol;Acc:20581]	protein_coding	Pa	-6.72294	1.89261e-07	0.563226	4268.21	4732	0	1	8		ENST00000001146	ENSG00000003137	CYP26B1	cytochrome P450, family 26, subfamily B, polypeptide 1 [Source:HGNC Symbol;Acc:20581]	protein_coding	Pa	0.681958	4.80793	0.00559165	4300.7	4732	10	1	8
	ENST00000001146	ENSG00000003137	CYP26B1	cytochrome P450, family 26, subfamily B, polypeptide 1 [Source:HGNC Symbol;Acc:20581]	protein_coding	Ma	-0.200121	0.630782	0.0260037	4268.21	4732	1	1	8		ENST00000001146	ENSG00000003137	CYP26B1	cytochrome P450, family 26, subfamily B, polypeptide 1 [Source:HGNC Symbol;Acc:20581]	protein_coding	Ma	-0.47952	0.331497	0.0624225	4300.7	4732	2	1	8
	ENST00000002125	ENSG00000003509	NDUFAF7	NADH dehydrogenase (ubiquinone) complex I, assembly factor 7 [Source:HGNC Symbol;Acc:28816]	protein_coding	Pa	-1.803	0.0157398	0.642231	1869.84	2176	0	1	17		ENST00000002125	ENSG00000003509	NDUFAF7	NADH dehydrogenase (ubiquinone) complex I, assembly factor 7 [Source:HGNC Symbol;Acc:28816]	protein_coding	Pa	-8.51315	3.06796e-09	0.502263	1885.03	2176	0	1	17
	ENST00000002125	ENSG00000003509	NDUFAF7	NADH dehydrogenase (ubiquinone) complex I, assembly factor 7 [Source:HGNC Symbol;Acc:28816]	protein_coding	Ma	1.67185	46.9732	0.135152	1869.84	2176	0	1	17		ENST00000002125	ENSG00000003509	NDUFAF7	NADH dehydrogenase (ubiquinone) complex I, assembly factor 7 [Source:HGNC Symbol;Acc:28816]	protein_coding	Ma	1.38151	24.0719	0.0714782	1885.03	2176	0	1	17
	ENST00000002165	ENSG00000001036	FUCA2	fucosidase, alpha-L- 2, plasma [Source:HGNC Symbol;Acc:4008]	protein_coding	Pa	0.966211	9.25148	0.00844669	2038.74	2356	6	1	8		ENST00000002165	ENSG00000001036	FUCA2	fucosidase, alpha-L- 2, plasma [Source:HGNC Symbol;Acc:4008]	protein_coding		1.7932	62.1155	0.00259028	2055.15	2356	92	1	4
	ENST00000002165	ENSG00000001036	FUCA2	fucosidase, alpha-L- 2, plasma [Source:HGNC Symbol;Acc:4008]	protein_coding	Ma	1.03244	10.7756	0.00838349	2038.74	2356	8	1	8		ENST00000002501	ENSG00000003249	DBNDD1	dysbindin (dystrobrevin binding protein 1) domain containing 1 [Source:HGNC Symbol;Acc:28455]	protein_coding	Pa	1.34839	22.3044	0.0152626	1793.36	2079	5	1	8
	ENST00000002501	ENSG00000003249	DBNDD1	dysbindin (dystrobrevin binding protein 1) domain containing 1 [Source:HGNC Symbol;Acc:28455]	protein_coding		1.75253	56.5627	0.0032003	1778.82	2079	7	1	6		ENST00000002501	ENSG00000003249	DBNDD1	dysbindin (dystrobrevin binding protein 1) domain containing 1 [Source:HGNC Symbol;Acc:28455]	protein_coding	Ma	1.70015	50.136	0.0112172	1793.36	2079	7	1	8
	ENST00000002596	ENSG00000002587	HS3ST1	heparan sulfate (glucosamine) 3-O-sulfotransferase 1 [Source:HGNC Symbol;Acc:5194]	protein_coding	Pa	0.184409	1.52901	0.0327631	7363.77	8031	2	1	4		ENST00000002596	ENSG00000002587	HS3ST1	heparan sulfate (glucosamine) 3-O-sulfotransferase 1 [Source:HGNC Symbol;Acc:5194]	protein_coding	Pa	-2.12963	0.00741942	0.041996	7418.57	8031	1	1	4
	ENST00000002596	ENSG00000002587	HS3ST1	heparan sulfate (glucosamine) 3-O-sulfotransferase 1 [Source:HGNC Symbol;Acc:5194]	protein_coding	Ma	-0.7737	0.168384	0.0697185	7363.77	8031	1	1	4		ENST00000002596	ENSG00000002587	HS3ST1	heparan sulfate (glucosamine) 3-O-sulfotransferase 1 [Source:HGNC Symbol;Acc:5194]	protein_coding	Ma	-0.431705	0.370079	0.0109777	7418.57	8031	4	1	4
	ENST00000002829	ENSG00000001617	SEMA3F	sema domain, immunoglobulin domain (Ig), short basic domain, secreted, (semaphorin) 3F [Source:HGNC Symbol;Acc:10728]	protein_coding	Pa	-6.73424	1.844e-07	0.384953	3395.57	3802	0	1	16		ENST00000002829	ENSG00000001617	SEMA3F	sema domain, immunoglobulin domain (Ig), short basic domain, secreted, (semaphorin) 3F [Source:HGNC Symbol;Acc:10728]	protein_coding		-0.063211	0.864548	0.0204686	3421.76	3802	3	1	10
	ENST00000002829	ENSG00000001617	SEMA3F	sema domain, immunoglobulin domain (Ig), short basic domain, secreted, (semaphorin) 3F [Source:HGNC Symbol;Acc:10728]	protein_coding	Ma	-7.00874	9.80077e-08	0.412211	3395.57	3802	0	1	16		ENST00000003084	ENSG00000001626	CFTR	cystic fibrosis transmembrane conductance regulator (ATP-binding cassette sub-family C, member 7) [Source:HGNC Symbol;Acc:1884]	protein_coding	Pa	-7.59801	2.52342e-08	0.292327	5620.05	6128	0	1	15
	ENST00000003084	ENSG00000001626	CFTR	cystic fibrosis transmembrane conductance regulator (ATP-binding cassette sub-family C, member 7) [Source:HGNC Symbol;Acc:1884]	protein_coding	Pa	-12.7409	1.81593e-13	0.32869	5578.12	6128	0	1	15		ENST00000003084	ENSG00000001626	CFTR	cystic fibrosis transmembrane conductance regulator (ATP-binding cassette sub-family C, member 7) [Source:HGNC Symbol;Acc:1884]	protein_coding	Ma	-4.93633	1.1579e-05	0.281314	5620.05	6128	0	1	15
	ENST00000003084	ENSG00000001626	CFTR	cystic fibrosis transmembrane conductance regulator (ATP-binding cassette sub-family C, member 7) [Source:HGNC Symbol;Acc:1884]	protein_coding	Ma	-6.04355	9.04586e-07	0.258311	5578.12	6128	0	1	15		ENST00000003100	ENSG00000001630	CYP51A1	cytochrome P450, family 51, subfamily A, polypeptide 1 [Source:HGNC Symbol;Acc:2649]	protein_coding	Pa	2.83506	684.006	0.00209064	2862.26	3210	0	1	10
	ENST00000003100	ENSG00000001630	CYP51A1	cytochrome P450, family 51, subfamily A, polypeptide 1 [Source:HGNC Symbol;Acc:2649]	protein_coding	Pa	3.14126	1384.39	0.00184441	2840.08	3210	0	1	10		ENST00000003100	ENSG00000001630	CYP51A1	cytochrome P450, family 51, subfamily A, polypeptide 1 [Source:HGNC Symbol;Acc:2649]	protein_coding	Ma	2.56178	364.569	0.00305918	2862.26	3210	0	1	10
	ENST00000003100	ENSG00000001630	CYP51A1	cytochrome P450, family 51, subfamily A, polypeptide 1 [Source:HGNC Symbol;Acc:2649]	protein_coding	Ma	3.05462	1134.02	0.00214305	2840.08	3210	0	1	10		ENST00000003302	ENSG00000048028	USP28	ubiquitin specific peptidase 28 [Source:HGNC Symbol;Acc:12625]	protein_coding		0.539041	3.45972	0.0108727	4241.16	4669	4	1	17
	ENST00000003302	ENSG00000048028	USP28	ubiquitin specific peptidase 28 [Source:HGNC Symbol;Acc:12625]	protein_coding	Pa	-9.69245	2.03025e-10	0.520808	4209.1	4669	0	1	22		ENST00000003583	ENSG00000001460	STPG1	sperm-tail PG-rich repeat containing 1 [Source:HGNC Symbol;Acc:28070]	protein_coding		-2.83752	0.00145372	0.711637	2232.83	2544	0	1	22
	ENST00000003302	ENSG00000048028	USP28	ubiquitin specific peptidase 28 [Source:HGNC Symbol;Acc:12625]	protein_coding	Ma	0.948843	8.8888	0.0213013	4209.1	4669	1	1	22		ENST00000003607	ENSG00000004142	POLDIP2	polymerase (DNA-directed), delta interacting protein 2 [Source:HGNC Symbol;Acc:23781]	protein_coding		2.77359	593.731	0.00206763	1830.22	2118	16	1	2
	ENST00000003583	ENSG00000001460	STPG1	sperm-tail PG-rich repeat containing 1 [Source:HGNC Symbol;Acc:28070]	protein_coding		-0.689968	0.204189	0.275394	2215.15	2544	0	1	22		ENST00000003834	ENSG00000004139	SARM1	sterile alpha and TIR motif containing 1 [Source:HGNC Symbol;Acc:17074]	protein_coding	Pa	-5.77228	1.68935e-06	0.811562	2584.4	2916	0	1	11
	ENST00000003607	ENSG00000004142	POLDIP2	polymerase (DNA-directed), delta interacting protein 2 [Source:HGNC Symbol;Acc:23781]	protein_coding		2.69008	489.869	0.00244506	1815.42	2118	18	1	2		ENST00000003834	ENSG00000004139	SARM1	sterile alpha and TIR motif containing 1 [Source:HGNC Symbol;Acc:17074]	protein_coding	Ma	-4.13108	7.39469e-05	0.876947	2584.4	2916	0	1	11
	ENST00000003834	ENSG00000004139	SARM1	sterile alpha and TIR motif containing 1 [Source:HGNC Symbol;Acc:17074]	protein_coding	Pa	-6.51665	3.04334e-07	0.703908	2564.21	2916	0	1	11		ENST00000003912	ENSG00000001461	NIPAL3	NIPA-like domain containing 3 [Source:HGNC Symbol;Acc:25233]	protein_coding	Pa	2.99302	984.056	0.00317111	5008.57	5481	80	1	12
	ENST00000003834	ENSG00000004139	SARM1	sterile alpha and TIR motif containing 1 [Source:HGNC Symbol;Acc:17074]	protein_coding	Ma	-2.784	0.00164437	0.610959	2564.21	2916	0	1	11		ENST00000003912	ENSG00000001461	NIPAL3	NIPA-like domain containing 3 [Source:HGNC Symbol;Acc:25233]	protein_coding	Ma	2.61896	415.872	0.00441118	5008.57	5481	55	1	12
	ENST00000003912	ENSG00000001461	NIPAL3	NIPA-like domain containing 3 [Source:HGNC Symbol;Acc:25233]	protein_coding	Pa	2.49353	311.552	0.00318722	4971.02	5481	67	1	12		ENST00000004103	ENSG00000002933	TMEM176A	transmembrane protein 176A [Source:HGNC Symbol;Acc:24930]	protein_coding	Pa	-2.69826	0.00200327	0.363575	1020.27	1261	0	1	22
	ENST00000003912	ENSG00000001461	NIPAL3	NIPA-like domain containing 3 [Source:HGNC Symbol;Acc:25233]	protein_coding	Ma	2.43984	275.321	0.00327639	4971.02	5481	63	1	12		ENST00000004103	ENSG00000002933	TMEM176A	transmembrane protein 176A [Source:HGNC Symbol;Acc:24930]	protein_coding	Ma	-0.793588	0.160847	0.328582	1020.27	1261	0	1	22
	ENST00000004103	ENSG00000002933	TMEM176A	transmembrane protein 176A [Source:HGNC Symbol;Acc:24930]	protein_coding	Pa	-6.4962	3.19007e-07	0.488152	1011.27	1261	0	1	22		ENST00000004531	ENSG00000003989	SLC7A2	solute carrier family 7 (cationic amino acid transporter, y+ system), member 2 [Source:HGNC Symbol;Acc:11060]	protein_coding	Pa	-10.7106	1.94715e-11	0.459067	6973.43	7560	0	1	9
	ENST00000004103	ENSG00000002933	TMEM176A	transmembrane protein 176A [Source:HGNC Symbol;Acc:24930]	protein_coding	Ma	-3.97454	0.000106038	0.453298	1011.27	1261	0	1	22		ENST00000004531	ENSG00000003989	SLC7A2	solute carrier family 7 (cationic amino acid transporter, y+ system), member 2 [Source:HGNC Symbol;Acc:11060]	protein_coding	Ma	0.150168	1.41308	0.782598	6973.43	7560	0	1	9
	ENST00000004531	ENSG00000003989	SLC7A2	solute carrier family 7 (cationic amino acid transporter, y+ system), member 2 [Source:HGNC Symbol;Acc:11060]	protein_coding	Pa	-11.9422	1.14235e-12	0.35481	6921.81	7560	0	1	9		ENST00000004921	ENSG00000006074	CCL18	chemokine (C-C motif) ligand 18 (pulmonary and activation-regulated) [Source:HGNC Symbol;Acc:10616]	protein_coding		-12.7798	1.66035e-13	0	1079.81	1324	0	0	2
	ENST00000004531	ENSG00000003989	SLC7A2	solute carrier family 7 (cationic amino acid transporter, y+ system), member 2 [Source:HGNC Symbol;Acc:11060]	protein_coding	Ma	-8.37473	4.21959e-09	1.85129	6921.81	7560	0	1	9		ENST00000004980	ENSG00000079387	SENP1	SUMO1/sentrin specific peptidase 1 [Source:HGNC Symbol;Acc:17927]	protein_coding	Pa	-11.406	3.92645e-12	0.331493	4400.88	4838	0	1	19
	ENST00000004921	ENSG00000006074	CCL18	chemokine (C-C motif) ligand 18 (pulmonary and activation-regulated) [Source:HGNC Symbol;Acc:10616]	protein_coding		-9.5618	2.74284e-10	0.363372	1070.38	1324	0	1	2		ENST00000004980	ENSG00000079387	SENP1	SUMO1/sentrin specific peptidase 1 [Source:HGNC Symbol;Acc:17927]	protein_coding	Ma	-11.599	2.51768e-12	0.33061	4400.88	4838	0	1	19
	ENST00000004980	ENSG00000079387	SENP1	SUMO1/sentrin specific peptidase 1 [Source:HGNC Symbol;Acc:17927]	protein_coding	Pa	-11.1858	6.51929e-12	0.377923	4367.68	4838	0	1	23		ENST00000004982	ENSG00000004776	HSPB6	heat shock protein, alpha-crystallin-related, B6 [Source:HGNC Symbol;Acc:26511]	protein_coding	Pa	-11.6618	2.17871e-12	0.309928	1205.51	1457	0	1	6
	ENST00000004980	ENSG00000079387	SENP1	SUMO1/sentrin specific peptidase 1 [Source:HGNC Symbol;Acc:17927]	protein_coding	Ma	-10.4301	3.7145e-11	0.33277	4367.68	4838	0	1	23		ENST00000004982	ENSG00000004776	HSPB6	heat shock protein, alpha-crystallin-related, B6 [Source:HGNC Symbol;Acc:26511]	protein_coding	Ma	-2.64838	0.00224709	0.35593	1205.51	1457	0	1	6
	ENST00000004982	ENSG00000004776	HSPB6	heat shock protein, alpha-crystallin-related, B6 [Source:HGNC Symbol;Acc:26511]	protein_coding	Pa	-9.91377	1.21964e-10	0.309891	1195.18	1457	0	1	6		ENST00000005082	ENSG00000005801	ZNF195	zinc finger protein 195 [Source:HGNC Symbol;Acc:12986]	protein_coding		-10.0398	9.12431e-11	0.372787	1738.54	2021	0	1	28
	ENST00000004982	ENSG00000004776	HSPB6	heat shock protein, alpha-crystallin-related, B6 [Source:HGNC Symbol;Acc:26511]	protein_coding	Ma	-2.13952	0.00725237	0.493189	1195.18	1457	0	1	6		ENST00000005178	ENSG00000004799	PDK4	pyruvate dehydrogenase kinase, isozyme 4 [Source:HGNC Symbol;Acc:8812]	protein_coding	Pa	2.26307	183.261	0.00297849	3208.17	3576	62	1	9
	ENST00000005082	ENSG00000005801	ZNF195	zinc finger protein 195 [Source:HGNC Symbol;Acc:12986]	protein_coding	Pa	-5.76886	1.70271e-06	0.493839	1724.4	2021	0	1	50		ENST00000005178	ENSG00000004799	PDK4	pyruvate dehydrogenase kinase, isozyme 4 [Source:HGNC Symbol;Acc:8812]	protein_coding	Ma	2.37688	238.166	0.00269019	3208.17	3576	69	1	9
	ENST00000005082	ENSG00000005801	ZNF195	zinc finger protein 195 [Source:HGNC Symbol;Acc:12986]	protein_coding	Ma	-6.38419	4.12867e-07	0.474847	1724.4	2021	0	1	50		ENST00000005180	ENSG00000006606	CCL26	chemokine (C-C motif) ligand 26 [Source:HGNC Symbol;Acc:10625]	protein_coding		-11.6027	2.49632e-12	0	325.634	526	0	0	2
	ENST00000005178	ENSG00000004799	PDK4	pyruvate dehydrogenase kinase, isozyme 4 [Source:HGNC Symbol;Acc:8812]	protein_coding	Pa	1.68157	48.0363	0.00326227	3183.5	3576	46	1	9		ENST00000005226	ENSG00000006611	USH1C	Usher syndrome 1C (autosomal recessive, severe) [Source:HGNC Symbol;Acc:12597]	protein_coding	Pa	-12.4943	3.20406e-13	0.331999	2380.26	2700	0	1	13
	ENST00000005178	ENSG00000004799	PDK4	pyruvate dehydrogenase kinase, isozyme 4 [Source:HGNC Symbol;Acc:8812]	protein_coding	Ma	1.51066	32.4086	0.00347816	3183.5	3576	35	1	9		ENST00000005226	ENSG00000006611	USH1C	Usher syndrome 1C (autosomal recessive, severe) [Source:HGNC Symbol;Acc:12597]	protein_coding	Ma	-12.6897	2.04315e-13	0.283003	2380.26	2700	0	1	13
	ENST00000005180	ENSG00000006606	CCL26	chemokine (C-C motif) ligand 26 [Source:HGNC Symbol;Acc:10625]	protein_coding	Pa	-11.6757	2.11009e-12	0	321.613	526	0	0	4		ENST00000005257	ENSG00000006451	RALA	v-ral simian leukemia viral oncogene homolog A (ras related) [Source:HGNC Symbol;Acc:9839]	protein_coding	Pa	1.62033	41.7186	0.0130437	2550.38	2880	7	1	7
	ENST00000005180	ENSG00000006606	CCL26	chemokine (C-C motif) ligand 26 [Source:HGNC Symbol;Acc:10625]	protein_coding	Ma	-11.6757	2.11009e-12	0	321.613	526	0	0	4		ENST00000005257	ENSG00000006451	RALA	v-ral simian leukemia viral oncogene homolog A (ras related) [Source:HGNC Symbol;Acc:9839]	protein_coding	Ma	1.71022	51.3121	0.0128831	2550.38	2880	8	1	7
	ENST00000005226	ENSG00000006611	USH1C	Usher syndrome 1C (autosomal recessive, severe) [Source:HGNC Symbol;Acc:12597]	protein_coding	Pa	-13.3857	4.11434e-14	0.314524	2361.53	2700	0	1	18		ENST00000005259	ENSG00000075790	BCAP29	B-cell receptor-associated protein 29 [Source:HGNC Symbol;Acc:24131]	protein_coding	Pa	1.14271	13.8902	0.16165	4149.48	4572	0	1	21
	ENST00000005226	ENSG00000006611	USH1C	Usher syndrome 1C (autosomal recessive, severe) [Source:HGNC Symbol;Acc:12597]	protein_coding	Ma	-12.9975	1.00577e-13	0.289112	2361.53	2700	0	1	18		ENST00000005259	ENSG00000075790	BCAP29	B-cell receptor-associated protein 29 [Source:HGNC Symbol;Acc:24131]	protein_coding	Ma	0.731841	5.39313	0.420206	4149.48	4572	0	1	21
	ENST00000005257	ENSG00000006451	RALA	v-ral simian leukemia viral oncogene homolog A (ras related) [Source:HGNC Symbol;Acc:9839]	protein_coding	Pa	2.06614	116.45	0.00794812	2530.43	2880	11	1	7		ENST00000005260	ENSG00000006453	BAIAP2L1	BAI1-associated protein 2-like 1 [Source:HGNC Symbol;Acc:21649]	protein_coding	Pa	-1.44876	0.0355828	0.0160724	3251.64	3622	3	1	10
	ENST00000005257	ENSG00000006451	RALA	v-ral simian leukemia viral oncogene homolog A (ras related) [Source:HGNC Symbol;Acc:9839]	protein_coding	Ma	1.19742	15.7551	0.0171879	2530.43	2880	5	1	7		ENST00000005260	ENSG00000006453	BAIAP2L1	BAI1-associated protein 2-like 1 [Source:HGNC Symbol;Acc:21649]	protein_coding	Ma	-1.42377	0.0376903	0.0171744	3251.64	3622	3	1	10
	ENST00000005259	ENSG00000075790	BCAP29	B-cell receptor-associated protein 29 [Source:HGNC Symbol;Acc:24131]	protein_coding	Pa	1.00794	10.1845	0.108977	4118.08	4572	0	1	21		ENST00000005284	ENSG00000006116	CACNG3	calcium channel, voltage-dependent, gamma subunit 3 [Source:HGNC Symbol;Acc:1407]	protein_coding	Pa	-3.58762	0.000258452	1.68922	2746.96	3088	0	1	2
	ENST00000005259	ENSG00000075790	BCAP29	B-cell receptor-associated protein 29 [Source:HGNC Symbol;Acc:24131]	protein_coding	Ma	-1.54503	0.0285082	0.824201	4118.08	4572	0	1	21		ENST00000005284	ENSG00000006116	CACNG3	calcium channel, voltage-dependent, gamma subunit 3 [Source:HGNC Symbol;Acc:1407]	protein_coding	Ma	1.31144	20.4852	0.704346	2746.96	3088	0	1	2
	ENST00000005260	ENSG00000006453	BAIAP2L1	BAI1-associated protein 2-like 1 [Source:HGNC Symbol;Acc:21649]	protein_coding	Pa	-11.9088	1.23367e-12	0.32496	3226.67	3622	0	1	10		ENST00000005286	ENSG00000006118	TMEM132A	transmembrane protein 132A [Source:HGNC Symbol;Acc:31092]	protein_coding	Pa	0.719489	5.2419	0.236454	3117.44	3480	1	1	25
	ENST00000005260	ENSG00000006453	BAIAP2L1	BAI1-associated protein 2-like 1 [Source:HGNC Symbol;Acc:21649]	protein_coding	Ma	-0.913036	0.12217	0.0106918	3226.67	3622	2	1	10		ENST00000005286	ENSG00000006118	TMEM132A	transmembrane protein 132A [Source:HGNC Symbol;Acc:31092]	protein_coding	Ma	1.75035	56.2795	0.149152	3117.44	3480	0	1	25
	ENST00000005284	ENSG00000006116	CACNG3	calcium channel, voltage-dependent, gamma subunit 3 [Source:HGNC Symbol;Acc:1407]	protein_coding	Pa	0.68206	4.80906	0.0784996	2725.6	3088	1	1	2		ENST00000005340	ENSG00000004975	DVL2	dishevelled segment polarity protein 2 [Source:HGNC Symbol;Acc:3086]	protein_coding		0.625812	4.22486	0.0144061	2680.8	3018	4	1	15
	ENST00000005284	ENSG00000006116	CACNG3	calcium channel, voltage-dependent, gamma subunit 3 [Source:HGNC Symbol;Acc:1407]	protein_coding	Ma	2.7789	601.035	0.0116703	2725.6	3088	6	1	2		ENST00000005374	ENSG00000006625	GGCT	gamma-glutamylcyclotransferase [Source:HGNC Symbol;Acc:21705]	protein_coding		-11.1885	6.47888e-12	0.337712	766.984	993	0	1	9
	ENST00000005286	ENSG00000006118	TMEM132A	transmembrane protein 132A [Source:HGNC Symbol;Acc:31092]	protein_coding	Pa	2.0867	122.096	0.0456157	3093.42	3480	1	1	25		ENST00000005386	ENSG00000005175	RPAP3	RNA polymerase II associated protein 3 [Source:HGNC Symbol;Acc:26151]	protein_coding		2.34297	220.277	0.00590386	2032.47	2332	4	1	7
	ENST00000005286	ENSG00000006118	TMEM132A	transmembrane protein 132A [Source:HGNC Symbol;Acc:31092]	protein_coding	Ma	0.810825	6.46882	0.117136	3093.42	3480	1	1	25		ENST00000005558	ENSG00000006652	IFRD1	interferon-related developmental regulator 1 [Source:HGNC Symbol;Acc:5456]	protein_coding	Pa	-3.33299	0.000464526	1.96141	1561.81	1834	0	1	28
	ENST00000005340	ENSG00000004975	DVL2	dishevelled segment polarity protein 2 [Source:HGNC Symbol;Acc:3086]	protein_coding	Pa	-2.22904	0.00590147	0.266708	2659.92	3018	0	1	27		ENST00000005558	ENSG00000006652	IFRD1	interferon-related developmental regulator 1 [Source:HGNC Symbol;Acc:5456]	protein_coding	Ma	-3.39664	0.000401199	1.6639	1561.81	1834	0	1	28
	ENST00000005340	ENSG00000004975	DVL2	dishevelled segment polarity protein 2 [Source:HGNC Symbol;Acc:3086]	protein_coding	Ma	-0.4885	0.324713	0.226408	2659.92	3018	0	1	27		ENST00000005756	ENSG00000007001	UPP2	uridine phosphorylase 2 [Source:HGNC Symbol;Acc:23061]	protein_coding	Pa	-9.70991	1.95025e-10	0.347488	1930.4	2224	0	1	10
	ENST00000005374	ENSG00000006625	GGCT	gamma-glutamylcyclotransferase [Source:HGNC Symbol;Acc:21705]	protein_coding	Pa	-10.9242	1.19069e-11	0.297634	759.797	993	0	1	16		ENST00000005756	ENSG00000007001	UPP2	uridine phosphorylase 2 [Source:HGNC Symbol;Acc:23061]	protein_coding	Ma	-9.30303	4.97703e-10	0.414743	1930.4	2224	0	1	10
	ENST00000005374	ENSG00000006625	GGCT	gamma-glutamylcyclotransferase [Source:HGNC Symbol;Acc:21705]	protein_coding	Ma	-11.294	5.08159e-12	0.356789	759.797	993	0	1	16		ENST00000005995	ENSG00000007038	PRSS21	protease, serine, 21 (testisin) [Source:HGNC Symbol;Acc:9485]	protein_coding	Pa	-12.5649	2.72333e-13	0	869.054	1101	0	0	19
	ENST00000005386	ENSG00000005175	RPAP3	RNA polymerase II associated protein 3 [Source:HGNC Symbol;Acc:26151]	protein_coding		2.4877	307.397	0.00408383	2016.22	2332	3	1	7		ENST00000005995	ENSG00000007038	PRSS21	protease, serine, 21 (testisin) [Source:HGNC Symbol;Acc:9485]	protein_coding	Ma	-12.5649	2.72333e-13	0	869.054	1101	0	0	19
	ENST00000005558	ENSG00000006652	IFRD1	interferon-related developmental regulator 1 [Source:HGNC Symbol;Acc:5456]	protein_coding	Pa	-4.82143	1.50859e-05	0.796248	1548.93	1834	0	1	28		ENST00000006015	ENSG00000005073	HOXA11	homeobox A11 [Source:HGNC Symbol;Acc:5101]	protein_coding		-13.3905	4.06912e-14	0	1997.5	2295	0	0	2
	ENST00000005558	ENSG00000006652	IFRD1	interferon-related developmental regulator 1 [Source:HGNC Symbol;Acc:5456]	protein_coding	Ma	-3.91601	0.000121336	0.722763	1548.93	1834	0	1	28		ENST00000006053	ENSG00000006210	CX3CL1	chemokine (C-X3-C motif) ligand 1 [Source:HGNC Symbol;Acc:10647]	protein_coding		3.26326	1833.41	0.00128693	2967.17	3321	118	1	4
	ENST00000005756	ENSG00000007001	UPP2	uridine phosphorylase 2 [Source:HGNC Symbol;Acc:23061]	protein_coding		-3.37087	0.000425726	0.382158	1914.88	2224	0	1	5		ENST00000006101	ENSG00000005243	COPZ2	coatomer protein complex, subunit zeta 2 [Source:HGNC Symbol;Acc:19356]	protein_coding		-5.37929	4.17551e-06	0.382218	665.858	886	0	1	11
	ENST00000005995	ENSG00000007038	PRSS21	protease, serine, 21 (testisin) [Source:HGNC Symbol;Acc:9485]	protein_coding	Pa	-11.8833	1.30828e-12	0.326755	861.136	1101	0	1	19		ENST00000006251	ENSG00000186654	PRR5	proline rich 5 (renal) [Source:HGNC Symbol;Acc:31682]	protein_coding		-11.6482	2.24802e-12	0.363558	1498.49	1767	0	1	18
	ENST00000005995	ENSG00000007038	PRSS21	protease, serine, 21 (testisin) [Source:HGNC Symbol;Acc:9485]	protein_coding	Ma	-11.2704	5.36537e-12	0.301141	861.136	1101	0	1	19		ENST00000006275	ENSG00000007255	TRAPPC6A	trafficking protein particle complex 6A [Source:HGNC Symbol;Acc:23069]	protein_coding		-1.65104	0.0223337	0.241872	589.306	805	0	1	5
	ENST00000006015	ENSG00000005073	HOXA11	homeobox A11 [Source:HGNC Symbol;Acc:5101]	protein_coding		-13.4697	3.39078e-14	0	1981.5	2295	0	0	2		ENST00000006658	ENSG00000006282	SPATA20	spermatogenesis associated 20 [Source:HGNC Symbol;Acc:26125]	protein_coding		2.11045	128.959	0.0127339	2398.22	2719	7	1	27
	ENST00000006053	ENSG00000006210	CX3CL1	chemokine (C-X3-C motif) ligand 1 [Source:HGNC Symbol;Acc:10647]	protein_coding		2.80014	631.161	0.00143885	2944.23	3321	74	1	5		ENST00000006724	ENSG00000007306	CEACAM7	carcinoembryonic antigen-related cell adhesion molecule 7 [Source:HGNC Symbol;Acc:1819]	protein_coding	Pa	-13.4779	3.32736e-14	0	2180.85	2489	0	0	10
	ENST00000006101	ENSG00000005243	COPZ2	coatomer protein complex, subunit zeta 2 [Source:HGNC Symbol;Acc:19356]	protein_coding		-9.88684	1.29766e-10	0.358566	659.395	886	0	1	11		ENST00000006724	ENSG00000007306	CEACAM7	carcinoembryonic antigen-related cell adhesion molecule 7 [Source:HGNC Symbol;Acc:1819]	protein_coding	Ma	-13.4779	3.32736e-14	0	2180.85	2489	0	0	10
	ENST00000006251	ENSG00000186654	PRR5	proline rich 5 (renal) [Source:HGNC Symbol;Acc:31682]	protein_coding	Pa	-10.5721	2.67855e-11	0.305108	1486.06	1767	0	1	28		ENST00000006750	ENSG00000007312	CD79B	CD79b molecule, immunoglobulin-associated beta [Source:HGNC Symbol;Acc:1699]	protein_coding	Pa	-11.7871	1.63268e-12	0.302381	1027.83	1269	0	1	9
	ENST00000006251	ENSG00000186654	PRR5	proline rich 5 (renal) [Source:HGNC Symbol;Acc:31682]	protein_coding	Ma	-10.9548	1.10969e-11	0.289742	1486.06	1767	0	1	28		ENST00000006750	ENSG00000007312	CD79B	CD79b molecule, immunoglobulin-associated beta [Source:HGNC Symbol;Acc:1699]	protein_coding	Ma	-8.81022	1.54803e-09	0.318028	1027.83	1269	0	1	9
	ENST00000006275	ENSG00000007255	TRAPPC6A	trafficking protein particle complex 6A [Source:HGNC Symbol;Acc:23069]	protein_coding		-1.73713	0.0183177	0.262823	583.39	805	0	1	5		ENST00000006777	ENSG00000005486	RHBDD2	rhomboid domain containing 2 [Source:HGNC Symbol;Acc:23082]	protein_coding		2.98085	956.864	0.00500575	1531.57	1802	31	1	9
	ENST00000006658	ENSG00000006282	SPATA20	spermatogenesis associated 20 [Source:HGNC Symbol;Acc:26125]	protein_coding	Pa	-5.2226	5.98963e-06	1.24575	2379.36	2719	0	1	33		ENST00000006967	ENSG00000006459	JHDM1D	jumonji C domain containing histone demethylase 1 homolog D (S. cerevisiae) [Source:HGNC Symbol;Acc:22224]	protein_coding	Pa	-8.17577	6.6716e-09	0.773662	2128.87	2434	0	1	7
	ENST00000006658	ENSG00000006282	SPATA20	spermatogenesis associated 20 [Source:HGNC Symbol;Acc:26125]	protein_coding	Ma	-2.71016	0.00194913	1.17786	2379.36	2719	0	1	33		ENST00000006967	ENSG00000006459	JHDM1D	jumonji C domain containing histone demethylase 1 homolog D (S. cerevisiae) [Source:HGNC Symbol;Acc:22224]	protein_coding	Ma	-0.678262	0.209767	0.959945	2128.87	2434	0	1	7
	ENST00000006724	ENSG00000007306	CEACAM7	carcinoembryonic antigen-related cell adhesion molecule 7 [Source:HGNC Symbol;Acc:1819]	protein_coding		-13.5572	2.77204e-14	0	2163.54	2489	0	0	5		ENST00000007264	ENSG00000007376	RPUSD1	RNA pseudouridylate synthase domain containing 1 [Source:HGNC Symbol;Acc:14173]	protein_coding	Pa	-2.97577	0.00105738	0.638885	1765.95	2050	0	1	14
	ENST00000006750	ENSG00000007312	CD79B	CD79b molecule, immunoglobulin-associated beta [Source:HGNC Symbol;Acc:1699]	protein_coding	Pa	-11.018	9.59401e-12	0.31647	1018.78	1269	0	1	9		ENST00000007264	ENSG00000007376	RPUSD1	RNA pseudouridylate synthase domain containing 1 [Source:HGNC Symbol;Acc:14173]	protein_coding	Ma	-7.31741	4.81493e-08	0.591681	1765.95	2050	0	1	14
	ENST00000006750	ENSG00000007312	CD79B	CD79b molecule, immunoglobulin-associated beta [Source:HGNC Symbol;Acc:1699]	protein_coding	Ma	-6.81479	1.53183e-07	0.369102	1018.78	1269	0	1	9		ENST00000007390	ENSG00000007520	TSR3	TSR3, 20S rRNA accumulation, homolog (S. cerevisiae) [Source:HGNC Symbol;Acc:14175]	protein_coding		2.27195	187.047	0.0036648	1003.26	1243	44	1	2
	ENST00000006777	ENSG00000005486	RHBDD2	rhomboid domain containing 2 [Source:HGNC Symbol;Acc:23082]	protein_coding	Pa	2.87186	744.492	0.0580604	1518.91	1802	0	1	13		ENST00000007414	ENSG00000006025	OSBPL7	oxysterol binding protein-like 7 [Source:HGNC Symbol;Acc:16387]	protein_coding		-1.8239	0.0150003	0.335509	3268.65	3640	0	1	10
	ENST00000006777	ENSG00000005486	RHBDD2	rhomboid domain containing 2 [Source:HGNC Symbol;Acc:23082]	protein_coding	Ma	-1.05557	0.0879893	0.944424	1518.91	1802	0	1	13		ENST00000007510	ENSG00000004777	ARHGAP33	Rho GTPase activating protein 33 [Source:HGNC Symbol;Acc:23085]	protein_coding	Pa	-2.43793	0.00364813	0.795791	3987.87	4401	0	1	22
	ENST00000006967	ENSG00000006459	JHDM1D	jumonji C domain containing histone demethylase 1 homolog D (S. cerevisiae) [Source:HGNC Symbol;Acc:22224]	protein_coding	Pa	-4.4347	3.67536e-05	0.814472	2111.93	2434	0	1	7		ENST00000007510	ENSG00000004777	ARHGAP33	Rho GTPase activating protein 33 [Source:HGNC Symbol;Acc:23085]	protein_coding	Ma	-0.215959	0.608192	0.4411	3987.87	4401	0	1	22
	ENST00000006967	ENSG00000006459	JHDM1D	jumonji C domain containing histone demethylase 1 homolog D (S. cerevisiae) [Source:HGNC Symbol;Acc:22224]	protein_coding	Ma	-2.10128	0.00791991	0.900113	2111.93	2434	0	1	7		ENST00000007516	ENSG00000004779	NDUFAB1	NADH dehydrogenase (ubiquinone) 1, alpha/beta subcomplex, 1, 8kDa [Source:HGNC Symbol;Acc:7694]	protein_coding	Pa	2.74969	561.94	0.00783244	506.137	717	3	1	9
	ENST00000007264	ENSG00000007376	RPUSD1	RNA pseudouridylate synthase domain containing 1 [Source:HGNC Symbol;Acc:14173]	protein_coding		-1.97052	0.0107024	0.372371	1751.61	2050	0	1	10		ENST00000007516	ENSG00000004779	NDUFAB1	NADH dehydrogenase (ubiquinone) 1, alpha/beta subcomplex, 1, 8kDa [Source:HGNC Symbol;Acc:7694]	protein_coding	Ma	2.76035	575.904	0.00758779	506.137	717	0	1	9
	ENST00000007390	ENSG00000007520	TSR3	TSR3, 20S rRNA accumulation, homolog (S. cerevisiae) [Source:HGNC Symbol;Acc:14175]	protein_coding		2.39664	249.253	0.0032445	994.379	1243	67	1	2		ENST00000007633	ENSG00000006534	ALDH3B1	aldehyde dehydrogenase 3 family, member B1 [Source:HGNC Symbol;Acc:410]	protein_coding	Pa	-11.8273	1.48833e-12	0.298092	2481.39	2807	0	1	22
	ENST00000007414	ENSG00000006025	OSBPL7	oxysterol binding protein-like 7 [Source:HGNC Symbol;Acc:16387]	protein_coding		-2.75124	0.00177321	0.433064	3243.56	3640	0	1	10		ENST00000007633	ENSG00000006534	ALDH3B1	aldehyde dehydrogenase 3 family, member B1 [Source:HGNC Symbol;Acc:410]	protein_coding	Ma	-12.1479	7.11377e-13	0.311148	2481.39	2807	0	1	22
	ENST00000007510	ENSG00000004777	ARHGAP33	Rho GTPase activating protein 33 [Source:HGNC Symbol;Acc:23085]	protein_coding	Pa	-5.65705	2.20267e-06	0.880125	3957.63	4401	0	1	22		ENST00000007660	ENSG00000006377	DLX6	distal-less homeobox 6 [Source:HGNC Symbol;Acc:2919]	protein_coding		-0.917341	0.120965	0.220588	1520.23	1790	0	1	4
	ENST00000007510	ENSG00000004777	ARHGAP33	Rho GTPase activating protein 33 [Source:HGNC Symbol;Acc:23085]	protein_coding	Ma	-2.9755	0.00105803	0.78915	3957.63	4401	0	1	22		ENST00000007699	ENSG00000006047	YBX2	Y box binding protein 2 [Source:HGNC Symbol;Acc:17948]	protein_coding	Pa	-11.8104	1.54739e-12	0.313086	1331.21	1590	0	1	12
	ENST00000007516	ENSG00000004779	NDUFAB1	NADH dehydrogenase (ubiquinone) 1, alpha/beta subcomplex, 1, 8kDa [Source:HGNC Symbol;Acc:7694]	protein_coding	Pa	3.06024	1148.79	0.00641731	500.817	717	2	1	9		ENST00000007699	ENSG00000006047	YBX2	Y box binding protein 2 [Source:HGNC Symbol;Acc:17948]	protein_coding	Ma	-10.8794	1.32008e-11	0.28286	1331.21	1590	0	1	12
	ENST00000007516	ENSG00000004779	NDUFAB1	NADH dehydrogenase (ubiquinone) 1, alpha/beta subcomplex, 1, 8kDa [Source:HGNC Symbol;Acc:7694]	protein_coding	Ma	3.16756	1470.82	0.00573235	500.817	717	6	1	9		ENST00000007708	ENSG00000005882	PDK2	pyruvate dehydrogenase kinase, isozyme 2 [Source:HGNC Symbol;Acc:8810]	protein_coding		-0.71087	0.194594	0.710065	2081.61	2384	0	1	16
	ENST00000007633	ENSG00000006534	ALDH3B1	aldehyde dehydrogenase 3 family, member B1 [Source:HGNC Symbol;Acc:410]	protein_coding	Pa	-11.4287	3.72649e-12	0.303218	2461.93	2807	0	1	24		ENST00000007722	ENSG00000005884	ITGA3	integrin, alpha 3 (antigen CD49C, alpha 3 subunit of VLA-3 receptor) [Source:HGNC Symbol;Acc:6139]	protein_coding	Pa	-1.73466	0.0184221	0.735782	3292.28	3665	0	1	30
	ENST00000007633	ENSG00000006534	ALDH3B1	aldehyde dehydrogenase 3 family, member B1 [Source:HGNC Symbol;Acc:410]	protein_coding	Ma	-9.0247	9.44713e-10	0.360955	2461.93	2807	0	1	24		ENST00000007722	ENSG00000005884	ITGA3	integrin, alpha 3 (antigen CD49C, alpha 3 subunit of VLA-3 receptor) [Source:HGNC Symbol;Acc:6139]	protein_coding	Ma	-8.04475	9.0209e-09	0.83837	3292.28	3665	0	1	30
	ENST00000007660	ENSG00000006377	DLX6	distal-less homeobox 6 [Source:HGNC Symbol;Acc:2919]	protein_coding		-0.041627	0.908601	0.0563011	1507.65	1790	0	1	4		ENST00000007735	ENSG00000006059	KRT33A	keratin 33A [Source:HGNC Symbol;Acc:6450]	protein_coding		-12.7472	1.78978e-13	0	1044.84	1287	0	0	1
	ENST00000007699	ENSG00000006047	YBX2	Y box binding protein 2 [Source:HGNC Symbol;Acc:17948]	protein_coding	Pa	-11.4343	3.67875e-12	0.326944	1319.98	1590	0	1	10		ENST00000007969	ENSG00000010626	LRRC23	leucine rich repeat containing 23 [Source:HGNC Symbol;Acc:19138]	protein_coding		1.18338	15.2539	0.0265649	1368.06	1629	0	1	14
	ENST00000007699	ENSG00000006047	YBX2	Y box binding protein 2 [Source:HGNC Symbol;Acc:17948]	protein_coding	Ma	-12.0793	8.33105e-13	0.28031	1319.98	1590	0	1	10		ENST00000008180	ENSG00000008517	IL32	interleukin 32 [Source:HGNC Symbol;Acc:16830]	protein_coding	Pa	-12.2838	5.20236e-13	0.299592	826.525	1056	0	1	63
	ENST00000007708	ENSG00000005882	PDK2	pyruvate dehydrogenase kinase, isozyme 2 [Source:HGNC Symbol;Acc:8810]	protein_coding	Pa	-10.386	4.1115e-11	0.307215	2065.01	2384	0	1	25		ENST00000008180	ENSG00000008517	IL32	interleukin 32 [Source:HGNC Symbol;Acc:16830]	protein_coding	Ma	-12.0719	8.47423e-13	0.332784	826.525	1056	0	1	63
	ENST00000007708	ENSG00000005882	PDK2	pyruvate dehydrogenase kinase, isozyme 2 [Source:HGNC Symbol;Acc:8810]	protein_coding	Ma	-10.4372	3.65426e-11	0.284829	2065.01	2384	0	1	25		ENST00000008391	ENSG00000008197	TFAP2D	transcription factor AP-2 delta (activating enhancer binding protein 2 delta) [Source:HGNC Symbol;Acc:15581]	protein_coding		-3.06208	0.000866802	0.0360951	1445.56	1711	1	1	2
	ENST00000007722	ENSG00000005884	ITGA3	integrin, alpha 3 (antigen CD49C, alpha 3 subunit of VLA-3 receptor) [Source:HGNC Symbol;Acc:6139]	protein_coding	Pa	-7.05092	8.89365e-08	0.544758	3267.02	3665	0	1	22		ENST00000008440	ENSG00000010072	SPRTN	SprT-like N-terminal domain [Source:HGNC Symbol;Acc:25356]	protein_coding		0.29067	1.95286	0.0103511	1403.98	1667	2	1	6
	ENST00000007722	ENSG00000005884	ITGA3	integrin, alpha 3 (antigen CD49C, alpha 3 subunit of VLA-3 receptor) [Source:HGNC Symbol;Acc:6139]	protein_coding	Ma	-3.13518	0.000732521	0.539369	3267.02	3665	0	1	22		ENST00000008527	ENSG00000008405	CRY1	cryptochrome 1 (photolyase-like) [Source:HGNC Symbol;Acc:2384]	protein_coding		1.2082	16.151	0.00445067	2916.13	3267	9	1	5
	ENST00000007735	ENSG00000006059	KRT33A	keratin 33A [Source:HGNC Symbol;Acc:6450]	protein_coding	Pa	-12.8252	1.49555e-13	0	1035.67	1287	0	0	2		ENST00000008876	ENSG00000008735	MAPK8IP2	mitogen-activated protein kinase 8 interacting protein 2 [Source:HGNC Symbol;Acc:6883]	protein_coding	Pa	-11.9206	1.2006e-12	0.276575	2253.62	2566	0	1	11
	ENST00000007735	ENSG00000006059	KRT33A	keratin 33A [Source:HGNC Symbol;Acc:6450]	protein_coding	Ma	-12.8252	1.49555e-13	0	1035.67	1287	0	0	2		ENST00000008876	ENSG00000008735	MAPK8IP2	mitogen-activated protein kinase 8 interacting protein 2 [Source:HGNC Symbol;Acc:6883]	protein_coding	Ma	-12.6862	2.05968e-13	0.310996	2253.62	2566	0	1	11
	ENST00000007969	ENSG00000010626	LRRC23	leucine rich repeat containing 23 [Source:HGNC Symbol;Acc:19138]	protein_coding	Pa	-9.18481	6.53416e-10	0.344242	1356.57	1629	0	1	27		ENST00000008938	ENSG00000008438	PGLYRP1	peptidoglycan recognition protein 1 [Source:HGNC Symbol;Acc:8904]	protein_coding		-1.1325	0.0737055	0.0270989	508.972	720	2	1	1
	ENST00000007969	ENSG00000010626	LRRC23	leucine rich repeat containing 23 [Source:HGNC Symbol;Acc:19138]	protein_coding	Ma	-7.90818	1.23544e-08	0.399105	1356.57	1629	0	1	27		ENST00000009041	ENSG00000010270	STARD3NL	STARD3 N-terminal like [Source:HGNC Symbol;Acc:19169]	protein_coding	Pa	-7.31264	4.86811e-08	0.557446	1461.63	1728	0	1	14
	ENST00000008180	ENSG00000008517	IL32	interleukin 32 [Source:HGNC Symbol;Acc:16830]	protein_coding	Pa	-12.2291	5.90065e-13	0.351096	818.911	1056	0	1	64		ENST00000009041	ENSG00000010270	STARD3NL	STARD3 N-terminal like [Source:HGNC Symbol;Acc:19169]	protein_coding	Ma	1.15915	14.4261	0.336877	1461.63	1728	0	1	14
	ENST00000008180	ENSG00000008517	IL32	interleukin 32 [Source:HGNC Symbol;Acc:16830]	protein_coding	Ma	-12.8156	1.52897e-13	0.311959	818.911	1056	0	1	64		ENST00000009105	ENSG00000008118	CAMK1G	calcium/calmodulin-dependent protein kinase IG [Source:HGNC Symbol;Acc:14585]	protein_coding	Pa	-5.10528	7.8473e-06	0.59585	2297.09	2612	0	1	8
	ENST00000008391	ENSG00000008197	TFAP2D	transcription factor AP-2 delta (activating enhancer binding protein 2 delta) [Source:HGNC Symbol;Acc:15581]	protein_coding		-2.22503	0.00595621	0.0238994	1433.52	1711	2	1	2		ENST00000009105	ENSG00000008118	CAMK1G	calcium/calmodulin-dependent protein kinase IG [Source:HGNC Symbol;Acc:14585]	protein_coding	Ma	-5.73552	1.83857e-06	0.628102	2297.09	2612	0	1	8
	ENST00000008440	ENSG00000010072	SPRTN	SprT-like N-terminal domain [Source:HGNC Symbol;Acc:25356]	protein_coding		-11.7652	1.71712e-12	0.292718	1392.23	1667	0	1	6		ENST00000009180	ENSG00000010278	CD9	CD9 molecule [Source:HGNC Symbol;Acc:1709]	protein_coding		3.057	1140.25	0.00290685	933.321	1169	0	1	11
	ENST00000008527	ENSG00000008405	CRY1	cryptochrome 1 (photolyase-like) [Source:HGNC Symbol;Acc:2384]	protein_coding	Pa	0.456606	2.86158	0.0126714	2893.56	3267	1	1	9		ENST00000009530	ENSG00000019582	CD74	CD74 molecule, major histocompatibility complex, class II invariant chain [Source:HGNC Symbol;Acc:1697]	protein_coding		3.32581	2117.43	0.00335317	755.642	981	4	1	12
	ENST00000008527	ENSG00000008405	CRY1	cryptochrome 1 (photolyase-like) [Source:HGNC Symbol;Acc:2384]	protein_coding	Ma	0.505719	3.2042	0.0110513	2893.56	3267	3	1	9		ENST00000009589	ENSG00000008988	RPS20	ribosomal protein S20 [Source:HGNC Symbol;Acc:10405]	protein_coding	Pa	3.90415	8019.55	0.0170533	420.134	626	1	1	21
	ENST00000008876	ENSG00000008735	MAPK8IP2	mitogen-activated protein kinase 8 interacting protein 2 [Source:HGNC Symbol;Acc:6883]	protein_coding	Pa	-12.5723	2.67732e-13	0.322487	2235.79	2566	0	1	12		ENST00000009589	ENSG00000008988	RPS20	ribosomal protein S20 [Source:HGNC Symbol;Acc:10405]	protein_coding	Ma	4.26904	18579.8	0.00757539	420.134	626	1	1	21
	ENST00000008876	ENSG00000008735	MAPK8IP2	mitogen-activated protein kinase 8 interacting protein 2 [Source:HGNC Symbol;Acc:6883]	protein_coding	Ma	-12.1649	6.84069e-13	0.314924	2235.79	2566	0	1	12		ENST00000010132	ENSG00000010219	DYRK4	dual-specificity tyrosine-(Y)-phosphorylation regulated kinase 4 [Source:HGNC Symbol;Acc:3095]	protein_coding	Pa	-8.63114	2.33808e-09	0.285402	1544.8	1816	0	1	28
	ENST00000008938	ENSG00000008438	PGLYRP1	peptidoglycan recognition protein 1 [Source:HGNC Symbol;Acc:8904]	protein_coding		-2.16934	0.00677111	0.035561	503.632	720	1	1	1		ENST00000010132	ENSG00000010219	DYRK4	dual-specificity tyrosine-(Y)-phosphorylation regulated kinase 4 [Source:HGNC Symbol;Acc:3095]	protein_coding	Ma	-13.0682	8.54673e-14	0.277811	1544.8	1816	0	1	28
	ENST00000009041	ENSG00000010270	STARD3NL	STARD3 N-terminal like [Source:HGNC Symbol;Acc:19169]	protein_coding		1.44469	27.8413	0.106114	1449.47	1728	2	1	11		ENST00000010299	ENSG00000009780	FAM76A	family with sequence similarity 76, member A [Source:HGNC Symbol;Acc:28530]	protein_coding		-9.46927	3.39414e-10	0.297453	820.854	1050	0	1	7
	ENST00000009105	ENSG00000008118	CAMK1G	calcium/calmodulin-dependent protein kinase IG [Source:HGNC Symbol;Acc:14585]	protein_coding	Pa	-4.05571	8.7961e-05	1.35135	2278.95	2612	0	1	8		ENST00000010338	ENSG00000009790	TRAF3IP3	TRAF3 interacting protein 3 [Source:HGNC Symbol;Acc:30766]	protein_coding		-11.9628	1.08943e-12	0.309505	1498.49	1767	0	1	23
	ENST00000009105	ENSG00000008118	CAMK1G	calcium/calmodulin-dependent protein kinase IG [Source:HGNC Symbol;Acc:14585]	protein_coding	Ma	-4.13559	7.3183e-05	1.37153	2278.95	2612	0	1	8		ENST00000010404	ENSG00000008394	MGST1	microsomal glutathione S-transferase 1 [Source:HGNC Symbol;Acc:7061]	protein_coding		-8.79831	1.59107e-09	0.388519	680.035	901	0	1	18
	ENST00000009180	ENSG00000010278	CD9	CD9 molecule [Source:HGNC Symbol;Acc:1709]	protein_coding		2.90815	809.375	0.00270741	924.943	1169	0	1	12		ENST00000011292	ENSG00000091704	CPA1	carboxypeptidase A1 (pancreatic) [Source:HGNC Symbol;Acc:2296]	protein_coding	Pa	-12.9119	1.2249e-13	0	1233.86	1487	0	0	18
	ENST00000009530	ENSG00000019582	CD74	CD74 molecule, major histocompatibility complex, class II invariant chain [Source:HGNC Symbol;Acc:1697]	protein_coding		4.81865	65864.3	0.00164802	748.537	981	25	1	12		ENST00000011292	ENSG00000091704	CPA1	carboxypeptidase A1 (pancreatic) [Source:HGNC Symbol;Acc:2296]	protein_coding	Ma	-12.9119	1.2249e-13	0	1233.86	1487	0	0	18
	ENST00000009589	ENSG00000008988	RPS20	ribosomal protein S20 [Source:HGNC Symbol;Acc:10405]	protein_coding	Pa	4.3486	22315.2	0.00790819	415.43	626	0	1	21		ENST00000011473	ENSG00000008282	SYPL1	synaptophysin-like 1 [Source:HGNC Symbol;Acc:11507]	protein_coding		-8.66302	2.1726e-09	0.446764	1838.72	2127	0	1	9
	ENST00000009589	ENSG00000008988	RPS20	ribosomal protein S20 [Source:HGNC Symbol;Acc:10405]	protein_coding	Ma	4.84871	70584.6	0.00354369	415.43	626	0	1	21		ENST00000011619	ENSG00000010017	RANBP9	RAN binding protein 9 [Source:HGNC Symbol;Acc:13727]	protein_coding		2.53933	346.202	0.00231887	2770.59	3113	169	1	3
	ENST00000010132	ENSG00000010219	DYRK4	dual-specificity tyrosine-(Y)-phosphorylation regulated kinase 4 [Source:HGNC Symbol;Acc:3095]	protein_coding	Pa	-4.26515	5.43063e-05	0.373455	1532.04	1816	0	1	26		ENST00000011653	ENSG00000010610	CD4	CD4 molecule [Source:HGNC Symbol;Acc:1678]	protein_coding	Pa	0.42671	2.67122	0.00552534	2771.53	3114	1	1	15
	ENST00000010132	ENSG00000010219	DYRK4	dual-specificity tyrosine-(Y)-phosphorylation regulated kinase 4 [Source:HGNC Symbol;Acc:3095]	protein_coding	Ma	-8.58565	2.59627e-09	0.384225	1532.04	1816	0	1	26		ENST00000011653	ENSG00000010610	CD4	CD4 molecule [Source:HGNC Symbol;Acc:1678]	protein_coding	Ma	-5.01672	9.62232e-06	0.248392	2771.53	3114	0	1	15
	ENST00000010299	ENSG00000009780	FAM76A	family with sequence similarity 76, member A [Source:HGNC Symbol;Acc:28530]	protein_coding		-10.3599	4.36616e-11	0.301151	813.281	1050	0	1	7		ENST00000011684	ENSG00000008323	PLEKHG6	pleckstrin homology domain containing, family G (with RhoGef domain) member 6 [Source:HGNC Symbol;Acc:25562]	protein_coding		-11.753	1.76604e-12	0.333718	2551.32	2881	0	1	9
	ENST00000010338	ENSG00000009790	TRAF3IP3	TRAF3 interacting protein 3 [Source:HGNC Symbol;Acc:30766]	protein_coding	Pa	-11.7101	1.9494e-12	0.275428	1486.06	1767	0	1	26		ENST00000011691	ENSG00000008324	SS18L2	synovial sarcoma translocation gene on chromosome 18-like 2 [Source:HGNC Symbol;Acc:15593]	protein_coding		1.63399	43.0517	0.0063414	598.757	815	0	1	3
	ENST00000010338	ENSG00000009790	TRAF3IP3	TRAF3 interacting protein 3 [Source:HGNC Symbol;Acc:30766]	protein_coding	Ma	-12.0918	8.09469e-13	0.283026	1486.06	1767	0	1	26		ENST00000011700	ENSG00000048707	VPS13D	vacuolar protein sorting 13 homolog D (S. cerevisiae) [Source:HGNC Symbol;Acc:23595]	protein_coding	Pa	-7.11462	7.68033e-08	1.68525	10195.3	10969	0	1	23
	ENST00000010404	ENSG00000008394	MGST1	microsomal glutathione S-transferase 1 [Source:HGNC Symbol;Acc:7061]	protein_coding	Pa	-8.33055	4.67143e-09	0.408182	673.47	901	0	1	25		ENST00000011700	ENSG00000048707	VPS13D	vacuolar protein sorting 13 homolog D (S. cerevisiae) [Source:HGNC Symbol;Acc:23595]	protein_coding	Ma	-0.86205	0.137388	1.51917	10195.3	10969	0	1	23
	ENST00000010404	ENSG00000008394	MGST1	microsomal glutathione S-transferase 1 [Source:HGNC Symbol;Acc:7061]	protein_coding	Ma	-8.63967	2.29261e-09	0.344302	673.47	901	0	1	25		ENST00000011898	ENSG00000011105	TSPAN9	tetraspanin 9 [Source:HGNC Symbol;Acc:21640]	protein_coding	Pa	-9.9177	1.20865e-10	0.493209	3914.15	4323	0	1	13
	ENST00000011292	ENSG00000091704	CPA1	carboxypeptidase A1 (pancreatic) [Source:HGNC Symbol;Acc:2296]	protein_coding	Pa	-12.9904	1.02235e-13	0	1223.33	1487	0	0	18		ENST00000011898	ENSG00000011105	TSPAN9	tetraspanin 9 [Source:HGNC Symbol;Acc:21640]	protein_coding	Ma	0.119928	1.31804	0.0167096	3914.15	4323	1	1	13
	ENST00000011292	ENSG00000091704	CPA1	carboxypeptidase A1 (pancreatic) [Source:HGNC Symbol;Acc:2296]	protein_coding	Ma	-12.9904	1.02235e-13	0	1223.33	1487	0	0	18		ENST00000011989	ENSG00000186115	CYP4F2	cytochrome P450, family 4, subfamily F, polypeptide 2 [Source:HGNC Symbol;Acc:2645]	protein_coding	Pa	-12.3891	4.08225e-13	0	727.29	951	0	0	15
	ENST00000011473	ENSG00000008282	SYPL1	synaptophysin-like 1 [Source:HGNC Symbol;Acc:11507]	protein_coding		-8.38751	4.09723e-09	0.460724	1823.86	2127	0	1	9		ENST00000011989	ENSG00000186115	CYP4F2	cytochrome P450, family 4, subfamily F, polypeptide 2 [Source:HGNC Symbol;Acc:2645]	protein_coding	Ma	-12.3891	4.08225e-13	0	727.29	951	0	0	15
	ENST00000011619	ENSG00000010017	RANBP9	RAN binding protein 9 [Source:HGNC Symbol;Acc:13727]	protein_coding	Pa	1.34544	22.1534	0.0244624	2749.06	3113	5	1	4		ENST00000012049	ENSG00000011478	QPCTL	glutaminyl-peptide cyclotransferase-like [Source:HGNC Symbol;Acc:25952]	protein_coding	Pa	-0.231841	0.586353	0.154815	2011.68	2310	0	1	6
	ENST00000011619	ENSG00000010017	RANBP9	RAN binding protein 9 [Source:HGNC Symbol;Acc:13727]	protein_coding	Ma	2.07261	118.198	0.0114111	2749.06	3113	10	1	4		ENST00000012049	ENSG00000011478	QPCTL	glutaminyl-peptide cyclotransferase-like [Source:HGNC Symbol;Acc:25952]	protein_coding	Ma	-8.79213	1.61388e-09	0.389709	2011.68	2310	0	1	6
	ENST00000011653	ENSG00000010610	CD4	CD4 molecule [Source:HGNC Symbol;Acc:1678]	protein_coding	Pa	1.9647	92.1934	0.00357781	2750	3114	11	1	16		ENST00000012134	ENSG00000010818	HIVEP2	human immunodeficiency virus type I enhancer binding protein 2 [Source:HGNC Symbol;Acc:4921]	protein_coding	Pa	-3.98634	0.000103195	1.84836	8829.6	9524	0	1	7
	ENST00000011653	ENSG00000010610	CD4	CD4 molecule [Source:HGNC Symbol;Acc:1678]	protein_coding	Ma	1.38389	24.2042	0.00565129	2750	3114	8	1	16		ENST00000012134	ENSG00000010818	HIVEP2	human immunodeficiency virus type I enhancer binding protein 2 [Source:HGNC Symbol;Acc:4921]	protein_coding	Ma	2.97474	943.496	0.0527344	8829.6	9524	0	1	7
	ENST00000011684	ENSG00000008323	PLEKHG6	pleckstrin homology domain containing, family G (with RhoGef domain) member 6 [Source:HGNC Symbol;Acc:25562]	protein_coding		-10.0169	9.61834e-11	0.313196	2531.36	2881	0	1	9		ENST00000012443	ENSG00000011485	PPP5C	protein phosphatase 5, catalytic subunit [Source:HGNC Symbol;Acc:9322]	protein_coding	Pa	2.32552	211.602	0.0150135	1821.71	2109	0	1	24
	ENST00000011691	ENSG00000008324	SS18L2	synovial sarcoma translocation gene on chromosome 18-like 2 [Source:HGNC Symbol;Acc:15593]	protein_coding		1.94763	88.6401	0.00586785	592.774	815	0	1	3		ENST00000012443	ENSG00000011485	PPP5C	protein phosphatase 5, catalytic subunit [Source:HGNC Symbol;Acc:9322]	protein_coding	Ma	2.21461	163.912	0.0143926	1821.71	2109	0	1	24
	ENST00000011700	ENSG00000048707	VPS13D	vacuolar protein sorting 13 homolog D (S. cerevisiae) [Source:HGNC Symbol;Acc:23595]	protein_coding	Pa	-5.44483	3.59062e-06	2.14534	10120.6	10969	0	1	23		ENST00000013034	ENSG00000239672	NME1	NME/NM23 nucleoside diphosphate kinase 1 [Source:HGNC Symbol;Acc:7849]	protein_coding	Pa	-11.4424	3.61077e-12	0.363098	580.8	796	0	1	18
	ENST00000011700	ENSG00000048707	VPS13D	vacuolar protein sorting 13 homolog D (S. cerevisiae) [Source:HGNC Symbol;Acc:23595]	protein_coding	Ma	-0.198591	0.633008	1.69137	10120.6	10969	0	1	23		ENST00000013034	ENSG00000239672	NME1	NME/NM23 nucleoside diphosphate kinase 1 [Source:HGNC Symbol;Acc:7849]	protein_coding	Ma	-11.4652	3.4261e-12	0.298617	580.8	796	0	1	18
	ENST00000011898	ENSG00000011105	TSPAN9	tetraspanin 9 [Source:HGNC Symbol;Acc:21640]	protein_coding	Pa	-2.63693	0.00230712	1.04907	3884.44	4323	0	1	14		ENST00000013070	ENSG00000012963	UBR7	ubiquitin protein ligase E3 component n-recognin 7 (putative) [Source:HGNC Symbol;Acc:20344]	protein_coding	Pa	-0.901367	0.125497	1.28769	3319.69	3694	0	1	12
	ENST00000011898	ENSG00000011105	TSPAN9	tetraspanin 9 [Source:HGNC Symbol;Acc:21640]	protein_coding	Ma	-0.919183	0.120453	0.367309	3884.44	4323	0	1	14		ENST00000013070	ENSG00000012963	UBR7	ubiquitin protein ligase E3 component n-recognin 7 (putative) [Source:HGNC Symbol;Acc:20344]	protein_coding	Ma	2.17406	149.3	0.0211214	3319.69	3694	0	1	12
	ENST00000011989	ENSG00000186115	CYP4F2	cytochrome P450, family 4, subfamily F, polypeptide 2 [Source:HGNC Symbol;Acc:2645]	protein_coding		-12.4662	3.41822e-13	0	720.387	951	0	0	10		ENST00000013125	ENSG00000012983	MAP4K5	mitogen-activated protein kinase kinase kinase kinase 5 [Source:HGNC Symbol;Acc:6867]	protein_coding		2.07288	118.271	0.00350308	3943.45	4354	29	1	10
	ENST00000012049	ENSG00000011478	QPCTL	glutaminyl-peptide cyclotransferase-like [Source:HGNC Symbol;Acc:25952]	protein_coding	Pa	0.150269	1.41341	0.0372074	1995.58	2310	0	1	6		ENST00000013222	ENSG00000241644	INMT	indolethylamine N-methyltransferase [Source:HGNC Symbol;Acc:6069]	protein_coding		-0.802409	0.157613	0.00969937	2247	2559	9	1	4
	ENST00000012049	ENSG00000011478	QPCTL	glutaminyl-peptide cyclotransferase-like [Source:HGNC Symbol;Acc:25952]	protein_coding	Ma	-10.4649	3.42847e-11	0.329372	1995.58	2310	0	1	6		ENST00000013807	ENSG00000012061	ERCC1	excision repair cross-complementing rodent repair deficiency, complementation group 1 (includes overlapping antisense sequence) [Source:HGNC Symbol;Acc:3433]	protein_coding		2.20752	161.258	0.0052054	1036.34	1278	14	1	17
	ENST00000012134	ENSG00000010818	HIVEP2	human immunodeficiency virus type I enhancer binding protein 2 [Source:HGNC Symbol;Acc:4921]	protein_coding	Pa	0.561306	3.64172	1.56287	8764.69	9524	0	1	7		ENST00000013894	ENSG00000011198	ABHD5	abhydrolase domain containing 5 [Source:HGNC Symbol;Acc:21396]	protein_coding		-11.6006	2.50842e-12	0.33109	615.768	833	0	1	7
	ENST00000012134	ENSG00000010818	HIVEP2	human immunodeficiency virus type I enhancer binding protein 2 [Source:HGNC Symbol;Acc:4921]	protein_coding	Ma	-5.84272	1.43642e-06	2.70587	8764.69	9524	0	1	7		ENST00000014914	ENSG00000013588	GPRC5A	G protein-coupled receptor, family C, group 5, member A [Source:HGNC Symbol;Acc:9836]	protein_coding	Pa	-1.62527	0.023699	0.0164728	6786.3	7362	2	1	9
	ENST00000012443	ENSG00000011485	PPP5C	protein phosphatase 5, catalytic subunit [Source:HGNC Symbol;Acc:9322]	protein_coding	Pa	2.61725	414.238	0.00470762	1806.97	2109	0	1	29		ENST00000014914	ENSG00000013588	GPRC5A	G protein-coupled receptor, family C, group 5, member A [Source:HGNC Symbol;Acc:9836]	protein_coding	Ma	-1.3302	0.046752	0.0138434	6786.3	7362	2	1	9
	ENST00000012443	ENSG00000011485	PPP5C	protein phosphatase 5, catalytic subunit [Source:HGNC Symbol;Acc:9322]	protein_coding	Ma	2.06116	115.122	0.00774512	1806.97	2109	0	1	29		ENST00000014930	ENSG00000013583	HEBP1	heme binding protein 1 [Source:HGNC Symbol;Acc:17176]	protein_coding	Pa	1.66785	46.5425	0.00914181	937.101	1173	8	1	6
	ENST00000013034	ENSG00000239672	NME1	NME/NM23 nucleoside diphosphate kinase 1 [Source:HGNC Symbol;Acc:7849]	protein_coding		-11.4026	3.95731e-12	0.332956	574.945	796	0	1	12		ENST00000014930	ENSG00000013583	HEBP1	heme binding protein 1 [Source:HGNC Symbol;Acc:17176]	protein_coding	Ma	2.0507	112.383	0.00718591	937.101	1173	12	1	6
	ENST00000013070	ENSG00000012963	UBR7	ubiquitin protein ligase E3 component n-recognin 7 (putative) [Source:HGNC Symbol;Acc:20344]	protein_coding	Pa	2.45346	284.093	0.00623405	3294.23	3694	0	1	12		ENST00000014935	ENSG00000013563	DNASE1L1	deoxyribonuclease I-like 1 [Source:HGNC Symbol;Acc:2957]	protein_coding		0.115495	1.30465	0.0115596	2334.9	2652	4	1	12
	ENST00000013070	ENSG00000012963	UBR7	ubiquitin protein ligase E3 component n-recognin 7 (putative) [Source:HGNC Symbol;Acc:20344]	protein_coding	Ma	1.46393	29.1025	0.0168411	3294.23	3694	0	1	12		ENST00000016171	ENSG00000014919	COX15	cytochrome c oxidase assembly homolog 15 (yeast) [Source:HGNC Symbol;Acc:2263]	protein_coding	Pa	1.0964	12.4853	0.0120727	2055.15	2356	4	1	5
	ENST00000013125	ENSG00000012983	MAP4K5	mitogen-activated protein kinase kinase kinase kinase 5 [Source:HGNC Symbol;Acc:6867]	protein_coding		2.16412	145.922	0.00220614	3913.53	4354	37	1	10		ENST00000016171	ENSG00000014919	COX15	cytochrome c oxidase assembly homolog 15 (yeast) [Source:HGNC Symbol;Acc:2263]	protein_coding	Ma	-0.543989	0.285766	0.0442326	2055.15	2356	1	1	5
	ENST00000013222	ENSG00000241644	INMT	indolethylamine N-methyltransferase [Source:HGNC Symbol;Acc:6069]	protein_coding	Pa	-1.08819	0.0816225	0.0147009	2229.22	2559	2	1	7		ENST00000016913	ENSG00000071203	MS4A12	membrane-spanning 4-domains, subfamily A, member 12 [Source:HGNC Symbol;Acc:13370]	protein_coding		-12.6334	2.32595e-13	0	931.43	1167	0	0	5
	ENST00000013222	ENSG00000241644	INMT	indolethylamine N-methyltransferase [Source:HGNC Symbol;Acc:6069]	protein_coding	Ma	-1.50645	0.0311566	0.0215992	2229.22	2559	2	1	7		ENST00000016946	ENSG00000015568	RGPD5	RANBP2-like and GRIP domain containing 5 [Source:HGNC Symbol;Acc:32418]	protein_coding		-9.4321	3.69743e-10	0.479463	6683.28	7253	0	1	13
	ENST00000013807	ENSG00000012061	ERCC1	excision repair cross-complementing rodent repair deficiency, complementation group 1 (includes overlapping antisense sequence) [Source:HGNC Symbol;Acc:3433]	protein_coding		2.2193	165.691	0.00420267	1027.22	1278	8	1	17		ENST00000017003	ENSG00000015532	XYLT2	xylosyltransferase II [Source:HGNC Symbol;Acc:15517]	protein_coding	Pa	-7.13241	7.37208e-08	0.460416	3142.95	3507	0	1	10
	ENST00000013894	ENSG00000011198	ABHD5	abhydrolase domain containing 5 [Source:HGNC Symbol;Acc:21396]	protein_coding		-10.7587	1.74301e-11	0.314372	609.664	833	0	1	7		ENST00000017003	ENSG00000015532	XYLT2	xylosyltransferase II [Source:HGNC Symbol;Acc:15517]	protein_coding	Ma	1.06879	11.7163	0.0238489	3142.95	3507	0	1	10
	ENST00000014914	ENSG00000013588	GPRC5A	G protein-coupled receptor, family C, group 5, member A [Source:HGNC Symbol;Acc:9836]	protein_coding	Pa	-7.0989	7.96343e-08	0.566414	6736.02	7362	0	1	9		ENST00000019019	ENSG00000068438	FTSJ1	FtsJ RNA methyltransferase homolog 1 (E. coli) [Source:HGNC Symbol;Acc:13254]	protein_coding		-0.805089	0.156643	0.0308852	1705.46	1986	1	1	14
	ENST00000014914	ENSG00000013588	GPRC5A	G protein-coupled receptor, family C, group 5, member A [Source:HGNC Symbol;Acc:9836]	protein_coding	Ma	-0.632955	0.232833	0.0640436	6736.02	7362	1	1	9		ENST00000019103	ENSG00000080293	SCTR	secretin receptor [Source:HGNC Symbol;Acc:10608]	protein_coding	Pa	-11.9685	1.07523e-12	0.348846	1591.11	1865	0	1	6
	ENST00000014930	ENSG00000013583	HEBP1	heme binding protein 1 [Source:HGNC Symbol;Acc:17176]	protein_coding		2.37522	237.258	0.00307945	928.696	1173	66	1	4		ENST00000019103	ENSG00000080293	SCTR	secretin receptor [Source:HGNC Symbol;Acc:10608]	protein_coding	Ma	-12.1751	6.6819e-13	0.293103	1591.11	1865	0	1	6
	ENST00000014935	ENSG00000013563	DNASE1L1	deoxyribonuclease I-like 1 [Source:HGNC Symbol;Acc:2957]	protein_coding		-0.797752	0.159312	0.028084	2316.49	2652	1	1	12		ENST00000019317	ENSG00000017797	RALBP1	ralA binding protein 1 [Source:HGNC Symbol;Acc:9841]	protein_coding		-0.965934	0.10816	0.0560752	3956.68	4368	1	1	5
	ENST00000016171	ENSG00000014919	COX15	cytochrome c oxidase assembly homolog 15 (yeast) [Source:HGNC Symbol;Acc:2263]	protein_coding	Pa	0.0467139	1.11356	0.0205954	2038.74	2356	2	1	4		ENST00000020673	ENSG00000059915	PSD	pleckstrin and Sec7 domain containing [Source:HGNC Symbol;Acc:9507]	protein_coding	Pa	-3.49117	0.000322723	1.4736	3781.84	4183	0	1	11
	ENST00000016171	ENSG00000014919	COX15	cytochrome c oxidase assembly homolog 15 (yeast) [Source:HGNC Symbol;Acc:2263]	protein_coding	Ma	0.0675999	1.16842	0.0198135	2038.74	2356	2	1	4		ENST00000020673	ENSG00000059915	PSD	pleckstrin and Sec7 domain containing [Source:HGNC Symbol;Acc:9507]	protein_coding	Ma	-3.11265	0.000771525	1.69687	3781.84	4183	0	1	11
	ENST00000016913	ENSG00000071203	MS4A12	membrane-spanning 4-domains, subfamily A, member 12 [Source:HGNC Symbol;Acc:13370]	protein_coding	Pa	-12.7113	1.94402e-13	0	923.066	1167	0	0	10		ENST00000020926	ENSG00000019505	SYT13	synaptotagmin XIII [Source:HGNC Symbol;Acc:14962]	protein_coding	Pa	2.77126	590.555	0.00162436	4690.08	5144	280	1	5
	ENST00000016913	ENSG00000071203	MS4A12	membrane-spanning 4-domains, subfamily A, member 12 [Source:HGNC Symbol;Acc:13370]	protein_coding	Ma	-12.7113	1.94402e-13	0	923.066	1167	0	0	10		ENST00000020926	ENSG00000019505	SYT13	synaptotagmin XIII [Source:HGNC Symbol;Acc:14962]	protein_coding	Ma	2.76474	581.755	0.00149667	4690.08	5144	278	1	5
	ENST00000016946	ENSG00000015568	RGPD5	RANBP2-like and GRIP domain containing 5 [Source:HGNC Symbol;Acc:32418]	protein_coding		-9.77817	1.66659e-10	0.454882	6633.75	7253	0	1	13		ENST00000020945	ENSG00000019549	SNAI2	snail family zinc finger 2 [Source:HGNC Symbol;Acc:11094]	protein_coding		-1.77555	0.0167668	0.505333	1801.86	2088	0	1	2
	ENST00000017003	ENSG00000015532	XYLT2	xylosyltransferase II [Source:HGNC Symbol;Acc:15517]	protein_coding	Pa	-5.40464	3.93876e-06	0.654464	3118.76	3507	0	1	13		ENST00000021776	ENSG00000020219	CCT8L1P	chaperonin containing TCP1, subunit 8 (theta)-like 1, pseudogene [Source:HGNC Symbol;Acc:32153]	pseudogene		-7.68714	2.05523e-08	0.254747	1351.05	1611	0	1	2
	ENST00000017003	ENSG00000015532	XYLT2	xylosyltransferase II [Source:HGNC Symbol;Acc:15517]	protein_coding	Ma	1.08556	12.1776	0.0188681	3118.76	3507	0	1	13		ENST00000022615	ENSG00000078668	VDAC3	voltage-dependent anion channel 3 [Source:HGNC Symbol;Acc:12674]	protein_coding		4.24773	17690.1	0.00384723	1109.11	1355	0	1	13
	ENST00000019019	ENSG00000068438	FTSJ1	FtsJ RNA methyltransferase homolog 1 (E. coli) [Source:HGNC Symbol;Acc:13254]	protein_coding		-11.1148	7.67715e-12	0.302789	1691.56	1986	0	1	14		ENST00000023064	ENSG00000021488	SLC7A9	solute carrier family 7 (amino acid transporter light chain, bo,+ system), member 9 [Source:HGNC Symbol;Acc:11067]	protein_coding		-6.6701	2.13747e-07	0.340215	1492.82	1761	0	1	6
	ENST00000019103	ENSG00000080293	SCTR	secretin receptor [Source:HGNC Symbol;Acc:10608]	protein_coding	Pa	-13.2433	5.71084e-14	0	1578.02	1865	0	0	6		ENST00000023897	ENSG00000022355	GABRA1	gamma-aminobutyric acid (GABA) A receptor, alpha 1 [Source:HGNC Symbol;Acc:4075]	protein_coding		0.921799	8.35216	0.0146814	1797.14	2083	6	1	10
	ENST00000019103	ENSG00000080293	SCTR	secretin receptor [Source:HGNC Symbol;Acc:10608]	protein_coding	Ma	-13.2433	5.71084e-14	0	1578.02	1865	0	0	6		ENST00000023939	ENSG00000022277	RTFDC1	replication termination factor 2 domain containing 1 [Source:HGNC Symbol;Acc:15890]	protein_coding	Pa	2.92884	848.868	0.0108298	1387.91	1650	0	1	17
	ENST00000019317	ENSG00000017797	RALBP1	ralA binding protein 1 [Source:HGNC Symbol;Acc:9841]	protein_coding	Pa	-11.238	5.78096e-12	0.359238	3926.66	4368	0	1	7		ENST00000023939	ENSG00000022277	RTFDC1	replication termination factor 2 domain containing 1 [Source:HGNC Symbol;Acc:15890]	protein_coding	Ma	3.08557	1217.78	0.006485	1387.91	1650	0	1	17
	ENST00000019317	ENSG00000017797	RALBP1	ralA binding protein 1 [Source:HGNC Symbol;Acc:9841]	protein_coding	Ma	-11.6707	2.13452e-12	0.35111	3926.66	4368	0	1	7		ENST00000024061	ENSG00000022567	SLC45A4	solute carrier family 45, member 4 [Source:HGNC Symbol;Acc:29196]	protein_coding	Pa	-12.9607	1.09471e-13	0.341223	3179.81	3546	0	1	13
	ENST00000020673	ENSG00000059915	PSD	pleckstrin and Sec7 domain containing [Source:HGNC Symbol;Acc:9507]	protein_coding	Pa	-4.83005	1.47894e-05	0.890841	3753.07	4183	0	1	10		ENST00000024061	ENSG00000022567	SLC45A4	solute carrier family 45, member 4 [Source:HGNC Symbol;Acc:29196]	protein_coding	Ma	-12.0482	8.94953e-13	0.322947	3179.81	3546	0	1	13
	ENST00000020673	ENSG00000059915	PSD	pleckstrin and Sec7 domain containing [Source:HGNC Symbol;Acc:9507]	protein_coding	Ma	-4.61219	2.44236e-05	0.973955	3753.07	4183	0	1	10		ENST00000025008	ENSG00000023287	RB1CC1	RB1-inducible coiled-coil 1 [Source:HGNC Symbol;Acc:15574]	protein_coding	Pa	2.07355	118.454	0.0202164	6099.22	6635	9	1	16
	ENST00000020926	ENSG00000019505	SYT13	synaptotagmin XIII [Source:HGNC Symbol;Acc:14962]	protein_coding	Pa	2.86505	732.909	0.00149711	4654.81	5144	288	1	5		ENST00000025008	ENSG00000023287	RB1CC1	RB1-inducible coiled-coil 1 [Source:HGNC Symbol;Acc:15574]	protein_coding	Ma	2.26313	183.286	0.0218108	6099.22	6635	6	1	16
	ENST00000020926	ENSG00000019505	SYT13	synaptotagmin XIII [Source:HGNC Symbol;Acc:14962]	protein_coding	Ma	2.94362	878.254	0.00139985	4654.81	5144	312	1	5		ENST00000025301	ENSG00000023516	AKAP11	A kinase (PRKA) anchor protein 11 [Source:HGNC Symbol;Acc:369]	protein_coding	Pa	3.35681	2274.1	0.0107735	9197.24	9913	39	1	2
	ENST00000020945	ENSG00000019549	SNAI2	snail family zinc finger 2 [Source:HGNC Symbol;Acc:11094]	protein_coding		-3.51209	0.000307546	0.432567	1787.27	2088	0	1	2		ENST00000025301	ENSG00000023516	AKAP11	A kinase (PRKA) anchor protein 11 [Source:HGNC Symbol;Acc:369]	protein_coding	Ma	3.86992	7411.74	0.00673686	9197.24	9913	63	1	2
	ENST00000021776	ENSG00000020219	CCT8L1P	chaperonin containing TCP1, subunit 8 (theta)-like 1, pseudogene [Source:HGNC Symbol;Acc:32153]	pseudogene	Pa	-13.0806	8.30615e-14	0	1339.68	1611	0	0	4		ENST00000025399	ENSG00000023734	STRAP	serine/threonine kinase receptor associated protein [Source:HGNC Symbol;Acc:30796]	protein_coding		-9.10072	7.93012e-10	0.418714	1191.33	1442	0	1	7
	ENST00000021776	ENSG00000020219	CCT8L1P	chaperonin containing TCP1, subunit 8 (theta)-like 1, pseudogene [Source:HGNC Symbol;Acc:32153]	pseudogene	Ma	-13.0806	8.30615e-14	0	1339.68	1611	0	0	4		ENST00000025469	ENSG00000023902	PLEKHO1	pleckstrin homology domain containing, family O member 1 [Source:HGNC Symbol;Acc:24310]	protein_coding		-3.00563	0.00098712	0.642982	1283.95	1540	0	1	10
	ENST00000022615	ENSG00000078668	VDAC3	voltage-dependent anion channel 3 [Source:HGNC Symbol;Acc:12674]	protein_coding		4.06635	11650.6	0.00427284	1099.47	1355	0	1	13		ENST00000026218	ENSG00000007541	PIGQ	phosphatidylinositol glycan anchor biosynthesis, class Q [Source:HGNC Symbol;Acc:14135]	protein_coding	Pa	-8.15313	7.02862e-09	0.526424	2518.25	2846	0	1	30
	ENST00000023064	ENSG00000021488	SLC7A9	solute carrier family 7 (amino acid transporter light chain, bo,+ system), member 9 [Source:HGNC Symbol;Acc:11067]	protein_coding	Pa	-10.8189	1.5174e-11	0.333303	1480.43	1761	0	1	12		ENST00000026218	ENSG00000007541	PIGQ	phosphatidylinositol glycan anchor biosynthesis, class Q [Source:HGNC Symbol;Acc:14135]	protein_coding	Ma	-1.64651	0.0225678	0.401689	2518.25	2846	0	1	30
	ENST00000023064	ENSG00000021488	SLC7A9	solute carrier family 7 (amino acid transporter light chain, bo,+ system), member 9 [Source:HGNC Symbol;Acc:11067]	protein_coding	Ma	-10.6795	2.0917e-11	0.285951	1480.43	1761	0	1	12		ENST00000027335	ENSG00000079112	CDH17	cadherin 17, LI cadherin (liver-intestine) [Source:HGNC Symbol;Acc:1756]	protein_coding	Pa	-8.99993	1.00016e-09	0.262565	3318.74	3693	0	1	9
	ENST00000023897	ENSG00000022355	GABRA1	gamma-aminobutyric acid (GABA) A receptor, alpha 1 [Source:HGNC Symbol;Acc:4075]	protein_coding		-1.15669	0.0697124	0.0377713	1782.58	2083	1	1	10		ENST00000027335	ENSG00000079112	CDH17	cadherin 17, LI cadherin (liver-intestine) [Source:HGNC Symbol;Acc:1756]	protein_coding	Ma	-8.5812	2.62301e-09	0.296241	3318.74	3693	0	1	9
	ENST00000023939	ENSG00000022277	RTFDC1	replication termination factor 2 domain containing 1 [Source:HGNC Symbol;Acc:15890]	protein_coding	Pa	1.35642	22.7206	0.482542	1376.28	1650	0	1	15		ENST00000028008	ENSG00000026297	RNASET2	ribonuclease T2 [Source:HGNC Symbol;Acc:21686]	protein_coding	Pa	2.05284	112.938	0.0175334	981.52	1220	0	1	22
	ENST00000023939	ENSG00000022277	RTFDC1	replication termination factor 2 domain containing 1 [Source:HGNC Symbol;Acc:15890]	protein_coding	Ma	3.31618	2071	0.0697762	1376.28	1650	0	1	15		ENST00000028008	ENSG00000026297	RNASET2	ribonuclease T2 [Source:HGNC Symbol;Acc:21686]	protein_coding	Ma	-7.3691	4.27464e-08	0.422322	981.52	1220	0	1	22
	ENST00000024061	ENSG00000022567	SLC45A4	solute carrier family 45, member 4 [Source:HGNC Symbol;Acc:29196]	protein_coding	Pa	-13.2748	5.31129e-14	0.314661	3155.35	3546	0	1	14		ENST00000029410	ENSG00000027847	B4GALT7	xylosylprotein beta 1,4-galactosyltransferase, polypeptide 7 [Source:HGNC Symbol;Acc:930]	protein_coding		1.47153	29.6162	0.00506852	1479.59	1747	7	1	9
	ENST00000024061	ENSG00000022567	SLC45A4	solute carrier family 45, member 4 [Source:HGNC Symbol;Acc:29196]	protein_coding	Ma	-13.2002	6.30667e-14	0.341728	3155.35	3546	0	1	14		ENST00000031135	ENSG00000029363	BCLAF1	BCL2-associated transcription factor 1 [Source:HGNC Symbol;Acc:16863]	protein_coding		-11.2662	5.41751e-12	0.305903	1004.2	1244	0	1	34
	ENST00000025008	ENSG00000023287	RB1CC1	RB1-inducible coiled-coil 1 [Source:HGNC Symbol;Acc:15574]	protein_coding	Pa	1.90343	80.0627	0.0186229	6053.86	6635	8	1	16		ENST00000031146	ENSG00000029364	SLC39A9	solute carrier family 39, member 9 [Source:HGNC Symbol;Acc:20182]	protein_coding		2.21439	163.829	0.0023773	4735.44	5192	191	1	11
	ENST00000025008	ENSG00000023287	RB1CC1	RB1-inducible coiled-coil 1 [Source:HGNC Symbol;Acc:15574]	protein_coding	Ma	1.43167	27.019	0.023685	6053.86	6635	7	1	16		ENST00000033079	ENSG00000031003	FAM13B	family with sequence similarity 13, member B [Source:HGNC Symbol;Acc:1335]	protein_coding		3.07229	1181.11	0.00258945	4993.45	5465	426	1	11
	ENST00000025301	ENSG00000023516	AKAP11	A kinase (PRKA) anchor protein 11 [Source:HGNC Symbol;Acc:369]	protein_coding	Pa	3.33023	2139.09	0.00310301	9129.7	9913	140	1	2		ENST00000034275	ENSG00000031823	RANBP3	RAN binding protein 3 [Source:HGNC Symbol;Acc:9850]	protein_coding		-10.1329	7.36377e-11	0.326745	1493.76	1762	0	1	32
	ENST00000025301	ENSG00000023516	AKAP11	A kinase (PRKA) anchor protein 11 [Source:HGNC Symbol;Acc:369]	protein_coding	Ma	3.33737	2174.55	0.003099	9129.7	9913	140	1	2		ENST00000035307	ENSG00000033100	CHPF2	chondroitin polymerizing factor 2 [Source:HGNC Symbol;Acc:29270]	protein_coding		2.01636	103.839	0.00204241	3583.37	3973	131	1	4
	ENST00000025399	ENSG00000023734	STRAP	serine/threonine kinase receptor associated protein [Source:HGNC Symbol;Acc:30796]	protein_coding		-7.80057	1.58281e-08	0.359107	1181.11	1442	0	1	7		ENST00000035383	ENSG00000033122	LRRC7	leucine rich repeat containing 7 [Source:HGNC Symbol;Acc:18531]	protein_coding		2.21532	164.18	0.00592988	4553.98	5000	0	1	13
	ENST00000025469	ENSG00000023902	PLEKHO1	pleckstrin homology domain containing, family O member 1 [Source:HGNC Symbol;Acc:24310]	protein_coding		2.44083	275.95	0.00680115	1273.06	1540	1	1	10		ENST00000037243	ENSG00000034713	GABARAPL2	GABA(A) receptor-associated protein-like 2 [Source:HGNC Symbol;Acc:13291]	protein_coding		3.8015	6331.4	0.00191059	775.49	1002	21	1	6
	ENST00000026218	ENSG00000007541	PIGQ	phosphatidylinositol glycan anchor biosynthesis, class Q [Source:HGNC Symbol;Acc:14135]	protein_coding	Pa	-0.82904	0.148238	0.0480591	2498.52	2846	1	1	31		ENST00000037502	ENSG00000034971	MYOC	myocilin, trabecular meshwork inducible glucocorticoid response [Source:HGNC Symbol;Acc:7610]	protein_coding	Pa	-13.2916	5.10975e-14	0	1808.48	2095	0	0	2
	ENST00000026218	ENSG00000007541	PIGQ	phosphatidylinositol glycan anchor biosynthesis, class Q [Source:HGNC Symbol;Acc:14135]	protein_coding	Ma	-9.97251	1.06534e-10	0.339285	2498.52	2846	0	1	31		ENST00000037502	ENSG00000034971	MYOC	myocilin, trabecular meshwork inducible glucocorticoid response [Source:HGNC Symbol;Acc:7610]	protein_coding	Ma	-13.2916	5.10975e-14	0	1808.48	2095	0	0	2
	ENST00000027335	ENSG00000079112	CDH17	cadherin 17, LI cadherin (liver-intestine) [Source:HGNC Symbol;Acc:1756]	protein_coding	Pa	-13.4048	3.93731e-14	0.303782	3293.29	3693	0	1	10		ENST00000037869	ENSG00000035141	FAM136A	family with sequence similarity 136, member A [Source:HGNC Symbol;Acc:25911]	protein_coding		2.31891	208.406	0.0026295	1539.13	1810	13	1	6
	ENST00000027335	ENSG00000079112	CDH17	cadherin 17, LI cadherin (liver-intestine) [Source:HGNC Symbol;Acc:1756]	protein_coding	Ma	-3.1169	0.000764012	0.0240434	3293.29	3693	1	1	10		ENST00000038176	ENSG00000035681	NSMAF	neutral sphingomyelinase (N-SMase) activation associated factor [Source:HGNC Symbol;Acc:8017]	protein_coding		0.588765	3.8794	0.0413117	3201.55	3569	1	1	17
	ENST00000028008	ENSG00000026297	RNASET2	ribonuclease T2 [Source:HGNC Symbol;Acc:21686]	protein_coding	Pa	0.422788	2.64721	0.669987	972.798	1220	0	1	22		ENST00000039007	ENSG00000036473	OTC	ornithine carbamoyltransferase [Source:HGNC Symbol;Acc:8512]	protein_coding		-12.9837	1.03825e-13	0	1326.48	1585	0	0	2
	ENST00000028008	ENSG00000026297	RNASET2	ribonuclease T2 [Source:HGNC Symbol;Acc:21686]	protein_coding	Ma	1.60086	39.8896	0.571771	972.798	1220	0	1	22		ENST00000039989	ENSG00000052841	TTC17	tetratricopeptide repeat domain 17 [Source:HGNC Symbol;Acc:25596]	protein_coding		2.07623	119.187	0.00244337	4052.14	4469	31	1	15
	ENST00000029410	ENSG00000027847	B4GALT7	xylosylprotein beta 1,4-galactosyltransferase, polypeptide 7 [Source:HGNC Symbol;Acc:930]	protein_coding	Pa	-9.77812	1.66679e-10	0.365157	1467.3	1747	0	1	13		ENST00000040584	ENSG00000037965	HOXC8	homeobox C8 [Source:HGNC Symbol;Acc:5129]	protein_coding	Pa	-13.8003	1.5838e-14	0	3014.42	3371	0	0	2
	ENST00000029410	ENSG00000027847	B4GALT7	xylosylprotein beta 1,4-galactosyltransferase, polypeptide 7 [Source:HGNC Symbol;Acc:930]	protein_coding	Ma	1.75388	56.7388	0.00597927	1467.3	1747	0	1	13		ENST00000040584	ENSG00000037965	HOXC8	homeobox C8 [Source:HGNC Symbol;Acc:5129]	protein_coding	Ma	-13.8003	1.5838e-14	0	3014.42	3371	0	0	2
	ENST00000031135	ENSG00000029363	BCLAF1	BCL2-associated transcription factor 1 [Source:HGNC Symbol;Acc:16863]	protein_coding		-11.3435	4.53419e-12	0.319087	995.317	1244	0	1	34		ENST00000040663	ENSG00000037757	MRI1	methylthioribose-1-phosphate isomerase 1 [Source:HGNC Symbol;Acc:28469]	protein_coding		0.4094	2.56685	0.0174426	1468.24	1735	1	1	6
	ENST00000031146	ENSG00000029364	SLC39A9	solute carrier family 39, member 9 [Source:HGNC Symbol;Acc:20182]	protein_coding		2.09603	124.747	0.00217186	4699.85	5192	199	1	11		ENST00000040738	ENSG00000038219	BOD1L1	biorientation of chromosomes in cell division 1-like 1 [Source:HGNC Symbol;Acc:31792]	protein_coding	Pa	2.42482	265.962	0.0040858	9813.44	10565	57	1	9
	ENST00000033079	ENSG00000031003	FAM13B	family with sequence similarity 13, member B [Source:HGNC Symbol;Acc:1335]	protein_coding		2.05356	113.125	0.0044087	4956.01	5465	159	1	11		ENST00000040738	ENSG00000038219	BOD1L1	biorientation of chromosomes in cell division 1-like 1 [Source:HGNC Symbol;Acc:31792]	protein_coding	Ma	2.45792	287.025	0.00379769	9813.44	10565	54	1	9
	ENST00000034275	ENSG00000031823	RANBP3	RAN binding protein 3 [Source:HGNC Symbol;Acc:9850]	protein_coding		-8.5431	2.86352e-09	0.430085	1481.37	1762	0	1	35		ENST00000040877	ENSG00000059588	TARBP1	TAR (HIV-1) RNA binding protein 1 [Source:HGNC Symbol;Acc:11568]	protein_coding	Pa	0.828023	6.73012	0.0125746	4676.85	5130	2	1	17
	ENST00000035307	ENSG00000033100	CHPF2	chondroitin polymerizing factor 2 [Source:HGNC Symbol;Acc:29270]	protein_coding		1.88838	77.3357	0.00197642	3556.02	3973	131	1	4		ENST00000040877	ENSG00000059588	TARBP1	TAR (HIV-1) RNA binding protein 1 [Source:HGNC Symbol;Acc:11568]	protein_coding	Ma	1.15489	14.2853	0.00877156	4676.85	5130	5	1	17
	ENST00000035383	ENSG00000033122	LRRC7	leucine rich repeat containing 7 [Source:HGNC Symbol;Acc:18531]	protein_coding	Pa	-2.98194	0.00104246	1.38766	4519.69	5000	0	1	18		ENST00000042381	ENSG00000039523	FAM65A	family with sequence similarity 65, member A [Source:HGNC Symbol;Acc:25836]	protein_coding	Pa	-7.40943	3.89556e-08	0.699595	3657.09	4051	0	1	38
	ENST00000035383	ENSG00000033122	LRRC7	leucine rich repeat containing 7 [Source:HGNC Symbol;Acc:18531]	protein_coding	Ma	-3.92289	0.000119429	1.66615	4519.69	5000	0	1	18		ENST00000042381	ENSG00000039523	FAM65A	family with sequence similarity 65, member A [Source:HGNC Symbol;Acc:25836]	protein_coding	Ma	0.5208	3.31742	0.387967	3657.09	4051	0	1	38
	ENST00000037243	ENSG00000034713	GABARAPL2	GABA(A) receptor-associated protein-like 2 [Source:HGNC Symbol;Acc:13291]	protein_coding		3.94831	8877.89	0.00161696	768.241	1002	36	1	5		ENST00000042931	ENSG00000039987	BEST2	bestrophin 2 [Source:HGNC Symbol;Acc:17107]	protein_coding	Pa	-13.1894	6.46547e-14	0	1631.75	1908	0	0	7
	ENST00000037502	ENSG00000034971	MYOC	myocilin, trabecular meshwork inducible glucocorticoid response [Source:HGNC Symbol;Acc:7610]	protein_coding	Pa	-13.3707	4.25893e-14	0	1793.84	2095	0	0	2		ENST00000042931	ENSG00000039987	BEST2	bestrophin 2 [Source:HGNC Symbol;Acc:17107]	protein_coding	Ma	-13.1894	6.46547e-14	0	1631.75	1908	0	0	7
	ENST00000037502	ENSG00000034971	MYOC	myocilin, trabecular meshwork inducible glucocorticoid response [Source:HGNC Symbol;Acc:7610]	protein_coding	Ma	-13.3707	4.25893e-14	0	1793.84	2095	0	0	2		ENST00000043402	ENSG00000040608	RTN4R	reticulon 4 receptor [Source:HGNC Symbol;Acc:18601]	protein_coding	Pa	-11.4039	3.94548e-12	0.322814	1867.08	2157	0	1	8
	ENST00000037869	ENSG00000035141	FAM136A	family with sequence similarity 136, member A [Source:HGNC Symbol;Acc:25911]	protein_coding	Pa	1.22062	16.6196	0.00789854	1526.41	1810	0	1	10		ENST00000043402	ENSG00000040608	RTN4R	reticulon 4 receptor [Source:HGNC Symbol;Acc:18601]	protein_coding	Ma	-11.5834	2.60976e-12	0.301446	1867.08	2157	0	1	8
	ENST00000037869	ENSG00000035141	FAM136A	family with sequence similarity 136, member A [Source:HGNC Symbol;Acc:25911]	protein_coding	Ma	1.66633	46.3799	0.00572745	1526.41	1810	0	1	10		ENST00000044462	ENSG00000041357	PSMA4	proteasome (prosome, macropain) subunit, alpha type, 4 [Source:HGNC Symbol;Acc:9533]	protein_coding	Pa	2.45619	285.884	0.0114986	1013.65	1254	0	1	32
	ENST00000038176	ENSG00000035681	NSMAF	neutral sphingomyelinase (N-SMase) activation associated factor [Source:HGNC Symbol;Acc:8017]	protein_coding		1.11883	13.1471	0.0182618	3176.94	3569	5	1	17		ENST00000044462	ENSG00000041357	PSMA4	proteasome (prosome, macropain) subunit, alpha type, 4 [Source:HGNC Symbol;Acc:9533]	protein_coding	Ma	2.40467	253.904	0.010424	1013.65	1254	0	1	32
	ENST00000039007	ENSG00000036473	OTC	ornithine carbamoyltransferase [Source:HGNC Symbol;Acc:8512]	protein_coding		-3.1126	0.000771614	0.0406333	1315.29	1585	1	1	2		ENST00000045083	ENSG00000042062	FAM65C	family with sequence similarity 65, member C [Source:HGNC Symbol;Acc:16168]	protein_coding		-11.3561	4.40453e-12	0.350315	3872.57	4279	0	1	7
	ENST00000039989	ENSG00000052841	TTC17	tetratricopeptide repeat domain 17 [Source:HGNC Symbol;Acc:25596]	protein_coding		1.84476	69.9455	0.00315574	4021.43	4469	15	1	15		ENST00000045347	ENSG00000042317	SPATA7	spermatogenesis associated 7 [Source:HGNC Symbol;Acc:20423]	protein_coding	Pa	-9.30713	4.93026e-10	0.334385	1161.09	1410	0	1	38
	ENST00000040584	ENSG00000037965	HOXC8	homeobox C8 [Source:HGNC Symbol;Acc:5129]	protein_coding		-13.8799	1.31856e-14	0	2991.15	3371	0	0	1		ENST00000045347	ENSG00000042317	SPATA7	spermatogenesis associated 7 [Source:HGNC Symbol;Acc:20423]	protein_coding	Ma	-1.58562	0.0259645	0.424639	1161.09	1410	0	1	38
	ENST00000040663	ENSG00000037757	MRI1	methylthioribose-1-phosphate isomerase 1 [Source:HGNC Symbol;Acc:28469]	protein_coding	Pa	-3.59428	0.000254519	0.238788	1456.04	1735	0	1	9		ENST00000046087	ENSG00000042813	ZPBP	zona pellucida binding protein [Source:HGNC Symbol;Acc:15662]	protein_coding		-2.66891	0.00214333	0.0390849	974.905	1213	1	1	6
	ENST00000040663	ENSG00000037757	MRI1	methylthioribose-1-phosphate isomerase 1 [Source:HGNC Symbol;Acc:28469]	protein_coding	Ma	-8.63526	2.31601e-09	0.337167	1456.04	1735	0	1	9		ENST00000046640	ENSG00000040531	CTNS	cystinosin, lysosomal cystine transporter [Source:HGNC Symbol;Acc:2518]	protein_coding	Pa	-7.3733	4.2335e-08	0.402429	2537.15	2866	0	1	17
	ENST00000040738	ENSG00000038219	BOD1L1	biorientation of chromosomes in cell division 1-like 1 [Source:HGNC Symbol;Acc:31792]	protein_coding	Pa	2.37951	239.613	0.00342194	9741.5	10565	65	1	9		ENST00000046640	ENSG00000040531	CTNS	cystinosin, lysosomal cystine transporter [Source:HGNC Symbol;Acc:2518]	protein_coding	Ma	0.70865	5.1127	0.0217556	2537.15	2866	1	1	17
	ENST00000040738	ENSG00000038219	BOD1L1	biorientation of chromosomes in cell division 1-like 1 [Source:HGNC Symbol;Acc:31792]	protein_coding	Ma	2.49576	313.155	0.00325095	9741.5	10565	76	1	9		ENST00000046794	ENSG00000043462	LCP2	lymphocyte cytosolic protein 2 (SH2 domain containing leukocyte protein of 76kDa) [Source:HGNC Symbol;Acc:6529]	protein_coding	Pa	-5.13427	7.34057e-06	0.506989	4249.66	4678	0	1	12
	ENST00000040877	ENSG00000059588	TARBP1	TAR (HIV-1) RNA binding protein 1 [Source:HGNC Symbol;Acc:11568]	protein_coding	Pa	0.518173	3.29741	0.0067064	4641.67	5130	13	1	17		ENST00000046794	ENSG00000043462	LCP2	lymphocyte cytosolic protein 2 (SH2 domain containing leukocyte protein of 76kDa) [Source:HGNC Symbol;Acc:6529]	protein_coding	Ma	-6.41978	3.80382e-07	0.498079	4249.66	4678	0	1	12
	ENST00000040877	ENSG00000059588	TARBP1	TAR (HIV-1) RNA binding protein 1 [Source:HGNC Symbol;Acc:11568]	protein_coding	Ma	0.828814	6.74239	0.00529286	4641.67	5130	21	1	17		ENST00000050961	ENSG00000091656	ZFHX4	zinc finger homeobox 4 [Source:HGNC Symbol;Acc:30939]	protein_coding		-11.9906	1.02188e-12	0.366492	10310.6	11091	0	1	15
	ENST00000042381	ENSG00000039523	FAM65A	family with sequence similarity 65, member A [Source:HGNC Symbol;Acc:25836]	protein_coding		1.19815	15.7816	0.0366576	3629.21	4051	1	1	23		ENST00000052569	ENSG00000047932	GOPC	golgi-associated PDZ and coiled-coil motif containing [Source:HGNC Symbol;Acc:17643]	protein_coding		2.14054	138.21	0.00580095	4166.49	4590	9	1	4
	ENST00000042931	ENSG00000039987	BEST2	bestrophin 2 [Source:HGNC Symbol;Acc:17107]	protein_coding		-13.2684	5.39014e-14	0	1618.37	1908	0	0	4		ENST00000052754	ENSG00000011465	DCN	decorin [Source:HGNC Symbol;Acc:2705]	protein_coding		-2.40515	0.00393414	0.55417	2089.17	2392	0	1	23
	ENST00000043402	ENSG00000040608	RTN4R	reticulon 4 receptor [Source:HGNC Symbol;Acc:18601]	protein_coding	Pa	-5.6435	2.27248e-06	0.533411	1852.01	2157	0	1	8		ENST00000053243	ENSG00000048462	TNFRSF17	tumor necrosis factor receptor superfamily, member 17 [Source:HGNC Symbol;Acc:11913]	protein_coding		-12.4428	3.60745e-13	0	767.929	994	0	0	3
	ENST00000043402	ENSG00000040608	RTN4R	reticulon 4 receptor [Source:HGNC Symbol;Acc:18601]	protein_coding	Ma	-6.11722	7.63449e-07	0.526596	1852.01	2157	0	1	8		ENST00000053468	ENSG00000048544	MRPS10	mitochondrial ribosomal protein S10 [Source:HGNC Symbol;Acc:14502]	protein_coding	Pa	1.98761	97.1874	0.0048296	1822.66	2110	35	1	2
	ENST00000044462	ENSG00000041357	PSMA4	proteasome (prosome, macropain) subunit, alpha type, 4 [Source:HGNC Symbol;Acc:9533]	protein_coding	Pa	2.7804	603.115	0.0237452	1004.7	1254	0	1	37		ENST00000053468	ENSG00000048544	MRPS10	mitochondrial ribosomal protein S10 [Source:HGNC Symbol;Acc:14502]	protein_coding	Ma	2.36533	231.916	0.00383576	1822.66	2110	51	1	2
	ENST00000044462	ENSG00000041357	PSMA4	proteasome (prosome, macropain) subunit, alpha type, 4 [Source:HGNC Symbol;Acc:9533]	protein_coding	Ma	2.70565	507.75	0.0299959	1004.7	1254	1	1	37		ENST00000053469	ENSG00000048545	GUCA1A	guanylate cyclase activator 1A (retina) [Source:HGNC Symbol;Acc:4678]	protein_coding	Pa	-10.3557	4.40859e-11	0.295206	1599.61	1874	0	1	10
	ENST00000045083	ENSG00000042062	FAM65C	family with sequence similarity 65, member C [Source:HGNC Symbol;Acc:16168]	protein_coding		-11.24	5.7544e-12	0.363279	3843.15	4279	0	1	7		ENST00000053469	ENSG00000048545	GUCA1A	guanylate cyclase activator 1A (retina) [Source:HGNC Symbol;Acc:4678]	protein_coding	Ma	-10.3153	4.83838e-11	0.313254	1599.61	1874	0	1	10
	ENST00000045347	ENSG00000042317	SPATA7	spermatogenesis associated 7 [Source:HGNC Symbol;Acc:20423]	protein_coding	Pa	-9.8175	1.5223e-10	0.306874	1151.08	1410	0	1	38		ENST00000053867	ENSG00000030582	GRN	granulin [Source:HGNC Symbol;Acc:4601]	protein_coding	Pa	1.77774	59.9432	0.00950543	1858.57	2148	0	1	28
	ENST00000045347	ENSG00000042317	SPATA7	spermatogenesis associated 7 [Source:HGNC Symbol;Acc:20423]	protein_coding	Ma	-1.77346	0.0168477	0.446967	1151.08	1410	0	1	38		ENST00000053867	ENSG00000030582	GRN	granulin [Source:HGNC Symbol;Acc:4601]	protein_coding	Ma	1.89968	79.3743	0.009278	1858.57	2148	0	1	28
	ENST00000046087	ENSG00000042813	ZPBP	zona pellucida binding protein [Source:HGNC Symbol;Acc:15662]	protein_coding		-7.71564	1.92469e-08	0.313006	966.229	1213	0	1	6		ENST00000054650	ENSG00000041988	THAP3	THAP domain containing, apoptosis associated protein 3 [Source:HGNC Symbol;Acc:20855]	protein_coding		1.79411	62.2458	0.00498684	1119.5	1366	19	1	8
	ENST00000046640	ENSG00000040531	CTNS	cystinosin, lysosomal cystine transporter [Source:HGNC Symbol;Acc:2518]	protein_coding	Pa	-0.642933	0.227545	0.375961	2517.29	2866	0	1	17		ENST00000054666	ENSG00000049245	VAMP3	vesicle-associated membrane protein 3 [Source:HGNC Symbol;Acc:12644]	protein_coding	Pa	2.10604	127.656	0.006305	1912.44	2205	22	1	4
	ENST00000046640	ENSG00000040531	CTNS	cystinosin, lysosomal cystine transporter [Source:HGNC Symbol;Acc:2518]	protein_coding	Ma	-8.43488	3.67384e-09	0.551558	2517.29	2866	0	1	17		ENST00000054666	ENSG00000049245	VAMP3	vesicle-associated membrane protein 3 [Source:HGNC Symbol;Acc:12644]	protein_coding	Ma	2.50487	319.794	0.00467497	1912.44	2205	33	1	4
	ENST00000046794	ENSG00000043462	LCP2	lymphocyte cytosolic protein 2 (SH2 domain containing leukocyte protein of 76kDa) [Source:HGNC Symbol;Acc:6529]	protein_coding	Pa	-8.47625	3.34003e-09	0.489942	4217.54	4678	0	1	13		ENST00000054668	ENSG00000049247	UTS2	urotensin 2 [Source:HGNC Symbol;Acc:12636]	protein_coding		-11.2499	5.62471e-12	0	225.761	420	0	0	3
	ENST00000046794	ENSG00000043462	LCP2	lymphocyte cytosolic protein 2 (SH2 domain containing leukocyte protein of 76kDa) [Source:HGNC Symbol;Acc:6529]	protein_coding	Ma	-3.47749	0.00033305	0.539018	4217.54	4678	0	1	13		ENST00000054950	ENSG00000049449	RCN1	reticulocalbin 1, EF-hand calcium binding domain [Source:HGNC Symbol;Acc:9934]	protein_coding	Pa	2.12739	134.088	0.0145421	2259.29	2572	0	1	19
	ENST00000050961	ENSG00000091656	ZFHX4	zinc finger homeobox 4 [Source:HGNC Symbol;Acc:30939]	protein_coding		-12.7977	1.59331e-13	0.320641	10235.1	11091	0	1	15		ENST00000054950	ENSG00000049449	RCN1	reticulocalbin 1, EF-hand calcium binding domain [Source:HGNC Symbol;Acc:9934]	protein_coding	Ma	2.51604	328.126	0.0106254	2259.29	2572	0	1	19
	ENST00000052569	ENSG00000047932	GOPC	golgi-associated PDZ and coiled-coil motif containing [Source:HGNC Symbol;Acc:17643]	protein_coding		1.99623	99.1357	0.00523277	4134.97	4590	11	1	4		ENST00000055077	ENSG00000049541	RFC2	replication factor C (activator 1) 2, 40kDa [Source:HGNC Symbol;Acc:9970]	protein_coding		0.564447	3.66815	0.0110887	1430.44	1695	3	1	12
	ENST00000052754	ENSG00000011465	DCN	decorin [Source:HGNC Symbol;Acc:2705]	protein_coding		1.22377	16.7406	0.0186141	2072.52	2392	1	1	23		ENST00000055335	ENSG00000049769	PPP1R3F	protein phosphatase 1, regulatory subunit 3F [Source:HGNC Symbol;Acc:14944]	protein_coding		1.78202	60.5369	0.00379184	3061.68	3421	58	1	6
	ENST00000053243	ENSG00000048462	TNFRSF17	tumor necrosis factor receptor superfamily, member 17 [Source:HGNC Symbol;Acc:11913]	protein_coding	Pa	-9.67076	2.13422e-10	0.298596	760.735	994	0	1	4		ENST00000055682	ENSG00000050030	KIAA2022	KIAA2022 [Source:HGNC Symbol;Acc:29433]	protein_coding		2.03228	107.716	0.00107844	10904.1	11719	805	1	2
	ENST00000053243	ENSG00000048462	TNFRSF17	tumor necrosis factor receptor superfamily, member 17 [Source:HGNC Symbol;Acc:11913]	protein_coding	Ma	-9.55183	2.80653e-10	0.263028	760.735	994	0	1	4		ENST00000056217	ENSG00000050327	ARHGEF5	Rho guanine nucleotide exchange factor (GEF) 5 [Source:HGNC Symbol;Acc:13209]	protein_coding	Pa	-7.17395	6.69962e-08	0.408218	5068.12	5544	0	1	6
	ENST00000053468	ENSG00000048544	MRPS10	mitochondrial ribosomal protein S10 [Source:HGNC Symbol;Acc:14502]	protein_coding	Pa	1.81578	65.4305	0.00347485	1807.91	2110	63	1	2		ENST00000056217	ENSG00000050327	ARHGEF5	Rho guanine nucleotide exchange factor (GEF) 5 [Source:HGNC Symbol;Acc:13209]	protein_coding	Ma	-6.08597	8.20408e-07	0.402585	5068.12	5544	0	1	6
	ENST00000053468	ENSG00000048544	MRPS10	mitochondrial ribosomal protein S10 [Source:HGNC Symbol;Acc:14502]	protein_coding	Ma	2.18058	151.558	0.00295513	1807.91	2110	90	1	2		ENST00000056233	ENSG00000050344	NFE2L3	nuclear factor, erythroid 2-like 3 [Source:HGNC Symbol;Acc:7783]	protein_coding		-0.0527014	0.885724	0.0069914	3312.13	3686	19	1	3
	ENST00000053469	ENSG00000048545	GUCA1A	guanylate cyclase activator 1A (retina) [Source:HGNC Symbol;Acc:4678]	protein_coding	Pa	-10.5409	2.87806e-11	0.320988	1586.47	1874	0	1	9		ENST00000057513	ENSG00000050730	TNIP3	TNFAIP3 interacting protein 3 [Source:HGNC Symbol;Acc:19315]	protein_coding	Pa	-8.74602	1.79465e-09	0.38178	2111.86	2416	0	1	15
	ENST00000053469	ENSG00000048545	GUCA1A	guanylate cyclase activator 1A (retina) [Source:HGNC Symbol;Acc:4678]	protein_coding	Ma	-10.2865	5.17011e-11	0.321601	1586.47	1874	0	1	9		ENST00000057513	ENSG00000050730	TNIP3	TNFAIP3 interacting protein 3 [Source:HGNC Symbol;Acc:19315]	protein_coding	Ma	-4.56182	2.74271e-05	0.326402	2111.86	2416	0	1	15
	ENST00000053867	ENSG00000030582	GRN	granulin [Source:HGNC Symbol;Acc:4601]	protein_coding	Pa	2.12121	132.193	0.00722042	1843.57	2148	0	1	25		ENST00000060969	ENSG00000052723	SIKE1	suppressor of IKBKE 1 [Source:HGNC Symbol;Acc:26119]	protein_coding		-11.9629	1.08918e-12	0.360082	1898.26	2190	0	1	11
	ENST00000053867	ENSG00000030582	GRN	granulin [Source:HGNC Symbol;Acc:4601]	protein_coding	Ma	2.80675	640.841	0.00402199	1843.57	2148	0	1	25		ENST00000061240	ENSG00000038295	TLL1	tolloid-like 1 [Source:HGNC Symbol;Acc:11843]	protein_coding	Pa	-1.04853	0.0894273	0.0241023	6168.21	6708	2	1	10
	ENST00000054650	ENSG00000041988	THAP3	THAP domain containing, apoptosis associated protein 3 [Source:HGNC Symbol;Acc:20855]	protein_coding		0.934629	8.60259	0.00866215	1109.79	1366	9	1	8		ENST00000061240	ENSG00000038295	TLL1	tolloid-like 1 [Source:HGNC Symbol;Acc:11843]	protein_coding	Ma	-0.618952	0.240463	0.0143255	6168.21	6708	4	1	10
	ENST00000054666	ENSG00000049245	VAMP3	vesicle-associated membrane protein 3 [Source:HGNC Symbol;Acc:12644]	protein_coding	Pa	1.93915	86.9261	0.0151274	1897.05	2205	7	1	4		ENST00000062104	ENSG00000053438	NNAT	neuronatin [Source:HGNC Symbol;Acc:7860]	protein_coding		2.7326	540.256	0.00752649	1051.46	1294	20	1	2
	ENST00000054666	ENSG00000049245	VAMP3	vesicle-associated membrane protein 3 [Source:HGNC Symbol;Acc:12644]	protein_coding	Ma	2.27451	188.153	0.0105724	1897.05	2205	10	1	4		ENST00000064571	ENSG00000054803	CBLN4	cerebellin 4 precursor [Source:HGNC Symbol;Acc:16231]	protein_coding	Pa	0.830418	6.76734	0.00854254	2686.47	3024	8	1	2
	ENST00000054668	ENSG00000049247	UTS2	urotensin 2 [Source:HGNC Symbol;Acc:12636]	protein_coding	Pa	-11.3202	4.7841e-12	0	222.558	420	0	0	5		ENST00000064571	ENSG00000054803	CBLN4	cerebellin 4 precursor [Source:HGNC Symbol;Acc:16231]	protein_coding	Ma	0.124599	1.33229	0.0144393	2686.47	3024	4	1	2
	ENST00000054668	ENSG00000049247	UTS2	urotensin 2 [Source:HGNC Symbol;Acc:12636]	protein_coding	Ma	-11.3202	4.7841e-12	0	222.558	420	0	0	5		ENST00000064724	ENSG00000013297	CLDN11	claudin 11 [Source:HGNC Symbol;Acc:8514]	protein_coding	Pa	3.36192	2301.02	0.066787	1878.42	2169	0	1	13
	ENST00000054950	ENSG00000049449	RCN1	reticulocalbin 1, EF-hand calcium binding domain [Source:HGNC Symbol;Acc:9934]	protein_coding	Pa	2.28641	193.379	0.00573828	2241.42	2572	0	1	19		ENST00000064724	ENSG00000013297	CLDN11	claudin 11 [Source:HGNC Symbol;Acc:8514]	protein_coding	Ma	-7.80748	1.55783e-08	0.661129	1878.42	2169	0	1	13
	ENST00000054950	ENSG00000049449	RCN1	reticulocalbin 1, EF-hand calcium binding domain [Source:HGNC Symbol;Acc:9934]	protein_coding	Ma	2.94332	877.647	0.00294091	2241.42	2572	1	1	19		ENST00000064778	ENSG00000054965	FAM168A	family with sequence similarity 168, member A [Source:HGNC Symbol;Acc:28999]	protein_coding	Pa	2.79804	628.116	0.00341196	6723.92	7296	76	1	6
	ENST00000055077	ENSG00000049541	RFC2	replication factor C (activator 1) 2, 40kDa [Source:HGNC Symbol;Acc:9970]	protein_coding		0.968545	9.30133	0.00944265	1418.5	1695	7	1	12		ENST00000064778	ENSG00000054965	FAM168A	family with sequence similarity 168, member A [Source:HGNC Symbol;Acc:28999]	protein_coding	Ma	2.95325	897.946	0.00306832	6723.92	7296	91	1	6
	ENST00000055335	ENSG00000049769	PPP1R3F	protein phosphatase 1, regulatory subunit 3F [Source:HGNC Symbol;Acc:14944]	protein_coding		1.9875	97.1628	0.00270323	3038.06	3421	78	1	6		ENST00000064780	ENSG00000054967	RELT	RELT tumor necrosis factor receptor [Source:HGNC Symbol;Acc:13764]	protein_coding	Pa	-1.14746	0.0712098	0.268798	3169.42	3535	0	1	11
	ENST00000055682	ENSG00000050030	KIAA2022	KIAA2022 [Source:HGNC Symbol;Acc:29433]	protein_coding		1.88072	75.9836	0.00108524	10824.3	11719	746	1	2		ENST00000064780	ENSG00000054967	RELT	RELT tumor necrosis factor receptor [Source:HGNC Symbol;Acc:13764]	protein_coding	Ma	-1.8066	0.0156099	0.295375	3169.42	3535	0	1	11
	ENST00000056217	ENSG00000050327	ARHGEF5	Rho guanine nucleotide exchange factor (GEF) 5 [Source:HGNC Symbol;Acc:13209]	protein_coding	Pa	-6.87951	1.31974e-07	0.529023	5030.14	5544	0	1	6		ENST00000066544	ENSG00000004897	CDC27	cell division cycle 27 [Source:HGNC Symbol;Acc:1728]	protein_coding	Pa	2.06369	115.795	0.00415752	5311.01	5801	39	1	29
	ENST00000056217	ENSG00000050327	ARHGEF5	Rho guanine nucleotide exchange factor (GEF) 5 [Source:HGNC Symbol;Acc:13209]	protein_coding	Ma	-6.25766	5.5251e-07	0.483788	5030.14	5544	0	1	6		ENST00000066544	ENSG00000004897	CDC27	cell division cycle 27 [Source:HGNC Symbol;Acc:1728]	protein_coding	Ma	1.91067	81.4085	0.00618494	5311.01	5801	28	1	29
	ENST00000056233	ENSG00000050344	NFE2L3	nuclear factor, erythroid 2-like 3 [Source:HGNC Symbol;Acc:7783]	protein_coding		-0.353115	0.443491	0.00862963	3286.72	3686	16	1	3		ENST00000070846	ENSG00000057294	PKP2	plakophilin 2 [Source:HGNC Symbol;Acc:9024]	protein_coding		-10.798	1.59221e-11	0.35393	3836.66	4241	0	1	7
	ENST00000057513	ENSG00000050730	TNIP3	TNFAIP3 interacting protein 3 [Source:HGNC Symbol;Acc:19315]	protein_coding	Pa	-11.0469	8.97635e-12	0.300941	2095.04	2416	0	1	15		ENST00000072516	ENSG00000196083	IL1RAP	interleukin 1 receptor accessory protein [Source:HGNC Symbol;Acc:5995]	protein_coding	Pa	-11.9552	1.10866e-12	0.297904	4267.62	4697	0	1	33
	ENST00000057513	ENSG00000050730	TNIP3	TNFAIP3 interacting protein 3 [Source:HGNC Symbol;Acc:19315]	protein_coding	Ma	-11.0975	7.98914e-12	0.309853	2095.04	2416	0	1	15		ENST00000072516	ENSG00000196083	IL1RAP	interleukin 1 receptor accessory protein [Source:HGNC Symbol;Acc:5995]	protein_coding	Ma	-0.269853	0.537214	0.302977	4267.62	4697	0	1	33
	ENST00000060969	ENSG00000052723	SIKE1	suppressor of IKBKE 1 [Source:HGNC Symbol;Acc:26119]	protein_coding		-1.74795	0.0178669	0.0347537	1882.98	2190	1	1	11		ENST00000072644	ENSG00000058799	YIPF1	Yip1 domain family, member 1 [Source:HGNC Symbol;Acc:25231]	protein_coding		1.20799	16.1432	0.0487226	1532.51	1803	0	1	9
	ENST00000061240	ENSG00000038295	TLL1	tolloid-like 1 [Source:HGNC Symbol;Acc:11843]	protein_coding	Pa	-0.659304	0.219127	0.0280796	6122.36	6708	2	1	10		ENST00000072869	ENSG00000133597	ADCK2	aarF domain containing kinase 2 [Source:HGNC Symbol;Acc:19039]	protein_coding		1.64305	43.9592	0.00525059	2075	2377	4	1	5
	ENST00000061240	ENSG00000038295	TLL1	tolloid-like 1 [Source:HGNC Symbol;Acc:11843]	protein_coding	Ma	-0.323228	0.475086	0.171769	6122.36	6708	0	1	10		ENST00000074304	ENSG00000040933	INPP4A	inositol polyphosphate-4-phosphatase, type I, 107kDa [Source:HGNC Symbol;Acc:6074]	protein_coding	Pa	-10.1251	7.49722e-11	0.407942	6209.79	6752	0	1	22
	ENST00000062104	ENSG00000053438	NNAT	neuronatin [Source:HGNC Symbol;Acc:7860]	protein_coding		2.0714	117.869	0.00902369	1042.23	1294	12	1	2		ENST00000074304	ENSG00000040933	INPP4A	inositol polyphosphate-4-phosphatase, type I, 107kDa [Source:HGNC Symbol;Acc:6074]	protein_coding	Ma	-10.8196	1.51496e-11	0.352153	6209.79	6752	0	1	22
	ENST00000064571	ENSG00000054803	CBLN4	cerebellin 4 precursor [Source:HGNC Symbol;Acc:16231]	protein_coding		2.0352	108.443	0.00200865	2665.55	3024	217	1	1		ENST00000075120	ENSG00000059804	SLC2A3	solute carrier family 2 (facilitated glucose transporter), member 3 [Source:HGNC Symbol;Acc:11007]	protein_coding	Pa	1.51773	32.9405	0.155773	3528.55	3915	0	1	17
	ENST00000064724	ENSG00000013297	CLDN11	claudin 11 [Source:HGNC Symbol;Acc:8514]	protein_coding	Pa	-7.56371	2.7308e-08	0.57541	1863.27	2169	0	1	13		ENST00000075120	ENSG00000059804	SLC2A3	solute carrier family 2 (facilitated glucose transporter), member 3 [Source:HGNC Symbol;Acc:11007]	protein_coding	Ma	2.37228	235.657	0.0144099	3528.55	3915	0	1	17
	ENST00000064724	ENSG00000013297	CLDN11	claudin 11 [Source:HGNC Symbol;Acc:8514]	protein_coding	Ma	2.49623	313.495	0.171	1863.27	2169	0	1	13		ENST00000075322	ENSG00000136960	ENPP2	ectonucleotide pyrophosphatase/phosphodiesterase 2 [Source:HGNC Symbol;Acc:3357]	protein_coding		-6.29028	5.12531e-07	0.507144	2333.95	2651	0	1	10
	ENST00000064778	ENSG00000054965	FAM168A	family with sequence similarity 168, member A [Source:HGNC Symbol;Acc:28999]	protein_coding	Pa	2.59559	394.085	0.00577536	6674.09	7296	44	1	5		ENST00000075430	ENSG00000060069	CTDP1	CTD (carboxy-terminal domain, RNA polymerase II, polypeptide A) phosphatase, subunit 1 [Source:HGNC Symbol;Acc:2498]	protein_coding	Pa	-10.1035	7.87952e-11	0.373324	3172.25	3538	0	1	13
	ENST00000064778	ENSG00000054965	FAM168A	family with sequence similarity 168, member A [Source:HGNC Symbol;Acc:28999]	protein_coding	Ma	2.86723	736.597	0.00450657	6674.09	7296	58	1	5		ENST00000075430	ENSG00000060069	CTDP1	CTD (carboxy-terminal domain, RNA polymerase II, polypeptide A) phosphatase, subunit 1 [Source:HGNC Symbol;Acc:2498]	protein_coding	Ma	0.237709	1.72866	0.177863	3172.25	3538	0	1	13
	ENST00000064780	ENSG00000054967	RELT	RELT tumor necrosis factor receptor [Source:HGNC Symbol;Acc:13764]	protein_coding	Pa	1.06651	11.6549	0.0113767	3145.03	3535	0	1	11		ENST00000075503	ENSG00000060140	STYK1	serine/threonine/tyrosine kinase 1 [Source:HGNC Symbol;Acc:18889]	protein_coding	Pa	1.03996	10.9638	0.00542239	2659.07	2995	15	1	8
	ENST00000064780	ENSG00000054967	RELT	RELT tumor necrosis factor receptor [Source:HGNC Symbol;Acc:13764]	protein_coding	Ma	-10.4169	3.82913e-11	0.353128	3145.03	3535	0	1	11		ENST00000075503	ENSG00000060140	STYK1	serine/threonine/tyrosine kinase 1 [Source:HGNC Symbol;Acc:18889]	protein_coding	Ma	0.253828	1.79402	0.01115	2659.07	2995	7	1	8
	ENST00000066544	ENSG00000004897	CDC27	cell division cycle 27 [Source:HGNC Symbol;Acc:1728]	protein_coding	Pa	1.42792	26.7867	0.00798426	5271.29	5801	14	1	26		ENST00000078429	ENSG00000088256	GNA11	guanine nucleotide binding protein (G protein), alpha 11 (Gq class) [Source:HGNC Symbol;Acc:4379]	protein_coding	Pa	1.82485	66.8113	0.00333873	3747.82	4147	43	1	13
	ENST00000066544	ENSG00000004897	CDC27	cell division cycle 27 [Source:HGNC Symbol;Acc:1728]	protein_coding	Ma	2.11687	130.879	0.00448125	5271.29	5801	27	1	26		ENST00000078429	ENSG00000088256	GNA11	guanine nucleotide binding protein (G protein), alpha 11 (Gq class) [Source:HGNC Symbol;Acc:4379]	protein_coding	Ma	1.65736	45.4318	0.00366108	3747.82	4147	39	1	13
	ENST00000070846	ENSG00000057294	PKP2	plakophilin 2 [Source:HGNC Symbol;Acc:9024]	protein_coding		-7.69986	1.99591e-08	0.731564	3807.49	4241	0	1	8		ENST00000078445	ENSG00000060566	CREB3L3	cAMP responsive element binding protein 3-like 3 [Source:HGNC Symbol;Acc:18855]	protein_coding	Pa	-9.20331	6.26167e-10	0.298884	2302.76	2618	0	1	9
	ENST00000072516	ENSG00000196083	IL1RAP	interleukin 1 receptor accessory protein [Source:HGNC Symbol;Acc:5995]	protein_coding	Pa	-12.725	1.88365e-13	0.363585	4235.37	4697	0	1	33		ENST00000078445	ENSG00000060566	CREB3L3	cAMP responsive element binding protein 3-like 3 [Source:HGNC Symbol;Acc:18855]	protein_coding	Ma	-9.77045	1.69648e-10	0.310562	2302.76	2618	0	1	9
	ENST00000072516	ENSG00000196083	IL1RAP	interleukin 1 receptor accessory protein [Source:HGNC Symbol;Acc:5995]	protein_coding	Ma	1.79973	63.0565	0.015281	4235.37	4697	0	1	33		ENST00000078527	ENSG00000060642	PIGV	phosphatidylinositol glycan anchor biosynthesis, class V [Source:HGNC Symbol;Acc:26031]	protein_coding		0.872126	7.44948	0.0105549	2065.55	2367	5	1	7
	ENST00000072644	ENSG00000058799	YIPF1	Yip1 domain family, member 1 [Source:HGNC Symbol;Acc:25231]	protein_coding		0.912073	8.1672	0.0386941	1519.84	1803	0	1	9		ENST00000080059	ENSG00000061273	HDAC7	histone deacetylase 7 [Source:HGNC Symbol;Acc:14067]	protein_coding	Pa	-5.34713	4.49645e-06	0.710464	3698.67	4095	0	1	45
	ENST00000072869	ENSG00000133597	ADCK2	aarF domain containing kinase 2 [Source:HGNC Symbol;Acc:19039]	protein_coding		1.48231	30.3606	0.00362159	2058.45	2377	13	1	5		ENST00000080059	ENSG00000061273	HDAC7	histone deacetylase 7 [Source:HGNC Symbol;Acc:14067]	protein_coding	Ma	-4.63487	2.31809e-05	0.680427	3698.67	4095	0	1	45
	ENST00000074304	ENSG00000040933	INPP4A	inositol polyphosphate-4-phosphatase, type I, 107kDa [Source:HGNC Symbol;Acc:6074]	protein_coding		-9.67024	2.13678e-10	0.496181	6163.64	6752	0	1	11		ENST00000081029	ENSG00000061794	MRPS35	mitochondrial ribosomal protein S35 [Source:HGNC Symbol;Acc:16635]	protein_coding		2.91915	830.137	0.00217009	1612.84	1888	55	1	5
	ENST00000075120	ENSG00000059804	SLC2A3	solute carrier family 2 (facilitated glucose transporter), member 3 [Source:HGNC Symbol;Acc:11007]	protein_coding		4.15042	14139	0.00104985	3501.6	3915	181	1	11		ENST00000082259	ENSG00000183914	DNAH2	dynein, axonemal, heavy chain 2 [Source:HGNC Symbol;Acc:2948]	protein_coding	Pa	-12.2582	5.51823e-13	0.312448	2316.94	2633	0	1	13
	ENST00000075322	ENSG00000136960	ENPP2	ectonucleotide pyrophosphatase/phosphodiesterase 2 [Source:HGNC Symbol;Acc:3357]	protein_coding	Pa	-5.89179	1.28295e-06	0.93047	2315.55	2651	0	1	16		ENST00000082259	ENSG00000183914	DNAH2	dynein, axonemal, heavy chain 2 [Source:HGNC Symbol;Acc:2948]	protein_coding	Ma	-12.8423	1.43781e-13	0.300037	2316.94	2633	0	1	13
	ENST00000075322	ENSG00000136960	ENPP2	ectonucleotide pyrophosphatase/phosphodiesterase 2 [Source:HGNC Symbol;Acc:3357]	protein_coding	Ma	-0.722039	0.189654	1.15234	2315.55	2651	0	1	16		ENST00000082468	ENSG00000026950	BTN3A1	butyrophilin, subfamily 3, member A1 [Source:HGNC Symbol;Acc:1138]	protein_coding	Pa	-10.334	4.63447e-11	0.436843	3081.52	3442	0	1	22
	ENST00000075430	ENSG00000060069	CTDP1	CTD (carboxy-terminal domain, RNA polymerase II, polypeptide A) phosphatase, subunit 1 [Source:HGNC Symbol;Acc:2498]	protein_coding	Pa	-1.57429	0.0266508	0.634461	3147.85	3538	0	1	11		ENST00000082468	ENSG00000026950	BTN3A1	butyrophilin, subfamily 3, member A1 [Source:HGNC Symbol;Acc:1138]	protein_coding	Ma	-10.8875	1.29569e-11	0.322804	3081.52	3442	0	1	22
	ENST00000075430	ENSG00000060069	CTDP1	CTD (carboxy-terminal domain, RNA polymerase II, polypeptide A) phosphatase, subunit 1 [Source:HGNC Symbol;Acc:2498]	protein_coding	Ma	-9.06896	8.53179e-10	0.599691	3147.85	3538	0	1	11		ENST00000083182	ENSG00000062725	APPBP2	amyloid beta precursor protein (cytoplasmic tail) binding protein 2 [Source:HGNC Symbol;Acc:622]	protein_coding		3.10328	1268.47	0.000974077	5941.38	6468	953	1	6
	ENST00000075503	ENSG00000060140	STYK1	serine/threonine/tyrosine kinase 1 [Source:HGNC Symbol;Acc:18889]	protein_coding	Pa	1.02568	10.6091	0.0244523	2638.33	2995	3	1	9		ENST00000084795	ENSG00000063177	RPL18	ribosomal protein L18 [Source:HGNC Symbol;Acc:10310]	protein_coding		4.48909	30838.3	0.00206058	406.902	612	0	1	16
	ENST00000075503	ENSG00000060140	STYK1	serine/threonine/tyrosine kinase 1 [Source:HGNC Symbol;Acc:18889]	protein_coding	Ma	0.351764	2.24783	0.0420795	2638.33	2995	1	1	9		ENST00000084798	ENSG00000063180	CA11	carbonic anhydrase XI [Source:HGNC Symbol;Acc:1370]	protein_coding		4.1679	14719.7	0.00111019	1571.26	1844	830	1	4
	ENST00000078429	ENSG00000088256	GNA11	guanine nucleotide binding protein (G protein), alpha 11 (Gq class) [Source:HGNC Symbol;Acc:4379]	protein_coding	Pa	1.68412	48.3192	0.00330862	3719.29	4147	46	1	12		ENST00000085068	ENSG00000063241	ISOC2	isochorismatase domain containing 2 [Source:HGNC Symbol;Acc:26278]	protein_coding	Pa	-8.51958	3.02287e-09	0.384926	888.901	1122	0	1	16
	ENST00000078429	ENSG00000088256	GNA11	guanine nucleotide binding protein (G protein), alpha 11 (Gq class) [Source:HGNC Symbol;Acc:4379]	protein_coding	Ma	1.71825	52.2697	0.0033809	3719.29	4147	46	1	12		ENST00000085068	ENSG00000063241	ISOC2	isochorismatase domain containing 2 [Source:HGNC Symbol;Acc:26278]	protein_coding	Ma	1.20406	15.9978	0.132809	888.901	1122	0	1	16
	ENST00000078445	ENSG00000060566	CREB3L3	cAMP responsive element binding protein 3-like 3 [Source:HGNC Symbol;Acc:18855]	protein_coding		-13.6114	2.44681e-14	0	2284.58	2618	0	0	6		ENST00000085079	ENSG00000063245	EPN1	epsin 1 [Source:HGNC Symbol;Acc:21604]	protein_coding		3.1195	1316.74	0.0022721	2054.2	2355	1	1	6
	ENST00000078527	ENSG00000060642	PIGV	phosphatidylinositol glycan anchor biosynthesis, class V [Source:HGNC Symbol;Acc:26031]	protein_coding		0.596731	3.95122	0.0138673	2049.06	2367	1	1	7		ENST00000085219	ENSG00000012124	CD22	CD22 molecule [Source:HGNC Symbol;Acc:1643]	protein_coding	Pa	-9.30913	4.90761e-10	0.38151	2917.08	3268	0	1	42
	ENST00000080059	ENSG00000061273	HDAC7	histone deacetylase 7 [Source:HGNC Symbol;Acc:14067]	protein_coding	Pa	-9.40301	3.95358e-10	0.471707	3670.5	4095	0	1	47		ENST00000085219	ENSG00000012124	CD22	CD22 molecule [Source:HGNC Symbol;Acc:1643]	protein_coding	Ma	-0.189504	0.646392	0.51805	2917.08	3268	0	1	42
	ENST00000080059	ENSG00000061273	HDAC7	histone deacetylase 7 [Source:HGNC Symbol;Acc:14067]	protein_coding	Ma	0.21248	1.6311	0.131498	3670.5	4095	0	1	47		ENST00000086933	ENSG00000063515	GSC2	goosecoid homeobox 2 [Source:HGNC Symbol;Acc:4613]	protein_coding		-12.489	3.2434e-13	0	804.787	1033	0	0	1
	ENST00000081029	ENSG00000061794	MRPS35	mitochondrial ribosomal protein S35 [Source:HGNC Symbol;Acc:16635]	protein_coding		2.78945	615.815	0.00297283	1599.6	1888	43	1	5		ENST00000155093	ENSG00000067646	ZFY	zinc finger protein, Y-linked [Source:HGNC Symbol;Acc:12870]	protein_coding		-14.26	5.49541e-15	0	4779.86	5239	0	0	7
	ENST00000082259	ENSG00000183914	DNAH2	dynein, axonemal, heavy chain 2 [Source:HGNC Symbol;Acc:2948]	protein_coding	Pa	-12.8132	1.53745e-13	0.289067	2298.66	2633	0	1	13		ENST00000155674	ENSG00000069998	CECR5	cat eye syndrome chromosome region, candidate 5 [Source:HGNC Symbol;Acc:1843]	protein_coding		-7.68183	2.08051e-08	0.420857	1468.24	1735	0	1	10
	ENST00000082259	ENSG00000183914	DNAH2	dynein, axonemal, heavy chain 2 [Source:HGNC Symbol;Acc:2948]	protein_coding	Ma	-13.1504	7.07294e-14	0.368866	2298.66	2633	0	1	13		ENST00000155840	ENSG00000053918	KCNQ1	potassium voltage-gated channel, KQT-like subfamily, member 1 [Source:HGNC Symbol;Acc:6294]	protein_coding	Pa	-1.82385	0.015002	0.0233248	2895.34	3245	1	1	8
	ENST00000082468	ENSG00000026950	BTN3A1	butyrophilin, subfamily 3, member A1 [Source:HGNC Symbol;Acc:1138]	protein_coding	Pa	-11.1385	7.26942e-12	0.381151	3057.77	3442	0	1	20		ENST00000155840	ENSG00000053918	KCNQ1	potassium voltage-gated channel, KQT-like subfamily, member 1 [Source:HGNC Symbol;Acc:6294]	protein_coding	Ma	-9.65563	2.20989e-10	0.344794	2895.34	3245	0	1	8
	ENST00000082468	ENSG00000026950	BTN3A1	butyrophilin, subfamily 3, member A1 [Source:HGNC Symbol;Acc:1138]	protein_coding	Ma	-9.91375	1.21969e-10	0.439914	3057.77	3442	0	1	20		ENST00000155858	ENSG00000070985	TRPM5	transient receptor potential cation channel, subfamily M, member 5 [Source:HGNC Symbol;Acc:14323]	protein_coding	Pa	-12.1949	6.3841e-13	0.268361	3541.79	3929	0	1	10
	ENST00000083182	ENSG00000062725	APPBP2	amyloid beta precursor protein (cytoplasmic tail) binding protein 2 [Source:HGNC Symbol;Acc:622]	protein_coding		2.70092	502.25	0.00128021	5897.16	6468	687	1	6		ENST00000155858	ENSG00000070985	TRPM5	transient receptor potential cation channel, subfamily M, member 5 [Source:HGNC Symbol;Acc:14323]	protein_coding	Ma	-12.5546	2.78869e-13	0.328988	3541.79	3929	0	1	10
	ENST00000084795	ENSG00000063177	RPL18	ribosomal protein L18 [Source:HGNC Symbol;Acc:10310]	protein_coding		4.91645	82499.2	0.00176194	402.293	612	0	1	21		ENST00000155926	ENSG00000071575	TRIB2	tribbles pseudokinase 2 [Source:HGNC Symbol;Acc:30809]	protein_coding	Pa	-0.111893	0.772871	0.0659371	3978.42	4391	1	1	6
	ENST00000084798	ENSG00000063180	CA11	carbonic anhydrase XI [Source:HGNC Symbol;Acc:1370]	protein_coding		4.68896	48860.7	0.000655688	1558.32	1844	1490	1	6		ENST00000155926	ENSG00000071575	TRIB2	tribbles pseudokinase 2 [Source:HGNC Symbol;Acc:30809]	protein_coding	Ma	1.10904	12.8541	0.0161391	3978.42	4391	4	1	6
	ENST00000085068	ENSG00000063241	ISOC2	isochorismatase domain containing 2 [Source:HGNC Symbol;Acc:26278]	protein_coding	Pa	-11.2414	5.73588e-12	0.353848	880.841	1122	0	1	16		ENST00000156084	ENSG00000068308	OTUD5	OTU domain containing 5 [Source:HGNC Symbol;Acc:25402]	protein_coding		-11.7783	1.6661e-12	0.369841	2418.07	2740	0	1	7
	ENST00000085068	ENSG00000063241	ISOC2	isochorismatase domain containing 2 [Source:HGNC Symbol;Acc:26278]	protein_coding	Ma	0.535316	3.43017	0.064787	880.841	1122	0	1	16		ENST00000156109	ENSG00000068394	GPKOW	G patch domain and KOW motifs [Source:HGNC Symbol;Acc:30677]	protein_coding		2.62632	422.98	0.00226194	1468.24	1735	198	1	1
	ENST00000085079	ENSG00000063245	EPN1	epsin 1 [Source:HGNC Symbol;Acc:21604]	protein_coding	Pa	3.35745	2277.46	0.00198779	2037.8	2355	0	1	8		ENST00000156471	ENSG00000021776	AQR	aquarius intron-binding spliceosomal factor [Source:HGNC Symbol;Acc:29513]	protein_coding		2.40894	256.413	0.00262589	5447.1	5945	70	1	8
	ENST00000085079	ENSG00000063245	EPN1	epsin 1 [Source:HGNC Symbol;Acc:21604]	protein_coding	Ma	-9.65613	2.20734e-10	0.324511	2037.8	2355	0	1	8		ENST00000156476	ENSG00000167759	KLK13	kallikrein-related peptidase 13 [Source:HGNC Symbol;Acc:6361]	protein_coding		-12.5051	3.12536e-13	0	818.019	1047	0	0	11
	ENST00000085219	ENSG00000012124	CD22	CD22 molecule [Source:HGNC Symbol;Acc:1643]	protein_coding	Pa	-10.2606	5.48782e-11	0.338873	2894.5	3268	0	1	44		ENST00000156499	ENSG00000129437	KLK14	kallikrein-related peptidase 14 [Source:HGNC Symbol;Acc:6362]	protein_coding	Pa	-11.9615	1.0927e-12	0.324292	830.305	1060	0	1	4
	ENST00000085219	ENSG00000012124	CD22	CD22 molecule [Source:HGNC Symbol;Acc:1643]	protein_coding	Ma	-9.12736	7.4583e-10	0.317487	2894.5	3268	0	1	44		ENST00000156499	ENSG00000129437	KLK14	kallikrein-related peptidase 14 [Source:HGNC Symbol;Acc:6362]	protein_coding	Ma	-11.4951	3.19816e-12	0.280185	830.305	1060	0	1	4
	ENST00000086933	ENSG00000063515	GSC2	goosecoid homeobox 2 [Source:HGNC Symbol;Acc:4613]	protein_coding		-12.5664	2.71394e-13	0	797.33	1033	0	0	1		ENST00000156626	ENSG00000070526	ST6GALNAC1	ST6 (alpha-N-acetyl-neuraminyl-2,3-beta-galactosyl-1,3)-N-acetylgalactosaminide alpha-2,6-sialyltransferase 1 [Source:HGNC Symbol;Acc:23614]	protein_coding	Pa	-1.3823	0.0414668	0.280819	2257.4	2570	0	1	16
	ENST00000155093	ENSG00000067646	ZFY	zinc finger protein, Y-linked [Source:HGNC Symbol;Acc:12870]	protein_coding		-14.34	4.57088e-15	0	4743.95	5239	0	0	7		ENST00000156626	ENSG00000070526	ST6GALNAC1	ST6 (alpha-N-acetyl-neuraminyl-2,3-beta-galactosyl-1,3)-N-acetylgalactosaminide alpha-2,6-sialyltransferase 1 [Source:HGNC Symbol;Acc:23614]	protein_coding	Ma	-10.7674	1.70844e-11	0.360099	2257.4	2570	0	1	16
	ENST00000155674	ENSG00000069998	CECR5	cat eye syndrome chromosome region, candidate 5 [Source:HGNC Symbol;Acc:1843]	protein_coding		-8.28127	5.23275e-09	0.433717	1456.04	1735	0	1	8		ENST00000156825	ENSG00000071655	MBD3	methyl-CpG binding domain protein 3 [Source:HGNC Symbol;Acc:6918]	protein_coding	Pa	-7.33953	4.57583e-08	0.480809	2247	2559	0	1	16
	ENST00000155840	ENSG00000053918	KCNQ1	potassium voltage-gated channel, KQT-like subfamily, member 1 [Source:HGNC Symbol;Acc:6294]	protein_coding	Pa	-5.07904	8.33604e-06	0.511952	2872.92	3245	0	1	8		ENST00000156825	ENSG00000071655	MBD3	methyl-CpG binding domain protein 3 [Source:HGNC Symbol;Acc:6918]	protein_coding	Ma	-7.63121	2.33771e-08	0.418014	2247	2559	0	1	16
	ENST00000155840	ENSG00000053918	KCNQ1	potassium voltage-gated channel, KQT-like subfamily, member 1 [Source:HGNC Symbol;Acc:6294]	protein_coding	Ma	-6.2621	5.4689e-07	0.553976	2872.92	3245	0	1	8		ENST00000157600	ENSG00000071282	LMCD1	LIM and cysteine-rich domains 1 [Source:HGNC Symbol;Acc:6633]	protein_coding		0.00145949	1.00337	0.0109076	1577.88	1851	3	1	8
	ENST00000155858	ENSG00000070985	TRPM5	transient receptor potential cation channel, subfamily M, member 5 [Source:HGNC Symbol;Acc:14323]	protein_coding	Pa	-14.0408	9.10332e-15	0	3514.73	3929	0	0	10		ENST00000157812	ENSG00000013275	PSMC4	proteasome (prosome, macropain) 26S subunit, ATPase, 4 [Source:HGNC Symbol;Acc:9551]	protein_coding		1.95727	90.6296	0.0122006	1332.15	1591	1	1	6
	ENST00000155858	ENSG00000070985	TRPM5	transient receptor potential cation channel, subfamily M, member 5 [Source:HGNC Symbol;Acc:14323]	protein_coding	Ma	-14.0408	9.10332e-15	0	3514.73	3929	0	0	10		ENST00000158009	ENSG00000073598	FNDC8	fibronectin type III domain containing 8 [Source:HGNC Symbol;Acc:25286]	protein_coding	Pa	-7.94446	1.13642e-08	0.296513	1140.3	1388	0	1	2
	ENST00000155926	ENSG00000071575	TRIB2	tribbles pseudokinase 2 [Source:HGNC Symbol;Acc:30809]	protein_coding	Pa	-5.92504	1.18839e-06	1.35294	3948.24	4391	0	1	6		ENST00000158009	ENSG00000073598	FNDC8	fibronectin type III domain containing 8 [Source:HGNC Symbol;Acc:25286]	protein_coding	Ma	-7.78211	1.65154e-08	0.279589	1140.3	1388	0	1	2
	ENST00000155926	ENSG00000071575	TRIB2	tribbles pseudokinase 2 [Source:HGNC Symbol;Acc:30809]	protein_coding	Ma	0.122432	1.32566	0.997796	3948.24	4391	0	1	6		ENST00000158149	ENSG00000074356	C17orf85	chromosome 17 open reading frame 85 [Source:HGNC Symbol;Acc:24612]	protein_coding		-0.22969	0.589264	0.0110918	3417.03	3797	6	1	8
	ENST00000156084	ENSG00000068308	OTUD5	OTU domain containing 5 [Source:HGNC Symbol;Acc:25402]	protein_coding		-10.8954	1.27233e-11	0.321021	2399.06	2740	0	1	7		ENST00000158166	ENSG00000004660	CAMKK1	calcium/calmodulin-dependent protein kinase kinase 1, alpha [Source:HGNC Symbol;Acc:1469]	protein_coding	Pa	-3.19218	0.000642421	0.57049	2152.49	2459	0	1	9
	ENST00000156109	ENSG00000068394	GPKOW	G patch domain and KOW motifs [Source:HGNC Symbol;Acc:30677]	protein_coding		2.67173	469.602	0.00215183	1456.04	1735	224	1	1		ENST00000158166	ENSG00000004660	CAMKK1	calcium/calmodulin-dependent protein kinase kinase 1, alpha [Source:HGNC Symbol;Acc:1469]	protein_coding	Ma	-6.43411	3.68036e-07	0.671746	2152.49	2459	0	1	9
	ENST00000156471	ENSG00000021776	AQR	aquarius intron-binding spliceosomal factor [Source:HGNC Symbol;Acc:29513]	protein_coding		2.42837	268.145	0.00202517	5406.41	5945	90	1	8		ENST00000158526	ENSG00000071859	FAM50A	family with sequence similarity 50, member A [Source:HGNC Symbol;Acc:18786]	protein_coding		-11.8488	1.41645e-12	0.305237	1000.42	1240	0	1	7
	ENST00000156476	ENSG00000167759	KLK13	kallikrein-related peptidase 13 [Source:HGNC Symbol;Acc:6361]	protein_coding		-12.5826	2.61457e-13	0	810.466	1047	0	0	9		ENST00000158762	ENSG00000072818	ACAP1	ArfGAP with coiled-coil, ankyrin repeat and PH domains 1 [Source:HGNC Symbol;Acc:16467]	protein_coding	Pa	-7.66916	2.1421e-08	0.264177	2202.58	2512	0	1	18
	ENST00000156499	ENSG00000129437	KLK14	kallikrein-related peptidase 14 [Source:HGNC Symbol;Acc:6362]	protein_coding	Pa	-12.5973	2.52755e-13	0	822.665	1060	0	0	4		ENST00000158762	ENSG00000072818	ACAP1	ArfGAP with coiled-coil, ankyrin repeat and PH domains 1 [Source:HGNC Symbol;Acc:16467]	protein_coding	Ma	-7.36407	4.32444e-08	0.288734	2202.58	2512	0	1	18
	ENST00000156499	ENSG00000129437	KLK14	kallikrein-related peptidase 14 [Source:HGNC Symbol;Acc:6362]	protein_coding	Ma	-12.5973	2.52755e-13	0	822.665	1060	0	0	4		ENST00000158771	ENSG00000072849	DERL2	derlin 2 [Source:HGNC Symbol;Acc:17943]	protein_coding		1.23466	17.1656	0.00263501	3806.41	4209	103	1	16
	ENST00000156626	ENSG00000070526	ST6GALNAC1	ST6 (alpha-N-acetyl-neuraminyl-2,3-beta-galactosyl-1,3)-N-acetylgalactosaminide alpha-2,6-sialyltransferase 1 [Source:HGNC Symbol;Acc:23614]	protein_coding	Pa	-6.40367	3.94757e-07	0.415273	2239.54	2570	0	1	16		ENST00000159060	ENSG00000074771	NOX3	NADPH oxidase 3 [Source:HGNC Symbol;Acc:7890]	protein_coding	Pa	-13.2637	5.44879e-14	0	1758.39	2042	0	0	2
	ENST00000156626	ENSG00000070526	ST6GALNAC1	ST6 (alpha-N-acetyl-neuraminyl-2,3-beta-galactosyl-1,3)-N-acetylgalactosaminide alpha-2,6-sialyltransferase 1 [Source:HGNC Symbol;Acc:23614]	protein_coding	Ma	-6.56426	2.72734e-07	0.411427	2239.54	2570	0	1	16		ENST00000159060	ENSG00000074771	NOX3	NADPH oxidase 3 [Source:HGNC Symbol;Acc:7890]	protein_coding	Ma	-13.2637	5.44879e-14	0	1758.39	2042	0	0	2
	ENST00000156825	ENSG00000071655	MBD3	methyl-CpG binding domain protein 3 [Source:HGNC Symbol;Acc:6918]	protein_coding	Pa	-6.99118	1.02052e-07	0.655171	2229.22	2559	0	1	16		ENST00000159087	ENSG00000074855	ANO8	anoctamin 8 [Source:HGNC Symbol;Acc:29329]	protein_coding	Pa	-1.61015	0.0245386	0.650894	3752.54	4152	0	1	5
	ENST00000156825	ENSG00000071655	MBD3	methyl-CpG binding domain protein 3 [Source:HGNC Symbol;Acc:6918]	protein_coding	Ma	-5.33198	4.65608e-06	0.714568	2229.22	2559	0	1	16		ENST00000159087	ENSG00000074855	ANO8	anoctamin 8 [Source:HGNC Symbol;Acc:29329]	protein_coding	Ma	-1.11712	0.0763625	0.383446	3752.54	4152	0	1	5
	ENST00000157600	ENSG00000071282	LMCD1	LIM and cysteine-rich domains 1 [Source:HGNC Symbol;Acc:6633]	protein_coding		1.20329	15.9695	0.00626642	1564.88	1851	13	1	8		ENST00000159111	ENSG00000127663	KDM4B	lysine (K)-specific demethylase 4B [Source:HGNC Symbol;Acc:29136]	protein_coding	Pa	1.05435	11.3331	0.0137789	5114.43	5593	0	1	13
	ENST00000157812	ENSG00000013275	PSMC4	proteasome (prosome, macropain) 26S subunit, ATPase, 4 [Source:HGNC Symbol;Acc:9551]	protein_coding		3.09522	1245.15	0.0056044	1320.92	1591	1	1	6		ENST00000159111	ENSG00000127663	KDM4B	lysine (K)-specific demethylase 4B [Source:HGNC Symbol;Acc:29136]	protein_coding	Ma	-2.01477	0.00966563	0.409719	5114.43	5593	0	1	13
	ENST00000158009	ENSG00000073598	FNDC8	fibronectin type III domain containing 8 [Source:HGNC Symbol;Acc:25286]	protein_coding	Pa	-12.912	1.22462e-13	0	1130.44	1388	0	0	2		ENST00000159647	ENSG00000073150	PANX2	pannexin 2 [Source:HGNC Symbol;Acc:8600]	protein_coding	Pa	-9.07402	8.43296e-10	0.469863	2629.77	2964	0	1	6
	ENST00000158009	ENSG00000073598	FNDC8	fibronectin type III domain containing 8 [Source:HGNC Symbol;Acc:25286]	protein_coding	Ma	-12.912	1.22462e-13	0	1130.44	1388	0	0	2		ENST00000159647	ENSG00000073150	PANX2	pannexin 2 [Source:HGNC Symbol;Acc:8600]	protein_coding	Ma	-5.08512	8.22015e-06	0.389247	2629.77	2964	0	1	6
	ENST00000158149	ENSG00000074356	C17orf85	chromosome 17 open reading frame 85 [Source:HGNC Symbol;Acc:24612]	protein_coding		0.350888	2.2433	0.00761745	3390.88	3797	11	1	8		ENST00000160262	ENSG00000076662	ICAM3	intercellular adhesion molecule 3 [Source:HGNC Symbol;Acc:5346]	protein_coding	Pa	-2.24455	0.00569443	0.0342582	1656.32	1934	1	1	18
	ENST00000158166	ENSG00000004660	CAMKK1	calcium/calmodulin-dependent protein kinase kinase 1, alpha [Source:HGNC Symbol;Acc:1469]	protein_coding	Pa	-5.48402	3.2808e-06	0.595971	2135.39	2459	0	1	9		ENST00000160262	ENSG00000076662	ICAM3	intercellular adhesion molecule 3 [Source:HGNC Symbol;Acc:5346]	protein_coding	Ma	-12.1749	6.68498e-13	0.323154	1656.32	1934	0	1	18
	ENST00000158166	ENSG00000004660	CAMKK1	calcium/calmodulin-dependent protein kinase kinase 1, alpha [Source:HGNC Symbol;Acc:1469]	protein_coding	Ma	-5.68636	2.05892e-06	0.554893	2135.39	2459	0	1	9		ENST00000160298	ENSG00000076826	CAMSAP3	calmodulin regulated spectrin-associated protein family, member 3 [Source:HGNC Symbol;Acc:29307]	protein_coding		-1.53949	0.0288742	0.0418421	3503.98	3889	1	1	4
	ENST00000158526	ENSG00000071859	FAM50A	family with sequence similarity 50, member A [Source:HGNC Symbol;Acc:18786]	protein_coding		-0.569645	0.269374	0.0192564	991.564	1240	3	1	7		ENST00000160373	ENSG00000077063	CTTNBP2	cortactin binding protein 2 [Source:HGNC Symbol;Acc:15679]	protein_coding	Pa	-9.34033	4.56741e-10	0.528848	5470.73	5970	0	1	16
	ENST00000158762	ENSG00000072818	ACAP1	ArfGAP with coiled-coil, ankyrin repeat and PH domains 1 [Source:HGNC Symbol;Acc:16467]	protein_coding	Pa	-8.00857	9.8046e-09	0.257374	2185.12	2512	0	1	18		ENST00000160373	ENSG00000077063	CTTNBP2	cortactin binding protein 2 [Source:HGNC Symbol;Acc:15679]	protein_coding	Ma	1.54641	35.1892	0.0359503	5470.73	5970	0	1	16
	ENST00000158762	ENSG00000072818	ACAP1	ArfGAP with coiled-coil, ankyrin repeat and PH domains 1 [Source:HGNC Symbol;Acc:16467]	protein_coding	Ma	-8.32454	4.73653e-09	0.302131	2185.12	2512	0	1	18		ENST00000160382	ENSG00000077080	ACTL6B	actin-like 6B [Source:HGNC Symbol;Acc:160]	protein_coding		3.04576	1111.12	0.00212089	1281.12	1537	66	1	6
	ENST00000158771	ENSG00000072849	DERL2	derlin 2 [Source:HGNC Symbol;Acc:17943]	protein_coding		1.30952	20.3948	0.00287263	3777.47	4209	111	1	13		ENST00000160713	ENSG00000147724	FAM135B	family with sequence similarity 135, member B [Source:HGNC Symbol;Acc:28029]	protein_coding		-7.08655	8.19313e-08	0.361787	355.87	558	0	1	18
	ENST00000159060	ENSG00000074771	NOX3	NADPH oxidase 3 [Source:HGNC Symbol;Acc:7890]	protein_coding	Pa	-13.3428	4.54151e-14	0	1744.11	2042	0	0	2		ENST00000160740	ENSG00000079432	CIC	capicua transcriptional repressor [Source:HGNC Symbol;Acc:14214]	protein_coding		0.611514	4.08803	0.00951498	5603.98	6111	14	1	9
	ENST00000159060	ENSG00000074771	NOX3	NADPH oxidase 3 [Source:HGNC Symbol;Acc:7890]	protein_coding	Ma	-13.3428	4.54151e-14	0	1744.11	2042	0	0	2		ENST00000160827	ENSG00000079616	KIF22	kinesin family member 22 [Source:HGNC Symbol;Acc:6391]	protein_coding		1.34529	22.1457	0.0141658	1825.49	2113	1	1	11
	ENST00000159087	ENSG00000074855	ANO8	anoctamin 8 [Source:HGNC Symbol;Acc:29329]	protein_coding		1.22477	16.7792	0.00604277	3723.98	4152	2	1	3		ENST00000161006	ENSG00000005001	PRSS22	protease, serine, 22 [Source:HGNC Symbol;Acc:14368]	protein_coding		-12.8321	1.47197e-13	0	1138.41	1386	0	0	8
	ENST00000159111	ENSG00000127663	KDM4B	lysine (K)-specific demethylase 4B [Source:HGNC Symbol;Acc:29136]	protein_coding	Pa	1.65253	44.9293	0.0471675	5076.12	5593	0	1	14		ENST00000161559	ENSG00000079385	CEACAM1	carcinoembryonic antigen-related cell adhesion molecule 1 (biliary glycoprotein) [Source:HGNC Symbol;Acc:1814]	protein_coding		-9.78404	1.64422e-10	0.280891	3154.3	3519	0	1	16
	ENST00000159111	ENSG00000127663	KDM4B	lysine (K)-specific demethylase 4B [Source:HGNC Symbol;Acc:29136]	protein_coding	Ma	-6.3738	4.22863e-07	0.982741	5076.12	5593	0	1	14		ENST00000161863	ENSG00000047188	YTHDC2	YTH domain containing 2 [Source:HGNC Symbol;Acc:24721]	protein_coding	Pa	1.03386	10.8109	0.00778785	5797.73	6316	11	1	12
	ENST00000159647	ENSG00000073150	PANX2	pannexin 2 [Source:HGNC Symbol;Acc:8600]	protein_coding	Pa	-10.9027	1.25112e-11	0.347176	2609.25	2964	0	1	6		ENST00000161863	ENSG00000047188	YTHDC2	YTH domain containing 2 [Source:HGNC Symbol;Acc:24721]	protein_coding	Ma	1.09822	12.5378	0.00692992	5797.73	6316	9	1	12
	ENST00000159647	ENSG00000073150	PANX2	pannexin 2 [Source:HGNC Symbol;Acc:8600]	protein_coding	Ma	-10.946	1.1324e-11	0.311996	2609.25	2964	0	1	6		ENST00000162023	ENSG00000213999	MEF2B	myocyte enhancer factor 2B [Source:HGNC Symbol;Acc:6995]	protein_coding	Pa	-11.0014	9.96782e-12	0.281897	1362.39	1623	0	1	12
	ENST00000160262	ENSG00000076662	ICAM3	intercellular adhesion molecule 3 [Source:HGNC Symbol;Acc:5346]	protein_coding	Pa	-12.2465	5.66892e-13	0.323249	1642.77	1934	0	1	19		ENST00000162023	ENSG00000213999	MEF2B	myocyte enhancer factor 2B [Source:HGNC Symbol;Acc:6995]	protein_coding	Ma	-11.452	3.53183e-12	0.301232	1362.39	1623	0	1	12
	ENST00000160262	ENSG00000076662	ICAM3	intercellular adhesion molecule 3 [Source:HGNC Symbol;Acc:5346]	protein_coding	Ma	-11.8893	1.29033e-12	0.302389	1642.77	1934	0	1	19		ENST00000162044	ENSG00000064545	TMEM161A	transmembrane protein 161A [Source:HGNC Symbol;Acc:26020]	protein_coding	Pa	-9.89764	1.26579e-10	0.382537	1548.58	1820	0	1	26
	ENST00000160298	ENSG00000076826	CAMSAP3	calmodulin regulated spectrin-associated protein family, member 3 [Source:HGNC Symbol;Acc:29307]	protein_coding		-1.19198	0.0642717	0.0454624	3477.2	3889	1	1	4		ENST00000162044	ENSG00000064545	TMEM161A	transmembrane protein 161A [Source:HGNC Symbol;Acc:26020]	protein_coding	Ma	-6.55406	2.79216e-07	0.430374	1548.58	1820	0	1	26
	ENST00000160373	ENSG00000077063	CTTNBP2	cortactin binding protein 2 [Source:HGNC Symbol;Acc:15679]	protein_coding	Pa	-0.587167	0.258722	1.02863	5429.87	5970	0	1	16		ENST00000162330	ENSG00000050820	BCAR1	breast cancer anti-estrogen resistance 1 [Source:HGNC Symbol;Acc:971]	protein_coding	Pa	-0.868657	0.135314	0.0465358	2872.66	3221	1	1	41
	ENST00000160373	ENSG00000077063	CTTNBP2	cortactin binding protein 2 [Source:HGNC Symbol;Acc:15679]	protein_coding	Ma	-8.62662	2.36254e-09	1.01802	5429.87	5970	0	1	16		ENST00000162330	ENSG00000050820	BCAR1	breast cancer anti-estrogen resistance 1 [Source:HGNC Symbol;Acc:971]	protein_coding	Ma	-11.5079	3.10527e-12	0.312624	2872.66	3221	0	1	41
	ENST00000160382	ENSG00000077080	ACTL6B	actin-like 6B [Source:HGNC Symbol;Acc:160]	protein_coding		3.30434	2015.3	0.00156948	1270.25	1537	70	1	6		ENST00000162391	ENSG00000065970	FOXJ2	forkhead box J2 [Source:HGNC Symbol;Acc:24818]	protein_coding		1.79694	62.6527	0.00182503	5048.27	5523	202	1	3
	ENST00000160713	ENSG00000147724	FAM135B	family with sequence similarity 135, member B [Source:HGNC Symbol;Acc:28029]	protein_coding		-8.93117	1.17174e-09	0.29255	351.628	558	0	1	17		ENST00000162749	ENSG00000067182	TNFRSF1A	tumor necrosis factor receptor superfamily, member 1A [Source:HGNC Symbol;Acc:11916]	protein_coding		2.08647	122.031	0.00426611	1929.45	2223	0	1	16
	ENST00000160740	ENSG00000079432	CIC	capicua transcriptional repressor [Source:HGNC Symbol;Acc:14214]	protein_coding	Pa	-5.40569	3.92925e-06	0.922987	5562.17	6111	0	1	16		ENST00000162863	ENSG00000186704	DTX2P1	deltex homolog 2 pseudogene 1 [Source:HGNC Symbol;Acc:42352]	pseudogene	Pa	-5.15179	7.05034e-06	0.663221	983.411	1222	0	1	5
	ENST00000160740	ENSG00000079432	CIC	capicua transcriptional repressor [Source:HGNC Symbol;Acc:14214]	protein_coding	Ma	-5.90905	1.23296e-06	0.800869	5562.17	6111	0	1	16		ENST00000162863	ENSG00000186704	DTX2P1	deltex homolog 2 pseudogene 1 [Source:HGNC Symbol;Acc:42352]	pseudogene	Ma	-5.59395	2.54712e-06	0.452418	983.411	1222	0	1	5
	ENST00000160827	ENSG00000079616	KIF22	kinesin family member 22 [Source:HGNC Symbol;Acc:6391]	protein_coding		1.19662	15.7261	0.00513066	1810.73	2113	4	1	11		ENST00000163416	ENSG00000066455	GOLGA5	golgin A5 [Source:HGNC Symbol;Acc:4428]	protein_coding		2.55938	362.56	0.003144	2634.49	2969	52	1	5
	ENST00000161006	ENSG00000005001	PRSS22	protease, serine, 22 [Source:HGNC Symbol;Acc:14368]	protein_coding	Pa	-12.9104	1.22914e-13	0	1128.56	1386	0	0	11		ENST00000163678	ENSG00000067365	METTL22	methyltransferase like 22 [Source:HGNC Symbol;Acc:28368]	protein_coding		0.649717	4.46393	0.0225141	1255.6	1510	2	1	19
	ENST00000161006	ENSG00000005001	PRSS22	protease, serine, 22 [Source:HGNC Symbol;Acc:14368]	protein_coding	Ma	-12.9104	1.22914e-13	0	1128.56	1386	0	0	11		ENST00000164024	ENSG00000008300	CELSR3	cadherin, EGF LAG seven-pass G-type receptor 3 [Source:HGNC Symbol;Acc:3230]	protein_coding	Pa	-9.69053	2.03925e-10	0.518276	11128.1	11956	0	1	9
	ENST00000161559	ENSG00000079385	CEACAM1	carcinoembryonic antigen-related cell adhesion molecule 1 (biliary glycoprotein) [Source:HGNC Symbol;Acc:1814]	protein_coding		-9.04314	9.05441e-10	0.421474	3130.02	3519	0	1	16		ENST00000164024	ENSG00000008300	CELSR3	cadherin, EGF LAG seven-pass G-type receptor 3 [Source:HGNC Symbol;Acc:3230]	protein_coding	Ma	-11.1473	7.12361e-12	0.521867	11128.1	11956	0	1	9
	ENST00000161863	ENSG00000047188	YTHDC2	YTH domain containing 2 [Source:HGNC Symbol;Acc:24721]	protein_coding	Pa	1.1008	12.6125	0.00751488	5754.53	6316	6	1	12		ENST00000164133	ENSG00000068971	PPP2R5B	protein phosphatase 2, regulatory subunit B', beta [Source:HGNC Symbol;Acc:9310]	protein_coding		2.7827	606.317	0.00161802	2422.79	2745	260	1	5
	ENST00000161863	ENSG00000047188	YTHDC2	YTH domain containing 2 [Source:HGNC Symbol;Acc:24721]	protein_coding	Ma	1.15301	14.2236	0.0063782	5754.53	6316	8	1	12		ENST00000164139	ENSG00000068976	PYGM	phosphorylase, glycogen, muscle [Source:HGNC Symbol;Acc:9726]	protein_coding		1.32468	21.1193	0.0181979	2850.92	3198	17	1	6
	ENST00000162023	ENSG00000213999	MEF2B	myocyte enhancer factor 2B [Source:HGNC Symbol;Acc:6995]	protein_coding	Pa	-10.727	1.87499e-11	0.3057	1350.94	1623	0	1	12		ENST00000164227	ENSG00000069399	BCL3	B-cell CLL/lymphoma 3 [Source:HGNC Symbol;Acc:998]	protein_coding	Pa	-6.73135	1.85631e-07	0.384	1754.61	2038	0	1	10
	ENST00000162023	ENSG00000213999	MEF2B	myocyte enhancer factor 2B [Source:HGNC Symbol;Acc:6995]	protein_coding	Ma	-12.3249	4.7326e-13	0.314749	1350.94	1623	0	1	12		ENST00000164227	ENSG00000069399	BCL3	B-cell CLL/lymphoma 3 [Source:HGNC Symbol;Acc:998]	protein_coding	Ma	-5.9693	1.07325e-06	0.35356	1754.61	2038	0	1	10
	ENST00000162044	ENSG00000064545	TMEM161A	transmembrane protein 161A [Source:HGNC Symbol;Acc:26020]	protein_coding		-0.0963725	0.800991	0.117135	1535.8	1820	0	1	15		ENST00000164247	ENSG00000069424	KCNAB2	potassium voltage-gated channel, shaker-related subfamily, beta member 2 [Source:HGNC Symbol;Acc:6229]	protein_coding	Pa	-11.135	7.32825e-12	0.310568	3866.9	4273	0	1	37
	ENST00000162330	ENSG00000050820	BCAR1	breast cancer anti-estrogen resistance 1 [Source:HGNC Symbol;Acc:971]	protein_coding		0.0182157	1.04284	0.032528	2850.4	3221	2	1	24		ENST00000164247	ENSG00000069424	KCNAB2	potassium voltage-gated channel, shaker-related subfamily, beta member 2 [Source:HGNC Symbol;Acc:6229]	protein_coding	Ma	-11.4339	3.68214e-12	0.3121	3866.9	4273	0	1	37
	ENST00000162391	ENSG00000065970	FOXJ2	forkhead box J2 [Source:HGNC Symbol;Acc:24818]	protein_coding	Pa	1.57394	37.4921	0.0467168	5010.43	5523	3	1	4		ENST00000164305	ENSG00000069943	PIGB	phosphatidylinositol glycan anchor biosynthesis, class B [Source:HGNC Symbol;Acc:8959]	protein_coding	Pa	-0.690046	0.204152	0.0124841	1881.25	2172	2	1	20
	ENST00000162391	ENSG00000065970	FOXJ2	forkhead box J2 [Source:HGNC Symbol;Acc:24818]	protein_coding	Ma	1.81417	65.1884	0.0339773	5010.43	5523	4	1	4		ENST00000164305	ENSG00000069943	PIGB	phosphatidylinositol glycan anchor biosynthesis, class B [Source:HGNC Symbol;Acc:8959]	protein_coding	Ma	-10.9065	1.24022e-11	0.303294	1881.25	2172	0	1	20
	ENST00000162749	ENSG00000067182	TNFRSF1A	tumor necrosis factor receptor superfamily, member 1A [Source:HGNC Symbol;Acc:11916]	protein_coding		2.43756	273.88	0.00538958	1913.94	2223	0	1	17		ENST00000164640	ENSG00000067840	PDZD4	PDZ domain containing 4 [Source:HGNC Symbol;Acc:21167]	protein_coding		3.49775	3145.94	0.0269863	3314.96	3689	4	1	9
	ENST00000162863	ENSG00000186704	DTX2P1	deltex homolog 2 pseudogene 1 [Source:HGNC Symbol;Acc:42352]	pseudogene		-2.53813	0.00289648	0.809454	974.674	1222	0	1	3		ENST00000165086	ENSG00000185864	NPIPB4	nuclear pore complex interacting protein family, member B4 [Source:HGNC Symbol;Acc:41985]	protein_coding		-11.3813	4.15623e-12	0.341771	267.113	464	0	1	23
	ENST00000163416	ENSG00000066455	GOLGA5	golgin A5 [Source:HGNC Symbol;Acc:4428]	protein_coding		2.44989	281.767	0.00226644	2613.94	2969	46	1	5		ENST00000165524	ENSG00000071677	PRLH	prolactin releasing hormone [Source:HGNC Symbol;Acc:17945]	protein_coding		-10.3814	4.15528e-11	0	88.7281	264	0	0	1
	ENST00000163678	ENSG00000067365	METTL22	methyltransferase like 22 [Source:HGNC Symbol;Acc:28368]	protein_coding		-0.209619	0.617136	0.0525265	1244.91	1510	1	1	18		ENST00000165698	ENSG00000068615	REEP1	receptor accessory protein 1 [Source:HGNC Symbol;Acc:25786]	protein_coding		2.78585	610.731	0.00220242	3473.74	3857	17	1	12
	ENST00000164024	ENSG00000008300	CELSR3	cadherin, EGF LAG seven-pass G-type receptor 3 [Source:HGNC Symbol;Acc:3230]	protein_coding		-0.434347	0.367835	0.103164	11046.7	11956	1	1	5		ENST00000166133	ENSG00000070388	FGF22	fibroblast growth factor 22 [Source:HGNC Symbol;Acc:3679]	protein_coding		-11.4929	3.2144e-12	0	290.693	489	0	0	5
	ENST00000164133	ENSG00000068971	PPP2R5B	protein phosphatase 2, regulatory subunit B', beta [Source:HGNC Symbol;Acc:9310]	protein_coding		2.47642	299.516	0.00184867	2403.75	2745	201	1	5		ENST00000166139	ENSG00000070404	FSTL3	follistatin-like 3 (secreted glycoprotein) [Source:HGNC Symbol;Acc:3973]	protein_coding	Pa	0.216774	1.6473	0.0318153	2192.19	2501	2	1	14
	ENST00000164139	ENSG00000068976	PYGM	phosphorylase, glycogen, muscle [Source:HGNC Symbol;Acc:9726]	protein_coding		-2.00571	0.00986938	0.0598661	2828.82	3198	1	1	5		ENST00000166139	ENSG00000070404	FSTL3	follistatin-like 3 (secreted glycoprotein) [Source:HGNC Symbol;Acc:3973]	protein_coding	Ma	-2.00407	0.00990672	0.323181	2192.19	2501	0	1	14
	ENST00000164227	ENSG00000069399	BCL3	B-cell CLL/lymphoma 3 [Source:HGNC Symbol;Acc:998]	protein_coding		-0.402126	0.396163	0.012375	1740.35	2038	2	1	11		ENST00000166244	ENSG00000070886	EPHA8	EPH receptor A8 [Source:HGNC Symbol;Acc:3391]	protein_coding	Pa	-2.86717	0.00135778	0.0321799	4500.11	4943	1	1	6
	ENST00000164247	ENSG00000069424	KCNAB2	potassium voltage-gated channel, shaker-related subfamily, beta member 2 [Source:HGNC Symbol;Acc:6229]	protein_coding	Pa	-6.56857	2.70041e-07	0.378217	3837.52	4273	0	1	32		ENST00000166244	ENSG00000070886	EPHA8	EPH receptor A8 [Source:HGNC Symbol;Acc:3391]	protein_coding	Ma	-1.93451	0.0116276	0.0187006	4500.11	4943	2	1	6
	ENST00000164247	ENSG00000069424	KCNAB2	potassium voltage-gated channel, shaker-related subfamily, beta member 2 [Source:HGNC Symbol;Acc:6229]	protein_coding	Ma	-6.60788	2.46672e-07	0.372559	3837.52	4273	0	1	32		ENST00000166345	ENSG00000071539	TRIP13	thyroid hormone receptor interactor 13 [Source:HGNC Symbol;Acc:12307]	protein_coding		-0.463946	0.343601	0.00778865	2353.8	2672	13	1	7
	ENST00000164305	ENSG00000069943	PIGB	phosphatidylinositol glycan anchor biosynthesis, class B [Source:HGNC Symbol;Acc:8959]	protein_coding	Pa	-11.5651	2.72207e-12	0.301534	1866.09	2172	0	1	19		ENST00000166534	ENSG00000072682	P4HA2	prolyl 4-hydroxylase, alpha polypeptide II [Source:HGNC Symbol;Acc:8547]	protein_coding	Pa	-1.10988	0.0776462	0.0370743	1936.07	2230	1	1	34
	ENST00000164305	ENSG00000069943	PIGB	phosphatidylinositol glycan anchor biosynthesis, class B [Source:HGNC Symbol;Acc:8959]	protein_coding	Ma	-11.6212	2.39221e-12	0.367191	1866.09	2172	0	1	19		ENST00000166534	ENSG00000072682	P4HA2	prolyl 4-hydroxylase, alpha polypeptide II [Source:HGNC Symbol;Acc:8547]	protein_coding	Ma	0.578977	3.79295	0.0159301	1936.07	2230	1	1	34
	ENST00000164640	ENSG00000067840	PDZD4	PDZ domain containing 4 [Source:HGNC Symbol;Acc:21167]	protein_coding		2.86725	736.631	0.0250564	3289.54	3689	0	1	9		ENST00000167106	ENSG00000071246	VASH1	vasohibin 1 [Source:HGNC Symbol;Acc:19964]	protein_coding	Pa	1.03378	10.8089	0.0171134	5238.23	5724	6	1	9
	ENST00000165086	ENSG00000185864	NPIPB4	nuclear pore complex interacting protein family, member B4 [Source:HGNC Symbol;Acc:41985]	protein_coding		-11.1416	7.21772e-12	0.351515	263.543	464	0	1	23		ENST00000167106	ENSG00000071246	VASH1	vasohibin 1 [Source:HGNC Symbol;Acc:19964]	protein_coding	Ma	1.41432	25.9609	0.010615	5238.23	5724	9	1	9
	ENST00000165524	ENSG00000071677	PRLH	prolactin releasing hormone [Source:HGNC Symbol;Acc:17945]	protein_coding		-10.4483	3.56205e-11	0	87.5567	264	0	0	1		ENST00000167218	ENSG00000071994	PDCD2	programmed cell death 2 [Source:HGNC Symbol;Acc:8762]	protein_coding		-10.8662	1.36082e-11	0.293756	885.121	1118	0	1	22
	ENST00000165698	ENSG00000068615	REEP1	receptor accessory protein 1 [Source:HGNC Symbol;Acc:25786]	protein_coding		3.51689	3287.68	0.00983588	3447.18	3857	17	1	12		ENST00000167462	ENSG00000073350	LLGL2	lethal giant larvae homolog 2 (Drosophila) [Source:HGNC Symbol;Acc:6629]	protein_coding	Pa	-10.3303	4.67412e-11	0.390155	3117.44	3480	0	1	43
	ENST00000166133	ENSG00000070388	FGF22	fibroblast growth factor 22 [Source:HGNC Symbol;Acc:3679]	protein_coding	Pa	-11.5651	2.72207e-12	0	286.936	489	0	0	6		ENST00000167462	ENSG00000073350	LLGL2	lethal giant larvae homolog 2 (Drosophila) [Source:HGNC Symbol;Acc:6629]	protein_coding	Ma	-10.5869	2.58881e-11	0.328619	3117.44	3480	0	1	43
	ENST00000166133	ENSG00000070388	FGF22	fibroblast growth factor 22 [Source:HGNC Symbol;Acc:3679]	protein_coding	Ma	-11.5651	2.72207e-12	0	286.936	489	0	0	6		ENST00000167586	ENSG00000186847	KRT14	keratin 14 [Source:HGNC Symbol;Acc:6416]	protein_coding	Pa	-13.0367	9.18967e-14	0	1399.25	1662	0	0	5
	ENST00000166139	ENSG00000070404	FSTL3	follistatin-like 3 (secreted glycoprotein) [Source:HGNC Symbol;Acc:3973]	protein_coding	Pa	-0.544517	0.285419	0.0448051	2174.8	2501	1	1	15		ENST00000167586	ENSG00000186847	KRT14	keratin 14 [Source:HGNC Symbol;Acc:6416]	protein_coding	Ma	-13.0367	9.18967e-14	0	1399.25	1662	0	0	5
	ENST00000166139	ENSG00000070404	FSTL3	follistatin-like 3 (secreted glycoprotein) [Source:HGNC Symbol;Acc:3973]	protein_coding	Ma	1.12774	13.4196	0.0120232	2174.8	2501	4	1	15		ENST00000167588	ENSG00000171431	KRT20	keratin 20 [Source:HGNC Symbol;Acc:20412]	protein_coding	Pa	-3.04701	0.000897408	0.0309136	1470.14	1737	1	1	4
	ENST00000166244	ENSG00000070886	EPHA8	EPH receptor A8 [Source:HGNC Symbol;Acc:3391]	protein_coding	Pa	-7.90017	1.25843e-08	0.287427	4466.2	4943	0	1	6		ENST00000167588	ENSG00000171431	KRT20	keratin 20 [Source:HGNC Symbol;Acc:20412]	protein_coding	Ma	-13.0858	8.20729e-14	0	1470.14	1737	0	0	4
	ENST00000166244	ENSG00000070886	EPHA8	EPH receptor A8 [Source:HGNC Symbol;Acc:3391]	protein_coding	Ma	-8.11904	7.60256e-09	0.307133	4466.2	4943	0	1	6		ENST00000167825	ENSG00000074964	ARHGEF10L	Rho guanine nucleotide exchange factor (GEF) 10-like [Source:HGNC Symbol;Acc:25540]	protein_coding	Pa	-11.9045	1.24595e-12	0.347105	3082.47	3443	0	1	23
	ENST00000166345	ENSG00000071539	TRIP13	thyroid hormone receptor interactor 13 [Source:HGNC Symbol;Acc:12307]	protein_coding		-0.356458	0.440091	0.00752235	2335.25	2672	12	1	7		ENST00000167825	ENSG00000074964	ARHGEF10L	Rho guanine nucleotide exchange factor (GEF) 10-like [Source:HGNC Symbol;Acc:25540]	protein_coding	Ma	-12.6601	2.18726e-13	0.383974	3082.47	3443	0	1	23
	ENST00000166534	ENSG00000072682	P4HA2	prolyl 4-hydroxylase, alpha polypeptide II [Source:HGNC Symbol;Acc:8547]	protein_coding	Pa	0.15851	1.44049	0.036466	1920.51	2230	1	1	34		ENST00000168148	ENSG00000072080	SPP2	secreted phosphoprotein 2, 24kDa [Source:HGNC Symbol;Acc:11256]	protein_coding	Pa	-12.4785	3.32277e-13	0	796.282	1024	0	0	8
	ENST00000166534	ENSG00000072682	P4HA2	prolyl 4-hydroxylase, alpha polypeptide II [Source:HGNC Symbol;Acc:8547]	protein_coding	Ma	1.22538	16.8027	0.0163854	1920.51	2230	4	1	34		ENST00000168148	ENSG00000072080	SPP2	secreted phosphoprotein 2, 24kDa [Source:HGNC Symbol;Acc:11256]	protein_coding	Ma	-12.4785	3.32277e-13	0	796.282	1024	0	0	8
	ENST00000167106	ENSG00000071246	VASH1	vasohibin 1 [Source:HGNC Symbol;Acc:19964]	protein_coding		2.19893	158.099	0.00159812	5199.04	5724	238	1	6		ENST00000168216	ENSG00000072506	HSD17B10	hydroxysteroid (17-beta) dehydrogenase 10 [Source:HGNC Symbol;Acc:4800]	protein_coding		1.51968	33.0887	0.00623702	735.795	960	11	1	5
	ENST00000167218	ENSG00000071994	PDCD2	programmed cell death 2 [Source:HGNC Symbol;Acc:8762]	protein_coding	Pa	-4.82805	1.48576e-05	0.510106	877.088	1118	0	1	22		ENST00000168712	ENSG00000075388	FGF4	fibroblast growth factor 4 [Source:HGNC Symbol;Acc:3682]	protein_coding	Pa	-12.6853	2.06395e-13	0	981.52	1220	0	0	3
	ENST00000167218	ENSG00000071994	PDCD2	programmed cell death 2 [Source:HGNC Symbol;Acc:8762]	protein_coding	Ma	-5.22772	5.91943e-06	0.548865	877.088	1118	0	1	22		ENST00000168712	ENSG00000075388	FGF4	fibroblast growth factor 4 [Source:HGNC Symbol;Acc:3682]	protein_coding	Ma	-12.6853	2.06395e-13	0	981.52	1220	0	0	3
	ENST00000167462	ENSG00000073350	LLGL2	lethal giant larvae homolog 2 (Drosophila) [Source:HGNC Symbol;Acc:6629]	protein_coding	Pa	-12.3717	4.24913e-13	0.338697	3093.42	3480	0	1	43		ENST00000168869	ENSG00000076344	RGS11	regulator of G-protein signaling 11 [Source:HGNC Symbol;Acc:9993]	protein_coding	Pa	-7.46851	3.40009e-08	0.521796	1941.74	2236	0	1	16
	ENST00000167462	ENSG00000073350	LLGL2	lethal giant larvae homolog 2 (Drosophila) [Source:HGNC Symbol;Acc:6629]	protein_coding	Ma	-12.316	4.83059e-13	0.341901	3093.42	3480	0	1	43		ENST00000168869	ENSG00000076344	RGS11	regulator of G-protein signaling 11 [Source:HGNC Symbol;Acc:9993]	protein_coding	Ma	-8.60875	2.46178e-09	0.432386	1941.74	2236	0	1	16
	ENST00000167586	ENSG00000186847	KRT14	keratin 14 [Source:HGNC Symbol;Acc:6416]	protein_coding		-3.04912	0.000893059	0.0347312	1387.54	1662	1	1	3		ENST00000168977	ENSG00000077009	NMRK2	nicotinamide riboside kinase 2 [Source:HGNC Symbol;Acc:17871]	protein_coding	Pa	-12.5914	2.56212e-13	0	892.681	1126	0	0	6
	ENST00000167588	ENSG00000171431	KRT20	keratin 20 [Source:HGNC Symbol;Acc:20412]	protein_coding	Pa	-13.1646	6.84542e-14	0	1457.91	1737	0	0	4		ENST00000168977	ENSG00000077009	NMRK2	nicotinamide riboside kinase 2 [Source:HGNC Symbol;Acc:17871]	protein_coding	Ma	-12.5914	2.56212e-13	0	892.681	1126	0	0	6
	ENST00000167588	ENSG00000171431	KRT20	keratin 20 [Source:HGNC Symbol;Acc:20412]	protein_coding	Ma	-13.1646	6.84542e-14	0	1457.91	1737	0	0	4		ENST00000169293	ENSG00000127241	MASP1	mannan-binding lectin serine peptidase 1 (C4/C2 activating component of Ra-reactive factor) [Source:HGNC Symbol;Acc:6901]	protein_coding		-0.0253703	0.943256	0.0105907	2134.54	2440	6	1	20
	ENST00000167825	ENSG00000074964	ARHGEF10L	Rho guanine nucleotide exchange factor (GEF) 10-like [Source:HGNC Symbol;Acc:25540]	protein_coding	Pa	-10.5265	2.97509e-11	0.345507	3058.71	3443	0	1	23		ENST00000169298	ENSG00000073849	ST6GAL1	ST6 beta-galactosamide alpha-2,6-sialyltranferase 1 [Source:HGNC Symbol;Acc:10860]	protein_coding	Pa	-0.769587	0.169986	1.84259	4218.47	4645	0	1	27
	ENST00000167825	ENSG00000074964	ARHGEF10L	Rho guanine nucleotide exchange factor (GEF) 10-like [Source:HGNC Symbol;Acc:25540]	protein_coding	Ma	-9.10013	7.9409e-10	0.302046	3058.71	3443	0	1	23		ENST00000169298	ENSG00000073849	ST6GAL1	ST6 beta-galactosamide alpha-2,6-sialyltranferase 1 [Source:HGNC Symbol;Acc:10860]	protein_coding	Ma	-6.64284	2.27594e-07	2.45608	4218.47	4645	0	1	27
	ENST00000168148	ENSG00000072080	SPP2	secreted phosphoprotein 2, 24kDa [Source:HGNC Symbol;Acc:11256]	protein_coding	Pa	-12.5559	2.78035e-13	0	788.885	1024	0	0	8		ENST00000169551	ENSG00000075336	TIMM21	translocase of inner mitochondrial membrane 21 homolog (yeast) [Source:HGNC Symbol;Acc:25010]	protein_coding		2.17653	150.152	0.00752145	1271.66	1527	17	1	7
	ENST00000168148	ENSG00000072080	SPP2	secreted phosphoprotein 2, 24kDa [Source:HGNC Symbol;Acc:11256]	protein_coding	Ma	-12.5559	2.78035e-13	0	788.885	1024	0	0	8		ENST00000169565	ENSG00000075429	CACNG5	calcium channel, voltage-dependent, gamma subunit 5 [Source:HGNC Symbol;Acc:1409]	protein_coding	Pa	-9.39636	4.01458e-10	0.348479	670.584	891	0	1	6
	ENST00000168216	ENSG00000072506	HSD17B10	hydroxysteroid (17-beta) dehydrogenase 10 [Source:HGNC Symbol;Acc:4800]	protein_coding		2.07888	119.917	0.00415002	728.832	960	25	1	5		ENST00000169565	ENSG00000075429	CACNG5	calcium channel, voltage-dependent, gamma subunit 5 [Source:HGNC Symbol;Acc:1409]	protein_coding	Ma	-9.26609	5.41889e-10	0.285992	670.584	891	0	1	6
	ENST00000168712	ENSG00000075388	FGF4	fibroblast growth factor 4 [Source:HGNC Symbol;Acc:3682]	protein_coding	Pa	-12.7632	1.72504e-13	0	972.798	1220	0	0	3		ENST00000170150	ENSG00000078898	BPIFB2	BPI fold containing family B, member 2 [Source:HGNC Symbol;Acc:16177]	protein_coding	Pa	-13.1836	6.55239e-14	0	1622.3	1898	0	0	2
	ENST00000168712	ENSG00000075388	FGF4	fibroblast growth factor 4 [Source:HGNC Symbol;Acc:3682]	protein_coding	Ma	-12.7632	1.72504e-13	0	972.798	1220	0	0	3		ENST00000170150	ENSG00000078898	BPIFB2	BPI fold containing family B, member 2 [Source:HGNC Symbol;Acc:16177]	protein_coding	Ma	-13.1836	6.55239e-14	0	1622.3	1898	0	0	2
	ENST00000168869	ENSG00000076344	RGS11	regulator of G-protein signaling 11 [Source:HGNC Symbol;Acc:9993]	protein_coding	Pa	-11.0192	9.56753e-12	0.297545	1926.14	2236	0	1	19		ENST00000170168	ENSG00000079313	REXO1	REX1, RNA exonuclease 1 homolog (S. cerevisiae) [Source:HGNC Symbol;Acc:24616]	protein_coding	Pa	1.13079	13.5142	0.00500467	4155.15	4578	11	1	11
	ENST00000168869	ENSG00000076344	RGS11	regulator of G-protein signaling 11 [Source:HGNC Symbol;Acc:9993]	protein_coding	Ma	-10.2932	5.09096e-11	0.34396	1926.14	2236	0	1	19		ENST00000170168	ENSG00000079313	REXO1	REX1, RNA exonuclease 1 homolog (S. cerevisiae) [Source:HGNC Symbol;Acc:24616]	protein_coding	Ma	0.191242	1.55325	0.011169	4155.15	4578	6	1	11
	ENST00000168977	ENSG00000077009	NMRK2	nicotinamide riboside kinase 2 [Source:HGNC Symbol;Acc:17871]	protein_coding	Pa	-10.8531	1.40249e-11	0.314008	884.594	1126	0	1	6		ENST00000170447	ENSG00000075975	MKRN2	makorin ring finger protein 2 [Source:HGNC Symbol;Acc:7113]	protein_coding		2.64011	436.626	0.0015811	2520.14	2848	242	1	3
	ENST00000168977	ENSG00000077009	NMRK2	nicotinamide riboside kinase 2 [Source:HGNC Symbol;Acc:17871]	protein_coding	Ma	-10.753	1.76604e-11	0.296544	884.594	1126	0	1	6		ENST00000170564	ENSG00000076650	GPATCH1	G patch domain containing 1 [Source:HGNC Symbol;Acc:24658]	protein_coding		1.21622	16.452	0.00329161	3128.78	3492	40	1	4
	ENST00000169293	ENSG00000127241	MASP1	mannan-binding lectin serine peptidase 1 (C4/C2 activating component of Ra-reactive factor) [Source:HGNC Symbol;Acc:6901]	protein_coding		-1.04588	0.0899746	0.0159462	2117.56	2440	2	1	20		ENST00000170630	ENSG00000077238	IL4R	interleukin 4 receptor [Source:HGNC Symbol;Acc:6015]	protein_coding	Pa	-6.71554	1.92513e-07	0.671972	3085.3	3446	0	1	35
	ENST00000169298	ENSG00000073849	ST6GAL1	ST6 beta-galactosamide alpha-2,6-sialyltranferase 1 [Source:HGNC Symbol;Acc:10860]	protein_coding	Pa	-0.936942	0.115627	1.91694	4186.58	4645	0	1	27		ENST00000170630	ENSG00000077238	IL4R	interleukin 4 receptor [Source:HGNC Symbol;Acc:6015]	protein_coding	Ma	-7.30924	4.90637e-08	0.590992	3085.3	3446	0	1	35
	ENST00000169298	ENSG00000073849	ST6GAL1	ST6 beta-galactosamide alpha-2,6-sialyltranferase 1 [Source:HGNC Symbol;Acc:10860]	protein_coding	Ma	-5.9387	1.1516e-06	1.94424	4186.58	4645	0	1	27		ENST00000171000	ENSG00000079337	RAPGEF3	Rap guanine nucleotide exchange factor (GEF) 3 [Source:HGNC Symbol;Acc:16629]	protein_coding	Pa	-0.611785	0.244464	0.0151294	3234.63	3604	2	1	28
	ENST00000169551	ENSG00000075336	TIMM21	translocase of inner mitochondrial membrane 21 homolog (yeast) [Source:HGNC Symbol;Acc:25010]	protein_coding		2.31653	207.267	0.00371043	1260.87	1527	23	1	6		ENST00000171000	ENSG00000079337	RAPGEF3	Rap guanine nucleotide exchange factor (GEF) 3 [Source:HGNC Symbol;Acc:16629]	protein_coding	Ma	-12.0456	9.00326e-13	0.288777	3234.63	3604	0	1	28
	ENST00000169565	ENSG00000075429	CACNG5	calcium channel, voltage-dependent, gamma subunit 5 [Source:HGNC Symbol;Acc:1409]	protein_coding	Pa	-11.4866	3.26137e-12	0.28571	664.087	891	0	1	6		ENST00000171111	ENSG00000079999	KEAP1	kelch-like ECH-associated protein 1 [Source:HGNC Symbol;Acc:23177]	protein_coding	Pa	-5.83445	1.46403e-06	0.502575	2621.26	2955	0	1	13
	ENST00000169565	ENSG00000075429	CACNG5	calcium channel, voltage-dependent, gamma subunit 5 [Source:HGNC Symbol;Acc:1409]	protein_coding	Ma	-11.6867	2.05731e-12	0.355256	664.087	891	0	1	6		ENST00000171111	ENSG00000079999	KEAP1	kelch-like ECH-associated protein 1 [Source:HGNC Symbol;Acc:23177]	protein_coding	Ma	-6.21621	6.07841e-07	0.477976	2621.26	2955	0	1	13
	ENST00000170150	ENSG00000078898	BPIFB2	BPI fold containing family B, member 2 [Source:HGNC Symbol;Acc:16177]	protein_coding	Pa	-13.2626	5.46261e-14	0	1608.99	1898	0	0	2		ENST00000171214	ENSG00000080511	RDH8	retinol dehydrogenase 8 (all-trans) [Source:HGNC Symbol;Acc:14423]	protein_coding	Pa	-13.071	8.4918e-14	0	1448.4	1714	0	0	8
	ENST00000170150	ENSG00000078898	BPIFB2	BPI fold containing family B, member 2 [Source:HGNC Symbol;Acc:16177]	protein_coding	Ma	-13.2626	5.46261e-14	0	1608.99	1898	0	0	2		ENST00000171214	ENSG00000080511	RDH8	retinol dehydrogenase 8 (all-trans) [Source:HGNC Symbol;Acc:14423]	protein_coding	Ma	-13.071	8.4918e-14	0	1448.4	1714	0	0	8
	ENST00000170168	ENSG00000079313	REXO1	REX1, RNA exonuclease 1 homolog (S. cerevisiae) [Source:HGNC Symbol;Acc:24616]	protein_coding	Pa	1.24453	17.5602	0.0193694	4123.71	4578	0	1	8		ENST00000171757	ENSG00000078589	P2RY10	purinergic receptor P2Y, G-protein coupled, 10 [Source:HGNC Symbol;Acc:19906]	protein_coding		-13.071	8.4918e-14	0	1448.4	1714	0	0	4
	ENST00000170168	ENSG00000079313	REXO1	REX1, RNA exonuclease 1 homolog (S. cerevisiae) [Source:HGNC Symbol;Acc:24616]	protein_coding	Ma	0.710137	5.13023	0.0328215	4123.71	4578	1	1	8		ENST00000171887	ENSG00000079308	TNS1	tensin 1 [Source:HGNC Symbol;Acc:11973]	protein_coding	Pa	1.72427	52.9993	0.0177104	9592.29	10331	12	1	29
	ENST00000170447	ENSG00000075975	MKRN2	makorin ring finger protein 2 [Source:HGNC Symbol;Acc:7113]	protein_coding	Pa	1.6164	41.3428	0.00961798	2500.4	2848	4	1	6		ENST00000171887	ENSG00000079308	TNS1	tensin 1 [Source:HGNC Symbol;Acc:11973]	protein_coding	Ma	1.59133	39.0238	0.02197	9592.29	10331	7	1	29
	ENST00000170447	ENSG00000075975	MKRN2	makorin ring finger protein 2 [Source:HGNC Symbol;Acc:7113]	protein_coding	Ma	1.92777	84.6779	0.00748361	2500.4	2848	5	1	6		ENST00000172229	ENSG00000064300	NGFR	nerve growth factor receptor [Source:HGNC Symbol;Acc:7809]	protein_coding	Pa	0.361112	2.29674	0.00927255	3057.9	3417	6	1	4
	ENST00000170564	ENSG00000076650	GPATCH1	G patch domain containing 1 [Source:HGNC Symbol;Acc:24658]	protein_coding		0.917057	8.26146	0.00357274	3104.68	3492	29	1	4		ENST00000172229	ENSG00000064300	NGFR	nerve growth factor receptor [Source:HGNC Symbol;Acc:7809]	protein_coding	Ma	-0.882274	0.131137	0.0247896	3057.9	3417	2	1	4
	ENST00000170630	ENSG00000077238	IL4R	interleukin 4 receptor [Source:HGNC Symbol;Acc:6015]	protein_coding	Pa	-7.97109	1.06883e-08	0.82477	3061.52	3446	0	1	25		ENST00000172853	ENSG00000183091	NEB	nebulin [Source:HGNC Symbol;Acc:7720]	protein_coding	Pa	-11.6633	2.1712e-12	0.322749	19275.7	20577	0	1	35
	ENST00000170630	ENSG00000077238	IL4R	interleukin 4 receptor [Source:HGNC Symbol;Acc:6015]	protein_coding	Ma	-3.88305	0.000130903	0.857976	3061.52	3446	0	1	25		ENST00000172853	ENSG00000183091	NEB	nebulin [Source:HGNC Symbol;Acc:7720]	protein_coding	Ma	-11.2235	5.97723e-12	0.32791	19275.7	20577	0	1	35
	ENST00000171000	ENSG00000079337	RAPGEF3	Rap guanine nucleotide exchange factor (GEF) 3 [Source:HGNC Symbol;Acc:16629]	protein_coding	Pa	-1.48333	0.0328602	0.0292096	3209.78	3604	1	1	40		ENST00000173229	ENSG00000065320	NTN1	netrin 1 [Source:HGNC Symbol;Acc:8029]	protein_coding	Pa	-6.40905	3.89897e-07	0.678218	5455.6	5954	0	1	8
	ENST00000171000	ENSG00000079337	RAPGEF3	Rap guanine nucleotide exchange factor (GEF) 3 [Source:HGNC Symbol;Acc:16629]	protein_coding	Ma	-10.093	8.07235e-11	0.354979	3209.78	3604	0	1	40		ENST00000173229	ENSG00000065320	NTN1	netrin 1 [Source:HGNC Symbol;Acc:8029]	protein_coding	Ma	-7.90396	1.2475e-08	0.411965	5455.6	5954	0	1	8
	ENST00000171111	ENSG00000079999	KEAP1	kelch-like ECH-associated protein 1 [Source:HGNC Symbol;Acc:23177]	protein_coding		-0.536178	0.290952	0.0210423	2600.8	2955	2	1	10		ENST00000173527	ENSG00000066583	ISOC1	isochorismatase domain containing 1 [Source:HGNC Symbol;Acc:24254]	protein_coding	Pa	0.780011	6.02575	0.0332778	1661.99	1940	2	1	3
	ENST00000171214	ENSG00000080511	RDH8	retinol dehydrogenase 8 (all-trans) [Source:HGNC Symbol;Acc:14423]	protein_coding	Pa	-12.7755	1.67687e-13	0.367898	1436.33	1714	0	1	8		ENST00000173527	ENSG00000066583	ISOC1	isochorismatase domain containing 1 [Source:HGNC Symbol;Acc:24254]	protein_coding	Ma	1.27112	18.669	0.0191907	1661.99	1940	3	1	3
	ENST00000171214	ENSG00000080511	RDH8	retinol dehydrogenase 8 (all-trans) [Source:HGNC Symbol;Acc:14423]	protein_coding	Ma	-12.1834	6.55541e-13	0.2992	1436.33	1714	0	1	8		ENST00000173785	ENSG00000067082	KLF6	Kruppel-like factor 6 [Source:HGNC Symbol;Acc:2235]	protein_coding	Pa	-11.2394	5.76235e-12	0.35175	702.717	925	0	1	11
	ENST00000171757	ENSG00000078589	P2RY10	purinergic receptor P2Y, G-protein coupled, 10 [Source:HGNC Symbol;Acc:19906]	protein_coding		-13.1498	7.08272e-14	0	1436.33	1714	0	0	4		ENST00000173785	ENSG00000067082	KLF6	Kruppel-like factor 6 [Source:HGNC Symbol;Acc:2235]	protein_coding	Ma	-11.047	8.97429e-12	0.331351	702.717	925	0	1	11
	ENST00000171887	ENSG00000079308	TNS1	tensin 1 [Source:HGNC Symbol;Acc:11973]	protein_coding	Pa	2.01669	103.918	0.00655325	9521.93	10331	30	1	30		ENST00000173898	ENSG00000067445	TRO	trophinin [Source:HGNC Symbol;Acc:12326]	protein_coding		-2.15733	0.00696097	0.392635	4220.36	4647	0	1	24
	ENST00000171887	ENSG00000079308	TNS1	tensin 1 [Source:HGNC Symbol;Acc:11973]	protein_coding	Ma	1.79245	62.0083	0.00799005	9521.93	10331	22	1	30		ENST00000174618	ENSG00000070444	MNT	MNT, MAX dimerization protein [Source:HGNC Symbol;Acc:7188]	protein_coding		1.44678	27.9756	0.00250037	4550.2	4996	131	1	13
	ENST00000172229	ENSG00000064300	NGFR	nerve growth factor receptor [Source:HGNC Symbol;Acc:7809]	protein_coding	Pa	2.48419	304.923	0.00188427	3034.31	3417	112	1	6		ENST00000174621	ENSG00000196689	TRPV1	transient receptor potential cation channel, subfamily V, member 1 [Source:HGNC Symbol;Acc:12716]	protein_coding	Pa	-9.79921	1.58778e-10	0.277512	3769.55	4170	0	1	17
	ENST00000172229	ENSG00000064300	NGFR	nerve growth factor receptor [Source:HGNC Symbol;Acc:7809]	protein_coding	Ma	2.53886	345.828	0.0019263	3034.31	3417	122	1	6		ENST00000174621	ENSG00000196689	TRPV1	transient receptor potential cation channel, subfamily V, member 1 [Source:HGNC Symbol;Acc:12716]	protein_coding	Ma	-9.57144	2.68263e-10	0.294501	3769.55	4170	0	1	17
	ENST00000172853	ENSG00000183091	NEB	nebulin [Source:HGNC Symbol;Acc:7720]	protein_coding	Pa	-10.9649	1.08418e-11	0.487984	19136.1	20577	0	1	29		ENST00000174653	ENSG00000070718	AP3M2	adaptor-related protein complex 3, mu 2 subunit [Source:HGNC Symbol;Acc:570]	protein_coding	Pa	-11.9999	1.00023e-12	0.332334	3288.5	3661	0	1	25
	ENST00000172853	ENSG00000183091	NEB	nebulin [Source:HGNC Symbol;Acc:7720]	protein_coding	Ma	-11.5866	2.5906e-12	0.39192	19136.1	20577	0	1	29		ENST00000174653	ENSG00000070718	AP3M2	adaptor-related protein complex 3, mu 2 subunit [Source:HGNC Symbol;Acc:570]	protein_coding	Ma	-10.9325	1.16815e-11	0.32248	3288.5	3661	0	1	25
	ENST00000173229	ENSG00000065320	NTN1	netrin 1 [Source:HGNC Symbol;Acc:8029]	protein_coding	Pa	-9.89822	1.2641e-10	0.403255	5414.85	5954	0	1	8		ENST00000175091	ENSG00000068697	LAPTM4A	lysosomal protein transmembrane 4 alpha [Source:HGNC Symbol;Acc:6924]	protein_coding	Pa	-3.98696	0.000103048	1.16471	1496.6	1765	0	1	3
	ENST00000173229	ENSG00000065320	NTN1	netrin 1 [Source:HGNC Symbol;Acc:8029]	protein_coding	Ma	-7.59643	2.53262e-08	0.589325	5414.85	5954	0	1	8		ENST00000175091	ENSG00000068697	LAPTM4A	lysosomal protein transmembrane 4 alpha [Source:HGNC Symbol;Acc:6924]	protein_coding	Ma	-1.91356	0.0122023	1.42154	1496.6	1765	0	1	3
	ENST00000173527	ENSG00000066583	ISOC1	isochorismatase domain containing 1 [Source:HGNC Symbol;Acc:24254]	protein_coding		1.48246	30.3711	0.00342621	1648.4	1940	65	1	2		ENST00000175238	ENSG00000069206	ADAM7	ADAM metallopeptidase domain 7 [Source:HGNC Symbol;Acc:214]	protein_coding	Pa	-5.75411	1.76153e-06	0.391137	3010.64	3367	0	1	7
	ENST00000173785	ENSG00000067082	KLF6	Kruppel-like factor 6 [Source:HGNC Symbol;Acc:2235]	protein_coding	Pa	-6.21236	6.13253e-07	0.464801	695.99	925	0	1	11		ENST00000175238	ENSG00000069206	ADAM7	ADAM metallopeptidase domain 7 [Source:HGNC Symbol;Acc:214]	protein_coding	Ma	-12.3744	4.2228e-13	0.317493	3010.64	3367	0	1	7
	ENST00000173785	ENSG00000067082	KLF6	Kruppel-like factor 6 [Source:HGNC Symbol;Acc:2235]	protein_coding	Ma	-6.7619	1.73021e-07	0.426321	695.99	925	0	1	11		ENST00000175506	ENSG00000070669	ASNS	asparagine synthetase (glutamine-hydrolyzing) [Source:HGNC Symbol;Acc:753]	protein_coding		-0.454031	0.351535	0.0231911	2055.15	2356	2	1	18
	ENST00000173898	ENSG00000067445	TRO	trophinin [Source:HGNC Symbol;Acc:12326]	protein_coding		1.23716	17.2647	0.0176222	4188.46	4647	0	1	24		ENST00000175756	ENSG00000072135	PTPN18	protein tyrosine phosphatase, non-receptor type 18 (brain-derived) [Source:HGNC Symbol;Acc:9649]	protein_coding	Pa	-8.51956	3.02301e-09	0.478974	3296.06	3669	0	1	21
	ENST00000174618	ENSG00000070444	MNT	MNT, MAX dimerization protein [Source:HGNC Symbol;Acc:7188]	protein_coding	Pa	0.80919	6.44451	0.0271718	4515.93	4996	3	1	12		ENST00000175756	ENSG00000072135	PTPN18	protein tyrosine phosphatase, non-receptor type 18 (brain-derived) [Source:HGNC Symbol;Acc:9649]	protein_coding	Ma	0.450192	2.81963	0.0356373	3296.06	3669	1	1	21
	ENST00000174618	ENSG00000070444	MNT	MNT, MAX dimerization protein [Source:HGNC Symbol;Acc:7188]	protein_coding	Ma	0.802874	6.35147	0.0275013	4515.93	4996	3	1	12		ENST00000176183	ENSG00000069696	DRD4	dopamine receptor D4 [Source:HGNC Symbol;Acc:3025]	protein_coding		-0.93207	0.116931	0.017182	1128.01	1375	4	1	2
	ENST00000174621	ENSG00000196689	TRPV1	transient receptor potential cation channel, subfamily V, member 1 [Source:HGNC Symbol;Acc:12716]	protein_coding	Pa	-9.92276	1.19465e-10	0.334468	3740.87	4170	0	1	17		ENST00000176195	ENSG00000070031	SCT	secretin [Source:HGNC Symbol;Acc:10607]	protein_coding		-11.0117	9.73419e-12	0	175.713	366	0	0	1
	ENST00000174621	ENSG00000196689	TRPV1	transient receptor potential cation channel, subfamily V, member 1 [Source:HGNC Symbol;Acc:12716]	protein_coding	Ma	-10.0636	8.63774e-11	0.35582	3740.87	4170	0	1	17		ENST00000176643	ENSG00000072210	ALDH3A2	aldehyde dehydrogenase 3 family, member A2 [Source:HGNC Symbol;Acc:403]	protein_coding	Pa	-10.3655	4.31023e-11	0.406607	3540.84	3928	0	1	32
	ENST00000174653	ENSG00000070718	AP3M2	adaptor-related protein complex 3, mu 2 subunit [Source:HGNC Symbol;Acc:570]	protein_coding	Pa	-11.4238	3.76877e-12	0.354592	3263.26	3661	0	1	25		ENST00000176643	ENSG00000072210	ALDH3A2	aldehyde dehydrogenase 3 family, member A2 [Source:HGNC Symbol;Acc:403]	protein_coding	Ma	-9.8951	1.27321e-10	0.381354	3540.84	3928	0	1	32
	ENST00000174653	ENSG00000070718	AP3M2	adaptor-related protein complex 3, mu 2 subunit [Source:HGNC Symbol;Acc:570]	protein_coding	Ma	-11.5091	3.09671e-12	0.339108	3263.26	3661	0	1	25		ENST00000176763	ENSG00000072786	STK10	serine/threonine kinase 10 [Source:HGNC Symbol;Acc:11388]	protein_coding	Pa	-0.583274	0.261051	0.0724869	5555.79	6060	0	1	18
	ENST00000175091	ENSG00000068697	LAPTM4A	lysosomal protein transmembrane 4 alpha [Source:HGNC Symbol;Acc:6924]	protein_coding	Pa	2.05669	113.944	0.0103505	1484.19	1765	8	1	3		ENST00000176763	ENSG00000072786	STK10	serine/threonine kinase 10 [Source:HGNC Symbol;Acc:11388]	protein_coding	Ma	-1.73595	0.0183675	0.0460261	5555.79	6060	1	1	18
	ENST00000175091	ENSG00000068697	LAPTM4A	lysosomal protein transmembrane 4 alpha [Source:HGNC Symbol;Acc:6924]	protein_coding	Ma	1.54335	34.9422	0.0163159	1484.19	1765	5	1	3		ENST00000177648	ENSG00000073331	ALPK1	alpha-kinase 1 [Source:HGNC Symbol;Acc:20917]	protein_coding		-8.54369	2.85963e-09	0.36656	4116.4	4537	0	1	18
	ENST00000175238	ENSG00000069206	ADAM7	ADAM metallopeptidase domain 7 [Source:HGNC Symbol;Acc:214]	protein_coding	Pa	-7.76589	1.71439e-08	0.274973	2987.39	3367	0	1	7		ENST00000177694	ENSG00000073861	TBX21	T-box 21 [Source:HGNC Symbol;Acc:11599]	protein_coding	Pa	-13.5131	3.06832e-14	0	2259.29	2572	0	0	3
	ENST00000175238	ENSG00000069206	ADAM7	ADAM metallopeptidase domain 7 [Source:HGNC Symbol;Acc:214]	protein_coding	Ma	-12.7406	1.81719e-13	0.298702	2987.39	3367	0	1	7		ENST00000177694	ENSG00000073861	TBX21	T-box 21 [Source:HGNC Symbol;Acc:11599]	protein_coding	Ma	-13.5131	3.06832e-14	0	2259.29	2572	0	0	3
	ENST00000175506	ENSG00000070669	ASNS	asparagine synthetase (glutamine-hydrolyzing) [Source:HGNC Symbol;Acc:753]	protein_coding		0.179177	1.5107	0.0205882	2038.74	2356	3	1	18		ENST00000177742	ENSG00000074071	MRPS34	mitochondrial ribosomal protein S34 [Source:HGNC Symbol;Acc:16618]	protein_coding		-0.298388	0.503051	0.0238352	811.403	1040	2	1	3
	ENST00000175756	ENSG00000072135	PTPN18	protein tyrosine phosphatase, non-receptor type 18 (brain-derived) [Source:HGNC Symbol;Acc:9649]	protein_coding		1.04284	11.0367	0.00451259	3270.77	3669	43	1	16		ENST00000178638	ENSG00000074410	CA12	carbonic anhydrase XII [Source:HGNC Symbol;Acc:1371]	protein_coding		-0.069788	0.851554	0.00614981	5889.4	6413	32	1	6
	ENST00000176183	ENSG00000069696	DRD4	dopamine receptor D4 [Source:HGNC Symbol;Acc:3025]	protein_coding	Pa	-6.54838	2.82892e-07	0.426734	1118.24	1375	0	1	3		ENST00000178640	ENSG00000137764	MAP2K5	mitogen-activated protein kinase kinase 5 [Source:HGNC Symbol;Acc:6845]	protein_coding		1.07871	11.987	0.0170196	2046.64	2347	7	1	12
	ENST00000176183	ENSG00000069696	DRD4	dopamine receptor D4 [Source:HGNC Symbol;Acc:3025]	protein_coding	Ma	-5.27905	5.25957e-06	0.392257	1118.24	1375	0	1	3		ENST00000179259	ENSG00000078237	C12orf5	chromosome 12 open reading frame 5 [Source:HGNC Symbol;Acc:1185]	protein_coding	Pa	1.63198	42.8529	0.00597912	1114.78	1361	10	1	4
	ENST00000176195	ENSG00000070031	SCT	secretin [Source:HGNC Symbol;Acc:10607]	protein_coding		-11.0803	8.31189e-12	0	173.07	366	0	0	1		ENST00000179259	ENSG00000078237	C12orf5	chromosome 12 open reading frame 5 [Source:HGNC Symbol;Acc:1185]	protein_coding	Ma	-0.165771	0.682699	0.0230873	1114.78	1361	2	1	4
	ENST00000176643	ENSG00000072210	ALDH3A2	aldehyde dehydrogenase 3 family, member A2 [Source:HGNC Symbol;Acc:403]	protein_coding	Pa	-10.1185	7.61202e-11	0.422105	3513.8	3928	0	1	32		ENST00000179765	ENSG00000076108	BAZ2A	bromodomain adjacent to zinc finger domain, 2A [Source:HGNC Symbol;Acc:962]	protein_coding	Pa	-8.59615	2.53425e-09	0.557864	8186.93	8844	0	1	23
	ENST00000176643	ENSG00000072210	ALDH3A2	aldehyde dehydrogenase 3 family, member A2 [Source:HGNC Symbol;Acc:403]	protein_coding	Ma	-9.36071	4.35803e-10	0.474338	3513.8	3928	0	1	32		ENST00000179765	ENSG00000076108	BAZ2A	bromodomain adjacent to zinc finger domain, 2A [Source:HGNC Symbol;Acc:962]	protein_coding	Ma	-9.23429	5.83056e-10	0.51364	8186.93	8844	0	1	23
	ENST00000176763	ENSG00000072786	STK10	serine/threonine kinase 10 [Source:HGNC Symbol;Acc:11388]	protein_coding	Pa	0.117215	1.30983	0.0322719	5514.32	6060	2	1	19		ENST00000179882	ENSG00000164506	STXBP5	syntaxin binding protein 5 (tomosyn) [Source:HGNC Symbol;Acc:19665]	protein_coding		2.08552	121.764	0.031873	3552.18	3940	1	1	7
	ENST00000176763	ENSG00000072786	STK10	serine/threonine kinase 10 [Source:HGNC Symbol;Acc:11388]	protein_coding	Ma	-0.0112541	0.974419	0.031116	5514.32	6060	2	1	19		ENST00000180166	ENSG00000078579	FGF20	fibroblast growth factor 20 [Source:HGNC Symbol;Acc:3677]	protein_coding	Pa	-7.28105	5.2354e-08	0.301373	1423.83	1688	0	1	3
	ENST00000177648	ENSG00000073331	ALPK1	alpha-kinase 1 [Source:HGNC Symbol;Acc:20917]	protein_coding	Pa	-7.34881	4.47909e-08	0.497772	4085.24	4537	0	1	29		ENST00000180166	ENSG00000078579	FGF20	fibroblast growth factor 20 [Source:HGNC Symbol;Acc:3677]	protein_coding	Ma	-7.3816	4.15336e-08	0.290108	1423.83	1688	0	1	3
	ENST00000177648	ENSG00000073331	ALPK1	alpha-kinase 1 [Source:HGNC Symbol;Acc:20917]	protein_coding	Ma	-9.82456	1.49775e-10	0.413856	4085.24	4537	0	1	29		ENST00000180173	ENSG00000003987	MTMR7	myotubularin related protein 7 [Source:HGNC Symbol;Acc:7454]	protein_coding	Pa	1.93775	86.6463	0.0366694	3467.12	3850	9	1	16
	ENST00000177694	ENSG00000073861	TBX21	T-box 21 [Source:HGNC Symbol;Acc:11599]	protein_coding		-2.92407	0.00119105	0.0307003	2241.42	2572	1	1	2		ENST00000180173	ENSG00000003987	MTMR7	myotubularin related protein 7 [Source:HGNC Symbol;Acc:7454]	protein_coding	Ma	1.88704	77.0974	0.0372512	3467.12	3850	9	1	16
	ENST00000177742	ENSG00000074071	MRPS34	mitochondrial ribosomal protein S34 [Source:HGNC Symbol;Acc:16618]	protein_coding		-1.2482	0.0564677	0.0393722	803.898	1040	1	1	3		ENST00000181383	ENSG00000080618	CPB2	carboxypeptidase B2 (plasma) [Source:HGNC Symbol;Acc:2300]	protein_coding	Pa	-0.686255	0.205942	0.110852	1451.23	1717	0	1	4
	ENST00000178638	ENSG00000074410	CA12	carbonic anhydrase XII [Source:HGNC Symbol;Acc:1371]	protein_coding		0.419071	2.62465	0.00429226	5845.55	6413	57	1	6		ENST00000181383	ENSG00000080618	CPB2	carboxypeptidase B2 (plasma) [Source:HGNC Symbol;Acc:2300]	protein_coding	Ma	-10.2718	5.34811e-11	0.348911	1451.23	1717	0	1	4
	ENST00000178640	ENSG00000137764	MAP2K5	mitogen-activated protein kinase kinase 5 [Source:HGNC Symbol;Acc:6845]	protein_coding		0.507219	3.21528	0.0103618	2030.3	2347	8	1	12		ENST00000181796	ENSG00000065809	FAM107B	family with sequence similarity 107, member B [Source:HGNC Symbol;Acc:23726]	protein_coding	Pa	-12.1214	7.56136e-13	0.330239	3405.69	3785	0	1	40
	ENST00000179259	ENSG00000078237	C12orf5	chromosome 12 open reading frame 5 [Source:HGNC Symbol;Acc:1185]	protein_coding	Pa	0.747315	5.58875	0.0257224	1105.1	1361	2	1	5		ENST00000181796	ENSG00000065809	FAM107B	family with sequence similarity 107, member B [Source:HGNC Symbol;Acc:23726]	protein_coding	Ma	-11.7326	1.85097e-12	0.283873	3405.69	3785	0	1	40
	ENST00000179259	ENSG00000078237	C12orf5	chromosome 12 open reading frame 5 [Source:HGNC Symbol;Acc:1185]	protein_coding	Ma	1.52803	33.7311	0.0134652	1105.1	1361	3	1	5		ENST00000181839	ENSG00000065883	CDK13	cyclin-dependent kinase 13 [Source:HGNC Symbol;Acc:1733]	protein_coding		1.4296	26.8906	0.00298631	6725.81	7298	98	1	6
	ENST00000179765	ENSG00000076108	BAZ2A	bromodomain adjacent to zinc finger domain, 2A [Source:HGNC Symbol;Acc:962]	protein_coding	Pa	-10.0169	9.61834e-11	0.364599	8126.63	8844	0	1	23		ENST00000182096	ENSG00000080200	CRYBG3	beta-gamma crystallin domain containing 3 [Source:HGNC Symbol;Acc:34427]	protein_coding		2.22003	165.97	0.00195158	4347.95	4782	200	1	4
	ENST00000179765	ENSG00000076108	BAZ2A	bromodomain adjacent to zinc finger domain, 2A [Source:HGNC Symbol;Acc:962]	protein_coding	Ma	-9.02652	9.40763e-10	0.367935	8126.63	8844	0	1	23		ENST00000182290	ENSG00000064201	TSPAN32	tetraspanin 32 [Source:HGNC Symbol;Acc:13410]	protein_coding	Pa	-12.5737	2.6687e-13	0.336551	1074.14	1318	0	1	29
	ENST00000179882	ENSG00000164506	STXBP5	syntaxin binding protein 5 (tomosyn) [Source:HGNC Symbol;Acc:19665]	protein_coding		1.30711	20.282	0.0364655	3525.06	3940	2	1	7		ENST00000182290	ENSG00000064201	TSPAN32	tetraspanin 32 [Source:HGNC Symbol;Acc:13410]	protein_coding	Ma	-12.7078	1.95975e-13	0.298725	1074.14	1318	0	1	29
	ENST00000180166	ENSG00000078579	FGF20	fibroblast growth factor 20 [Source:HGNC Symbol;Acc:3677]	protein_coding	Pa	-5.92874	1.17831e-06	0.415917	1411.94	1688	0	1	3		ENST00000182377	ENSG00000064763	FAR2	fatty acyl CoA reductase 2 [Source:HGNC Symbol;Acc:25531]	protein_coding	Pa	-11.8893	1.29033e-12	0.323544	1808.48	2095	0	1	16
	ENST00000180166	ENSG00000078579	FGF20	fibroblast growth factor 20 [Source:HGNC Symbol;Acc:3677]	protein_coding	Ma	-6.07152	8.48164e-07	0.378516	1411.94	1688	0	1	3		ENST00000182377	ENSG00000064763	FAR2	fatty acyl CoA reductase 2 [Source:HGNC Symbol;Acc:25531]	protein_coding	Ma	-11.8339	1.46589e-12	0.304354	1808.48	2095	0	1	16
	ENST00000180173	ENSG00000003987	MTMR7	myotubularin related protein 7 [Source:HGNC Symbol;Acc:7454]	protein_coding	Pa	1.74254	55.2764	0.0315588	3440.61	3850	6	1	16		ENST00000182527	ENSG00000065308	TRAM2	translocation associated membrane protein 2 [Source:HGNC Symbol;Acc:16855]	protein_coding	Pa	-0.500404	0.315934	0.00853987	6357.23	6908	10	1	2
	ENST00000180173	ENSG00000003987	MTMR7	myotubularin related protein 7 [Source:HGNC Symbol;Acc:7454]	protein_coding	Ma	1.87858	75.6101	0.0271912	3440.61	3850	10	1	16		ENST00000182527	ENSG00000065308	TRAM2	translocation associated membrane protein 2 [Source:HGNC Symbol;Acc:16855]	protein_coding	Ma	-0.0827908	0.826436	0.00553327	6357.23	6908	15	1	2
	ENST00000181383	ENSG00000080618	CPB2	carboxypeptidase B2 (plasma) [Source:HGNC Symbol;Acc:2300]	protein_coding	Pa	-6.96277	1.08951e-07	0.278802	1439.15	1717	0	1	4		ENST00000183605	ENSG00000066405	CLDN18	claudin 18 [Source:HGNC Symbol;Acc:2039]	protein_coding		-6.16602	6.82307e-07	0.474362	3155.24	3520	0	1	3
	ENST00000181383	ENSG00000080618	CPB2	carboxypeptidase B2 (plasma) [Source:HGNC Symbol;Acc:2300]	protein_coding	Ma	-7.08097	8.29908e-08	0.316266	1439.15	1717	0	1	4		ENST00000184183	ENSG00000065371	ROPN1	rhophilin associated tail protein 1 [Source:HGNC Symbol;Acc:17692]	protein_coding		-13.004	9.90832e-14	0	1353.89	1614	0	0	12
	ENST00000181796	ENSG00000065809	FAM107B	family with sequence similarity 107, member B [Source:HGNC Symbol;Acc:23726]	protein_coding	Pa	-11.7743	1.68151e-12	0.303138	3379.62	3785	0	1	40		ENST00000184266	ENSG00000065518	NDUFB4	NADH dehydrogenase (ubiquinone) 1 beta subcomplex, 4, 15kDa [Source:HGNC Symbol;Acc:7699]	protein_coding		3.53723	3445.32	0.00301125	462.663	671	11	1	7
	ENST00000181796	ENSG00000065809	FAM107B	family with sequence similarity 107, member B [Source:HGNC Symbol;Acc:23726]	protein_coding	Ma	-11.9988	1.00277e-12	0.299509	3379.62	3785	0	1	40		ENST00000184956	ENSG00000068097	HEATR6	HEAT repeat containing 6 [Source:HGNC Symbol;Acc:24076]	protein_coding		1.94545	88.1962	0.00232023	3544.62	3932	31	1	11
	ENST00000181839	ENSG00000065883	CDK13	cyclin-dependent kinase 13 [Source:HGNC Symbol;Acc:1733]	protein_coding		1.12911	13.462	0.00333295	6675.97	7298	70	1	5		ENST00000185150	ENSG00000068912	ERLEC1	endoplasmic reticulum lectin 1 [Source:HGNC Symbol;Acc:25222]	protein_coding	Pa	2.0602	114.868	0.0112747	2127.92	2433	0	1	6
	ENST00000182096	ENSG00000080200	CRYBG3	beta-gamma crystallin domain containing 3 [Source:HGNC Symbol;Acc:34427]	protein_coding	Pa	1.25875	18.1447	0.00592226	4315.13	4782	0	1	7		ENST00000185150	ENSG00000068912	ERLEC1	endoplasmic reticulum lectin 1 [Source:HGNC Symbol;Acc:25222]	protein_coding	Ma	1.12585	13.3613	0.0252169	2127.92	2433	0	1	6
	ENST00000182096	ENSG00000080200	CRYBG3	beta-gamma crystallin domain containing 3 [Source:HGNC Symbol;Acc:34427]	protein_coding	Ma	-11.0918	8.09469e-12	0.326713	4315.13	4782	0	1	7		ENST00000185206	ENSG00000112782	CLIC5	chloride intracellular channel 5 [Source:HGNC Symbol;Acc:13517]	protein_coding	Pa	-0.263357	0.545309	0.0178629	2392.55	2713	1	1	12
	ENST00000182290	ENSG00000064201	TSPAN32	tetraspanin 32 [Source:HGNC Symbol;Acc:13410]	protein_coding		-12.8527	1.40378e-13	0	1064.75	1318	0	0	16		ENST00000185206	ENSG00000112782	CLIC5	chloride intracellular channel 5 [Source:HGNC Symbol;Acc:13517]	protein_coding	Ma	-10.5219	3.00677e-11	0.312541	2392.55	2713	0	1	12
	ENST00000182377	ENSG00000064763	FAR2	fatty acyl CoA reductase 2 [Source:HGNC Symbol;Acc:25531]	protein_coding		-11.7435	1.80509e-12	0.305106	1793.84	2095	0	1	10		ENST00000185907	ENSG00000204147	ASAH2B	N-acylsphingosine amidohydrolase (non-lysosomal ceramidase) 2B [Source:HGNC Symbol;Acc:23456]	protein_coding	Pa	-1.97727	0.0105373	0.29144	1014.6	1255	0	1	7
	ENST00000182527	ENSG00000065308	TRAM2	translocation associated membrane protein 2 [Source:HGNC Symbol;Acc:16855]	protein_coding	Pa	0.316265	2.0714	0.00512353	6310.02	6908	18	1	2		ENST00000185907	ENSG00000204147	ASAH2B	N-acylsphingosine amidohydrolase (non-lysosomal ceramidase) 2B [Source:HGNC Symbol;Acc:23456]	protein_coding	Ma	-9.04868	8.93964e-10	0.396296	1014.6	1255	0	1	7
	ENST00000182527	ENSG00000065308	TRAM2	translocation associated membrane protein 2 [Source:HGNC Symbol;Acc:16855]	protein_coding	Ma	-0.132607	0.736874	0.00707223	6310.02	6908	12	1	2		ENST00000186436	ENSG00000075568	TMEM131	transmembrane protein 131 [Source:HGNC Symbol;Acc:30366]	protein_coding	Pa	1.85753	72.0328	0.0186344	6103.94	6640	6	1	13
	ENST00000183605	ENSG00000066405	CLDN18	claudin 18 [Source:HGNC Symbol;Acc:2039]	protein_coding	Pa	-6.72393	1.8883e-07	0.454368	3130.96	3520	0	1	6		ENST00000186436	ENSG00000075568	TMEM131	transmembrane protein 131 [Source:HGNC Symbol;Acc:30366]	protein_coding	Ma	1.46598	29.2402	0.0258705	6103.94	6640	4	1	13
	ENST00000183605	ENSG00000066405	CLDN18	claudin 18 [Source:HGNC Symbol;Acc:2039]	protein_coding	Ma	-12.5952	2.5398e-13	0.305946	3130.96	3520	0	1	6		ENST00000187397	ENSG00000172995	ARPP21	cAMP-regulated phosphoprotein, 21kDa [Source:HGNC Symbol;Acc:16968]	protein_coding	Pa	-3.67464	0.000211524	1.6559	3073.02	3433	0	1	61
	ENST00000184183	ENSG00000065371	ROPN1	rhophilin associated tail protein 1 [Source:HGNC Symbol;Acc:17692]	protein_coding		-13.0827	8.26609e-14	0	1342.5	1614	0	0	10		ENST00000187397	ENSG00000172995	ARPP21	cAMP-regulated phosphoprotein, 21kDa [Source:HGNC Symbol;Acc:16968]	protein_coding	Ma	-3.38513	0.000411974	1.41715	3073.02	3433	0	1	61
	ENST00000184266	ENSG00000065518	NDUFB4	NADH dehydrogenase (ubiquinone) 1 beta subcomplex, 4, 15kDa [Source:HGNC Symbol;Acc:7699]	protein_coding		3.44574	2790.87	0.00325765	457.654	671	18	1	7		ENST00000187608	ENSG00000007129	CEACAM21	carcinoembryonic antigen-related cell adhesion molecule 21 [Source:HGNC Symbol;Acc:28834]	protein_coding		-9.22142	6.00593e-10	0.336956	1057.13	1300	0	1	6
	ENST00000184956	ENSG00000068097	HEATR6	HEAT repeat containing 6 [Source:HGNC Symbol;Acc:24076]	protein_coding		1.63893	43.5442	0.00228693	3517.55	3932	20	1	11		ENST00000187762	ENSG00000072954	TMEM38A	transmembrane protein 38A [Source:HGNC Symbol;Acc:28462]	protein_coding		2.00724	101.681	0.00250513	2332.06	2649	161	1	3
	ENST00000185150	ENSG00000068912	ERLEC1	endoplasmic reticulum lectin 1 [Source:HGNC Symbol;Acc:25222]	protein_coding	Pa	1.75954	57.4831	0.0138856	2110.99	2433	0	1	6		ENST00000187830	ENSG00000073008	PVR	poliovirus receptor [Source:HGNC Symbol;Acc:9705]	protein_coding		1.46163	28.9488	0.0323014	2788.54	3132	0	1	6
	ENST00000185150	ENSG00000068912	ERLEC1	endoplasmic reticulum lectin 1 [Source:HGNC Symbol;Acc:25222]	protein_coding	Ma	2.09817	125.363	0.0108771	2110.99	2433	0	1	6		ENST00000187879	ENSG00000159885	ZNF222	zinc finger protein 222 [Source:HGNC Symbol;Acc:13015]	protein_coding	Pa	-11.2667	5.41128e-12	0.333089	1338.77	1598	0	1	6
	ENST00000185206	ENSG00000112782	CLIC5	chloride intracellular channel 5 [Source:HGNC Symbol;Acc:13517]	protein_coding	Pa	-7.39744	4.00461e-08	0.357703	2373.73	2713	0	1	13		ENST00000187879	ENSG00000159885	ZNF222	zinc finger protein 222 [Source:HGNC Symbol;Acc:13015]	protein_coding	Ma	-10.4431	3.60496e-11	0.305546	1338.77	1598	0	1	6
	ENST00000185206	ENSG00000112782	CLIC5	chloride intracellular channel 5 [Source:HGNC Symbol;Acc:13517]	protein_coding	Ma	-7.33274	4.64793e-08	0.306289	2373.73	2713	0	1	13		ENST00000187910	ENSG00000170848	PSG6	pregnancy specific beta-1-glycoprotein 6 [Source:HGNC Symbol;Acc:9523]	protein_coding		-10.2276	5.92107e-11	0.303342	1410.59	1674	0	1	10
	ENST00000185907	ENSG00000204147	ASAH2B	N-acylsphingosine amidohydrolase (non-lysosomal ceramidase) 2B [Source:HGNC Symbol;Acc:23456]	protein_coding	Pa	-4.90325	1.24954e-05	0.467838	1005.64	1255	0	1	7		ENST00000188312	ENSG00000075089	ACTR6	ARP6 actin-related protein 6 homolog (yeast) [Source:HGNC Symbol;Acc:24025]	protein_coding		-6.55736	2.77102e-07	0.311645	2157.22	2464	0	1	13
	ENST00000185907	ENSG00000204147	ASAH2B	N-acylsphingosine amidohydrolase (non-lysosomal ceramidase) 2B [Source:HGNC Symbol;Acc:23456]	protein_coding	Ma	-5.74952	1.78025e-06	0.480359	1005.64	1255	0	1	7		ENST00000188376	ENSG00000075415	SLC25A3	solute carrier family 25 (mitochondrial carrier; phosphate carrier), member 3 [Source:HGNC Symbol;Acc:10989]	protein_coding	Pa	-4.24311	5.71334e-05	0.836051	1632.69	1909	0	1	22
	ENST00000186436	ENSG00000075568	TMEM131	transmembrane protein 131 [Source:HGNC Symbol;Acc:30366]	protein_coding		2.20978	162.099	0.00127857	6058.55	6640	469	1	10		ENST00000188376	ENSG00000075415	SLC25A3	solute carrier family 25 (mitochondrial carrier; phosphate carrier), member 3 [Source:HGNC Symbol;Acc:10989]	protein_coding	Ma	-3.17671	0.000665718	0.941303	1632.69	1909	0	1	22
	ENST00000187397	ENSG00000172995	ARPP21	cAMP-regulated phosphoprotein, 21kDa [Source:HGNC Symbol;Acc:16968]	protein_coding	Pa	-5.10103	7.92447e-06	2.36221	3049.32	3433	0	1	60		ENST00000188403	ENSG00000012504	NR1H4	nuclear receptor subfamily 1, group H, member 4 [Source:HGNC Symbol;Acc:7967]	protein_coding		-13.0151	9.65828e-14	0	1369.01	1630	0	0	9
	ENST00000187397	ENSG00000172995	ARPP21	cAMP-regulated phosphoprotein, 21kDa [Source:HGNC Symbol;Acc:16968]	protein_coding	Ma	-1.5348	0.0291877	2.04366	3049.32	3433	0	1	60		ENST00000188790	ENSG00000078098	FAP	fibroblast activation protein, alpha [Source:HGNC Symbol;Acc:3590]	protein_coding	Pa	-7.19382	6.4e-08	0.473773	2455.87	2780	0	1	16
	ENST00000187608	ENSG00000007129	CEACAM21	carcinoembryonic antigen-related cell adhesion molecule 21 [Source:HGNC Symbol;Acc:28834]	protein_coding		-7.44758	3.56796e-08	0.351818	1047.86	1300	0	1	6		ENST00000188790	ENSG00000078098	FAP	fibroblast activation protein, alpha [Source:HGNC Symbol;Acc:3590]	protein_coding	Ma	-10.7823	1.65082e-11	0.321531	2455.87	2780	0	1	16
	ENST00000187762	ENSG00000072954	TMEM38A	transmembrane protein 38A [Source:HGNC Symbol;Acc:28462]	protein_coding	Pa	1.60371	40.1523	0.0108204	2313.67	2649	9	1	4		ENST00000189444	ENSG00000077150	NFKB2	nuclear factor of kappa light polypeptide gene enhancer in B-cells 2 (p49/p100) [Source:HGNC Symbol;Acc:7795]	protein_coding		-5.80159	1.5791e-06	0.643905	2674.19	3011	0	1	11
	ENST00000187762	ENSG00000072954	TMEM38A	transmembrane protein 38A [Source:HGNC Symbol;Acc:28462]	protein_coding	Ma	1.74179	55.1811	0.00900627	2313.67	2649	10	1	4		ENST00000189978	ENSG00000030304	MUSK	muscle, skeletal, receptor tyrosine kinase [Source:HGNC Symbol;Acc:7525]	protein_coding	Pa	-11.7753	1.67764e-12	0.306506	2431.3	2754	0	1	12
	ENST00000187830	ENSG00000073008	PVR	poliovirus receptor [Source:HGNC Symbol;Acc:9705]	protein_coding	Pa	-6.10806	7.79722e-07	1.17551	2766.89	3132	0	1	11		ENST00000189978	ENSG00000030304	MUSK	muscle, skeletal, receptor tyrosine kinase [Source:HGNC Symbol;Acc:7525]	protein_coding	Ma	-11.9884	1.02707e-12	0.315246	2431.3	2754	0	1	12
	ENST00000187830	ENSG00000073008	PVR	poliovirus receptor [Source:HGNC Symbol;Acc:9705]	protein_coding	Ma	-0.994686	0.101231	0.862255	2766.89	3132	0	1	11		ENST00000190165	ENSG00000064218	DMRT3	doublesex and mab-3 related transcription factor 3 [Source:HGNC Symbol;Acc:13909]	protein_coding	Pa	-8.35235	4.44273e-09	0.254663	1891.65	2183	0	1	3
	ENST00000187879	ENSG00000159885	ZNF222	zinc finger protein 222 [Source:HGNC Symbol;Acc:13015]	protein_coding		-11.4432	3.60413e-12	0.312376	1327.49	1598	0	1	4		ENST00000190165	ENSG00000064218	DMRT3	doublesex and mab-3 related transcription factor 3 [Source:HGNC Symbol;Acc:13909]	protein_coding	Ma	-7.96156	1.09255e-08	0.293103	1891.65	2183	0	1	3
	ENST00000187910	ENSG00000170848	PSG6	pregnancy specific beta-1-glycoprotein 6 [Source:HGNC Symbol;Acc:9523]	protein_coding	Pa	-13.1235	7.52489e-14	0	1398.8	1674	0	0	16		ENST00000190611	ENSG00000079156	OSBPL6	oxysterol binding protein-like 6 [Source:HGNC Symbol;Acc:16388]	protein_coding	Pa	0.825511	6.69131	0.0121624	6496.16	7055	7	1	17
	ENST00000187910	ENSG00000170848	PSG6	pregnancy specific beta-1-glycoprotein 6 [Source:HGNC Symbol;Acc:9523]	protein_coding	Ma	-13.1235	7.52489e-14	0	1398.8	1674	0	0	16		ENST00000190611	ENSG00000079156	OSBPL6	oxysterol binding protein-like 6 [Source:HGNC Symbol;Acc:16388]	protein_coding	Ma	1.04905	11.1957	0.0105092	6496.16	7055	9	1	17
	ENST00000188312	ENSG00000075089	ACTR6	ARP6 actin-related protein 6 homolog (yeast) [Source:HGNC Symbol;Acc:24025]	protein_coding		-2.0695	0.00852119	0.0390266	2140.08	2464	1	1	13		ENST00000190983	ENSG00000064205	WISP2	WNT1 inducible signaling pathway protein 2 [Source:HGNC Symbol;Acc:12770]	protein_coding	Pa	-11.5176	3.03669e-12	0.293283	1154.47	1403	0	1	9
	ENST00000188376	ENSG00000075415	SLC25A3	solute carrier family 25 (mitochondrial carrier; phosphate carrier), member 3 [Source:HGNC Symbol;Acc:10989]	protein_coding		-5.46828	3.40189e-06	0.780604	1619.31	1909	0	1	17		ENST00000190983	ENSG00000064205	WISP2	WNT1 inducible signaling pathway protein 2 [Source:HGNC Symbol;Acc:12770]	protein_coding	Ma	-11.9633	1.08818e-12	0.35854	1154.47	1403	0	1	9
	ENST00000188403	ENSG00000012504	NR1H4	nuclear receptor subfamily 1, group H, member 4 [Source:HGNC Symbol;Acc:7967]	protein_coding		-11.16	6.91831e-12	0.282934	1357.51	1630	0	1	9		ENST00000191018	ENSG00000064601	CTSA	cathepsin A [Source:HGNC Symbol;Acc:9251]	protein_coding		1.95145	89.4232	0.15167	1622.3	1898	0	1	19
	ENST00000188790	ENSG00000078098	FAP	fibroblast activation protein, alpha [Source:HGNC Symbol;Acc:3590]	protein_coding	Pa	-0.0884702	0.815699	0.14889	2436.59	2780	0	1	17		ENST00000191063	ENSG00000134461	ANKRD16	ankyrin repeat domain 16 [Source:HGNC Symbol;Acc:23471]	protein_coding	Pa	-11.0133	9.6984e-12	0.296949	1309.47	1567	0	1	8
	ENST00000188790	ENSG00000078098	FAP	fibroblast activation protein, alpha [Source:HGNC Symbol;Acc:3590]	protein_coding	Ma	-11.1801	6.60541e-12	0.357339	2436.59	2780	0	1	17		ENST00000191063	ENSG00000134461	ANKRD16	ankyrin repeat domain 16 [Source:HGNC Symbol;Acc:23471]	protein_coding	Ma	-0.79149	0.161626	0.0230861	1309.47	1567	1	1	8
	ENST00000189444	ENSG00000077150	NFKB2	nuclear factor of kappa light polypeptide gene enhancer in B-cells 2 (p49/p100) [Source:HGNC Symbol;Acc:7795]	protein_coding		-3.59465	0.000254302	0.540258	2653.35	3011	0	1	10		ENST00000192314	ENSG00000154252	GAL3ST2	galactose-3-O-sulfotransferase 2 [Source:HGNC Symbol;Acc:24869]	protein_coding	Pa	-0.786307	0.163566	0.0169403	1123.28	1370	1	1	2
	ENST00000189978	ENSG00000030304	MUSK	muscle, skeletal, receptor tyrosine kinase [Source:HGNC Symbol;Acc:7525]	protein_coding	Pa	-12.8812	1.31462e-13	0.335025	2412.2	2754	0	1	11		ENST00000192314	ENSG00000154252	GAL3ST2	galactose-3-O-sulfotransferase 2 [Source:HGNC Symbol;Acc:24869]	protein_coding	Ma	-10.8733	1.33875e-11	0.341906	1123.28	1370	0	1	2
	ENST00000189978	ENSG00000030304	MUSK	muscle, skeletal, receptor tyrosine kinase [Source:HGNC Symbol;Acc:7525]	protein_coding	Ma	-12.4668	3.4135e-13	0.298519	2412.2	2754	0	1	11		ENST00000192788	ENSG00000065060	UHRF1BP1	UHRF1 binding protein 1 [Source:HGNC Symbol;Acc:21216]	protein_coding	Pa	0.740104	5.49672	0.00727243	8873.07	9570	7	1	4
	ENST00000190165	ENSG00000064218	DMRT3	doublesex and mab-3 related transcription factor 3 [Source:HGNC Symbol;Acc:13909]	protein_coding	Pa	-7.38849	4.08799e-08	0.331349	1876.41	2183	0	1	3		ENST00000192788	ENSG00000065060	UHRF1BP1	UHRF1 binding protein 1 [Source:HGNC Symbol;Acc:21216]	protein_coding	Ma	0.771325	5.90643	0.00609982	8873.07	9570	10	1	4
	ENST00000190165	ENSG00000064218	DMRT3	doublesex and mab-3 related transcription factor 3 [Source:HGNC Symbol;Acc:13909]	protein_coding	Ma	-7.22194	5.99874e-08	0.317856	1876.41	2183	0	1	3		ENST00000193029	ENSG00000080823	MOK	MOK protein kinase [Source:HGNC Symbol;Acc:9833]	protein_coding	Pa	-10.2931	5.09214e-11	0.293228	977.74	1216	0	1	67
	ENST00000190611	ENSG00000079156	OSBPL6	oxysterol binding protein-like 6 [Source:HGNC Symbol;Acc:16388]	protein_coding	Pa	0.876172	7.51921	0.0142221	6447.96	7055	8	1	17		ENST00000193029	ENSG00000080823	MOK	MOK protein kinase [Source:HGNC Symbol;Acc:9833]	protein_coding	Ma	-10.2229	5.98549e-11	0.324434	977.74	1216	0	1	67
	ENST00000190611	ENSG00000079156	OSBPL6	oxysterol binding protein-like 6 [Source:HGNC Symbol;Acc:16388]	protein_coding	Ma	0.943913	8.78846	0.0126	6447.96	7055	9	1	17		ENST00000193322	ENSG00000081087	OSTM1	osteopetrosis associated transmembrane protein 1 [Source:HGNC Symbol;Acc:21652]	protein_coding	Pa	1.75241	56.5471	0.00329649	4050.25	4467	52	1	10
	ENST00000190983	ENSG00000064205	WISP2	WNT1 inducible signaling pathway protein 2 [Source:HGNC Symbol;Acc:12770]	protein_coding		-11.2772	5.28202e-12	0.286671	1144.51	1403	0	1	6		ENST00000193322	ENSG00000081087	OSTM1	osteopetrosis associated transmembrane protein 1 [Source:HGNC Symbol;Acc:21652]	protein_coding	Ma	1.3226	21.0184	0.00401178	4050.25	4467	36	1	10
	ENST00000191018	ENSG00000064601	CTSA	cathepsin A [Source:HGNC Symbol;Acc:9251]	protein_coding		2.68835	487.922	0.0119632	1608.99	1898	0	1	19		ENST00000193391	ENSG00000081148	IMPG2	interphotoreceptor matrix proteoglycan 2 [Source:HGNC Symbol;Acc:18362]	protein_coding		-0.710484	0.194767	0.0057559	7707.77	8337	37	1	1
	ENST00000191063	ENSG00000134461	ANKRD16	ankyrin repeat domain 16 [Source:HGNC Symbol;Acc:23471]	protein_coding	Pa	-11.8293	1.48149e-12	0.366969	1298.4	1567	0	1	8		ENST00000193403	ENSG00000072110	ACTN1	actinin, alpha 1 [Source:HGNC Symbol;Acc:163]	protein_coding		2.65382	450.63	0.00324053	3400.02	3779	69	1	23
	ENST00000191063	ENSG00000134461	ANKRD16	ankyrin repeat domain 16 [Source:HGNC Symbol;Acc:23471]	protein_coding	Ma	-11.1327	7.36716e-12	0.304731	1298.4	1567	0	1	8		ENST00000194097	ENSG00000249437	NAIP	NLR family, apoptosis inhibitory protein [Source:HGNC Symbol;Acc:7634]	protein_coding		-6.02767	9.38275e-07	0.54103	5582.25	6088	0	1	10
	ENST00000192314	ENSG00000154252	GAL3ST2	galactose-3-O-sulfotransferase 2 [Source:HGNC Symbol;Acc:24869]	protein_coding		-1.50995	0.0309065	0.0178962	1113.55	1370	3	1	1		ENST00000194118	ENSG00000081791	KIAA0141	KIAA0141 [Source:HGNC Symbol;Acc:28969]	protein_coding	Pa	-8.75377	1.76291e-09	0.351283	1910.55	2203	0	1	11
	ENST00000192788	ENSG00000065060	UHRF1BP1	UHRF1 binding protein 1 [Source:HGNC Symbol;Acc:21216]	protein_coding	Pa	0.452856	2.83698	0.0246846	8807.86	9570	1	1	4		ENST00000194118	ENSG00000081791	KIAA0141	KIAA0141 [Source:HGNC Symbol;Acc:28969]	protein_coding	Ma	-4.88157	1.3135e-05	0.513256	1910.55	2203	0	1	11
	ENST00000192788	ENSG00000065060	UHRF1BP1	UHRF1 binding protein 1 [Source:HGNC Symbol;Acc:21216]	protein_coding	Ma	0.563628	3.66124	0.0179774	8807.86	9570	5	1	4		ENST00000194130	ENSG00000081800	SLC13A1	solute carrier family 13 (sodium/sulfate symporter), member 1 [Source:HGNC Symbol;Acc:10916]	protein_coding	Pa	-13.9302	1.17436e-14	0	3434.04	3815	0	0	8
	ENST00000193029	ENSG00000080823	MOK	MOK protein kinase [Source:HGNC Symbol;Acc:9833]	protein_coding	Pa	-11.0917	8.09655e-12	0.312516	969.044	1216	0	1	67		ENST00000194130	ENSG00000081800	SLC13A1	solute carrier family 13 (sodium/sulfate symporter), member 1 [Source:HGNC Symbol;Acc:10916]	protein_coding	Ma	-13.9302	1.17436e-14	0	3434.04	3815	0	0	8
	ENST00000193029	ENSG00000080823	MOK	MOK protein kinase [Source:HGNC Symbol;Acc:9833]	protein_coding	Ma	-10.5045	3.12968e-11	0.3074	969.044	1216	0	1	67		ENST00000194152	ENSG00000081818	PCDHB4	protocadherin beta 4 [Source:HGNC Symbol;Acc:8689]	protein_coding	Pa	-0.292719	0.509661	0.024356	3250.7	3621	3	1	2
	ENST00000193322	ENSG00000081087	OSTM1	osteopetrosis associated transmembrane protein 1 [Source:HGNC Symbol;Acc:21652]	protein_coding		2.11236	129.527	0.00192748	4019.56	4467	156	1	7		ENST00000194152	ENSG00000081818	PCDHB4	protocadherin beta 4 [Source:HGNC Symbol;Acc:8689]	protein_coding	Ma	1.35892	22.8518	0.00560827	3250.7	3621	14	1	2
	ENST00000193391	ENSG00000081148	IMPG2	interphotoreceptor matrix proteoglycan 2 [Source:HGNC Symbol;Acc:18362]	protein_coding		-0.567579	0.270658	0.00476644	7650.9	8337	46	1	1		ENST00000194155	ENSG00000112852	PCDHB2	protocadherin beta 2 [Source:HGNC Symbol;Acc:8687]	protein_coding	Pa	0.886226	7.69531	0.0297455	2414.29	2736	1	1	2
	ENST00000193403	ENSG00000072110	ACTN1	actinin, alpha 1 [Source:HGNC Symbol;Acc:163]	protein_coding	Pa	3.17563	1498.41	0.0335873	3373.99	3779	1	1	27		ENST00000194155	ENSG00000112852	PCDHB2	protocadherin beta 2 [Source:HGNC Symbol;Acc:8687]	protein_coding	Ma	-9.06305	8.64868e-10	0.407546	2414.29	2736	0	1	2
	ENST00000193403	ENSG00000072110	ACTN1	actinin, alpha 1 [Source:HGNC Symbol;Acc:163]	protein_coding	Ma	-7.20873	6.18401e-08	0.819903	3373.99	3779	0	1	27		ENST00000194214	ENSG00000081870	HSPB11	heat shock protein family B (small), member 11 [Source:HGNC Symbol;Acc:25019]	protein_coding		0.701827	5.033	0.0167286	693.266	915	4	1	9
	ENST00000194097	ENSG00000249437	NAIP	NLR family, apoptosis inhibitory protein [Source:HGNC Symbol;Acc:7634]	protein_coding		-3.13889	0.00072629	1.47277	5540.59	6088	0	1	10		ENST00000194530	ENSG00000082146	STRADB	STE20-related kinase adaptor beta [Source:HGNC Symbol;Acc:13205]	protein_coding		2.55953	362.685	0.00448388	1995.61	2293	8	1	10
	ENST00000194118	ENSG00000081791	KIAA0141	KIAA0141 [Source:HGNC Symbol;Acc:28969]	protein_coding	Pa	-8.89257	1.28065e-09	0.437063	1895.18	2203	0	1	11		ENST00000194672	ENSG00000082269	FAM135A	family with sequence similarity 135, member A [Source:HGNC Symbol;Acc:21084]	protein_coding		-1.26075	0.0548593	0.0231855	4741.11	5198	2	1	16
	ENST00000194118	ENSG00000081791	KIAA0141	KIAA0141 [Source:HGNC Symbol;Acc:28969]	protein_coding	Ma	-8.66593	2.15809e-09	0.471251	1895.18	2203	0	1	11		ENST00000194871	ENSG00000082438	COBLL1	cordon-bleu WH2 repeat protein-like 1 [Source:HGNC Symbol;Acc:23571]	protein_coding	Pa	-8.76281	1.72659e-09	0.393467	3484.13	3868	0	1	34
	ENST00000194130	ENSG00000081800	SLC13A1	solute carrier family 13 (sodium/sulfate symporter), member 1 [Source:HGNC Symbol;Acc:10916]	protein_coding	Pa	-14.0099	9.77462e-15	0	3407.77	3815	0	0	8		ENST00000194871	ENSG00000082438	COBLL1	cordon-bleu WH2 repeat protein-like 1 [Source:HGNC Symbol;Acc:23571]	protein_coding	Ma	-7.53612	2.90991e-08	0.479911	3484.13	3868	0	1	34
	ENST00000194130	ENSG00000081800	SLC13A1	solute carrier family 13 (sodium/sulfate symporter), member 1 [Source:HGNC Symbol;Acc:10916]	protein_coding	Ma	-14.0099	9.77462e-15	0	3407.77	3815	0	0	8		ENST00000194900	ENSG00000082458	DLG3	discs, large homolog 3 (Drosophila) [Source:HGNC Symbol;Acc:2902]	protein_coding		0.398787	2.50488	0.0135802	5602.09	6109	5	1	10
	ENST00000194152	ENSG00000081818	PCDHB4	protocadherin beta 4 [Source:HGNC Symbol;Acc:8689]	protein_coding		1.35467	22.6292	0.00265379	3225.73	3621	133	1	1		ENST00000195173	ENSG00000082684	SEMA5B	sema domain, seven thrombospondin repeats (type 1 and type 1-like), transmembrane domain (TM) and short cytoplasmic domain, (semaphorin) 5B [Source:HGNC Symbol;Acc:10737]	protein_coding	Pa	-8.30498	4.95473e-09	0.377485	4395.21	4832	0	1	16
	ENST00000194155	ENSG00000112852	PCDHB2	protocadherin beta 2 [Source:HGNC Symbol;Acc:8687]	protein_coding		0.0194732	1.04586	0.00643471	2395.31	2736	26	1	1		ENST00000195173	ENSG00000082684	SEMA5B	sema domain, seven thrombospondin repeats (type 1 and type 1-like), transmembrane domain (TM) and short cytoplasmic domain, (semaphorin) 5B [Source:HGNC Symbol;Acc:10737]	protein_coding	Ma	-6.29217	5.10305e-07	0.354539	4395.21	4832	0	1	16
	ENST00000194214	ENSG00000081870	HSPB11	heat shock protein family B (small), member 11 [Source:HGNC Symbol;Acc:25019]	protein_coding		1.28358	19.2123	0.00923745	686.607	915	9	1	9		ENST00000195455	ENSG00000082929	C4orf6	chromosome 4 open reading frame 6 [Source:HGNC Symbol;Acc:13716]	protein_coding		-12.2838	5.20236e-13	0	653.572	873	0	0	4
	ENST00000194530	ENSG00000082146	STRADB	STE20-related kinase adaptor beta [Source:HGNC Symbol;Acc:13205]	protein_coding	Pa	1.42726	26.7461	0.337768	1979.63	2293	0	1	16		ENST00000195649	ENSG00000065609	SNAP91	synaptosomal-associated protein, 91kDa [Source:HGNC Symbol;Acc:14986]	protein_coding	Pa	-7.24438	5.69666e-08	1.09616	4019.06	4434	0	1	35
	ENST00000194530	ENSG00000082146	STRADB	STE20-related kinase adaptor beta [Source:HGNC Symbol;Acc:13205]	protein_coding	Ma	-3.18445	0.000653958	0.803559	1979.63	2293	0	1	16		ENST00000195649	ENSG00000065609	SNAP91	synaptosomal-associated protein, 91kDa [Source:HGNC Symbol;Acc:14986]	protein_coding	Ma	1.58224	38.2155	0.724765	4019.06	4434	0	1	35
	ENST00000194672	ENSG00000082269	FAM135A	family with sequence similarity 135, member A [Source:HGNC Symbol;Acc:21084]	protein_coding	Pa	-6.47555	3.34542e-07	0.665234	4705.48	5198	0	1	24		ENST00000196061	ENSG00000083444	PLOD1	procollagen-lysine, 2-oxoglutarate 5-dioxygenase 1 [Source:HGNC Symbol;Acc:9081]	protein_coding	Pa	1.90776	80.8649	0.0308045	2607.09	2940	0	1	17
	ENST00000194672	ENSG00000082269	FAM135A	family with sequence similarity 135, member A [Source:HGNC Symbol;Acc:21084]	protein_coding	Ma	-5.32525	4.72879e-06	0.60505	4705.48	5198	0	1	24		ENST00000196061	ENSG00000083444	PLOD1	procollagen-lysine, 2-oxoglutarate 5-dioxygenase 1 [Source:HGNC Symbol;Acc:9081]	protein_coding	Ma	1.95422	89.9953	0.0647669	2607.09	2940	0	1	17
	ENST00000194871	ENSG00000082438	COBLL1	cordon-bleu WH2 repeat protein-like 1 [Source:HGNC Symbol;Acc:23571]	protein_coding	Pa	-10.2223	5.99377e-11	0.403469	3457.5	3868	0	1	42		ENST00000196169	ENSG00000083544	TDRD3	tudor domain containing 3 [Source:HGNC Symbol;Acc:20612]	protein_coding		0.619197	4.16099	0.00984179	2681.75	3019	10	1	8
	ENST00000194871	ENSG00000082438	COBLL1	cordon-bleu WH2 repeat protein-like 1 [Source:HGNC Symbol;Acc:23571]	protein_coding	Ma	-5.33842	4.58754e-06	0.636215	3457.5	3868	0	1	42		ENST00000196371	ENSG00000083720	OXCT1	3-oxoacid CoA transferase 1 [Source:HGNC Symbol;Acc:8527]	protein_coding		3.8131	6502.79	0.00112715	3030.49	3388	535	1	9
	ENST00000194900	ENSG00000082458	DLG3	discs, large homolog 3 (Drosophila) [Source:HGNC Symbol;Acc:2902]	protein_coding		0.306549	2.02558	0.0144927	5560.3	6109	7	1	10		ENST00000196482	ENSG00000083812	ZNF324	zinc finger protein 324 [Source:HGNC Symbol;Acc:14096]	protein_coding		1.24907	17.7448	0.00435853	2663.79	3000	1	1	4
	ENST00000195173	ENSG00000082684	SEMA5B	sema domain, seven thrombospondin repeats (type 1 and type 1-like), transmembrane domain (TM) and short cytoplasmic domain, (semaphorin) 5B [Source:HGNC Symbol;Acc:10737]	protein_coding	Pa	-7.07373	8.43859e-08	0.532213	4362.05	4832	0	1	15		ENST00000196489	ENSG00000083817	ZNF416	zinc finger protein 416 [Source:HGNC Symbol;Acc:20645]	protein_coding	Pa	-10.6439	2.27039e-11	0.340132	2248.89	2561	0	1	2
	ENST00000195173	ENSG00000082684	SEMA5B	sema domain, seven thrombospondin repeats (type 1 and type 1-like), transmembrane domain (TM) and short cytoplasmic domain, (semaphorin) 5B [Source:HGNC Symbol;Acc:10737]	protein_coding	Ma	-6.01701	9.6159e-07	0.472962	4362.05	4832	0	1	15		ENST00000196489	ENSG00000083817	ZNF416	zinc finger protein 416 [Source:HGNC Symbol;Acc:20645]	protein_coding	Ma	0.81339	6.50714	0.00603825	2248.89	2561	3	1	2
	ENST00000195455	ENSG00000082929	C4orf6	chromosome 4 open reading frame 6 [Source:HGNC Symbol;Acc:13716]	protein_coding	Pa	-12.3605	4.36014e-13	0	647.197	873	0	0	8		ENST00000196548	ENSG00000083842	ZNF8	Zinc finger protein 8 [Source:UniProtKB/Swiss-Prot;Acc:P17098]	protein_coding	Pa	-1.82957	0.0148057	1.06658	1918.11	2211	0	1	2
	ENST00000195455	ENSG00000082929	C4orf6	chromosome 4 open reading frame 6 [Source:HGNC Symbol;Acc:13716]	protein_coding	Ma	-12.3605	4.36014e-13	0	647.197	873	0	0	8		ENST00000196548	ENSG00000083842	ZNF8	Zinc finger protein 8 [Source:UniProtKB/Swiss-Prot;Acc:P17098]	protein_coding	Ma	-3.4782	0.000332506	0.895014	1918.11	2211	0	1	2
	ENST00000195649	ENSG00000065609	SNAP91	synaptosomal-associated protein, 91kDa [Source:HGNC Symbol;Acc:14986]	protein_coding	Pa	-6.18755	6.49307e-07	1.27768	3988.59	4434	0	1	35		ENST00000196551	ENSG00000083845	RPS5	ribosomal protein S5 [Source:HGNC Symbol;Acc:10426]	protein_coding		3.98464	9652.5	0.00206565	527.874	740	0	1	10
	ENST00000195649	ENSG00000065609	SNAP91	synaptosomal-associated protein, 91kDa [Source:HGNC Symbol;Acc:14986]	protein_coding	Ma	-8.09865	7.96801e-09	0.459723	3988.59	4434	0	1	35		ENST00000197268	ENSG00000084444	KIAA1467	KIAA1467 [Source:HGNC Symbol;Acc:29288]	protein_coding		3.07708	1194.21	0.00105974	4372.52	4808	390	1	7
	ENST00000196061	ENSG00000083444	PLOD1	procollagen-lysine, 2-oxoglutarate 5-dioxygenase 1 [Source:HGNC Symbol;Acc:9081]	protein_coding	Pa	2.30317	200.988	0.011597	2586.73	2940	0	1	17		ENST00000198536	ENSG00000085514	PILRA	paired immunoglobin-like type 2 receptor alpha [Source:HGNC Symbol;Acc:20396]	protein_coding	Pa	-0.282436	0.521872	0.0285483	1069.41	1313	1	1	14
	ENST00000196061	ENSG00000083444	PLOD1	procollagen-lysine, 2-oxoglutarate 5-dioxygenase 1 [Source:HGNC Symbol;Acc:9081]	protein_coding	Ma	2.24295	174.965	0.0120646	2586.73	2940	0	1	17		ENST00000198536	ENSG00000085514	PILRA	paired immunoglobin-like type 2 receptor alpha [Source:HGNC Symbol;Acc:20396]	protein_coding	Ma	-0.431336	0.370394	0.0275711	1069.41	1313	1	1	14
	ENST00000196169	ENSG00000083544	TDRD3	tudor domain containing 3 [Source:HGNC Symbol;Acc:20612]	protein_coding		-1.34061	0.0456447	0.0249043	2660.85	3019	2	1	8		ENST00000198765	ENSG00000085719	CPNE3	copine III [Source:HGNC Symbol;Acc:2316]	protein_coding	Pa	1.61466	41.1775	0.0509998	4327.16	4760	0	1	20
	ENST00000196371	ENSG00000083720	OXCT1	3-oxoacid CoA transferase 1 [Source:HGNC Symbol;Acc:8527]	protein_coding		3.66622	4636.82	0.00134207	3007.1	3388	510	1	8		ENST00000198765	ENSG00000085719	CPNE3	copine III [Source:HGNC Symbol;Acc:2316]	protein_coding	Ma	-8.09673	8.00332e-09	0.598609	4327.16	4760	0	1	20
	ENST00000196482	ENSG00000083812	ZNF324	zinc finger protein 324 [Source:HGNC Symbol;Acc:14096]	protein_coding		1.03099	10.7396	0.00788885	2643.03	3000	3	1	4		ENST00000198767	ENSG00000085721	RRN3	RRN3 RNA polymerase I transcription factor homolog (S. cerevisiae) [Source:HGNC Symbol;Acc:30346]	protein_coding		2.09278	123.817	0.00218591	3383.95	3762	122	1	7
	ENST00000196489	ENSG00000083817	ZNF416	zinc finger protein 416 [Source:HGNC Symbol;Acc:20645]	protein_coding	Pa	0.683726	4.82754	0.0156017	2231.1	2561	1	1	2		ENST00000198801	ENSG00000166391	MOGAT2	monoacylglycerol O-acyltransferase 2 [Source:HGNC Symbol;Acc:23248]	protein_coding		-12.8468	1.42298e-13	0	1155.42	1404	0	0	3
	ENST00000196489	ENSG00000083817	ZNF416	zinc finger protein 416 [Source:HGNC Symbol;Acc:20645]	protein_coding	Ma	-10.3115	4.8809e-11	0.383941	2231.1	2561	0	1	2		ENST00000198939	ENSG00000085872	CHERP	calcium homeostasis endoplasmic reticulum protein [Source:HGNC Symbol;Acc:16930]	protein_coding		-11.5358	2.91206e-12	0.296365	3688.28	4084	0	1	7
	ENST00000196548	ENSG00000083842	ZNF8	Zinc finger protein 8 [Source:UniProtKB/Swiss-Prot;Acc:P17098]	protein_coding	Pa	-6.99685	1.00728e-07	0.395879	1902.68	2211	0	1	2		ENST00000199280	ENSG00000167580	AQP2	aquaporin 2 (collecting duct) [Source:HGNC Symbol;Acc:634]	protein_coding	Pa	-14.0241	9.46019e-15	0	3773.33	4174	0	0	4
	ENST00000196548	ENSG00000083842	ZNF8	Zinc finger protein 8 [Source:UniProtKB/Swiss-Prot;Acc:P17098]	protein_coding	Ma	-2.89481	0.00127406	1.57484	1902.68	2211	0	1	2		ENST00000199280	ENSG00000167580	AQP2	aquaporin 2 (collecting duct) [Source:HGNC Symbol;Acc:634]	protein_coding	Ma	-14.0241	9.46019e-15	0	3773.33	4174	0	0	4
	ENST00000196551	ENSG00000083845	RPS5	ribosomal protein S5 [Source:HGNC Symbol;Acc:10426]	protein_coding		4.3539	22589.2	0.00145341	522.399	740	0	1	10		ENST00000199320	ENSG00000086189	DIMT1	DIM1 dimethyladenosine transferase 1 homolog (S. cerevisiae) [Source:HGNC Symbol;Acc:30217]	protein_coding	Pa	2.0336	108.044	0.00410351	2530.53	2859	27	1	6
	ENST00000197268	ENSG00000084444	KIAA1467	KIAA1467 [Source:HGNC Symbol;Acc:29288]	protein_coding	Pa	1.666	46.3447	0.0247738	4339.53	4808	3	1	9		ENST00000199320	ENSG00000086189	DIMT1	DIM1 dimethyladenosine transferase 1 homolog (S. cerevisiae) [Source:HGNC Symbol;Acc:30217]	protein_coding	Ma	1.21768	16.5075	0.00879628	2530.53	2859	12	1	6
	ENST00000197268	ENSG00000084444	KIAA1467	KIAA1467 [Source:HGNC Symbol;Acc:29288]	protein_coding	Ma	2.53961	346.426	0.010513	4339.53	4808	12	1	9		ENST00000199389	ENSG00000086232	EIF2AK1	eukaryotic translation initiation factor 2-alpha kinase 1 [Source:HGNC Symbol;Acc:24921]	protein_coding	Pa	2.2996	199.343	0.0183613	4046.47	4463	4	1	12
	ENST00000198536	ENSG00000085514	PILRA	paired immunoglobin-like type 2 receptor alpha [Source:HGNC Symbol;Acc:20396]	protein_coding	Pa	-7.41412	3.85372e-08	0.390595	1060.06	1313	0	1	14		ENST00000199389	ENSG00000086232	EIF2AK1	eukaryotic translation initiation factor 2-alpha kinase 1 [Source:HGNC Symbol;Acc:24921]	protein_coding	Ma	0.512062	3.25134	0.0952596	4046.47	4463	1	1	12
	ENST00000198536	ENSG00000085514	PILRA	paired immunoglobin-like type 2 receptor alpha [Source:HGNC Symbol;Acc:20396]	protein_coding	Ma	1.76725	58.5127	0.00854215	1060.06	1313	3	1	14		ENST00000199447	ENSG00000086288	NME8	NME/NM23 family member 8 [Source:HGNC Symbol;Acc:16473]	protein_coding	Pa	-13.3985	3.99485e-14	0	2013.57	2312	0	0	8
	ENST00000198765	ENSG00000085719	CPNE3	copine III [Source:HGNC Symbol;Acc:2316]	protein_coding	Pa	0.53202	3.40424	1.3295	4294.49	4760	0	1	20		ENST00000199447	ENSG00000086288	NME8	NME/NM23 family member 8 [Source:HGNC Symbol;Acc:16473]	protein_coding	Ma	-13.3985	3.99485e-14	0	2013.57	2312	0	0	8
	ENST00000198765	ENSG00000085719	CPNE3	copine III [Source:HGNC Symbol;Acc:2316]	protein_coding	Ma	-2.55189	0.00280614	1.62305	4294.49	4760	0	1	20		ENST00000199448	ENSG00000086289	EPDR1	ependymin related 1 [Source:HGNC Symbol;Acc:17572]	protein_coding	Pa	-3.86723	0.000135759	1.9573	2284.81	2599	0	1	9
	ENST00000198767	ENSG00000085721	RRN3	RRN3 RNA polymerase I transcription factor homolog (S. cerevisiae) [Source:HGNC Symbol;Acc:30346]	protein_coding		1.49146	31.007	0.00265142	3358.03	3762	76	1	7		ENST00000199448	ENSG00000086289	EPDR1	ependymin related 1 [Source:HGNC Symbol;Acc:17572]	protein_coding	Ma	-7.8703	1.34803e-08	0.836542	2284.81	2599	0	1	9
	ENST00000198801	ENSG00000166391	MOGAT2	monoacylglycerol O-acyltransferase 2 [Source:HGNC Symbol;Acc:23248]	protein_coding	Pa	-12.9251	1.18823e-13	0	1145.45	1404	0	0	6		ENST00000199706	ENSG00000086504	MRPL28	mitochondrial ribosomal protein L28 [Source:HGNC Symbol;Acc:14484]	protein_coding	Pa	2.93277	856.584	0.00394839	866.219	1098	0	1	19
	ENST00000198801	ENSG00000166391	MOGAT2	monoacylglycerol O-acyltransferase 2 [Source:HGNC Symbol;Acc:23248]	protein_coding	Ma	-12.9251	1.18823e-13	0	1145.45	1404	0	0	6		ENST00000199706	ENSG00000086504	MRPL28	mitochondrial ribosomal protein L28 [Source:HGNC Symbol;Acc:14484]	protein_coding	Ma	2.46676	292.927	0.00500145	866.219	1098	0	1	19
	ENST00000198939	ENSG00000085872	CHERP	calcium homeostasis endoplasmic reticulum protein [Source:HGNC Symbol;Acc:16930]	protein_coding	Pa	-11.6391	2.29562e-12	0.301744	3660.18	4084	0	1	11		ENST00000199708	ENSG00000086506	HBQ1	hemoglobin, theta 1 [Source:HGNC Symbol;Acc:4833]	protein_coding	Pa	0.74575	5.56865	0.0165769	335.082	536	3	1	2
	ENST00000198939	ENSG00000085872	CHERP	calcium homeostasis endoplasmic reticulum protein [Source:HGNC Symbol;Acc:16930]	protein_coding	Ma	-12.3355	4.61849e-13	0.327616	3660.18	4084	0	1	11		ENST00000199708	ENSG00000086506	HBQ1	hemoglobin, theta 1 [Source:HGNC Symbol;Acc:4833]	protein_coding	Ma	0.266739	1.84816	0.0227966	335.082	536	2	1	2
	ENST00000199280	ENSG00000167580	AQP2	aquaporin 2 (collecting duct) [Source:HGNC Symbol;Acc:634]	protein_coding		-14.1039	7.87227e-15	0	3744.63	4174	0	0	3		ENST00000199764	ENSG00000086548	CEACAM6	carcinoembryonic antigen-related cell adhesion molecule 6 (non-specific cross reacting antigen) [Source:HGNC Symbol;Acc:1818]	protein_coding	Pa	-13.565	2.7227e-14	0	2380.26	2700	0	0	3
	ENST00000199320	ENSG00000086189	DIMT1	DIM1 dimethyladenosine transferase 1 homolog (S. cerevisiae) [Source:HGNC Symbol;Acc:30217]	protein_coding		2.18747	153.982	0.00231612	2510.72	2859	207	1	5		ENST00000199764	ENSG00000086548	CEACAM6	carcinoembryonic antigen-related cell adhesion molecule 6 (non-specific cross reacting antigen) [Source:HGNC Symbol;Acc:1818]	protein_coding	Ma	-13.565	2.7227e-14	0	2380.26	2700	0	0	3
	ENST00000199389	ENSG00000086232	EIF2AK1	eukaryotic translation initiation factor 2-alpha kinase 1 [Source:HGNC Symbol;Acc:24921]	protein_coding	Pa	0.105815	1.2759	0.0930016	4015.8	4463	1	1	12		ENST00000199814	ENSG00000086589	RBM22	RNA binding motif protein 22 [Source:HGNC Symbol;Acc:25503]	protein_coding		2.54654	351.998	0.0110391	2041.92	2342	1	1	9
	ENST00000199389	ENSG00000086232	EIF2AK1	eukaryotic translation initiation factor 2-alpha kinase 1 [Source:HGNC Symbol;Acc:24921]	protein_coding	Ma	1.95961	91.1192	0.0235563	4015.8	4463	4	1	12		ENST00000199936	ENSG00000086696	HSD17B2	hydroxysteroid (17-beta) dehydrogenase 2 [Source:HGNC Symbol;Acc:5211]	protein_coding		-9.40244	3.95877e-10	0.317705	1203.62	1455	0	1	6
	ENST00000199447	ENSG00000086288	NME8	NME/NM23 family member 8 [Source:HGNC Symbol;Acc:16473]	protein_coding	Pa	-13.4777	3.32889e-14	0	1997.45	2312	0	0	8		ENST00000199940	ENSG00000078018	MAP2	microtubule-associated protein 2 [Source:HGNC Symbol;Acc:6839]	protein_coding		3.66863	4662.62	0.00176303	1946.46	2241	297	1	18
	ENST00000199447	ENSG00000086288	NME8	NME/NM23 family member 8 [Source:HGNC Symbol;Acc:16473]	protein_coding	Ma	-13.4777	3.32889e-14	0	1997.45	2312	0	0	8		ENST00000200135	ENSG00000086827	ZW10	zw10 kinetochore protein [Source:HGNC Symbol;Acc:13194]	protein_coding		1.22855	16.9258	0.00679895	2656.23	2992	12	1	3
	ENST00000199448	ENSG00000086289	EPDR1	ependymin related 1 [Source:HGNC Symbol;Acc:17572]	protein_coding	Pa	-5.66167	2.17937e-06	1.0274	2266.76	2599	0	1	7		ENST00000200181	ENSG00000132470	ITGB4	integrin, beta 4 [Source:HGNC Symbol;Acc:6158]	protein_coding	Pa	-12.0912	8.10588e-13	0.329466	5422.53	5919	0	1	22
	ENST00000199448	ENSG00000086289	EPDR1	ependymin related 1 [Source:HGNC Symbol;Acc:17572]	protein_coding	Ma	-4.01094	9.75124e-05	2.50627	2266.76	2599	0	1	7		ENST00000200181	ENSG00000132470	ITGB4	integrin, beta 4 [Source:HGNC Symbol;Acc:6158]	protein_coding	Ma	-11.721	1.90108e-12	0.26885	5422.53	5919	0	1	22
	ENST00000199706	ENSG00000086504	MRPL28	mitochondrial ribosomal protein L28 [Source:HGNC Symbol;Acc:14484]	protein_coding		3.18161	1519.18	0.0033037	858.321	1098	1	1	10		ENST00000200307	ENSG00000108688	CCL7	chemokine (C-C motif) ligand 7 [Source:HGNC Symbol;Acc:10634]	protein_coding		-12.1867	6.50579e-13	0	592.141	808	0	0	4
	ENST00000199708	ENSG00000086506	HBQ1	hemoglobin, theta 1 [Source:HGNC Symbol;Acc:4833]	protein_coding	Pa	-5.20289	6.26773e-06	0.295577	330.992	536	0	1	2		ENST00000200453	ENSG00000087074	PPP1R15A	protein phosphatase 1, regulatory subunit 15A [Source:HGNC Symbol;Acc:14375]	protein_coding	Pa	1.74388	55.4472	0.00395075	2075.94	2378	24	1	4
	ENST00000199708	ENSG00000086506	HBQ1	hemoglobin, theta 1 [Source:HGNC Symbol;Acc:4833]	protein_coding	Ma	-5.33614	4.61169e-06	0.338058	330.992	536	0	1	2		ENST00000200453	ENSG00000087074	PPP1R15A	protein phosphatase 1, regulatory subunit 15A [Source:HGNC Symbol;Acc:14375]	protein_coding	Ma	1.66926	46.6939	0.00463401	2075.94	2378	24	1	4
	ENST00000199764	ENSG00000086548	CEACAM6	carcinoembryonic antigen-related cell adhesion molecule 6 (non-specific cross reacting antigen) [Source:HGNC Symbol;Acc:1818]	protein_coding	Pa	-13.6444	2.26778e-14	0	2361.53	2700	0	0	3		ENST00000200457	ENSG00000087077	TRIP6	thyroid hormone receptor interactor 6 [Source:HGNC Symbol;Acc:12311]	protein_coding	Pa	-7.85229	1.40511e-08	0.406654	1663.88	1942	0	1	12
	ENST00000199764	ENSG00000086548	CEACAM6	carcinoembryonic antigen-related cell adhesion molecule 6 (non-specific cross reacting antigen) [Source:HGNC Symbol;Acc:1818]	protein_coding	Ma	-13.6444	2.26778e-14	0	2361.53	2700	0	0	3		ENST00000200457	ENSG00000087077	TRIP6	thyroid hormone receptor interactor 6 [Source:HGNC Symbol;Acc:12311]	protein_coding	Ma	0.0339627	1.08134	0.232238	1663.88	1942	0	1	12
	ENST00000199814	ENSG00000086589	RBM22	RNA binding motif protein 22 [Source:HGNC Symbol;Acc:25503]	protein_coding		2.29008	195.02	0.091888	2025.6	2342	0	1	9		ENST00000200557	ENSG00000073670	ADAM11	ADAM metallopeptidase domain 11 [Source:HGNC Symbol;Acc:189]	protein_coding		2.75983	575.215	0.00242815	4148.54	4571	39	1	5
	ENST00000199936	ENSG00000086696	HSD17B2	hydroxysteroid (17-beta) dehydrogenase 2 [Source:HGNC Symbol;Acc:5211]	protein_coding		-12.9657	1.08218e-13	0	1193.31	1455	0	0	6		ENST00000200639	ENSG00000005893	LAMP2	lysosomal-associated membrane protein 2 [Source:HGNC Symbol;Acc:6501]	protein_coding		3.68507	4842.5	0.00176162	1593	1867	174	1	6
	ENST00000199940	ENSG00000078018	MAP2	microtubule-associated protein 2 [Source:HGNC Symbol;Acc:6839]	protein_coding	Pa	1.93015	85.1432	0.0208976	1930.83	2241	5	1	27		ENST00000200652	ENSG00000197208	SLC22A4	solute carrier family 22 (organic cation/zwitterion transporter), member 4 [Source:HGNC Symbol;Acc:10968]	protein_coding	Pa	-0.459173	0.347398	0.0102476	1908.66	2201	2	1	5
	ENST00000199940	ENSG00000078018	MAP2	microtubule-associated protein 2 [Source:HGNC Symbol;Acc:6839]	protein_coding	Ma	3.37022	2345.42	0.00524689	1930.83	2241	22	1	27		ENST00000200652	ENSG00000197208	SLC22A4	solute carrier family 22 (organic cation/zwitterion transporter), member 4 [Source:HGNC Symbol;Acc:10968]	protein_coding	Ma	-10.9086	1.23424e-11	0.29769	1908.66	2201	0	1	5
	ENST00000200135	ENSG00000086827	ZW10	zw10 kinetochore protein [Source:HGNC Symbol;Acc:13194]	protein_coding		1.21658	16.4657	0.00414927	2635.52	2992	11	1	3		ENST00000200676	ENSG00000087237	CETP	cholesteryl ester transfer protein, plasma [Source:HGNC Symbol;Acc:1869]	protein_coding		-10.3123	4.87192e-11	0.320923	1521.17	1791	0	1	5
	ENST00000200181	ENSG00000132470	ITGB4	integrin, beta 4 [Source:HGNC Symbol;Acc:6158]	protein_coding		-11.8526	1.40411e-12	0.334348	5382.01	5919	0	1	15		ENST00000200691	ENSG00000087250	MT3	metallothionein 3 [Source:HGNC Symbol;Acc:7408]	protein_coding		4.49667	31381.2	0.00237384	366.265	569	34	1	8
	ENST00000200307	ENSG00000108688	CCL7	chemokine (C-C motif) ligand 7 [Source:HGNC Symbol;Acc:10634]	protein_coding		-12.263	5.45758e-13	0	586.205	808	0	0	4		ENST00000201015	ENSG00000087494	PTHLH	parathyroid hormone-like hormone [Source:HGNC Symbol;Acc:9607]	protein_coding	Pa	-11.7475	1.78855e-12	0.284421	1597.72	1872	0	1	13
	ENST00000200453	ENSG00000087074	PPP1R15A	protein phosphatase 1, regulatory subunit 15A [Source:HGNC Symbol;Acc:14375]	protein_coding		2.95478	901.115	0.00165321	2059.38	2378	321	1	3		ENST00000201015	ENSG00000087494	PTHLH	parathyroid hormone-like hormone [Source:HGNC Symbol;Acc:9607]	protein_coding	Ma	-11.9212	1.19895e-12	0.319822	1597.72	1872	0	1	13
	ENST00000200457	ENSG00000087077	TRIP6	thyroid hormone receptor interactor 6 [Source:HGNC Symbol;Acc:12311]	protein_coding	Pa	1.06037	11.4913	0.00657019	1650.27	1942	0	1	12		ENST00000201031	ENSG00000087510	TFAP2C	transcription factor AP-2 gamma (activating enhancer binding protein 2 gamma) [Source:HGNC Symbol;Acc:11744]	protein_coding		-2.28819	0.00515003	0.0202783	2537.15	2866	2	1	3
	ENST00000200457	ENSG00000087077	TRIP6	thyroid hormone receptor interactor 6 [Source:HGNC Symbol;Acc:12311]	protein_coding	Ma	-10.3932	4.0439e-11	0.330865	1650.27	1942	0	1	12		ENST00000201586	ENSG00000088002	SULT2B1	sulfotransferase family, cytosolic, 2B, member 1 [Source:HGNC Symbol;Acc:11459]	protein_coding	Pa	-12.7543	1.76076e-13	0	1052.4	1295	0	0	8
	ENST00000200557	ENSG00000073670	ADAM11	ADAM metallopeptidase domain 11 [Source:HGNC Symbol;Acc:189]	protein_coding	Pa	1.27293	18.7469	0.208289	4117.14	4571	0	1	10		ENST00000201586	ENSG00000088002	SULT2B1	sulfotransferase family, cytosolic, 2B, member 1 [Source:HGNC Symbol;Acc:11459]	protein_coding	Ma	-12.7543	1.76076e-13	0	1052.4	1295	0	0	8
	ENST00000200557	ENSG00000073670	ADAM11	ADAM metallopeptidase domain 11 [Source:HGNC Symbol;Acc:189]	protein_coding	Ma	1.13518	13.6515	0.19367	4117.14	4571	0	1	10		ENST00000201647	ENSG00000131037	EPS8L1	EPS8-like 1 [Source:HGNC Symbol;Acc:21295]	protein_coding	Pa	-13.5443	2.85562e-14	0.312327	2225.27	2536	0	1	29
	ENST00000200639	ENSG00000005893	LAMP2	lysosomal-associated membrane protein 2 [Source:HGNC Symbol;Acc:6501]	protein_coding		3.3091	2037.51	0.00237485	1579.9	1867	128	1	6		ENST00000201647	ENSG00000131037	EPS8L1	EPS8-like 1 [Source:HGNC Symbol;Acc:21295]	protein_coding	Ma	-13.5628	2.73653e-14	0.30738	2225.27	2536	0	1	29
	ENST00000200652	ENSG00000197208	SLC22A4	solute carrier family 22 (organic cation/zwitterion transporter), member 4 [Source:HGNC Symbol;Acc:10968]	protein_coding	Pa	-0.673506	0.212077	0.0198395	1893.3	2201	2	1	5		ENST00000201943	ENSG00000182389	CACNB4	calcium channel, voltage-dependent, beta 4 subunit [Source:HGNC Symbol;Acc:1404]	protein_coding		-0.59685	0.253017	0.0403523	1145.97	1394	1	1	18
	ENST00000200652	ENSG00000197208	SLC22A4	solute carrier family 22 (organic cation/zwitterion transporter), member 4 [Source:HGNC Symbol;Acc:10968]	protein_coding	Ma	-1.10918	0.0777714	0.0294379	1893.3	2201	1	1	5		ENST00000201961	ENSG00000197183	C20orf112	chromosome 20 open reading frame 112 [Source:HGNC Symbol;Acc:16106]	protein_coding		1.16675	14.6808	0.00799597	746.192	971	3	1	9
	ENST00000200676	ENSG00000087237	CETP	cholesteryl ester transfer protein, plasma [Source:HGNC Symbol;Acc:1869]	protein_coding		-10.0008	9.9816e-11	0.28007	1508.58	1791	0	1	5		ENST00000201963	ENSG00000088305	DNMT3B	DNA (cytosine-5-)-methyltransferase 3 beta [Source:HGNC Symbol;Acc:2979]	protein_coding		-10.2194	6.03393e-11	0.332547	3849.89	4255	0	1	8
	ENST00000200691	ENSG00000087250	MT3	metallothionein 3 [Source:HGNC Symbol;Acc:7408]	protein_coding		4.22909	16946.9	0.00223369	361.948	569	29	1	8		ENST00000201979	ENSG00000088320	REM1	RAS (RAD and GEM)-like GTP-binding 1 [Source:HGNC Symbol;Acc:15922]	protein_coding		-13.0388	9.14534e-14	0	1402.09	1665	0	0	1
	ENST00000201015	ENSG00000087494	PTHLH	parathyroid hormone-like hormone [Source:HGNC Symbol;Acc:9607]	protein_coding	Pa	-8.18761	6.49217e-09	0.362872	1584.59	1872	0	1	15		ENST00000202017	ENSG00000088356	PDRG1	p53 and DNA-damage regulated 1 [Source:HGNC Symbol;Acc:16119]	protein_coding		1.17244	14.8744	0.00552878	1137.46	1385	36	1	1
	ENST00000201015	ENSG00000087494	PTHLH	parathyroid hormone-like hormone [Source:HGNC Symbol;Acc:9607]	protein_coding	Ma	-7.30522	4.95199e-08	0.308427	1584.59	1872	0	1	15		ENST00000202028	ENSG00000088367	EPB41L1	erythrocyte membrane protein band 4.1-like 1 [Source:HGNC Symbol;Acc:3378]	protein_coding		-11.9312	1.17166e-12	0.360833	3149.57	3514	0	1	17
	ENST00000201031	ENSG00000087510	TFAP2C	transcription factor AP-2 gamma (activating enhancer binding protein 2 gamma) [Source:HGNC Symbol;Acc:11744]	protein_coding	Pa	-6.7091	1.95389e-07	0.378561	2517.29	2866	0	1	4		ENST00000202556	ENSG00000088808	PPP1R13B	protein phosphatase 1, regulatory subunit 13B [Source:HGNC Symbol;Acc:14950]	protein_coding		1.89038	77.6927	0.00286051	4514.29	4958	6	1	23
	ENST00000201031	ENSG00000087510	TFAP2C	transcription factor AP-2 gamma (activating enhancer binding protein 2 gamma) [Source:HGNC Symbol;Acc:11744]	protein_coding	Ma	-6.26244	5.46462e-07	0.347173	2517.29	2866	0	1	4		ENST00000202578	ENSG00000088827	SIGLEC1	sialic acid binding Ig-like lectin 1, sialoadhesin [Source:HGNC Symbol;Acc:11127]	protein_coding	Pa	-7.14209	7.20958e-08	0.381126	6108.67	6645	0	1	6
	ENST00000201586	ENSG00000088002	SULT2B1	sulfotransferase family, cytosolic, 2B, member 1 [Source:HGNC Symbol;Acc:11459]	protein_coding	Pa	-10.7182	1.91337e-11	0.306384	1043.17	1295	0	1	8		ENST00000202578	ENSG00000088827	SIGLEC1	sialic acid binding Ig-like lectin 1, sialoadhesin [Source:HGNC Symbol;Acc:11127]	protein_coding	Ma	-13.7882	1.62855e-14	0.315133	6108.67	6645	0	1	6
	ENST00000201586	ENSG00000088002	SULT2B1	sulfotransferase family, cytosolic, 2B, member 1 [Source:HGNC Symbol;Acc:11459]	protein_coding	Ma	-12.8324	1.47096e-13	0	1043.17	1295	0	0	8		ENST00000202625	ENSG00000166948	TGM6	transglutaminase 6 [Source:HGNC Symbol;Acc:16255]	protein_coding	Pa	-13.3891	4.08225e-14	0	1994.66	2292	0	0	5
	ENST00000201647	ENSG00000131037	EPS8L1	EPS8-like 1 [Source:HGNC Symbol;Acc:21295]	protein_coding	Pa	-13.5773	2.64667e-14	0	2207.64	2536	0	0	29		ENST00000202625	ENSG00000166948	TGM6	transglutaminase 6 [Source:HGNC Symbol;Acc:16255]	protein_coding	Ma	-13.3891	4.08225e-14	0	1994.66	2292	0	0	5
	ENST00000201647	ENSG00000131037	EPS8L1	EPS8-like 1 [Source:HGNC Symbol;Acc:21295]	protein_coding	Ma	-13.2233	5.97998e-14	0.319874	2207.64	2536	0	1	29		ENST00000202677	ENSG00000188559	RALGAPA2	Ral GTPase activating protein, alpha subunit 2 (catalytic) [Source:HGNC Symbol;Acc:16207]	protein_coding	Pa	-0.0455636	0.900402	0.661468	5642.73	6152	0	1	8
	ENST00000201943	ENSG00000182389	CACNB4	calcium channel, voltage-dependent, beta 4 subunit [Source:HGNC Symbol;Acc:1404]	protein_coding		-0.396898	0.400961	0.0407405	1136.07	1394	1	1	10		ENST00000202677	ENSG00000188559	RALGAPA2	Ral GTPase activating protein, alpha subunit 2 (catalytic) [Source:HGNC Symbol;Acc:16207]	protein_coding	Ma	-6.70332	1.98007e-07	0.950761	5642.73	6152	0	1	8
	ENST00000201961	ENSG00000197183	C20orf112	chromosome 20 open reading frame 112 [Source:HGNC Symbol;Acc:16106]	protein_coding		1.22232	16.6848	0.00740331	739.153	971	4	1	9		ENST00000202773	ENSG00000089009	RPL6	ribosomal protein L6 [Source:HGNC Symbol;Acc:10362]	protein_coding		4.9149	82205.3	0.00108629	723.509	947	1	1	13
	ENST00000201963	ENSG00000088305	DNMT3B	DNA (cytosine-5-)-methyltransferase 3 beta [Source:HGNC Symbol;Acc:2979]	protein_coding		-10.5193	3.02482e-11	0.304081	3820.63	4255	0	1	8		ENST00000202816	ENSG00000089048	ESF1	ESF1, nucleolar pre-rRNA processing protein, homolog (S. cerevisiae) [Source:HGNC Symbol;Acc:15898]	protein_coding	Pa	1.95822	90.8281	0.00637635	2867.93	3216	19	1	2
	ENST00000201979	ENSG00000088320	REM1	RAS (RAD and GEM)-like GTP-binding 1 [Source:HGNC Symbol;Acc:15922]	protein_coding		-13.1174	7.63133e-14	0	1390.35	1665	0	0	1		ENST00000202816	ENSG00000089048	ESF1	ESF1, nucleolar pre-rRNA processing protein, homolog (S. cerevisiae) [Source:HGNC Symbol;Acc:15898]	protein_coding	Ma	2.00703	101.632	0.00632375	2867.93	3216	20	1	2
	ENST00000202017	ENSG00000088356	PDRG1	p53 and DNA-damage regulated 1 [Source:HGNC Symbol;Acc:16119]	protein_coding		1.72773	53.4232	0.00393417	1127.62	1385	68	1	1		ENST00000202831	ENSG00000089060	SLC8B1	solute carrier family 8 (sodium/lithium/calcium exchanger), member B1 [Source:HGNC Symbol;Acc:26175]	protein_coding		-10.8159	1.52792e-11	0.298994	2640.16	2975	0	1	18
	ENST00000202028	ENSG00000088367	EPB41L1	erythrocyte membrane protein band 4.1-like 1 [Source:HGNC Symbol;Acc:3378]	protein_coding		-11.412	3.87258e-12	0.304539	3125.33	3514	0	1	17		ENST00000202834	ENSG00000089063	TMEM230	transmembrane protein 230 [Source:HGNC Symbol;Acc:15876]	protein_coding	Pa	2.70556	507.645	0.0502162	1219.68	1472	0	1	17
	ENST00000202556	ENSG00000088808	PPP1R13B	protein phosphatase 1, regulatory subunit 13B [Source:HGNC Symbol;Acc:14950]	protein_coding		1.87948	75.767	0.00245929	4480.28	4958	12	1	18		ENST00000202834	ENSG00000089063	TMEM230	transmembrane protein 230 [Source:HGNC Symbol;Acc:15876]	protein_coding	Ma	2.42566	266.477	0.0806802	1219.68	1472	0	1	17
	ENST00000202578	ENSG00000088827	SIGLEC1	sialic acid binding Ig-like lectin 1, sialoadhesin [Source:HGNC Symbol;Acc:11127]	protein_coding	Pa	-12.4249	3.75924e-13	0.312465	6063.24	6645	0	1	6		ENST00000202917	ENSG00000089127	OAS1	2'-5'-oligoadenylate synthetase 1, 40/46kDa [Source:HGNC Symbol;Acc:8086]	protein_coding	Pa	-9.83223	1.47153e-10	0.345757	1544.8	1816	0	1	18
	ENST00000202578	ENSG00000088827	SIGLEC1	sialic acid binding Ig-like lectin 1, sialoadhesin [Source:HGNC Symbol;Acc:11127]	protein_coding	Ma	-11.4422	3.61243e-12	0.352722	6063.24	6645	0	1	6		ENST00000202917	ENSG00000089127	OAS1	2'-5'-oligoadenylate synthetase 1, 40/46kDa [Source:HGNC Symbol;Acc:8086]	protein_coding	Ma	-2.26156	0.0054757	0.182938	1544.8	1816	0	1	18
	ENST00000202625	ENSG00000166948	TGM6	transglutaminase 6 [Source:HGNC Symbol;Acc:16255]	protein_coding	Pa	-13.4683	3.40173e-14	0	1978.69	2292	0	0	5		ENST00000202967	ENSG00000089163	SIRT4	sirtuin 4 [Source:HGNC Symbol;Acc:14932]	protein_coding		0.285176	1.92831	0.0110875	978.685	1217	7	1	3
	ENST00000202625	ENSG00000166948	TGM6	transglutaminase 6 [Source:HGNC Symbol;Acc:16255]	protein_coding	Ma	-13.4683	3.40173e-14	0	1978.69	2292	0	0	5		ENST00000203001	ENSG00000089195	TRMT6	tRNA methyltransferase 6 homolog (S. cerevisiae) [Source:HGNC Symbol;Acc:20900]	protein_coding		1.76623	58.3754	0.00508123	2027.74	2327	0	1	6
	ENST00000202677	ENSG00000188559	RALGAPA2	Ral GTPase activating protein, alpha subunit 2 (catalytic) [Source:HGNC Symbol;Acc:16207]	protein_coding	Pa	0.670873	4.68676	0.279328	5600.64	6152	0	1	8		ENST00000203166	ENSG00000249115	HAUS5	HAUS augmin-like complex, subunit 5 [Source:HGNC Symbol;Acc:29130]	protein_coding		-7.00375	9.91402e-08	0.446171	3876.35	4283	0	1	10
	ENST00000202677	ENSG00000188559	RALGAPA2	Ral GTPase activating protein, alpha subunit 2 (catalytic) [Source:HGNC Symbol;Acc:16207]	protein_coding	Ma	-9.83297	1.46903e-10	0.531935	5600.64	6152	0	1	8		ENST00000203407	ENSG00000010256	UQCRC1	ubiquinol-cytochrome c reductase core protein I [Source:HGNC Symbol;Acc:12585]	protein_coding		3.27902	1901.17	0.0017468	1704.52	1985	66	1	10
	ENST00000202773	ENSG00000089009	RPL6	ribosomal protein L6 [Source:HGNC Symbol;Acc:10362]	protein_coding		5.0697	117409	0.00121453	716.633	947	4	1	13		ENST00000203556	ENSG00000089639	GMIP	GEM interacting protein [Source:HGNC Symbol;Acc:24852]	protein_coding		-0.507398	0.310887	0.012863	3172.25	3538	3	1	9
	ENST00000202816	ENSG00000089048	ESF1	ESF1, nucleolar pre-rRNA processing protein, homolog (S. cerevisiae) [Source:HGNC Symbol;Acc:15898]	protein_coding	Pa	1.12414	13.3088	0.0088748	2845.71	3216	10	1	2		ENST00000203616	ENSG00000089682	RBM41	RNA binding motif protein 41 [Source:HGNC Symbol;Acc:25617]	protein_coding		-1.33142	0.0466208	0.477209	764.148	990	0	1	9
	ENST00000202816	ENSG00000089048	ESF1	ESF1, nucleolar pre-rRNA processing protein, homolog (S. cerevisiae) [Source:HGNC Symbol;Acc:15898]	protein_coding	Ma	1.82564	66.933	0.00477165	2845.71	3216	20	1	2		ENST00000203629	ENSG00000089692	LAG3	lymphocyte-activation gene 3 [Source:HGNC Symbol;Acc:6476]	protein_coding		-12.4661	3.41901e-13	0.307523	1694.12	1974	0	1	4
	ENST00000202831	ENSG00000089060	SLC8B1	solute carrier family 8 (sodium/lithium/calcium exchanger), member B1 [Source:HGNC Symbol;Acc:26175]	protein_coding		-5.33454	4.62871e-06	0.517787	2619.57	2975	0	1	18		ENST00000203630	ENSG00000089693	MLF2	myeloid leukemia factor 2 [Source:HGNC Symbol;Acc:7126]	protein_coding		2.02092	104.935	0.00573961	1679	1958	11	1	11
	ENST00000202834	ENSG00000089063	TMEM230	transmembrane protein 230 [Source:HGNC Symbol;Acc:15876]	protein_coding	Pa	2.8542	714.825	0.0224597	1209.26	1472	0	1	17		ENST00000203664	ENSG00000089723	OTUB2	OTU domain, ubiquitin aldehyde binding 2 [Source:HGNC Symbol;Acc:20351]	protein_coding	Pa	-10.3347	4.62701e-11	0.433507	3535.17	3922	0	1	3
	ENST00000202834	ENSG00000089063	TMEM230	transmembrane protein 230 [Source:HGNC Symbol;Acc:15876]	protein_coding	Ma	2.38857	244.664	0.0392083	1209.26	1472	0	1	17		ENST00000203664	ENSG00000089723	OTUB2	OTU domain, ubiquitin aldehyde binding 2 [Source:HGNC Symbol;Acc:20351]	protein_coding	Ma	0.211757	1.62838	0.0334885	3535.17	3922	1	1	3
	ENST00000202917	ENSG00000089127	OAS1	2'-5'-oligoadenylate synthetase 1, 40/46kDa [Source:HGNC Symbol;Acc:8086]	protein_coding	Pa	-2.78035	0.00165825	0.0346707	1532.04	1816	1	1	18		ENST00000204005	ENSG00000090006	LTBP4	latent transforming growth factor beta binding protein 4 [Source:HGNC Symbol;Acc:6717]	protein_coding	Pa	-11.0616	8.67761e-12	0.353974	4583.28	5031	0	1	71
	ENST00000202917	ENSG00000089127	OAS1	2'-5'-oligoadenylate synthetase 1, 40/46kDa [Source:HGNC Symbol;Acc:8086]	protein_coding	Ma	-1.038	0.091622	0.0235511	1532.04	1816	1	1	18		ENST00000204005	ENSG00000090006	LTBP4	latent transforming growth factor beta binding protein 4 [Source:HGNC Symbol;Acc:6717]	protein_coding	Ma	-12.3938	4.03831e-13	0.276451	4583.28	5031	0	1	71
	ENST00000202967	ENSG00000089163	SIRT4	sirtuin 4 [Source:HGNC Symbol;Acc:14932]	protein_coding		0.0634338	1.15727	0.0107073	969.983	1217	4	1	3		ENST00000204307	ENSG00000090266	NDUFB2	NADH dehydrogenase (ubiquinone) 1 beta subcomplex, 2, 8kDa [Source:HGNC Symbol;Acc:7697]	protein_coding		-11.5702	2.6903e-12	0.319425	448.486	656	0	1	17
	ENST00000203001	ENSG00000089195	TRMT6	tRNA methyltransferase 6 homolog (S. cerevisiae) [Source:HGNC Symbol;Acc:20900]	protein_coding		1.57583	37.6556	0.00720267	2011.53	2327	0	1	6		ENST00000204517	ENSG00000090447	TFAP4	transcription factor AP-4 (activating enhancer binding protein 4) [Source:HGNC Symbol;Acc:11745]	protein_coding		-1.07602	0.0839421	0.180848	1921.89	2215	0	1	8
	ENST00000203166	ENSG00000249115	HAUS5	HAUS augmin-like complex, subunit 5 [Source:HGNC Symbol;Acc:29130]	protein_coding		-2.35096	0.00445697	0.314664	3846.9	4283	0	1	10		ENST00000204549	ENSG00000090470	PDCD7	programmed cell death 7 [Source:HGNC Symbol;Acc:8767]	protein_coding		2.10092	126.16	0.00238227	2522.97	2851	197	1	3
	ENST00000203407	ENSG00000010256	UQCRC1	ubiquinol-cytochrome c reductase core protein I [Source:HGNC Symbol;Acc:12585]	protein_coding		3.4409	2759.94	0.00184957	1690.62	1985	93	1	10		ENST00000204566	ENSG00000090487	SPG21	spastic paraplegia 21 (autosomal recessive, Mast syndrome) [Source:HGNC Symbol;Acc:20373]	protein_coding	Pa	-2.64475	0.00226595	1.32423	1550.47	1822	0	1	19
	ENST00000203556	ENSG00000089639	GMIP	GEM interacting protein [Source:HGNC Symbol;Acc:24852]	protein_coding	Pa	-8.45759	3.48666e-09	0.374234	3147.85	3538	0	1	12		ENST00000204566	ENSG00000090487	SPG21	spastic paraplegia 21 (autosomal recessive, Mast syndrome) [Source:HGNC Symbol;Acc:20373]	protein_coding	Ma	-4.12433	7.51052e-05	1.15727	1550.47	1822	0	1	19
	ENST00000203556	ENSG00000089639	GMIP	GEM interacting protein [Source:HGNC Symbol;Acc:24852]	protein_coding	Ma	0.408136	2.55939	0.00974958	3147.85	3538	1	1	12		ENST00000204604	ENSG00000090539	CHRD	chordin [Source:HGNC Symbol;Acc:1949]	protein_coding	Pa	-6.31241	4.87068e-07	0.891817	3156.19	3521	0	1	37
	ENST00000203616	ENSG00000089682	RBM41	RNA binding motif protein 41 [Source:HGNC Symbol;Acc:25617]	protein_coding		-2.86026	0.00137956	0.477693	756.982	990	0	1	9		ENST00000204604	ENSG00000090539	CHRD	chordin [Source:HGNC Symbol;Acc:1949]	protein_coding	Ma	-7.63698	2.30685e-08	0.644019	3156.19	3521	0	1	37
	ENST00000203629	ENSG00000089692	LAG3	lymphocyte-activation gene 3 [Source:HGNC Symbol;Acc:6476]	protein_coding	Pa	-12.4993	3.16738e-13	0.309015	1680.3	1974	0	1	7		ENST00000204615	ENSG00000090534	THPO	thrombopoietin [Source:HGNC Symbol;Acc:11795]	protein_coding	Pa	-7.57958	2.63281e-08	0.345841	1581.66	1855	0	1	6
	ENST00000203629	ENSG00000089692	LAG3	lymphocyte-activation gene 3 [Source:HGNC Symbol;Acc:6476]	protein_coding	Ma	-13.0613	8.6836e-14	0.330168	1680.3	1974	0	1	7		ENST00000204615	ENSG00000090534	THPO	thrombopoietin [Source:HGNC Symbol;Acc:11795]	protein_coding	Ma	-6.95868	1.09982e-07	0.284275	1581.66	1855	0	1	6
	ENST00000203630	ENSG00000089693	MLF2	myeloid leukemia factor 2 [Source:HGNC Symbol;Acc:7126]	protein_coding	Pa	1.57415	37.5103	0.0121646	1665.29	1958	3	1	16		ENST00000204637	ENSG00000090554	FLT3LG	fms-related tyrosine kinase 3 ligand [Source:HGNC Symbol;Acc:3766]	protein_coding		-11.6578	2.19887e-12	0.321118	817.074	1046	0	1	13
	ENST00000203630	ENSG00000089693	MLF2	myeloid leukemia factor 2 [Source:HGNC Symbol;Acc:7126]	protein_coding	Ma	1.26464	18.3925	0.0182303	1665.29	1958	2	1	16		ENST00000204679	ENSG00000090581	GNPTG	N-acetylglucosamine-1-phosphate transferase, gamma subunit [Source:HGNC Symbol;Acc:23026]	protein_coding		3.29979	1994.3	0.00212091	982.466	1221	11	1	11
	ENST00000203664	ENSG00000089723	OTUB2	OTU domain, ubiquitin aldehyde binding 2 [Source:HGNC Symbol;Acc:20351]	protein_coding	Pa	-0.0531566	0.884797	0.00986879	3508.17	3922	4	1	3		ENST00000204726	ENSG00000090615	GOLGA3	golgin A3 [Source:HGNC Symbol;Acc:4426]	protein_coding	Pa	-10.5192	3.02552e-11	0.414646	8572.53	9252	0	1	13
	ENST00000203664	ENSG00000089723	OTUB2	OTU domain, ubiquitin aldehyde binding 2 [Source:HGNC Symbol;Acc:20351]	protein_coding	Ma	-1.74386	0.018036	0.0330732	3508.17	3922	1	1	3		ENST00000204726	ENSG00000090615	GOLGA3	golgin A3 [Source:HGNC Symbol;Acc:4426]	protein_coding	Ma	-10.1503	7.07457e-11	0.386058	8572.53	9252	0	1	13
	ENST00000204005	ENSG00000090006	LTBP4	latent transforming growth factor beta binding protein 4 [Source:HGNC Symbol;Acc:6717]	protein_coding	Pa	-11.2092	6.17732e-12	0.398683	4548.78	5031	0	1	72		ENST00000204801	ENSG00000090659	CD209	CD209 molecule [Source:HGNC Symbol;Acc:1641]	protein_coding		-12.5599	2.75486e-13	0.317359	852.042	1083	0	1	12
	ENST00000204005	ENSG00000090006	LTBP4	latent transforming growth factor beta binding protein 4 [Source:HGNC Symbol;Acc:6717]	protein_coding	Ma	-10.6321	2.33292e-11	0.357562	4548.78	5031	0	1	72		ENST00000204961	ENSG00000090776	EFNB1	ephrin-B1 [Source:HGNC Symbol;Acc:3226]	protein_coding		0.978723	9.52189	0.00329853	2960.55	3314	77	1	1
	ENST00000204307	ENSG00000090266	NDUFB2	NADH dehydrogenase (ubiquinone) 1 beta subcomplex, 2, 8kDa [Source:HGNC Symbol;Acc:7697]	protein_coding		-6.41326	3.86136e-07	0.286124	443.579	656	0	1	17		ENST00000205061	ENSG00000090863	GLG1	golgi glycoprotein 1 [Source:HGNC Symbol;Acc:4316]	protein_coding	Pa	-1.77571	0.0167606	0.516475	3353.71	3730	0	1	21
	ENST00000204517	ENSG00000090447	TFAP4	transcription factor AP-4 (activating enhancer binding protein 4) [Source:HGNC Symbol;Acc:11745]	protein_coding		-1.78468	0.016418	0.148667	1906.44	2215	0	1	8		ENST00000205061	ENSG00000090863	GLG1	golgi glycoprotein 1 [Source:HGNC Symbol;Acc:4316]	protein_coding	Ma	-5.3759	4.20824e-06	0.727108	3353.71	3730	0	1	21
	ENST00000204549	ENSG00000090470	PDCD7	programmed cell death 7 [Source:HGNC Symbol;Acc:8767]	protein_coding	Pa	-1.17546	0.0667636	1.59922	2503.21	2851	0	1	4		ENST00000205135	ENSG00000090924	PLEKHG2	pleckstrin homology domain containing, family G (with RhoGef domain) member 2 [Source:HGNC Symbol;Acc:29515]	protein_coding	Pa	-5.10585	7.837e-06	0.346136	3806.41	4209	0	1	22
	ENST00000204549	ENSG00000090470	PDCD7	programmed cell death 7 [Source:HGNC Symbol;Acc:8767]	protein_coding	Ma	-3.83312	0.000146852	1.89972	2503.21	2851	0	1	4		ENST00000205135	ENSG00000090924	PLEKHG2	pleckstrin homology domain containing, family G (with RhoGef domain) member 2 [Source:HGNC Symbol;Acc:29515]	protein_coding	Ma	-9.1143	7.68599e-10	0.347052	3806.41	4209	0	1	22
	ENST00000204566	ENSG00000090487	SPG21	spastic paraplegia 21 (autosomal recessive, Mast syndrome) [Source:HGNC Symbol;Acc:20373]	protein_coding	Pa	1.59273	39.1498	0.0196574	1537.67	1822	0	1	21		ENST00000205143	ENSG00000090932	DLL3	delta-like 3 (Drosophila) [Source:HGNC Symbol;Acc:2909]	protein_coding	Pa	-4.51737	3.0383e-05	0.35398	2032.47	2332	0	1	8
	ENST00000204566	ENSG00000090487	SPG21	spastic paraplegia 21 (autosomal recessive, Mast syndrome) [Source:HGNC Symbol;Acc:20373]	protein_coding	Ma	-11.3037	4.96935e-12	0.331274	1537.67	1822	0	1	21		ENST00000205143	ENSG00000090932	DLL3	delta-like 3 (Drosophila) [Source:HGNC Symbol;Acc:2909]	protein_coding	Ma	-7.80547	1.56506e-08	0.428937	2032.47	2332	0	1	8
	ENST00000204604	ENSG00000090539	CHRD	chordin [Source:HGNC Symbol;Acc:1949]	protein_coding	Pa	-7.58152	2.62108e-08	0.482106	3131.9	3521	0	1	37		ENST00000205194	ENSG00000090971	NAT14	N-acetyltransferase 14 (GCN5-related, putative) [Source:HGNC Symbol;Acc:28918]	protein_coding	Pa	1.03552	10.8523	0.0108844	1280.17	1536	7	1	7
	ENST00000204604	ENSG00000090539	CHRD	chordin [Source:HGNC Symbol;Acc:1949]	protein_coding	Ma	-7.30789	4.92164e-08	0.456465	3131.9	3521	0	1	37		ENST00000205194	ENSG00000090971	NAT14	N-acetyltransferase 14 (GCN5-related, putative) [Source:HGNC Symbol;Acc:28918]	protein_coding	Ma	1.14554	13.9811	0.0100686	1280.17	1536	8	1	7
	ENST00000204615	ENSG00000090534	THPO	thrombopoietin [Source:HGNC Symbol;Acc:11795]	protein_coding	Pa	-6.00054	9.98757e-07	0.410923	1568.64	1855	0	1	6		ENST00000205214	ENSG00000157426	AASDH	aminoadipate-semialdehyde dehydrogenase [Source:HGNC Symbol;Acc:23993]	protein_coding	Pa	-1.92749	0.0118171	0.87894	3221.4	3590	0	1	19
	ENST00000204615	ENSG00000090534	THPO	thrombopoietin [Source:HGNC Symbol;Acc:11795]	protein_coding	Ma	-6.54043	2.88118e-07	0.417674	1568.64	1855	0	1	6		ENST00000205214	ENSG00000157426	AASDH	aminoadipate-semialdehyde dehydrogenase [Source:HGNC Symbol;Acc:23993]	protein_coding	Ma	-3.83237	0.000147106	1.29214	3221.4	3590	0	1	19
	ENST00000204637	ENSG00000090554	FLT3LG	fms-related tyrosine kinase 3 ligand [Source:HGNC Symbol;Acc:3766]	protein_coding		-8.14297	7.19499e-09	0.344638	809.528	1046	0	1	13		ENST00000205386	ENSG00000091128	LAMB4	laminin, beta 4 [Source:HGNC Symbol;Acc:6491]	protein_coding		-14.2311	5.87354e-15	0.304934	5363.93	5857	0	1	10
	ENST00000204679	ENSG00000090581	GNPTG	N-acetylglucosamine-1-phosphate transferase, gamma subunit [Source:HGNC Symbol;Acc:23026]	protein_coding	Pa	2.40123	251.901	0.00929082	973.736	1221	0	1	15		ENST00000205402	ENSG00000091140	DLD	dihydrolipoamide dehydrogenase [Source:HGNC Symbol;Acc:2898]	protein_coding	Pa	0.629833	4.26416	0.0524721	3377.34	3755	2	1	23
	ENST00000204679	ENSG00000090581	GNPTG	N-acetylglucosamine-1-phosphate transferase, gamma subunit [Source:HGNC Symbol;Acc:23026]	protein_coding	Ma	3.18736	1539.43	0.00476442	973.736	1221	0	1	15		ENST00000205402	ENSG00000091140	DLD	dihydrolipoamide dehydrogenase [Source:HGNC Symbol;Acc:2898]	protein_coding	Ma	1.54464	35.0461	0.0322361	3377.34	3755	2	1	23
	ENST00000204726	ENSG00000090615	GOLGA3	golgin A3 [Source:HGNC Symbol;Acc:4426]	protein_coding	Pa	-10.4431	3.60496e-11	0.423382	8509.47	9252	0	1	13		ENST00000205557	ENSG00000091262	ABCC6	ATP-binding cassette, sub-family C (CFTR/MRP), member 6 [Source:HGNC Symbol;Acc:57]	protein_coding		-1.80859	0.0155385	0.0114565	5259.97	5747	4	1	7
	ENST00000204726	ENSG00000090615	GOLGA3	golgin A3 [Source:HGNC Symbol;Acc:4426]	protein_coding	Ma	-10.1982	6.33578e-11	0.390392	8509.47	9252	0	1	13		ENST00000205636	ENSG00000091317	CMTM6	CKLF-like MARVEL transmembrane domain containing 6 [Source:HGNC Symbol;Acc:19177]	protein_coding	Pa	-10.2969	5.04778e-11	0.372115	3479.41	3863	0	1	5
	ENST00000204801	ENSG00000090659	CD209	CD209 molecule [Source:HGNC Symbol;Acc:1641]	protein_coding		-10.714	1.93197e-11	0.269911	844.246	1083	0	1	15		ENST00000205636	ENSG00000091317	CMTM6	CKLF-like MARVEL transmembrane domain containing 6 [Source:HGNC Symbol;Acc:19177]	protein_coding	Ma	1.10824	12.8304	0.00956426	3479.41	3863	2	1	5
	ENST00000204961	ENSG00000090776	EFNB1	ephrin-B1 [Source:HGNC Symbol;Acc:3226]	protein_coding		1.03339	10.7992	0.0033401	2937.66	3314	88	1	1		ENST00000205890	ENSG00000091536	MYO15A	myosin XVA [Source:HGNC Symbol;Acc:7594]	protein_coding		-3.69108	0.000203667	0.0217549	11040.2	11863	2	1	17
	ENST00000205061	ENSG00000090863	GLG1	golgi glycoprotein 1 [Source:HGNC Symbol;Acc:4316]	protein_coding		-8.58062	2.62652e-09	0.575948	3328.01	3730	0	1	13		ENST00000205948	ENSG00000091583	APOH	apolipoprotein H (beta-2-glycoprotein I) [Source:HGNC Symbol;Acc:616]	protein_coding	Pa	-12.6424	2.27824e-13	0	939.936	1176	0	0	6
	ENST00000205135	ENSG00000090924	PLEKHG2	pleckstrin homology domain containing, family G (with RhoGef domain) member 2 [Source:HGNC Symbol;Acc:29515]	protein_coding	Pa	-7.52685	2.97269e-08	0.712058	3777.47	4209	0	1	24		ENST00000205948	ENSG00000091583	APOH	apolipoprotein H (beta-2-glycoprotein I) [Source:HGNC Symbol;Acc:616]	protein_coding	Ma	-12.6424	2.27824e-13	0	939.936	1176	0	0	6
	ENST00000205135	ENSG00000090924	PLEKHG2	pleckstrin homology domain containing, family G (with RhoGef domain) member 2 [Source:HGNC Symbol;Acc:29515]	protein_coding	Ma	-5.53687	2.90489e-06	0.760593	3777.47	4209	0	1	24		ENST00000206020	ENSG00000091640	SPAG7	sperm associated antigen 7 [Source:HGNC Symbol;Acc:11216]	protein_coding		3.10941	1286.5	0.00208106	828.415	1058	50	1	8
	ENST00000205143	ENSG00000090932	DLL3	delta-like 3 (Drosophila) [Source:HGNC Symbol;Acc:2909]	protein_coding	Pa	-4.71829	1.91298e-05	0.99896	2016.22	2332	0	1	8		ENST00000206249	ENSG00000091831	ESR1	estrogen receptor 1 [Source:HGNC Symbol;Acc:3467]	protein_coding	Pa	-13.1284	7.44046e-14	0.304582	5929.1	6455	0	1	23
	ENST00000205143	ENSG00000090932	DLL3	delta-like 3 (Drosophila) [Source:HGNC Symbol;Acc:2909]	protein_coding	Ma	-4.59074	2.56602e-05	1.03265	2016.22	2332	0	1	8		ENST00000206249	ENSG00000091831	ESR1	estrogen receptor 1 [Source:HGNC Symbol;Acc:3467]	protein_coding	Ma	-11.5217	3.00815e-12	0.35045	5929.1	6455	0	1	23
	ENST00000205194	ENSG00000090971	NAT14	N-acetyltransferase 14 (GCN5-related, putative) [Source:HGNC Symbol;Acc:28918]	protein_coding	Pa	1.76537	58.2599	0.00579452	1269.31	1536	13	1	7		ENST00000206262	ENSG00000091844	RGS17	regulator of G-protein signaling 17 [Source:HGNC Symbol;Acc:14088]	protein_coding	Pa	-0.268376	0.539044	0.0203833	1374.68	1636	2	1	4
	ENST00000205194	ENSG00000090971	NAT14	N-acetyltransferase 14 (GCN5-related, putative) [Source:HGNC Symbol;Acc:28918]	protein_coding	Ma	-11.7638	1.72266e-12	0.285091	1269.31	1536	0	1	7		ENST00000206262	ENSG00000091844	RGS17	regulator of G-protein signaling 17 [Source:HGNC Symbol;Acc:14088]	protein_coding	Ma	-0.50282	0.314181	0.0225733	1374.68	1636	2	1	4
	ENST00000205214	ENSG00000157426	AASDH	aminoadipate-semialdehyde dehydrogenase [Source:HGNC Symbol;Acc:23993]	protein_coding	Pa	-5.43359	3.68477e-06	0.656445	3196.64	3590	0	1	19		ENST00000206380	ENSG00000091947	TMEM101	transmembrane protein 101 [Source:HGNC Symbol;Acc:28653]	protein_coding		1.29367	19.6639	0.173328	1280.17	1536	0	1	15
	ENST00000205214	ENSG00000157426	AASDH	aminoadipate-semialdehyde dehydrogenase [Source:HGNC Symbol;Acc:23993]	protein_coding	Ma	-7.76666	1.71135e-08	0.478876	3196.64	3590	0	1	19		ENST00000206423	ENSG00000091986	CCDC80	coiled-coil domain containing 80 [Source:HGNC Symbol;Acc:30649]	protein_coding	Pa	-0.66142	0.218062	0.685991	4236.43	4664	0	1	13
	ENST00000205386	ENSG00000091128	LAMB4	laminin, beta 4 [Source:HGNC Symbol;Acc:6491]	protein_coding		-11.5936	2.54918e-12	0.295597	5323.84	5857	0	1	10		ENST00000206423	ENSG00000091986	CCDC80	coiled-coil domain containing 80 [Source:HGNC Symbol;Acc:30649]	protein_coding	Ma	-7.78205	1.65177e-08	0.952466	4236.43	4664	0	1	13
	ENST00000205402	ENSG00000091140	DLD	dihydrolipoamide dehydrogenase [Source:HGNC Symbol;Acc:2898]	protein_coding	Pa	1.45723	28.657	0.0278041	3351.47	3755	3	1	23		ENST00000206446	ENSG00000092009	CMA1	chymase 1, mast cell [Source:HGNC Symbol;Acc:2097]	protein_coding		-11.8658	1.36207e-12	0	426.749	633	0	0	2
	ENST00000205402	ENSG00000091140	DLD	dihydrolipoamide dehydrogenase [Source:HGNC Symbol;Acc:2898]	protein_coding	Ma	0.779716	6.02166	0.0488622	3351.47	3755	2	1	23		ENST00000206451	ENSG00000092010	PSME1	proteasome (prosome, macropain) activator subunit 1 (PA28 alpha) [Source:HGNC Symbol;Acc:9568]	protein_coding		2.13602	136.779	0.00511646	779.27	1006	2	1	10
	ENST00000205557	ENSG00000091262	ABCC6	ATP-binding cassette, sub-family C (CFTR/MRP), member 6 [Source:HGNC Symbol;Acc:57]	protein_coding	Pa	-10.9792	1.04906e-11	0.336489	5220.62	5747	0	1	10		ENST00000206474	ENSG00000092036	HAUS4	HAUS augmin-like complex, subunit 4 [Source:HGNC Symbol;Acc:20163]	protein_coding	Pa	-8.33357	4.63906e-09	0.373299	1380.35	1642	0	1	37
	ENST00000205557	ENSG00000091262	ABCC6	ATP-binding cassette, sub-family C (CFTR/MRP), member 6 [Source:HGNC Symbol;Acc:57]	protein_coding	Ma	-0.989703	0.102399	0.0240647	5220.62	5747	1	1	10		ENST00000206474	ENSG00000092036	HAUS4	HAUS augmin-like complex, subunit 4 [Source:HGNC Symbol;Acc:20163]	protein_coding	Ma	-9.88529	1.3023e-10	0.42154	1380.35	1642	0	1	37
	ENST00000205636	ENSG00000091317	CMTM6	CKLF-like MARVEL transmembrane domain containing 6 [Source:HGNC Symbol;Acc:19177]	protein_coding		1.70205	50.3559	0.00218494	3452.81	3863	173	1	4		ENST00000206513	ENSG00000092067	CEBPE	CCAAT/enhancer binding protein (C/EBP), epsilon [Source:HGNC Symbol;Acc:1836]	protein_coding	Pa	-12.9616	1.09245e-13	0	1297.18	1554	0	0	2
	ENST00000205890	ENSG00000091536	MYO15A	myosin XVA [Source:HGNC Symbol;Acc:7594]	protein_coding		-15.2334	5.84252e-16	0.319277	10959.4	11863	0	1	17		ENST00000206513	ENSG00000092067	CEBPE	CCAAT/enhancer binding protein (C/EBP), epsilon [Source:HGNC Symbol;Acc:1836]	protein_coding	Ma	-12.9616	1.09245e-13	0	1297.18	1554	0	0	2
	ENST00000205948	ENSG00000091583	APOH	apolipoprotein H (beta-2-glycoprotein I) [Source:HGNC Symbol;Acc:616]	protein_coding	Pa	-12.7203	1.90414e-13	0	931.511	1176	0	0	6		ENST00000206542	ENSG00000092094	OSGEP	O-sialoglycoprotein endopeptidase [Source:HGNC Symbol;Acc:18028]	protein_coding	Pa	-7.4809	3.30446e-08	0.381933	1720.59	2002	0	1	25
	ENST00000205948	ENSG00000091583	APOH	apolipoprotein H (beta-2-glycoprotein I) [Source:HGNC Symbol;Acc:616]	protein_coding	Ma	-12.7203	1.90414e-13	0	931.511	1176	0	0	6		ENST00000206542	ENSG00000092094	OSGEP	O-sialoglycoprotein endopeptidase [Source:HGNC Symbol;Acc:18028]	protein_coding	Ma	-5.05427	8.82531e-06	0.322542	1720.59	2002	0	1	25
	ENST00000206020	ENSG00000091640	SPAG7	sperm associated antigen 7 [Source:HGNC Symbol;Acc:11216]	protein_coding		3.24096	1741.65	0.0021828	820.788	1058	40	1	8		ENST00000206544	ENSG00000092096	SLC22A17	solute carrier family 22, member 17 [Source:HGNC Symbol;Acc:23095]	protein_coding		-4.83591	1.45912e-05	0.639138	1987.1	2284	0	1	9
	ENST00000206249	ENSG00000091831	ESR1	estrogen receptor 1 [Source:HGNC Symbol;Acc:3467]	protein_coding	Pa	-11.3014	4.99574e-12	0.313678	5884.96	6455	0	1	24		ENST00000206595	ENSG00000092140	G2E3	G2/M-phase specific E3 ubiquitin protein ligase [Source:HGNC Symbol;Acc:20338]	protein_coding		1.75945	57.4712	0.00446001	5313.84	5804	60	1	19
	ENST00000206249	ENSG00000091831	ESR1	estrogen receptor 1 [Source:HGNC Symbol;Acc:3467]	protein_coding	Ma	-11.475	3.34965e-12	0.348601	5884.96	6455	0	1	24		ENST00000206660	ENSG00000092200	RPGRIP1	retinitis pigmentosa GTPase regulator interacting protein 1 [Source:HGNC Symbol;Acc:13436]	protein_coding		-13.3457	4.51128e-14	0.318068	3555.96	3944	0	1	15
	ENST00000206262	ENSG00000091844	RGS17	regulator of G-protein signaling 17 [Source:HGNC Symbol;Acc:14088]	protein_coding	Pa	-11.7714	1.69278e-12	0.300132	1363.14	1636	0	1	4		ENST00000206765	ENSG00000092295	TGM1	transglutaminase 1 [Source:HGNC Symbol;Acc:11777]	protein_coding	Pa	-4.53019	2.94992e-05	0.236805	2453.03	2777	0	1	14
	ENST00000206262	ENSG00000091844	RGS17	regulator of G-protein signaling 17 [Source:HGNC Symbol;Acc:14088]	protein_coding	Ma	0.853916	7.14358	0.00627021	1363.14	1636	6	1	4		ENST00000206765	ENSG00000092295	TGM1	transglutaminase 1 [Source:HGNC Symbol;Acc:11777]	protein_coding	Ma	-2.86285	0.00137136	0.208229	2453.03	2777	0	1	14
	ENST00000206380	ENSG00000091947	TMEM101	transmembrane protein 101 [Source:HGNC Symbol;Acc:28653]	protein_coding		1.63989	43.6405	0.00609402	1269.31	1536	0	1	11		ENST00000207157	ENSG00000092607	TBX15	T-box 15 [Source:HGNC Symbol;Acc:11594]	protein_coding		-6.26531	5.42863e-07	0.517216	3128.78	3492	0	1	3
	ENST00000206423	ENSG00000091986	CCDC80	coiled-coil domain containing 80 [Source:HGNC Symbol;Acc:30649]	protein_coding	Pa	0.479451	3.01614	0.0820847	4204.41	4664	1	1	13		ENST00000207437	ENSG00000196465	MYL6B	myosin, light chain 6B, alkali, smooth muscle and non-muscle [Source:HGNC Symbol;Acc:29823]	protein_coding		3.13158	1353.88	0.00322802	649.792	869	0	1	12
	ENST00000206423	ENSG00000091986	CCDC80	coiled-coil domain containing 80 [Source:HGNC Symbol;Acc:30649]	protein_coding	Ma	-6.96388	1.08673e-07	0.80431	4204.41	4664	0	1	13		ENST00000207457	ENSG00000092850	TEKT2	tektin 2 (testicular) [Source:HGNC Symbol;Acc:11725]	protein_coding		-3.85948	0.000138204	0.299163	1254.65	1509	0	1	3
	ENST00000206446	ENSG00000092009	CMA1	chymase 1, mast cell [Source:HGNC Symbol;Acc:2097]	protein_coding		-11.9405	1.14683e-12	0	421.998	633	0	0	2		ENST00000207549	ENSG00000092929	UNC13D	unc-13 homolog D (C. elegans) [Source:HGNC Symbol;Acc:23147]	protein_coding		-1.55458	0.0278882	0.0477875	3980.31	4393	1	1	17
	ENST00000206451	ENSG00000092010	PSME1	proteasome (prosome, macropain) activator subunit 1 (PA28 alpha) [Source:HGNC Symbol;Acc:9568]	protein_coding		2.42716	267.399	0.0037008	771.995	1006	0	1	10		ENST00000207636	ENSG00000093010	COMT	catechol-O-methyltransferase [Source:HGNC Symbol;Acc:2228]	protein_coding	Pa	-10.2729	5.33458e-11	0.328231	1075.08	1319	0	1	22
	ENST00000206474	ENSG00000092036	HAUS4	HAUS augmin-like complex, subunit 4 [Source:HGNC Symbol;Acc:20163]	protein_coding		-6.73704	1.83215e-07	0.373945	1368.77	1642	0	1	22		ENST00000207636	ENSG00000093010	COMT	catechol-O-methyltransferase [Source:HGNC Symbol;Acc:2228]	protein_coding	Ma	-10.464	3.43558e-11	0.336867	1075.08	1319	0	1	22
	ENST00000206513	ENSG00000092067	CEBPE	CCAAT/enhancer binding protein (C/EBP), epsilon [Source:HGNC Symbol;Acc:1836]	protein_coding	Pa	-13.0401	9.11801e-14	0	1286.2	1554	0	0	2		ENST00000207726	ENSG00000243156	MICAL3	microtubule associated monooxygenase, calponin and LIM domain containing 3 [Source:HGNC Symbol;Acc:24694]	protein_coding	Pa	-11.6238	2.37794e-12	0.320127	2932.2	3284	0	1	37
	ENST00000206513	ENSG00000092067	CEBPE	CCAAT/enhancer binding protein (C/EBP), epsilon [Source:HGNC Symbol;Acc:1836]	protein_coding	Ma	-13.0401	9.11801e-14	0	1286.2	1554	0	0	2		ENST00000207726	ENSG00000243156	MICAL3	microtubule associated monooxygenase, calponin and LIM domain containing 3 [Source:HGNC Symbol;Acc:24694]	protein_coding	Ma	-11.3561	4.40453e-12	0.318057	2932.2	3284	0	1	37
	ENST00000206542	ENSG00000092094	OSGEP	O-sialoglycoprotein endopeptidase [Source:HGNC Symbol;Acc:18028]	protein_coding	Pa	-2.11575	0.00766037	0.523245	1706.57	2002	0	1	19		ENST00000207771	ENSG00000093134	VNN3	vanin 3 [Source:HGNC Symbol;Acc:16431]	protein_coding	Pa	-13.0704	8.50354e-14	0	1447.45	1713	0	0	31
	ENST00000206542	ENSG00000092094	OSGEP	O-sialoglycoprotein endopeptidase [Source:HGNC Symbol;Acc:18028]	protein_coding	Ma	-7.51019	3.08894e-08	0.59753	1706.57	2002	0	1	19		ENST00000207771	ENSG00000093134	VNN3	vanin 3 [Source:HGNC Symbol;Acc:16431]	protein_coding	Ma	-13.0704	8.50354e-14	0	1447.45	1713	0	0	31
	ENST00000206544	ENSG00000092096	SLC22A17	solute carrier family 22, member 17 [Source:HGNC Symbol;Acc:23095]	protein_coding		-8.04186	9.08113e-09	0.438778	1971.18	2284	0	1	10		ENST00000207870	ENSG00000093217	XYLB	xylulokinase homolog (H. influenzae) [Source:HGNC Symbol;Acc:12839]	protein_coding	Pa	-0.840865	0.144256	0.0176459	3291.34	3664	3	1	11
	ENST00000206595	ENSG00000092140	G2E3	G2/M-phase specific E3 ubiquitin protein ligase [Source:HGNC Symbol;Acc:20338]	protein_coding		1.08982	12.2976	0.00355959	5274.1	5804	41	1	19		ENST00000207870	ENSG00000093217	XYLB	xylulokinase homolog (H. influenzae) [Source:HGNC Symbol;Acc:12839]	protein_coding	Ma	-0.592293	0.255686	0.0140188	3291.34	3664	2	1	11
	ENST00000206660	ENSG00000092200	RPGRIP1	retinitis pigmentosa GTPase regulator interacting protein 1 [Source:HGNC Symbol;Acc:13436]	protein_coding	Pa	-12.9584	1.10053e-13	0.298198	3528.81	3944	0	1	27		ENST00000209540	ENSG00000094661	OR1I1	olfactory receptor, family 1, subfamily I, member 1 [Source:HGNC Symbol;Acc:8207]	protein_coding		-2.69928	0.00199857	0.0346892	1002.31	1242	1	1	1
	ENST00000206660	ENSG00000092200	RPGRIP1	retinitis pigmentosa GTPase regulator interacting protein 1 [Source:HGNC Symbol;Acc:13436]	protein_coding	Ma	-12.378	4.18794e-13	0.278318	3528.81	3944	0	1	27		ENST00000209665	ENSG00000196344	ADH7	alcohol dehydrogenase 7 (class IV), mu or sigma polypeptide [Source:HGNC Symbol;Acc:256]	protein_coding	Pa	-13.3877	4.09543e-14	0	1991.83	2289	0	0	11
	ENST00000206765	ENSG00000092295	TGM1	transglutaminase 1 [Source:HGNC Symbol;Acc:11777]	protein_coding	Pa	-13.6744	2.11641e-14	0	2433.78	2777	0	0	14		ENST00000209665	ENSG00000196344	ADH7	alcohol dehydrogenase 7 (class IV), mu or sigma polypeptide [Source:HGNC Symbol;Acc:256]	protein_coding	Ma	-13.3877	4.09543e-14	0	1991.83	2289	0	0	11
	ENST00000206765	ENSG00000092295	TGM1	transglutaminase 1 [Source:HGNC Symbol;Acc:11777]	protein_coding	Ma	-13.6744	2.11641e-14	0	2433.78	2777	0	0	14		ENST00000209668	ENSG00000187758	ADH1A	alcohol dehydrogenase 1A (class I), alpha polypeptide [Source:HGNC Symbol;Acc:249]	protein_coding		-12.921	1.1995e-13	0	1245.2	1499	0	0	3
	ENST00000207157	ENSG00000092607	TBX15	T-box 15 [Source:HGNC Symbol;Acc:11594]	protein_coding		-6.39246	4.05079e-07	0.401007	3104.68	3492	0	1	3		ENST00000209718	ENSG00000108244	KRT23	keratin 23 (histone deacetylase inducible) [Source:HGNC Symbol;Acc:6438]	protein_coding	Pa	-13.2339	5.83579e-14	0	1706.41	1987	0	0	16
	ENST00000207437	ENSG00000196465	MYL6B	myosin, light chain 6B, alkali, smooth muscle and non-muscle [Source:HGNC Symbol;Acc:29823]	protein_coding		3.64785	4444.78	0.00235705	643.444	869	0	1	12		ENST00000209718	ENSG00000108244	KRT23	keratin 23 (histone deacetylase inducible) [Source:HGNC Symbol;Acc:6438]	protein_coding	Ma	-13.2339	5.83579e-14	0	1706.41	1987	0	0	16
	ENST00000207457	ENSG00000092850	TEKT2	tektin 2 (testicular) [Source:HGNC Symbol;Acc:11725]	protein_coding		-1.04271	0.0906338	0.0190635	1243.98	1509	1	1	3		ENST00000209728	ENSG00000094804	CDC6	cell division cycle 6 [Source:HGNC Symbol;Acc:1744]	protein_coding		0.469052	2.94477	0.00460185	2731.84	3072	41	1	6
	ENST00000207549	ENSG00000092929	UNC13D	unc-13 homolog D (C. elegans) [Source:HGNC Symbol;Acc:23147]	protein_coding		-0.442597	0.360913	0.0311163	3950.12	4393	2	1	17		ENST00000209873	ENSG00000094914	AAAS	achalasia, adrenocortical insufficiency, alacrimia [Source:HGNC Symbol;Acc:13666]	protein_coding		0.237292	1.727	0.173302	1567.48	1840	0	1	24
	ENST00000207636	ENSG00000093010	COMT	catechol-O-methyltransferase [Source:HGNC Symbol;Acc:2228]	protein_coding	Pa	-0.667477	0.215042	0.0450141	1065.69	1319	1	1	22		ENST00000209875	ENSG00000094916	CBX5	chromobox homolog 5 [Source:HGNC Symbol;Acc:1555]	protein_coding	Pa	2.7468	558.213	0.00684915	10723.6	11528	47	1	9
	ENST00000207636	ENSG00000093010	COMT	catechol-O-methyltransferase [Source:HGNC Symbol;Acc:2228]	protein_coding	Ma	-0.114452	0.76833	0.0266242	1065.69	1319	2	1	22		ENST00000209875	ENSG00000094916	CBX5	chromobox homolog 5 [Source:HGNC Symbol;Acc:1555]	protein_coding	Ma	2.77314	593.116	0.00651207	10723.6	11528	48	1	9
	ENST00000207726	ENSG00000243156	MICAL3	microtubule associated monooxygenase, calponin and LIM domain containing 3 [Source:HGNC Symbol;Acc:24694]	protein_coding	Pa	-11.6402	2.28981e-12	0.314655	2909.51	3284	0	1	32		ENST00000209884	ENSG00000076321	KLHL20	kelch-like family member 20 [Source:HGNC Symbol;Acc:25056]	protein_coding		1.69225	49.2323	0.00755618	3061.68	3421	41	1	6
	ENST00000207726	ENSG00000243156	MICAL3	microtubule associated monooxygenase, calponin and LIM domain containing 3 [Source:HGNC Symbol;Acc:24694]	protein_coding	Ma	-11.4289	3.72477e-12	0.341209	2909.51	3284	0	1	32		ENST00000209929	ENSG00000094963	FMO2	flavin containing monooxygenase 2 (non-functional) [Source:HGNC Symbol;Acc:3770]	protein_coding	Pa	-11.664	2.1677e-12	0.328972	3468.07	3851	0	1	10
	ENST00000207771	ENSG00000093134	VNN3	vanin 3 [Source:HGNC Symbol;Acc:16431]	protein_coding	Pa	-12.3899	4.07474e-13	0.316734	1435.39	1713	0	1	31		ENST00000209929	ENSG00000094963	FMO2	flavin containing monooxygenase 2 (non-functional) [Source:HGNC Symbol;Acc:3770]	protein_coding	Ma	-10.4255	3.75405e-11	0.343892	3468.07	3851	0	1	10
	ENST00000207771	ENSG00000093134	VNN3	vanin 3 [Source:HGNC Symbol;Acc:16431]	protein_coding	Ma	-12.5789	2.63694e-13	0.28675	1435.39	1713	0	1	31		ENST00000210060	ENSG00000095059	DHPS	deoxyhypusine synthase [Source:HGNC Symbol;Acc:2869]	protein_coding		1.98404	96.3918	0.00710241	1116.67	1363	2	1	22
	ENST00000207870	ENSG00000093217	XYLB	xylulokinase homolog (H. influenzae) [Source:HGNC Symbol;Acc:12839]	protein_coding	Pa	-6.47799	3.32667e-07	0.283591	3266.08	3664	0	1	8		ENST00000210187	ENSG00000167964	RAB26	RAB26, member RAS oncogene family [Source:HGNC Symbol;Acc:14259]	protein_coding		2.15422	142.633	0.0070389	1411.54	1675	2	1	10
	ENST00000207870	ENSG00000093217	XYLB	xylulokinase homolog (H. influenzae) [Source:HGNC Symbol;Acc:12839]	protein_coding	Ma	-0.494134	0.320528	0.0101413	3266.08	3664	2	1	8		ENST00000210227	ENSG00000119314	PTBP3	polypyrimidine tract binding protein 3 [Source:HGNC Symbol;Acc:10253]	protein_coding		-1.66137	0.0218087	0.0412269	522.204	734	1	1	11
	ENST00000209540	ENSG00000094661	OR1I1	olfactory receptor, family 1, subfamily I, member 1 [Source:HGNC Symbol;Acc:8207]	protein_coding	Pa	-12.784	1.64437e-13	0	993.441	1242	0	0	2		ENST00000210313	ENSG00000095261	PSMD5	proteasome (prosome, macropain) 26S subunit, non-ATPase, 5 [Source:HGNC Symbol;Acc:9563]	protein_coding	Pa	1.23987	17.3728	0.00716182	3082.47	3443	11	1	13
	ENST00000209540	ENSG00000094661	OR1I1	olfactory receptor, family 1, subfamily I, member 1 [Source:HGNC Symbol;Acc:8207]	protein_coding	Ma	-12.784	1.64437e-13	0	993.441	1242	0	0	2		ENST00000210313	ENSG00000095261	PSMD5	proteasome (prosome, macropain) 26S subunit, non-ATPase, 5 [Source:HGNC Symbol;Acc:9563]	protein_coding	Ma	1.53698	34.4334	0.00610424	3082.47	3443	13	1	13
	ENST00000209665	ENSG00000196344	ADH7	alcohol dehydrogenase 7 (class IV), mu or sigma polypeptide [Source:HGNC Symbol;Acc:256]	protein_coding		-13.4669	3.41271e-14	0	1975.87	2289	0	0	6		ENST00000210444	ENSG00000095380	NANS	N-acetylneuraminic acid synthase [Source:HGNC Symbol;Acc:19237]	protein_coding	Pa	1.77892	60.1063	0.0071093	934.266	1170	1	1	10
	ENST00000209668	ENSG00000187758	ADH1A	alcohol dehydrogenase 1A (class I), alpha polypeptide [Source:HGNC Symbol;Acc:249]	protein_coding		-12.9995	1.00115e-13	0	1234.59	1499	0	0	3		ENST00000210444	ENSG00000095380	NANS	N-acetylneuraminic acid synthase [Source:HGNC Symbol;Acc:19237]	protein_coding	Ma	1.50495	31.9853	0.0077843	934.266	1170	3	1	10
	ENST00000209718	ENSG00000108244	KRT23	keratin 23 (histone deacetylase inducible) [Source:HGNC Symbol;Acc:6438]	protein_coding	Pa	-13.3129	4.86519e-14	0	1692.5	1987	0	0	17		ENST00000210633	ENSG00000095539	SEMA4G	sema domain, immunoglobulin domain (Ig), transmembrane domain (TM) and short cytoplasmic domain, (semaphorin) 4G [Source:HGNC Symbol;Acc:10735]	protein_coding	Pa	-4.23664	5.79909e-05	0.685431	3697.73	4094	0	1	13
	ENST00000209718	ENSG00000108244	KRT23	keratin 23 (histone deacetylase inducible) [Source:HGNC Symbol;Acc:6438]	protein_coding	Ma	-13.3129	4.86519e-14	0	1692.5	1987	0	0	17		ENST00000210633	ENSG00000095539	SEMA4G	sema domain, immunoglobulin domain (Ig), transmembrane domain (TM) and short cytoplasmic domain, (semaphorin) 4G [Source:HGNC Symbol;Acc:10735]	protein_coding	Ma	-5.30716	4.92992e-06	0.790485	3697.73	4094	0	1	13
	ENST00000209728	ENSG00000094804	CDC6	cell division cycle 6 [Source:HGNC Symbol;Acc:1744]	protein_coding		0.0910514	1.23325	0.00579521	2710.59	3072	27	1	5		ENST00000211076	ENSG00000095917	TPSD1	tryptase delta 1 [Source:HGNC Symbol;Acc:14118]	protein_coding	Pa	-9.46034	3.46466e-10	0.299138	738.631	963	0	1	4
	ENST00000209873	ENSG00000094914	AAAS	achalasia, adrenocortical insufficiency, alacrimia [Source:HGNC Symbol;Acc:13666]	protein_coding	Pa	-9.36611	4.30418e-10	0.358115	1554.56	1840	0	1	29		ENST00000211076	ENSG00000095917	TPSD1	tryptase delta 1 [Source:HGNC Symbol;Acc:14118]	protein_coding	Ma	-9.78376	1.64528e-10	0.28924	738.631	963	0	1	4
	ENST00000209873	ENSG00000094914	AAAS	achalasia, adrenocortical insufficiency, alacrimia [Source:HGNC Symbol;Acc:13666]	protein_coding	Ma	-9.06954	8.5204e-10	0.344177	1554.56	1840	0	1	29		ENST00000211122	ENSG00000174156	GSTA3	glutathione S-transferase alpha 3 [Source:HGNC Symbol;Acc:4628]	protein_coding		-12.3243	4.73915e-13	0	680.98	902	0	0	3
	ENST00000209875	ENSG00000094916	CBX5	chromobox homolog 5 [Source:HGNC Symbol;Acc:1555]	protein_coding	Pa	2.25481	179.808	0.0179607	10645.1	11528	25	1	7		ENST00000211287	ENSG00000156711	MAPK13	mitogen-activated protein kinase 13 [Source:HGNC Symbol;Acc:6875]	protein_coding		-7.64016	2.29002e-08	0.526332	1767.84	2052	0	1	6
	ENST00000209875	ENSG00000094916	CBX5	chromobox homolog 5 [Source:HGNC Symbol;Acc:1555]	protein_coding	Ma	2.84586	701.229	0.0104853	10645.1	11528	41	1	7		ENST00000211314	ENSG00000096092	TMEM14A	transmembrane protein 14A [Source:HGNC Symbol;Acc:21076]	protein_coding		3.03026	1072.16	0.00233036	766.039	992	156	1	1
	ENST00000209884	ENSG00000076321	KLHL20	kelch-like family member 20 [Source:HGNC Symbol;Acc:25056]	protein_coding		1.51443	32.6911	0.00319816	3038.06	3421	34	1	6		ENST00000211379	ENSG00000204463	BAG6	BCL2-associated athanogene 6 [Source:HGNC Symbol;Acc:13919]	protein_coding		-0.204158	0.624945	0.555586	3400.02	3779	0	1	32
	ENST00000209929	ENSG00000094963	FMO2	flavin containing monooxygenase 2 (non-functional) [Source:HGNC Symbol;Acc:3770]	protein_coding	Pa	-8.64959	2.24084e-09	0.521057	3441.55	3851	0	1	11		ENST00000211413	ENSG00000204314	PRRT1	proline-rich transmembrane protein 1 [Source:HGNC Symbol;Acc:13943]	protein_coding		0.172553	1.48783	0.0135975	1632.69	1909	4	1	13
	ENST00000209929	ENSG00000094963	FMO2	flavin containing monooxygenase 2 (non-functional) [Source:HGNC Symbol;Acc:3770]	protein_coding	Ma	-9.53252	2.93413e-10	0.462471	3441.55	3851	0	1	11		ENST00000211921	ENSG00000204482	LST1	leukocyte specific transcript 1 [Source:HGNC Symbol;Acc:14189]	protein_coding		-8.06416	8.62661e-09	0.365963	304.854	504	0	1	24
	ENST00000210060	ENSG00000095059	DHPS	deoxyhypusine synthase [Source:HGNC Symbol;Acc:2869]	protein_coding		2.14294	138.976	0.00987336	1106.98	1363	0	1	22		ENST00000211936	ENSG00000096654	ZNF184	zinc finger protein 184 [Source:HGNC Symbol;Acc:12975]	protein_coding	Pa	-6.08216	8.27637e-07	1.17703	2759.25	3101	0	1	4
	ENST00000210187	ENSG00000167964	RAB26	RAB26, member RAS oncogene family [Source:HGNC Symbol;Acc:14259]	protein_coding		0.503953	3.19119	0.0083813	1399.74	1675	2	1	11		ENST00000211936	ENSG00000096654	ZNF184	zinc finger protein 184 [Source:HGNC Symbol;Acc:12975]	protein_coding	Ma	1.2067	16.0953	0.150765	2759.25	3101	1	1	4
	ENST00000210227	ENSG00000119314	PTBP3	polypyrimidine tract binding protein 3 [Source:HGNC Symbol;Acc:10253]	protein_coding		-11.8383	1.45111e-12	0.317503	516.769	734	0	1	11		ENST00000211998	ENSG00000035403	VCL	vinculin [Source:HGNC Symbol;Acc:12665]	protein_coding	Pa	-8.45574	3.50155e-09	0.418683	5009.52	5482	0	1	11
	ENST00000210313	ENSG00000095261	PSMD5	proteasome (prosome, macropain) 26S subunit, non-ATPase, 5 [Source:HGNC Symbol;Acc:9563]	protein_coding	Pa	1.63298	42.9517	0.0331942	3058.71	3443	0	1	13		ENST00000211998	ENSG00000035403	VCL	vinculin [Source:HGNC Symbol;Acc:12665]	protein_coding	Ma	-11.2139	6.11083e-12	0.349365	5009.52	5482	0	1	11
	ENST00000210313	ENSG00000095261	PSMD5	proteasome (prosome, macropain) 26S subunit, non-ATPase, 5 [Source:HGNC Symbol;Acc:9563]	protein_coding	Ma	-2.48923	0.00324168	0.648496	3058.71	3443	0	1	13		ENST00000212015	ENSG00000096717	SIRT1	sirtuin 1 [Source:HGNC Symbol;Acc:14929]	protein_coding	Pa	-7.43729	3.65351e-08	0.623229	3697.73	4094	0	1	11
	ENST00000210444	ENSG00000095380	NANS	N-acetylneuraminic acid synthase [Source:HGNC Symbol;Acc:19237]	protein_coding		2.85336	713.444	0.00221879	925.881	1170	42	1	6		ENST00000212015	ENSG00000096717	SIRT1	sirtuin 1 [Source:HGNC Symbol;Acc:14929]	protein_coding	Ma	1.26934	18.5926	0.0258742	3697.73	4094	2	1	11
	ENST00000210633	ENSG00000095539	SEMA4G	sema domain, immunoglobulin domain (Ig), transmembrane domain (TM) and short cytoplasmic domain, (semaphorin) 4G [Source:HGNC Symbol;Acc:10735]	protein_coding	Pa	-11.1265	7.47309e-12	0.288488	3669.56	4094	0	1	17		ENST00000212355	ENSG00000069702	TGFBR3	transforming growth factor, beta receptor III [Source:HGNC Symbol;Acc:11774]	protein_coding	Pa	0.87556	7.50862	0.0238804	5892.24	6416	0	1	18
	ENST00000210633	ENSG00000095539	SEMA4G	sema domain, immunoglobulin domain (Ig), transmembrane domain (TM) and short cytoplasmic domain, (semaphorin) 4G [Source:HGNC Symbol;Acc:10735]	protein_coding	Ma	-1.03022	0.0932782	0.0646795	3669.56	4094	0	1	17		ENST00000212355	ENSG00000069702	TGFBR3	transforming growth factor, beta receptor III [Source:HGNC Symbol;Acc:11774]	protein_coding	Ma	1.1852	15.3179	0.0188382	5892.24	6416	0	1	18
	ENST00000211076	ENSG00000095917	TPSD1	tryptase delta 1 [Source:HGNC Symbol;Acc:14118]	protein_coding	Pa	-12.4815	3.29989e-13	0	731.647	963	0	0	4		ENST00000214869	ENSG00000099203	TMED1	transmembrane emp24 protein transport domain containing 1 [Source:HGNC Symbol;Acc:17291]	protein_coding		0.348081	2.22885	0.00982408	1094.93	1340	1	1	7
	ENST00000211076	ENSG00000095917	TPSD1	tryptase delta 1 [Source:HGNC Symbol;Acc:14118]	protein_coding	Ma	-12.4815	3.29989e-13	0	731.647	963	0	0	4		ENST00000214893	ENSG00000099219	ERMP1	endoplasmic reticulum metallopeptidase 1 [Source:HGNC Symbol;Acc:23703]	protein_coding	Pa	-5.79292	1.61094e-06	1.44878	4529.41	4974	0	1	15
	ENST00000211122	ENSG00000174156	GSTA3	glutathione S-transferase alpha 3 [Source:HGNC Symbol;Acc:4628]	protein_coding		-12.4011	3.971e-13	0	674.408	902	0	0	3		ENST00000214893	ENSG00000099219	ERMP1	endoplasmic reticulum metallopeptidase 1 [Source:HGNC Symbol;Acc:23703]	protein_coding	Ma	-2.00691	0.00984215	1.67901	4529.41	4974	0	1	15
	ENST00000211287	ENSG00000156711	MAPK13	mitogen-activated protein kinase 13 [Source:HGNC Symbol;Acc:6875]	protein_coding	Pa	-11.121	7.56833e-12	0.359286	1753.49	2052	0	1	10		ENST00000215057	ENSG00000099326	MZF1	myeloid zinc finger 1 [Source:HGNC Symbol;Acc:13108]	protein_coding	Pa	-2.2029	0.00626758	0.525021	2574.01	2905	0	1	16
	ENST00000211287	ENSG00000156711	MAPK13	mitogen-activated protein kinase 13 [Source:HGNC Symbol;Acc:6875]	protein_coding	Ma	-0.78159	0.165352	0.033958	1753.49	2052	1	1	10		ENST00000215057	ENSG00000099326	MZF1	myeloid zinc finger 1 [Source:HGNC Symbol;Acc:13108]	protein_coding	Ma	-7.33198	4.65608e-08	0.535907	2574.01	2905	0	1	16
	ENST00000211314	ENSG00000096092	TMEM14A	transmembrane protein 14A [Source:HGNC Symbol;Acc:21076]	protein_coding		2.97872	952.182	0.00259317	758.858	992	160	1	1		ENST00000215061	ENSG00000099330	OCEL1	occludin/ELL domain containing 1 [Source:HGNC Symbol;Acc:26221]	protein_coding		-0.276868	0.528606	0.0265157	899.297	1133	1	1	20
	ENST00000211379	ENSG00000204463	BAG6	BCL2-associated athanogene 6 [Source:HGNC Symbol;Acc:13919]	protein_coding		-8.50143	3.15188e-09	0.521429	3373.99	3779	0	1	33		ENST00000215069	ENSG00000099338	CATSPERG	catsper channel auxiliary subunit gamma [Source:HGNC Symbol;Acc:25243]	protein_coding	Pa	-12.1756	6.67421e-13	0.315364	3140.12	3504	0	1	29
	ENST00000211413	ENSG00000204314	PRRT1	proline-rich transmembrane protein 1 [Source:HGNC Symbol;Acc:13943]	protein_coding		0.544167	3.5008	0.0112828	1619.31	1909	8	1	16		ENST00000215069	ENSG00000099338	CATSPERG	catsper channel auxiliary subunit gamma [Source:HGNC Symbol;Acc:25243]	protein_coding	Ma	-13.0471	8.97222e-14	0.332315	3140.12	3504	0	1	29
	ENST00000211921	ENSG00000204482	LST1	leukocyte specific transcript 1 [Source:HGNC Symbol;Acc:14189]	protein_coding		-10.722	1.89671e-11	0.300111	300.989	504	0	1	25		ENST00000215071	ENSG00000099341	PSMD8	proteasome (prosome, macropain) 26S subunit, non-ATPase, 8 [Source:HGNC Symbol;Acc:9566]	protein_coding		0.264004	1.83656	0.0167527	1296.24	1553	3	1	10
	ENST00000211936	ENSG00000096654	ZNF184	zinc finger protein 184 [Source:HGNC Symbol;Acc:12975]	protein_coding		1.93886	86.868	0.0166845	2737.8	3101	13	1	2		ENST00000215095	ENSG00000099365	STX1B	syntaxin 1B [Source:HGNC Symbol;Acc:18539]	protein_coding	Pa	2.41567	260.417	0.0253517	4236.43	4664	0	1	8
	ENST00000211998	ENSG00000035403	VCL	vinculin [Source:HGNC Symbol;Acc:12665]	protein_coding	Pa	-6.29125	5.11387e-07	0.393071	4971.96	5482	0	1	11		ENST00000215095	ENSG00000099365	STX1B	syntaxin 1B [Source:HGNC Symbol;Acc:18539]	protein_coding	Ma	-5.08318	8.25696e-06	1.05001	4236.43	4664	0	1	8
	ENST00000211998	ENSG00000035403	VCL	vinculin [Source:HGNC Symbol;Acc:12665]	protein_coding	Ma	-12.6214	2.39111e-13	0.32484	4971.96	5482	0	1	11		ENST00000215115	ENSG00000099385	BCL7C	B-cell CLL/lymphoma 7C [Source:HGNC Symbol;Acc:1006]	protein_coding		0.164854	1.46169	0.00946985	1472.97	1740	6	1	5
	ENST00000212015	ENSG00000096717	SIRT1	sirtuin 1 [Source:HGNC Symbol;Acc:14929]	protein_coding	Pa	-10.7566	1.75146e-11	0.469069	3669.56	4094	0	1	11		ENST00000215368	ENSG00000099617	EFNA2	ephrin-A2 [Source:HGNC Symbol;Acc:3222]	protein_coding		-2.39696	0.00400904	0.0238003	1853.84	2143	2	1	1
	ENST00000212015	ENSG00000096717	SIRT1	sirtuin 1 [Source:HGNC Symbol;Acc:14929]	protein_coding	Ma	0.910118	8.13051	0.0148518	3669.56	4094	0	1	11		ENST00000215375	ENSG00000099624	ATP5D	ATP synthase, H+ transporting, mitochondrial F1 complex, delta subunit [Source:HGNC Symbol;Acc:837]	protein_coding		-1.51343	0.0306598	0.29256	769.819	996	0	1	11
	ENST00000212355	ENSG00000069702	TGFBR3	transforming growth factor, beta receptor III [Source:HGNC Symbol;Acc:11774]	protein_coding	Pa	0.963193	9.18741	0.0797729	5848.36	6416	0	1	18		ENST00000215376	ENSG00000099625	C19orf26	chromosome 19 open reading frame 26 [Source:HGNC Symbol;Acc:28617]	protein_coding	Pa	-6.53601	2.91065e-07	0.495245	2251.73	2564	0	1	9
	ENST00000212355	ENSG00000069702	TGFBR3	transforming growth factor, beta receptor III [Source:HGNC Symbol;Acc:11774]	protein_coding	Ma	0.455109	2.85173	0.106426	5848.36	6416	0	1	18		ENST00000215376	ENSG00000099625	C19orf26	chromosome 19 open reading frame 26 [Source:HGNC Symbol;Acc:28617]	protein_coding	Ma	-6.00393	9.90992e-07	0.457321	2251.73	2564	0	1	9
	ENST00000214869	ENSG00000099203	TMED1	transmembrane emp24 protein transport domain containing 1 [Source:HGNC Symbol;Acc:17291]	protein_coding		0.710254	5.13161	0.00788109	1085.4	1340	1	1	7		ENST00000215473	ENSG00000099715	PCDH11Y	protocadherin 11 Y-linked [Source:HGNC Symbol;Acc:15813]	protein_coding		-13.4231	3.77485e-14	0.308254	3630.62	4023	0	1	4
	ENST00000214893	ENSG00000099219	ERMP1	endoplasmic reticulum metallopeptidase 1 [Source:HGNC Symbol;Acc:23703]	protein_coding	Pa	-9.42673	3.74343e-10	0.410589	4495.29	4974	0	1	15		ENST00000215479	ENSG00000099721	AMELY	amelogenin, Y-linked [Source:HGNC Symbol;Acc:462]	protein_coding		-12.1773	6.64814e-13	0	586.47	802	0	0	3
	ENST00000214893	ENSG00000099219	ERMP1	endoplasmic reticulum metallopeptidase 1 [Source:HGNC Symbol;Acc:23703]	protein_coding	Ma	-7.86726	1.3575e-08	0.566006	4495.29	4974	0	1	15		ENST00000215530	ENSG00000070388	FGF22	fibroblast growth factor 22 [Source:HGNC Symbol;Acc:3679]	protein_coding		-7.09138	8.10252e-08	0.285616	436.2	643	0	1	5
	ENST00000215057	ENSG00000099326	MZF1	myeloid zinc finger 1 [Source:HGNC Symbol;Acc:13108]	protein_coding	Pa	-5.43911	3.63823e-06	0.433787	2553.88	2905	0	1	16		ENST00000215531	ENSG00000095932	C19orf77	chromosome 19 open reading frame 77 [Source:HGNC Symbol;Acc:37244]	protein_coding		0.328235	2.12929	0.0151877	686.65	908	3	1	4
	ENST00000215057	ENSG00000099326	MZF1	myeloid zinc finger 1 [Source:HGNC Symbol;Acc:13108]	protein_coding	Ma	-0.11147	0.773624	0.21148	2553.88	2905	0	1	16		ENST00000215539	ENSG00000099769	IGFALS	insulin-like growth factor binding protein, acid labile subunit [Source:HGNC Symbol;Acc:5468]	protein_coding	Pa	-9.96139	1.09297e-10	0.300384	1828.33	2116	0	1	6
	ENST00000215061	ENSG00000099330	OCEL1	occludin/ELL domain containing 1 [Source:HGNC Symbol;Acc:26221]	protein_coding	Pa	-8.29215	5.10329e-09	0.398502	891.163	1133	0	1	30		ENST00000215539	ENSG00000099769	IGFALS	insulin-like growth factor binding protein, acid labile subunit [Source:HGNC Symbol;Acc:5468]	protein_coding	Ma	-10.213	6.1235e-11	0.36433	1828.33	2116	0	1	6
	ENST00000215061	ENSG00000099330	OCEL1	occludin/ELL domain containing 1 [Source:HGNC Symbol;Acc:26221]	protein_coding	Ma	-8.06771	8.55638e-09	0.305807	891.163	1133	0	1	30		ENST00000215555	ENSG00000099785	42431	membrane-associated ring finger (C3HC4) 2, E3 ubiquitin protein ligase [Source:HGNC Symbol;Acc:28038]	protein_coding	Pa	-7.87859	1.32254e-08	0.49173	1128.96	1376	0	1	13
	ENST00000215069	ENSG00000099338	CATSPERG	catsper channel auxiliary subunit gamma [Source:HGNC Symbol;Acc:25243]	protein_coding		-2.30223	0.0049862	0.0307175	3115.94	3504	1	1	17		ENST00000215555	ENSG00000099785	42431	membrane-associated ring finger (C3HC4) 2, E3 ubiquitin protein ligase [Source:HGNC Symbol;Acc:28038]	protein_coding	Ma	2.56079	363.739	0.237834	1128.96	1376	0	1	13
	ENST00000215071	ENSG00000099341	PSMD8	proteasome (prosome, macropain) 26S subunit, non-ATPase, 8 [Source:HGNC Symbol;Acc:9566]	protein_coding		1.47248	29.6811	0.011425	1285.26	1553	9	1	9		ENST00000215565	ENSG00000099795	NDUFB7	NADH dehydrogenase (ubiquinone) 1 beta subcomplex, 7, 18kDa [Source:HGNC Symbol;Acc:7702]	protein_coding		4.16201	14521.5	0.00206103	330.358	531	45	1	2
	ENST00000215095	ENSG00000099365	STX1B	syntaxin 1B [Source:HGNC Symbol;Acc:18539]	protein_coding	Pa	-5.21182	6.14016e-06	2.53999	4204.41	4664	0	1	8		ENST00000215567	ENSG00000099797	TECR	trans-2,3-enoyl-CoA reductase [Source:HGNC Symbol;Acc:4551]	protein_coding		3.36549	2320.01	0.00333752	935.211	1171	0	1	30
	ENST00000215095	ENSG00000099365	STX1B	syntaxin 1B [Source:HGNC Symbol;Acc:18539]	protein_coding	Ma	0.954	8.99498	1.42048	4204.41	4664	0	1	8		ENST00000215570	ENSG00000099800	TIMM13	translocase of inner mitochondrial membrane 13 homolog (yeast) [Source:HGNC Symbol;Acc:11816]	protein_coding	Pa	1.56947	37.1082	0.00896158	1693.18	1973	2	1	4
	ENST00000215115	ENSG00000099385	BCL7C	B-cell CLL/lymphoma 7C [Source:HGNC Symbol;Acc:1006]	protein_coding		0.782601	6.06179	0.00558433	1460.73	1740	22	1	5		ENST00000215570	ENSG00000099800	TIMM13	translocase of inner mitochondrial membrane 13 homolog (yeast) [Source:HGNC Symbol;Acc:11816]	protein_coding	Ma	-9.96431	1.08565e-10	0.334323	1693.18	1973	0	1	4
	ENST00000215368	ENSG00000099617	EFNA2	ephrin-A2 [Source:HGNC Symbol;Acc:3222]	protein_coding		-2.00469	0.00989259	0.0206035	1838.88	2143	3	1	1		ENST00000215574	ENSG00000099804	CDC34	cell division cycle 34 [Source:HGNC Symbol;Acc:1734]	protein_coding		2.57948	379.734	0.0025288	1216.85	1469	9	1	9
	ENST00000215375	ENSG00000099624	ATP5D	ATP synthase, H+ transporting, mitochondrial F1 complex, delta subunit [Source:HGNC Symbol;Acc:837]	protein_coding		0.593099	3.91831	0.0464605	762.611	996	1	1	11		ENST00000215582	ENSG00000099812	MISP	mitotic spindle positioning [Source:HGNC Symbol;Acc:27000]	protein_coding		-13.6308	2.33991e-14	0	2542.82	2872	0	0	1
	ENST00000215376	ENSG00000099625	C19orf26	chromosome 19 open reading frame 26 [Source:HGNC Symbol;Acc:28617]	protein_coding	Pa	-11.2033	6.26181e-12	0.292101	2233.91	2564	0	1	10		ENST00000215587	ENSG00000099817	POLR2E	polymerase (RNA) II (DNA directed) polypeptide E, 25kDa [Source:HGNC Symbol;Acc:9192]	protein_coding	Pa	1.4593	28.7939	0.0143699	1249.93	1504	1	1	19
	ENST00000215376	ENSG00000099625	C19orf26	chromosome 19 open reading frame 26 [Source:HGNC Symbol;Acc:28617]	protein_coding	Ma	-11.2259	5.94429e-12	0.277993	2233.91	2564	0	1	10		ENST00000215587	ENSG00000099817	POLR2E	polymerase (RNA) II (DNA directed) polypeptide E, 25kDa [Source:HGNC Symbol;Acc:9192]	protein_coding	Ma	2.62815	424.766	0.00709784	1249.93	1504	6	1	19
	ENST00000215473	ENSG00000099715	PCDH11Y	protocadherin 11 Y-linked [Source:HGNC Symbol;Acc:15813]	protein_coding		-13.3315	4.66122e-14	0.298504	3602.94	4023	0	1	4		ENST00000215631	ENSG00000099860	GADD45B	growth arrest and DNA-damage-inducible, beta [Source:HGNC Symbol;Acc:4096]	protein_coding	Pa	1.90568	80.4785	0.0140159	1126.12	1373	0	1	10
	ENST00000215479	ENSG00000099721	AMELY	amelogenin, Y-linked [Source:HGNC Symbol;Acc:462]	protein_coding		-12.2535	5.57828e-13	0	580.575	802	0	0	3		ENST00000215631	ENSG00000099860	GADD45B	growth arrest and DNA-damage-inducible, beta [Source:HGNC Symbol;Acc:4096]	protein_coding	Ma	2.29441	196.974	0.010129	1126.12	1373	0	1	10
	ENST00000215530	ENSG00000070388	FGF22	fibroblast growth factor 22 [Source:HGNC Symbol;Acc:3679]	protein_coding		-10.1401	7.24269e-11	0.309702	431.381	643	0	1	6		ENST00000215637	ENSG00000099866	MADCAM1	mucosal vascular addressin cell adhesion molecule 1 [Source:HGNC Symbol;Acc:6765]	protein_coding	Pa	-12.7309	1.85823e-13	0.293676	1318.92	1577	0	1	8
	ENST00000215531	ENSG00000095932	C19orf77	chromosome 19 open reading frame 77 [Source:HGNC Symbol;Acc:37244]	protein_coding	Pa	-9.80973	1.54978e-10	0.336685	680.038	908	0	1	6		ENST00000215637	ENSG00000099866	MADCAM1	mucosal vascular addressin cell adhesion molecule 1 [Source:HGNC Symbol;Acc:6765]	protein_coding	Ma	-12.0375	9.17276e-13	0.272313	1318.92	1577	0	1	8
	ENST00000215531	ENSG00000095932	C19orf77	chromosome 19 open reading frame 77 [Source:HGNC Symbol;Acc:37244]	protein_coding	Ma	-0.356686	0.43986	0.231051	680.038	908	0	1	6		ENST00000215659	ENSG00000188130	MAPK12	mitogen-activated protein kinase 12 [Source:HGNC Symbol;Acc:6874]	protein_coding		0.650189	4.46878	0.012888	1641.2	1918	0	1	12
	ENST00000215539	ENSG00000099769	IGFALS	insulin-like growth factor binding protein, acid labile subunit [Source:HGNC Symbol;Acc:5468]	protein_coding	Pa	-7.1758	6.67114e-08	0.318832	1813.54	2116	0	1	6		ENST00000215727	ENSG00000099937	SERPIND1	serpin peptidase inhibitor, clade D (heparin cofactor), member 1 [Source:HGNC Symbol;Acc:4838]	protein_coding	Pa	-5.02722	9.39247e-06	0.815512	2131.7	2437	0	1	4
	ENST00000215539	ENSG00000099769	IGFALS	insulin-like growth factor binding protein, acid labile subunit [Source:HGNC Symbol;Acc:5468]	protein_coding	Ma	-11.854	1.39959e-12	0.318405	1813.54	2116	0	1	6		ENST00000215727	ENSG00000099937	SERPIND1	serpin peptidase inhibitor, clade D (heparin cofactor), member 1 [Source:HGNC Symbol;Acc:4838]	protein_coding	Ma	-4.02149	9.51722e-05	0.593211	2131.7	2437	0	1	4
	ENST00000215555	ENSG00000099785	MARCH2	membrane-associated ring finger (C3HC4) 2, E3 ubiquitin protein ligase [Source:HGNC Symbol;Acc:28038]	protein_coding		2.2161	164.475	0.00659798	1119.18	1376	0	1	9		ENST00000215730	ENSG00000099940	SNAP29	synaptosomal-associated protein, 29kDa [Source:HGNC Symbol;Acc:11133]	protein_coding	Pa	1.44537	27.885	0.00398377	3880.13	4287	41	1	5
	ENST00000215565	ENSG00000099795	NDUFB7	NADH dehydrogenase (ubiquinone) 1 beta subcomplex, 7, 18kDa [Source:HGNC Symbol;Acc:7702]	protein_coding		4.20546	16049.4	0.00192893	326.302	531	62	1	2		ENST00000215730	ENSG00000099940	SNAP29	synaptosomal-associated protein, 29kDa [Source:HGNC Symbol;Acc:11133]	protein_coding	Ma	1.23786	17.2926	0.00506909	3880.13	4287	37	1	5
	ENST00000215567	ENSG00000099797	TECR	trans-2,3-enoyl-CoA reductase [Source:HGNC Symbol;Acc:4551]	protein_coding		3.2642	1837.38	0.00400277	926.819	1171	2	1	30		ENST00000215739	ENSG00000099949	LZTR1	leucine-zipper-like transcription regulator 1 [Source:HGNC Symbol;Acc:6742]	protein_coding		1.89618	78.7372	0.00556627	4149.48	4572	11	1	19
	ENST00000215570	ENSG00000099800	TIMM13	translocase of inner mitochondrial membrane 13 homolog (yeast) [Source:HGNC Symbol;Acc:11816]	protein_coding	Pa	-8.79075	1.61901e-09	0.417718	1679.36	1973	0	1	4		ENST00000215742	ENSG00000184436	THAP7	THAP domain containing 7 [Source:HGNC Symbol;Acc:23190]	protein_coding		-8.67775	2.10015e-09	0.368303	974.905	1213	0	1	8
	ENST00000215570	ENSG00000099800	TIMM13	translocase of inner mitochondrial membrane 13 homolog (yeast) [Source:HGNC Symbol;Acc:11816]	protein_coding	Ma	0.755602	5.69642	0.173514	1679.36	1973	0	1	4		ENST00000215743	ENSG00000099953	MMP11	matrix metallopeptidase 11 (stromelysin 3) [Source:HGNC Symbol;Acc:7157]	protein_coding		-12.2084	6.18871e-13	0.28797	1993.72	2291	0	1	13
	ENST00000215574	ENSG00000099804	CDC34	cell division cycle 34 [Source:HGNC Symbol;Acc:1734]	protein_coding	Pa	2.52534	335.228	0.00323599	1206.44	1469	3	1	15		ENST00000215754	ENSG00000240972	MIF	macrophage migration inhibitory factor (glycosylation-inhibiting factor) [Source:HGNC Symbol;Acc:7097]	protein_coding		4.47377	29769.4	0.00130177	715.948	939	228	1	3
	ENST00000215574	ENSG00000099804	CDC34	cell division cycle 34 [Source:HGNC Symbol;Acc:1734]	protein_coding	Ma	2.48713	306.994	0.00343373	1206.44	1469	5	1	15		ENST00000215770	ENSG00000099974	DDTL	D-dopachrome tautomerase-like [Source:HGNC Symbol;Acc:33446]	protein_coding	Pa	-1.13227	0.0737446	0.0313908	1288.68	1545	1	1	2
	ENST00000215582	ENSG00000099812	MISP	mitotic spindle positioning [Source:HGNC Symbol;Acc:27000]	protein_coding		-0.774121	0.168221	0.00956808	2522.92	2872	13	1	1		ENST00000215770	ENSG00000099974	DDTL	D-dopachrome tautomerase-like [Source:HGNC Symbol;Acc:33446]	protein_coding	Ma	0.284297	1.92441	0.014231	1288.68	1545	3	1	2
	ENST00000215587	ENSG00000099817	POLR2E	polymerase (RNA) II (DNA directed) polypeptide E, 25kDa [Source:HGNC Symbol;Acc:9192]	protein_coding	Pa	2.02468	105.847	0.0209203	1239.28	1504	2	1	17		ENST00000215780	ENSG00000099984	GSTT2	glutathione S-transferase theta 2 [Source:HGNC Symbol;Acc:4642]	protein_coding		0.585887	3.85378	0.0138919	862.438	1094	1	1	2
	ENST00000215587	ENSG00000099817	POLR2E	polymerase (RNA) II (DNA directed) polypeptide E, 25kDa [Source:HGNC Symbol;Acc:9192]	protein_coding	Ma	2.44508	278.663	0.00913691	1239.28	1504	8	1	17		ENST00000215781	ENSG00000099985	OSM	oncostatin M [Source:HGNC Symbol;Acc:8506]	protein_coding		-3.18856	0.000647799	0.0367379	1580.71	1854	1	1	3
	ENST00000215631	ENSG00000099860	GADD45B	growth arrest and DNA-damage-inducible, beta [Source:HGNC Symbol;Acc:4096]	protein_coding		3.16859	1474.31	0.00205393	1116.36	1373	10	1	7		ENST00000215790	ENSG00000099992	TBC1D10A	TBC1 domain family, member 10A [Source:HGNC Symbol;Acc:23609]	protein_coding		0.353378	2.2562	0.00992455	1791.47	2077	1	1	10
	ENST00000215637	ENSG00000099866	MADCAM1	mucosal vascular addressin cell adhesion molecule 1 [Source:HGNC Symbol;Acc:6765]	protein_coding	Pa	-9.14505	7.16061e-10	0.373016	1307.78	1577	0	1	8		ENST00000215793	ENSG00000099995	SF3A1	splicing factor 3a, subunit 1, 120kDa [Source:HGNC Symbol;Acc:10765]	protein_coding		2.33761	217.576	0.0023495	4689.13	5143	8	1	11
	ENST00000215637	ENSG00000099866	MADCAM1	mucosal vascular addressin cell adhesion molecule 1 [Source:HGNC Symbol;Acc:6765]	protein_coding	Ma	-10.3256	4.72498e-11	0.287237	1307.78	1577	0	1	8		ENST00000215794	ENSG00000184979	USP18	ubiquitin specific peptidase 18 [Source:HGNC Symbol;Acc:12616]	protein_coding		0.0386837	1.09316	0.00792016	1840.61	2129	18	1	1
	ENST00000215659	ENSG00000188130	MAPK12	mitogen-activated protein kinase 12 [Source:HGNC Symbol;Acc:6874]	protein_coding	Pa	-3.26628	0.000541652	0.557466	1627.75	1918	0	1	17		ENST00000215798	ENSG00000099999	RNF215	ring finger protein 215 [Source:HGNC Symbol;Acc:33434]	protein_coding		-0.0394621	0.913141	0.0178799	1388.86	1651	3	1	6
	ENST00000215659	ENSG00000188130	MAPK12	mitogen-activated protein kinase 12 [Source:HGNC Symbol;Acc:6874]	protein_coding	Ma	-5.81941	1.51562e-06	0.626175	1627.75	1918	0	1	17		ENST00000215812	ENSG00000100012	SEC14L3	SEC14-like 3 (S. cerevisiae) [Source:HGNC Symbol;Acc:18655]	protein_coding	Pa	-13.2869	5.16535e-14	0	1799.97	2086	0	0	18
	ENST00000215727	ENSG00000099937	SERPIND1	serpin peptidase inhibitor, clade D (heparin cofactor), member 1 [Source:HGNC Symbol;Acc:4838]	protein_coding	Pa	-10.4464	3.57767e-11	0.320087	2114.75	2437	0	1	4		ENST00000215812	ENSG00000100012	SEC14L3	SEC14-like 3 (S. cerevisiae) [Source:HGNC Symbol;Acc:18655]	protein_coding	Ma	-13.2869	5.16535e-14	0	1799.97	2086	0	0	18
	ENST00000215727	ENSG00000099937	SERPIND1	serpin peptidase inhibitor, clade D (heparin cofactor), member 1 [Source:HGNC Symbol;Acc:4838]	protein_coding	Ma	-0.503709	0.313539	0.0173392	2114.75	2437	1	1	4		ENST00000215829	ENSG00000100028	SNRPD3	small nuclear ribonucleoprotein D3 polypeptide 18kDa [Source:HGNC Symbol;Acc:11160]	protein_coding		2.55429	358.336	0.00267469	1494.71	1763	103	1	5
	ENST00000215730	ENSG00000099940	SNAP29	synaptosomal-associated protein, 29kDa [Source:HGNC Symbol;Acc:11133]	protein_coding	Pa	1.2152	16.4135	0.00428081	3850.66	4287	30	1	5		ENST00000215832	ENSG00000100030	MAPK1	mitogen-activated protein kinase 1 [Source:HGNC Symbol;Acc:6871]	protein_coding	Pa	2.86093	725.989	0.00148898	10245.4	11022	275	1	5
	ENST00000215730	ENSG00000099940	SNAP29	synaptosomal-associated protein, 29kDa [Source:HGNC Symbol;Acc:11133]	protein_coding	Ma	0.952459	8.96312	0.00494719	3850.66	4287	25	1	5		ENST00000215832	ENSG00000100030	MAPK1	mitogen-activated protein kinase 1 [Source:HGNC Symbol;Acc:6871]	protein_coding	Ma	2.87799	755.075	0.00154051	10245.4	11022	279	1	5
	ENST00000215739	ENSG00000099949	LZTR1	leucine-zipper-like transcription regulator 1 [Source:HGNC Symbol;Acc:6742]	protein_coding	Pa	0.418351	2.6203	0.0756603	4118.08	4572	2	1	30		ENST00000215838	ENSG00000185339	TCN2	transcobalamin II [Source:HGNC Symbol;Acc:11653]	protein_coding	Pa	-0.0142858	0.967641	0.0426394	2224.32	2535	2	1	14
	ENST00000215739	ENSG00000099949	LZTR1	leucine-zipper-like transcription regulator 1 [Source:HGNC Symbol;Acc:6742]	protein_coding	Ma	1.4986	31.521	0.0388983	4118.08	4572	0	1	30		ENST00000215838	ENSG00000185339	TCN2	transcobalamin II [Source:HGNC Symbol;Acc:11653]	protein_coding	Ma	0.471027	2.9582	0.0388562	2224.32	2535	3	1	14
	ENST00000215742	ENSG00000184436	THAP7	THAP domain containing 7 [Source:HGNC Symbol;Acc:23190]	protein_coding	Pa	-9.58758	2.58476e-10	0.339182	966.229	1213	0	1	13		ENST00000215855	ENSG00000100053	CRYBB3	crystallin, beta B3 [Source:HGNC Symbol;Acc:2400]	protein_coding	Pa	-12.2753	5.30518e-13	0	647.902	867	0	0	3
	ENST00000215742	ENSG00000184436	THAP7	THAP domain containing 7 [Source:HGNC Symbol;Acc:23190]	protein_coding	Ma	0.223235	1.672	0.0444474	966.229	1213	1	1	13		ENST00000215855	ENSG00000100053	CRYBB3	crystallin, beta B3 [Source:HGNC Symbol;Acc:2400]	protein_coding	Ma	-12.2753	5.30518e-13	0	647.902	867	0	0	3
	ENST00000215743	ENSG00000099953	MMP11	matrix metallopeptidase 11 (stromelysin 3) [Source:HGNC Symbol;Acc:7157]	protein_coding		-5.46223	3.44961e-06	0.314641	1977.75	2291	0	1	13		ENST00000215862	ENSG00000133422	MORC2	MORC family CW-type zinc finger 2 [Source:HGNC Symbol;Acc:23573]	protein_coding		0.752609	5.6573	0.00718966	4052.14	4469	12	1	6
	ENST00000215754	ENSG00000240972	MIF	macrophage migration inhibitory factor (glycosylation-inhibiting factor) [Source:HGNC Symbol;Acc:7097]	protein_coding		4.56932	37095.4	0.00100073	709.127	939	309	1	3		ENST00000215882	ENSG00000100075	SLC25A1	solute carrier family 25 (mitochondrial carrier; citrate transporter), member 1 [Source:HGNC Symbol;Acc:10979]	protein_coding		1.09209	12.362	0.00919264	1379.41	1641	2	1	5
	ENST00000215770	ENSG00000099974	DDTL	D-dopachrome tautomerase-like [Source:HGNC Symbol;Acc:33446]	protein_coding		0.128642	1.34475	0.00847134	1277.75	1545	13	1	1		ENST00000215885	ENSG00000100078	PLA2G3	phospholipase A2, group III [Source:HGNC Symbol;Acc:17934]	protein_coding	Pa	-8.7708	1.69512e-09	0.28924	2377.43	2697	0	1	2
	ENST00000215780	ENSG00000099984	GSTT2	glutathione S-transferase theta 2 [Source:HGNC Symbol;Acc:4642]	protein_coding		-9.94678	1.13037e-10	0.307853	854.568	1094	0	1	2		ENST00000215885	ENSG00000100078	PLA2G3	phospholipase A2, group III [Source:HGNC Symbol;Acc:17934]	protein_coding	Ma	-8.39591	4.01874e-09	0.259575	2377.43	2697	0	1	2
	ENST00000215781	ENSG00000099985	OSM	oncostatin M [Source:HGNC Symbol;Acc:8506]	protein_coding		-1.50636	0.0311631	0.0153186	1567.7	1854	4	1	3		ENST00000215886	ENSG00000100079	LGALS2	lectin, galactoside-binding, soluble, 2 [Source:HGNC Symbol;Acc:6562]	protein_coding		-11.7658	1.71475e-12	0	385.166	589	0	0	2
	ENST00000215790	ENSG00000099992	TBC1D10A	TBC1 domain family, member 10A [Source:HGNC Symbol;Acc:23609]	protein_coding	Pa	-0.186511	0.650862	0.127609	1776.95	2077	0	1	18		ENST00000215904	ENSG00000241360	PDXP	pyridoxal (pyridoxine, vitamin B6) phosphatase [Source:HGNC Symbol;Acc:30259]	protein_coding		3.52582	3355.98	0.00387538	1728.15	2010	134	1	2
	ENST00000215790	ENSG00000099992	TBC1D10A	TBC1 domain family, member 10A [Source:HGNC Symbol;Acc:23609]	protein_coding	Ma	-9.78434	1.64308e-10	0.405471	1776.95	2077	0	1	18		ENST00000215906	ENSG00000128203	ASPHD2	aspartate beta-hydroxylase domain containing 2 [Source:HGNC Symbol;Acc:30437]	protein_coding	Pa	0.444536	2.78315	0.0128113	3001.19	3357	6	1	2
	ENST00000215793	ENSG00000099995	SF3A1	splicing factor 3a, subunit 1, 120kDa [Source:HGNC Symbol;Acc:10765]	protein_coding	Pa	0.452471	2.83446	0.432776	4653.87	5143	0	1	14		ENST00000215906	ENSG00000128203	ASPHD2	aspartate beta-hydroxylase domain containing 2 [Source:HGNC Symbol;Acc:30437]	protein_coding	Ma	0.967597	9.28105	0.00793491	3001.19	3357	10	1	2
	ENST00000215793	ENSG00000099995	SF3A1	splicing factor 3a, subunit 1, 120kDa [Source:HGNC Symbol;Acc:10765]	protein_coding	Ma	1.79198	61.9413	0.0233308	4653.87	5143	0	1	14		ENST00000215909	ENSG00000100097	LGALS1	lectin, galactoside-binding, soluble, 1 [Source:HGNC Symbol;Acc:6561]	protein_coding		4.49181	31032	0.00169066	357.76	560	141	1	7
	ENST00000215794	ENSG00000184979	USP18	ubiquitin specific peptidase 18 [Source:HGNC Symbol;Acc:12616]	protein_coding	Pa	-4.92287	1.19435e-05	0.60852	1825.74	2129	0	1	2		ENST00000215912	ENSG00000100100	PIK3IP1	phosphoinositide-3-kinase interacting protein 1 [Source:HGNC Symbol;Acc:24942]	protein_coding	Pa	-6.50892	3.09799e-07	0.671659	2160.06	2467	0	1	12
	ENST00000215794	ENSG00000184979	USP18	ubiquitin specific peptidase 18 [Source:HGNC Symbol;Acc:12616]	protein_coding	Ma	-5.71674	1.91982e-06	0.609679	1825.74	2129	0	1	2		ENST00000215912	ENSG00000100100	PIK3IP1	phosphoinositide-3-kinase interacting protein 1 [Source:HGNC Symbol;Acc:24942]	protein_coding	Ma	1.5096	32.3296	0.169948	2160.06	2467	0	1	12
	ENST00000215798	ENSG00000099999	RNF215	ring finger protein 215 [Source:HGNC Symbol;Acc:33434]	protein_coding	Pa	0.0648196	1.16097	0.133258	1377.22	1651	1	1	11		ENST00000215917	ENSG00000100104	SRRD	SRR1 domain containing [Source:HGNC Symbol;Acc:33910]	protein_coding		1.74061	55.0313	0.00244434	3627.79	4020	145	1	3
	ENST00000215798	ENSG00000099999	RNF215	ring finger protein 215 [Source:HGNC Symbol;Acc:33434]	protein_coding	Ma	0.277474	1.89441	0.139966	1377.22	1651	1	1	11		ENST00000215919	ENSG00000100105	PATZ1	POZ (BTB) and AT hook containing zinc finger 1 [Source:HGNC Symbol;Acc:13071]	protein_coding	Pa	-9.16826	6.78797e-10	0.396193	2206.36	2516	0	1	8
	ENST00000215812	ENSG00000100012	SEC14L3	SEC14-like 3 (S. cerevisiae) [Source:HGNC Symbol;Acc:18655]	protein_coding	Pa	-13.366	4.30527e-14	0	1785.39	2086	0	0	18		ENST00000215919	ENSG00000100105	PATZ1	POZ (BTB) and AT hook containing zinc finger 1 [Source:HGNC Symbol;Acc:13071]	protein_coding	Ma	-0.655925	0.220839	0.260479	2206.36	2516	0	1	8
	ENST00000215812	ENSG00000100012	SEC14L3	SEC14-like 3 (S. cerevisiae) [Source:HGNC Symbol;Acc:18655]	protein_coding	Ma	-13.366	4.30527e-14	0	1785.39	2086	0	0	18		ENST00000215939	ENSG00000100122	CRYBB1	crystallin, beta B1 [Source:HGNC Symbol;Acc:2397]	protein_coding		-1.17516	0.0668098	0.0206919	869.999	1102	3	1	1
	ENST00000215829	ENSG00000100028	SNRPD3	small nuclear ribonucleoprotein D3 polypeptide 18kDa [Source:HGNC Symbol;Acc:11160]	protein_coding		2.57196	373.216	0.00254589	1482.31	1763	107	1	7		ENST00000215941	ENSG00000100124	ANKRD54	ankyrin repeat domain 54 [Source:HGNC Symbol;Acc:25185]	protein_coding		1.36413	23.1276	0.00457673	1892.59	2184	2	1	12
	ENST00000215832	ENSG00000100030	MAPK1	mitogen-activated protein kinase 1 [Source:HGNC Symbol;Acc:6871]	protein_coding	Pa	2.81932	659.66	0.00142256	10170.3	11022	256	1	5		ENST00000215956	ENSG00000100138	NHP2L1	NHP2 non-histone chromosome protein 2-like 1 (S. cerevisiae) [Source:HGNC Symbol;Acc:7819]	protein_coding	Pa	2.66877	466.412	0.0502345	1369.01	1630	0	1	11
	ENST00000215832	ENSG00000100030	MAPK1	mitogen-activated protein kinase 1 [Source:HGNC Symbol;Acc:6871]	protein_coding	Ma	2.75902	574.143	0.00162789	10170.3	11022	241	1	5		ENST00000215956	ENSG00000100138	NHP2L1	NHP2 non-histone chromosome protein 2-like 1 (S. cerevisiae) [Source:HGNC Symbol;Acc:7819]	protein_coding	Ma	-2.27027	0.00536698	1.15166	1369.01	1630	0	1	11
	ENST00000215838	ENSG00000185339	TCN2	transcobalamin II [Source:HGNC Symbol;Acc:11653]	protein_coding	Pa	-8.48854	3.24683e-09	0.46502	2206.7	2535	0	1	12		ENST00000215957	ENSG00000100139	MICALL1	MICAL-like 1 [Source:HGNC Symbol;Acc:29804]	protein_coding		1.09884	12.5557	0.00301636	4279.91	4710	56	1	6
	ENST00000215838	ENSG00000185339	TCN2	transcobalamin II [Source:HGNC Symbol;Acc:11653]	protein_coding	Ma	-6.99958	1.00097e-07	0.481723	2206.7	2535	0	1	12		ENST00000215980	ENSG00000100162	CENPM	centromere protein M [Source:HGNC Symbol;Acc:18352]	protein_coding	Pa	-11.6478	2.25009e-12	0.338149	741.466	966	0	1	16
	ENST00000215855	ENSG00000100053	CRYBB3	crystallin, beta B3 [Source:HGNC Symbol;Acc:2400]	protein_coding		-2.41595	0.00383751	0.0373321	641.567	867	1	1	2		ENST00000215980	ENSG00000100162	CENPM	centromere protein M [Source:HGNC Symbol;Acc:18352]	protein_coding	Ma	-7.72	1.90546e-08	0.302021	741.466	966	0	1	16
	ENST00000215862	ENSG00000133422	MORC2	MORC family CW-type zinc finger 2 [Source:HGNC Symbol;Acc:23573]	protein_coding		-0.0399064	0.912207	0.012336	4021.43	4469	4	1	6		ENST00000216014	ENSG00000100196	KDELR3	KDEL (Lys-Asp-Glu-Leu) endoplasmic reticulum protein retention receptor 3 [Source:HGNC Symbol;Acc:6306]	protein_coding	Pa	-1.15085	0.0706562	0.170941	1461.63	1728	0	1	6
	ENST00000215882	ENSG00000100075	SLC25A1	solute carrier family 25 (mitochondrial carrier; citrate transporter), member 1 [Source:HGNC Symbol;Acc:10979]	protein_coding		0.513399	3.26136	0.0187886	1367.83	1641	2	1	5		ENST00000216014	ENSG00000100196	KDELR3	KDEL (Lys-Asp-Glu-Leu) endoplasmic reticulum protein retention receptor 3 [Source:HGNC Symbol;Acc:6306]	protein_coding	Ma	-9.86936	1.35095e-10	0.339733	1461.63	1728	0	1	6
	ENST00000215885	ENSG00000100078	PLA2G3	phospholipase A2, group III [Source:HGNC Symbol;Acc:17934]	protein_coding	Pa	-7.50083	3.15624e-08	0.315234	2358.71	2697	0	1	2		ENST00000216019	ENSG00000100201	DDX17	DEAD (Asp-Glu-Ala-Asp) box helicase 17 [Source:HGNC Symbol;Acc:2740]	protein_coding	Pa	3.47673	2997.3	0.0102737	5915.87	6441	11	1	18
	ENST00000215885	ENSG00000100078	PLA2G3	phospholipase A2, group III [Source:HGNC Symbol;Acc:17934]	protein_coding	Ma	-8.01825	9.58849e-09	0.306113	2358.71	2697	0	1	2		ENST00000216019	ENSG00000100201	DDX17	DEAD (Asp-Glu-Ala-Asp) box helicase 17 [Source:HGNC Symbol;Acc:2740]	protein_coding	Ma	2.74716	558.676	0.0215828	5915.87	6441	1	1	18
	ENST00000215886	ENSG00000100079	LGALS2	lectin, galactoside-binding, soluble, 2 [Source:HGNC Symbol;Acc:6562]	protein_coding		-11.84	1.44544e-12	0	380.713	589	0	0	2		ENST00000216024	ENSG00000100206	DMC1	DNA meiotic recombinase 1 [Source:HGNC Symbol;Acc:2927]	protein_coding		-13.6162	2.41991e-14	0.34529	2069.33	2371	0	1	6
	ENST00000215904	ENSG00000241360	PDXP	pyridoxal (pyridoxine, vitamin B6) phosphatase [Source:HGNC Symbol;Acc:30259]	protein_coding		3.44484	2785.09	0.00616185	1714.08	2010	126	1	2		ENST00000216027	ENSG00000100209	HSCB	HscB mitochondrial iron-sulfur cluster co-chaperone [Source:HGNC Symbol;Acc:28913]	protein_coding		0.224729	1.67776	0.150017	881.34	1114	0	1	7
	ENST00000215906	ENSG00000128203	ASPHD2	aspartate beta-hydroxylase domain containing 2 [Source:HGNC Symbol;Acc:30437]	protein_coding	Pa	1.4293	26.872	0.00731476	2978.01	3357	3	1	2		ENST00000216029	ENSG00000100211	CBY1	chibby homolog 1 (Drosophila) [Source:HGNC Symbol;Acc:1307]	protein_coding	Pa	1.56848	37.0237	0.0204418	899.297	1133	0	1	17
	ENST00000215906	ENSG00000128203	ASPHD2	aspartate beta-hydroxylase domain containing 2 [Source:HGNC Symbol;Acc:30437]	protein_coding	Ma	-9.57151	2.68219e-10	0.377328	2978.01	3357	0	1	2		ENST00000216029	ENSG00000100211	CBY1	chibby homolog 1 (Drosophila) [Source:HGNC Symbol;Acc:1307]	protein_coding	Ma	1.75948	57.4751	0.0070756	899.297	1133	0	1	17
	ENST00000215909	ENSG00000100097	LGALS1	lectin, galactoside-binding, soluble, 1 [Source:HGNC Symbol;Acc:6561]	protein_coding		4.91895	82975.5	0.00131842	353.505	560	264	1	7		ENST00000216034	ENSG00000100216	TOMM22	translocase of outer mitochondrial membrane 22 homolog (yeast) [Source:HGNC Symbol;Acc:18002]	protein_coding	Pa	1.71869	52.3227	0.00747583	1181.88	1432	16	1	4
	ENST00000215912	ENSG00000100100	PIK3IP1	phosphoinositide-3-kinase interacting protein 1 [Source:HGNC Symbol;Acc:24942]	protein_coding	Pa	-2.00183	0.00995795	1.3092	2142.9	2467	0	1	12		ENST00000216034	ENSG00000100216	TOMM22	translocase of outer mitochondrial membrane 22 homolog (yeast) [Source:HGNC Symbol;Acc:18002]	protein_coding	Ma	1.59959	39.7732	0.00685238	1181.88	1432	14	1	4
	ENST00000215912	ENSG00000100100	PIK3IP1	phosphoinositide-3-kinase interacting protein 1 [Source:HGNC Symbol;Acc:24942]	protein_coding	Ma	-4.48086	3.30476e-05	1.25066	2142.9	2467	0	1	12		ENST00000216036	ENSG00000100218	RTDR1	rhabdoid tumor deletion region gene 1 [Source:HGNC Symbol;Acc:13437]	protein_coding		-0.202965	0.626664	0.0103064	1048.62	1291	7	1	5
	ENST00000215917	ENSG00000100104	SRRD	SRR1 domain containing [Source:HGNC Symbol;Acc:33910]	protein_coding		1.73538	54.3726	0.00221743	3600.12	4020	148	1	3		ENST00000216037	ENSG00000100219	XBP1	X-box binding protein 1 [Source:HGNC Symbol;Acc:12801]	protein_coding	Pa	2.08943	122.866	0.00716754	1576.93	1850	0	1	11
	ENST00000215919	ENSG00000100105	PATZ1	POZ (BTB) and AT hook containing zinc finger 1 [Source:HGNC Symbol;Acc:13071]	protein_coding	Pa	-9.5528	2.80027e-10	0.331275	2188.87	2516	0	1	8		ENST00000216037	ENSG00000100219	XBP1	X-box binding protein 1 [Source:HGNC Symbol;Acc:12801]	protein_coding	Ma	-2.66515	0.00216197	0.406555	1576.93	1850	0	1	11
	ENST00000215919	ENSG00000100105	PATZ1	POZ (BTB) and AT hook containing zinc finger 1 [Source:HGNC Symbol;Acc:13071]	protein_coding	Ma	-0.406683	0.392028	0.112072	2188.87	2516	0	1	8		ENST00000216038	ENSG00000100220	RTCB	RNA 2',3'-cyclic phosphate and 5'-OH ligase [Source:HGNC Symbol;Acc:26935]	protein_coding	Pa	1.8803	75.9102	0.0120984	1744.21	2027	2	1	12
	ENST00000215939	ENSG00000100122	CRYBB1	crystallin, beta B1 [Source:HGNC Symbol;Acc:2397]	protein_coding		-0.696723	0.201037	0.0142076	862.075	1102	5	1	1		ENST00000216038	ENSG00000100220	RTCB	RNA 2',3'-cyclic phosphate and 5'-OH ligase [Source:HGNC Symbol;Acc:26935]	protein_coding	Ma	1.76597	58.3405	0.0170911	1744.21	2027	0	1	12
	ENST00000215941	ENSG00000100124	ANKRD54	ankyrin repeat domain 54 [Source:HGNC Symbol;Acc:25185]	protein_coding	Pa	-5.9934	1.01531e-06	0.594634	1877.35	2184	0	1	14		ENST00000216039	ENSG00000100221	JOSD1	Josephin domain containing 1 [Source:HGNC Symbol;Acc:28953]	protein_coding	Pa	1.8779	75.4918	0.00411349	3276.21	3648	39	1	15
	ENST00000215941	ENSG00000100124	ANKRD54	ankyrin repeat domain 54 [Source:HGNC Symbol;Acc:25185]	protein_coding	Ma	1.5432	34.9301	0.0284105	1877.35	2184	0	1	14		ENST00000216039	ENSG00000100221	JOSD1	Josephin domain containing 1 [Source:HGNC Symbol;Acc:28953]	protein_coding	Ma	1.90969	81.2251	0.00395644	3276.21	3648	40	1	15
	ENST00000215956	ENSG00000100138	NHP2L1	NHP2 non-histone chromosome protein 2-like 1 (S. cerevisiae) [Source:HGNC Symbol;Acc:7819]	protein_coding		3.35985	2290.08	0.00271004	1357.51	1630	0	1	8		ENST00000216044	ENSG00000100226	GTPBP1	GTP binding protein 1 [Source:HGNC Symbol;Acc:4669]	protein_coding		1.75601	57.0177	0.00218906	4673.07	5126	80	1	17
	ENST00000215957	ENSG00000100139	MICALL1	MICAL-like 1 [Source:HGNC Symbol;Acc:29804]	protein_coding		0.970279	9.33854	0.00295309	4247.57	4710	47	1	7		ENST00000216061	ENSG00000100239	PPP6R2	protein phosphatase 6, regulatory subunit 2 [Source:HGNC Symbol;Acc:19253]	protein_coding	Pa	-4.033	9.2683e-05	0.614756	3056.01	3415	0	1	16
	ENST00000215980	ENSG00000100162	CENPM	centromere protein M [Source:HGNC Symbol;Acc:18352]	protein_coding		-4.519	3.02691e-05	0.259941	734.462	966	0	1	8		ENST00000216061	ENSG00000100239	PPP6R2	protein phosphatase 6, regulatory subunit 2 [Source:HGNC Symbol;Acc:19253]	protein_coding	Ma	-6.07931	8.33086e-07	0.75455	3056.01	3415	0	1	16
	ENST00000216014	ENSG00000100196	KDELR3	KDEL (Lys-Asp-Glu-Leu) endoplasmic reticulum protein retention receptor 3 [Source:HGNC Symbol;Acc:6306]	protein_coding		0.910009	8.12847	0.00487742	1449.47	1728	19	1	3		ENST00000216064	ENSG00000100242	SUN2	Sad1 and UNC84 domain containing 2 [Source:HGNC Symbol;Acc:14210]	protein_coding	Pa	1.12774	13.4196	0.67773	3521.94	3908	0	1	36
	ENST00000216019	ENSG00000100201	DDX17	DEAD (Asp-Glu-Ala-Asp) box helicase 17 [Source:HGNC Symbol;Acc:2740]	protein_coding		4.00401	10092.8	0.000644508	5871.82	6441	2021	1	12		ENST00000216064	ENSG00000100242	SUN2	Sad1 and UNC84 domain containing 2 [Source:HGNC Symbol;Acc:14210]	protein_coding	Ma	2.62866	425.265	0.0195488	3521.94	3908	0	1	36
	ENST00000216024	ENSG00000100206	DMC1	DNA meiotic recombinase 1 [Source:HGNC Symbol;Acc:2927]	protein_coding		-3.17024	0.000675709	0.0351685	2052.82	2371	1	1	6		ENST00000216068	ENSG00000100246	DNAL4	dynein, axonemal, light chain 4 [Source:HGNC Symbol;Acc:2955]	protein_coding	Pa	1.36948	23.4142	0.00858793	1249.93	1504	12	1	8
	ENST00000216027	ENSG00000100209	HSCB	HscB mitochondrial iron-sulfur cluster co-chaperone [Source:HGNC Symbol;Acc:28913]	protein_coding		0.055987	1.13759	0.0964805	873.335	1114	0	1	7		ENST00000216068	ENSG00000100246	DNAL4	dynein, axonemal, light chain 4 [Source:HGNC Symbol;Acc:2955]	protein_coding	Ma	1.39739	24.9684	0.00900401	1249.93	1504	4	1	8
	ENST00000216029	ENSG00000100211	CBY1	chibby homolog 1 (Drosophila) [Source:HGNC Symbol;Acc:1307]	protein_coding		1.95647	90.4628	0.00450698	891.163	1133	0	1	10		ENST00000216071	ENSG00000100249	C22orf31	chromosome 22 open reading frame 31 [Source:HGNC Symbol;Acc:26931]	protein_coding		-0.756615	0.17514	0.0155281	768.874	995	4	1	1
	ENST00000216034	ENSG00000100216	TOMM22	translocase of outer mitochondrial membrane 22 homolog (yeast) [Source:HGNC Symbol;Acc:18002]	protein_coding		2.42826	268.077	0.00294399	1171.72	1432	86	1	2		ENST00000216075	ENSG00000100253	MIOX	myo-inositol oxygenase [Source:HGNC Symbol;Acc:14522]	protein_coding		-9.57251	2.67602e-10	0.330225	896.462	1130	0	1	5
	ENST00000216036	ENSG00000100218	RTDR1	rhabdoid tumor deletion region gene 1 [Source:HGNC Symbol;Acc:13437]	protein_coding		-1.39122	0.0406237	0.0203216	1039.42	1291	2	1	5		ENST00000216080	ENSG00000100258	LMF2	lipase maturation factor 2 [Source:HGNC Symbol;Acc:25096]	protein_coding	Pa	-5.16078	6.9059e-06	0.716201	2340.57	2658	0	1	13
	ENST00000216037	ENSG00000100219	XBP1	X-box binding protein 1 [Source:HGNC Symbol;Acc:12801]	protein_coding		2.89374	782.961	0.00215069	1563.95	1850	0	1	6		ENST00000216080	ENSG00000100258	LMF2	lipase maturation factor 2 [Source:HGNC Symbol;Acc:25096]	protein_coding	Ma	-2.94973	0.00112272	0.717868	2340.57	2658	0	1	13
	ENST00000216038	ENSG00000100220	RTCB	RNA 2',3'-cyclic phosphate and 5'-OH ligase [Source:HGNC Symbol;Acc:26935]	protein_coding	Pa	1.71235	51.5644	0.0159499	1730.03	2027	2	1	13		ENST00000216083	ENSG00000183741	CBX6	chromobox homolog 6 [Source:HGNC Symbol;Acc:1556]	protein_coding	Pa	-5.50015	3.16119e-06	0.857852	2844.3	3191	0	1	6
	ENST00000216038	ENSG00000100220	RTCB	RNA 2',3'-cyclic phosphate and 5'-OH ligase [Source:HGNC Symbol;Acc:26935]	protein_coding	Ma	1.92993	85.1001	0.0175634	1730.03	2027	2	1	13		ENST00000216083	ENSG00000183741	CBX6	chromobox homolog 6 [Source:HGNC Symbol;Acc:1556]	protein_coding	Ma	-4.11411	7.68936e-05	0.868554	2844.3	3191	0	1	6
	ENST00000216039	ENSG00000100221	JOSD1	Josephin domain containing 1 [Source:HGNC Symbol;Acc:28953]	protein_coding	Pa	2.32446	211.086	0.00935667	3251.06	3648	23	1	11		ENST00000216085	ENSG00000100263	RHBDD3	rhomboid domain containing 3 [Source:HGNC Symbol;Acc:1308]	protein_coding		0.319402	2.08642	0.012478	1524.01	1794	2	1	7
	ENST00000216039	ENSG00000100221	JOSD1	Josephin domain containing 1 [Source:HGNC Symbol;Acc:28953]	protein_coding	Ma	2.4664	292.685	0.00741383	3251.06	3648	26	1	11		ENST00000216099	ENSG00000243811	APOBEC3D	apolipoprotein B mRNA editing enzyme, catalytic polypeptide-like 3D [Source:HGNC Symbol;Acc:17354]	protein_coding		-3.27183	0.000534774	0.0439566	2217.71	2528	1	1	3
	ENST00000216044	ENSG00000100226	GTPBP1	GTP binding protein 1 [Source:HGNC Symbol;Acc:4669]	protein_coding		1.81553	65.3928	0.00193246	4637.92	5126	82	1	13		ENST00000216101	ENSG00000100276	RASL10A	RAS-like, family 10, member A [Source:HGNC Symbol;Acc:16954]	protein_coding		1.64592	44.2507	0.00353612	1236.7	1490	11	1	4
	ENST00000216061	ENSG00000100239	PPP6R2	protein phosphatase 6, regulatory subunit 2 [Source:HGNC Symbol;Acc:19253]	protein_coding	Pa	-1.60262	0.0249678	1.00044	3032.43	3415	0	1	15		ENST00000216106	ENSG00000100281	HMGXB4	HMG box domain containing 4 [Source:HGNC Symbol;Acc:5003]	protein_coding		1.62402	42.0746	0.00352362	3653.31	4047	2	1	9
	ENST00000216061	ENSG00000100239	PPP6R2	protein phosphatase 6, regulatory subunit 2 [Source:HGNC Symbol;Acc:19253]	protein_coding	Ma	-5.5937	2.54859e-06	1.22234	3032.43	3415	0	1	15		ENST00000216115	ENSG00000100290	BIK	BCL2-interacting killer (apoptosis-inducing) [Source:HGNC Symbol;Acc:1051]	protein_coding		-12.3917	4.05789e-13	0	729.18	953	0	0	1
	ENST00000216064	ENSG00000100242	SUN2	Sad1 and UNC84 domain containing 2 [Source:HGNC Symbol;Acc:14210]	protein_coding		2.65082	447.528	0.00847684	3495.03	3908	0	1	20		ENST00000216117	ENSG00000100292	HMOX1	heme oxygenase (decycling) 1 [Source:HGNC Symbol;Acc:5013]	protein_coding		2.21295	163.286	0.00328193	1550.47	1822	66	1	4
	ENST00000216068	ENSG00000100246	DNAL4	dynein, axonemal, light chain 4 [Source:HGNC Symbol;Acc:2955]	protein_coding		2.97782	950.211	0.00239338	1239.28	1504	103	1	4		ENST00000216121	ENSG00000184117	NIPSNAP1	nipsnap homolog 1 (C. elegans) [Source:HGNC Symbol;Acc:7827]	protein_coding	Pa	2.16904	147.584	0.00584709	1942.68	2237	19	1	7
	ENST00000216071	ENSG00000100249	C22orf31	chromosome 22 open reading frame 31 [Source:HGNC Symbol;Acc:26931]	protein_coding	Pa	-7.5167	3.04299e-08	0.28791	761.673	995	0	1	2		ENST00000216121	ENSG00000184117	NIPSNAP1	nipsnap homolog 1 (C. elegans) [Source:HGNC Symbol;Acc:7827]	protein_coding	Ma	2.21623	164.524	0.00595423	1942.68	2237	20	1	7
	ENST00000216071	ENSG00000100249	C22orf31	chromosome 22 open reading frame 31 [Source:HGNC Symbol;Acc:26931]	protein_coding	Ma	-7.78117	1.65512e-08	0.297036	761.673	995	0	1	2		ENST00000216122	ENSG00000100297	MCM5	minichromosome maintenance complex component 5 [Source:HGNC Symbol;Acc:6948]	protein_coding	Pa	-11.3528	4.43813e-12	0.388145	3168.47	3534	0	1	15
	ENST00000216075	ENSG00000100253	MIOX	myo-inositol oxygenase [Source:HGNC Symbol;Acc:14522]	protein_coding	Pa	-12.6733	2.12178e-13	0	888.348	1130	0	0	8		ENST00000216122	ENSG00000100297	MCM5	minichromosome maintenance complex component 5 [Source:HGNC Symbol;Acc:6948]	protein_coding	Ma	-0.323232	0.475081	0.0130042	3168.47	3534	1	1	15
	ENST00000216075	ENSG00000100253	MIOX	myo-inositol oxygenase [Source:HGNC Symbol;Acc:14522]	protein_coding	Ma	-12.6733	2.12178e-13	0	888.348	1130	0	0	8		ENST00000216124	ENSG00000100299	ARSA	arylsulfatase A [Source:HGNC Symbol;Acc:713]	protein_coding	Pa	-6.08342	8.25239e-07	0.739836	1765.95	2050	0	1	17
	ENST00000216080	ENSG00000100258	LMF2	lipase maturation factor 2 [Source:HGNC Symbol;Acc:25096]	protein_coding	Pa	-8.03331	9.26168e-09	0.468335	2322.12	2658	0	1	12		ENST00000216124	ENSG00000100299	ARSA	arylsulfatase A [Source:HGNC Symbol;Acc:713]	protein_coding	Ma	-9.05368	8.83731e-10	0.361056	1765.95	2050	0	1	17
	ENST00000216080	ENSG00000100258	LMF2	lipase maturation factor 2 [Source:HGNC Symbol;Acc:25096]	protein_coding	Ma	-5.18696	6.5019e-06	0.58496	2322.12	2658	0	1	12		ENST00000216127	ENSG00000100302	RASD2	RASD family, member 2 [Source:HGNC Symbol;Acc:18229]	protein_coding	Pa	1.48853	30.7985	0.0423471	3053.17	3412	2	1	2
	ENST00000216083	ENSG00000183741	CBX6	chromobox homolog 6 [Source:HGNC Symbol;Acc:1556]	protein_coding		-0.588677	0.257824	0.0141637	2822.25	3191	5	1	5		ENST00000216127	ENSG00000100302	RASD2	RASD family, member 2 [Source:HGNC Symbol;Acc:18229]	protein_coding	Ma	0.506809	3.21225	0.0892979	3053.17	3412	1	1	2
	ENST00000216085	ENSG00000100263	RHBDD3	rhomboid domain containing 3 [Source:HGNC Symbol;Acc:1308]	protein_coding		0.131259	1.35288	0.0195687	1511.4	1794	2	1	7		ENST00000216129	ENSG00000100304	TTLL12	tubulin tyrosine ligase-like family, member 12 [Source:HGNC Symbol;Acc:28974]	protein_coding	Pa	1.09692	12.5003	0.00949318	3027.65	3385	5	1	8
	ENST00000216099	ENSG00000243811	APOBEC3D	apolipoprotein B mRNA editing enzyme, catalytic polypeptide-like 3D [Source:HGNC Symbol;Acc:17354]	protein_coding	Pa	-2.25028	0.00561979	0.0242091	2200.13	2528	1	1	4		ENST00000216129	ENSG00000100304	TTLL12	tubulin tyrosine ligase-like family, member 12 [Source:HGNC Symbol;Acc:28974]	protein_coding	Ma	1.09033	12.312	0.00930591	3027.65	3385	3	1	8
	ENST00000216099	ENSG00000243811	APOBEC3D	apolipoprotein B mRNA editing enzyme, catalytic polypeptide-like 3D [Source:HGNC Symbol;Acc:17354]	protein_coding	Ma	-13.1463	7.14003e-14	0.311324	2200.13	2528	0	1	4		ENST00000216133	ENSG00000100307	CBX7	chromobox homolog 7 [Source:HGNC Symbol;Acc:1557]	protein_coding		3.23634	1723.22	0.00120518	3685.44	4081	786	1	8
	ENST00000216101	ENSG00000100276	RASL10A	RAS-like, family 10, member A [Source:HGNC Symbol;Acc:16954]	protein_coding		1.46472	29.1555	0.00411277	1226.15	1490	11	1	4		ENST00000216139	ENSG00000100312	ACR	acrosin [Source:HGNC Symbol;Acc:126]	protein_coding	Pa	-11.1934	6.40619e-12	0.291743	1182.83	1433	0	1	6
	ENST00000216106	ENSG00000100281	HMGXB4	HMG box domain containing 4 [Source:HGNC Symbol;Acc:5003]	protein_coding		0.916959	8.2596	0.00416379	3625.46	4047	0	1	9		ENST00000216139	ENSG00000100312	ACR	acrosin [Source:HGNC Symbol;Acc:126]	protein_coding	Ma	-11.419	3.81066e-12	0.316543	1182.83	1433	0	1	6
	ENST00000216115	ENSG00000100290	BIK	BCL2-interacting killer (apoptosis-inducing) [Source:HGNC Symbol;Acc:1051]	protein_coding		-12.4688	3.39782e-13	0	722.263	953	0	0	1		ENST00000216144	ENSG00000100314	CABP7	calcium binding protein 7 [Source:HGNC Symbol;Acc:20834]	protein_coding	Pa	-0.722202	0.189582	0.0186176	2908.57	3259	3	1	2
	ENST00000216117	ENSG00000100292	HMOX1	heme oxygenase (decycling) 1 [Source:HGNC Symbol;Acc:5013]	protein_coding	Pa	0.284028	1.92322	0.361766	1537.67	1822	0	1	8		ENST00000216144	ENSG00000100314	CABP7	calcium binding protein 7 [Source:HGNC Symbol;Acc:20834]	protein_coding	Ma	-0.699595	0.199712	0.0158372	2908.57	3259	3	1	2
	ENST00000216117	ENSG00000100292	HMOX1	heme oxygenase (decycling) 1 [Source:HGNC Symbol;Acc:5013]	protein_coding	Ma	-3.95817	0.000110111	0.488933	1537.67	1822	0	1	8		ENST00000216146	ENSG00000100316	RPL3	ribosomal protein L3 [Source:HGNC Symbol;Acc:10332]	protein_coding		4.32133	20957	0.00391708	1191.33	1442	6	1	18
	ENST00000216121	ENSG00000184117	NIPSNAP1	nipsnap homolog 1 (C. elegans) [Source:HGNC Symbol;Acc:7827]	protein_coding	Pa	1.8484	70.5342	0.00552469	1927.08	2237	14	1	12		ENST00000216155	ENSG00000100321	SYNGR1	synaptogyrin 1 [Source:HGNC Symbol;Acc:11498]	protein_coding		-5.96709	1.07872e-06	0.30346	298.245	497	0	1	7
	ENST00000216121	ENSG00000184117	NIPSNAP1	nipsnap homolog 1 (C. elegans) [Source:HGNC Symbol;Acc:7827]	protein_coding	Ma	2.11402	130.023	0.00410572	1927.08	2237	30	1	12		ENST00000216160	ENSG00000100324	TAB1	TGF-beta activated kinase 1/MAP3K7 binding protein 1 [Source:HGNC Symbol;Acc:18157]	protein_coding		1.84417	69.8506	0.0042194	2887.78	3237	85	1	7
	ENST00000216122	ENSG00000100297	MCM5	minichromosome maintenance complex component 5 [Source:HGNC Symbol;Acc:6948]	protein_coding	Pa	-4.38629	4.10875e-05	0.687917	3144.09	3534	0	1	13		ENST00000216177	ENSG00000100341	PNPLA5	patatin-like phospholipase domain containing 5 [Source:HGNC Symbol;Acc:24888]	protein_coding	Pa	-12.2627	5.46135e-13	0.311669	2228.1	2539	0	1	10
	ENST00000216122	ENSG00000100297	MCM5	minichromosome maintenance complex component 5 [Source:HGNC Symbol;Acc:6948]	protein_coding	Ma	-5.27507	5.30799e-06	0.644813	3144.09	3534	0	1	13		ENST00000216177	ENSG00000100341	PNPLA5	patatin-like phospholipase domain containing 5 [Source:HGNC Symbol;Acc:24888]	protein_coding	Ma	-9.84839	1.41778e-10	0.398966	2228.1	2539	0	1	10
	ENST00000216124	ENSG00000100299	ARSA	arylsulfatase A [Source:HGNC Symbol;Acc:713]	protein_coding	Pa	-8.04858	8.9417e-09	0.454236	1751.61	2050	0	1	20		ENST00000216180	ENSG00000100344	PNPLA3	patatin-like phospholipase domain containing 3 [Source:HGNC Symbol;Acc:18590]	protein_coding	Pa	-12.0267	9.40373e-13	0.288767	2479.5	2805	0	1	7
	ENST00000216124	ENSG00000100299	ARSA	arylsulfatase A [Source:HGNC Symbol;Acc:713]	protein_coding	Ma	-7.53235	2.93528e-08	0.394861	1751.61	2050	0	1	20		ENST00000216180	ENSG00000100344	PNPLA3	patatin-like phospholipase domain containing 3 [Source:HGNC Symbol;Acc:18590]	protein_coding	Ma	-11.35	4.46684e-12	0.374262	2479.5	2805	0	1	7
	ENST00000216127	ENSG00000100302	RASD2	RASD family, member 2 [Source:HGNC Symbol;Acc:18229]	protein_coding	Pa	-4.86706	1.35813e-05	1.10355	3029.62	3412	0	1	2		ENST00000216181	ENSG00000100345	MYH9	myosin, heavy chain 9, non-muscle [Source:HGNC Symbol;Acc:7579]	protein_coding	Pa	3.3535	2256.84	0.00132644	6917.67	7501	3	1	14
	ENST00000216127	ENSG00000100302	RASD2	RASD family, member 2 [Source:HGNC Symbol;Acc:18229]	protein_coding	Ma	-2.05602	0.00878982	0.900428	3029.62	3412	0	1	2		ENST00000216181	ENSG00000100345	MYH9	myosin, heavy chain 9, non-muscle [Source:HGNC Symbol;Acc:7579]	protein_coding	Ma	-10.6642	2.16671e-11	0.400196	6917.67	7501	0	1	14
	ENST00000216129	ENSG00000100304	TTLL12	tubulin tyrosine ligase-like family, member 12 [Source:HGNC Symbol;Acc:28974]	protein_coding	Pa	1.25246	17.8838	0.00730974	3004.28	3385	10	1	5		ENST00000216185	ENSG00000100348	TXN2	thioredoxin 2 [Source:HGNC Symbol;Acc:17772]	protein_coding	Pa	-5.48755	3.25424e-06	1.11292	1469.19	1736	0	1	6
	ENST00000216129	ENSG00000100304	TTLL12	tubulin tyrosine ligase-like family, member 12 [Source:HGNC Symbol;Acc:28974]	protein_coding	Ma	0.327047	2.12347	0.0186005	3004.28	3385	4	1	5		ENST00000216185	ENSG00000100348	TXN2	thioredoxin 2 [Source:HGNC Symbol;Acc:17772]	protein_coding	Ma	0.561496	3.64331	0.997022	1469.19	1736	0	1	6
	ENST00000216133	ENSG00000100307	CBX7	chromobox homolog 7 [Source:HGNC Symbol;Acc:1557]	protein_coding		2.55332	357.536	0.00144776	3657.36	4081	428	1	7		ENST00000216187	ENSG00000100350	FOXRED2	FAD-dependent oxidoreductase domain containing 2 [Source:HGNC Symbol;Acc:26264]	protein_coding		-0.660808	0.21837	0.0480111	3545.57	3933	1	1	5
	ENST00000216139	ENSG00000100312	ACR	acrosin [Source:HGNC Symbol;Acc:126]	protein_coding		-12.9484	1.12616e-13	0	1172.66	1433	0	0	4		ENST00000216190	ENSG00000100353	EIF3D	eukaryotic translation initiation factor 3, subunit D [Source:HGNC Symbol;Acc:3278]	protein_coding		2.52952	338.47	0.0281911	1865.19	2155	3	1	13
	ENST00000216144	ENSG00000100314	CABP7	calcium binding protein 7 [Source:HGNC Symbol;Acc:20834]	protein_coding	Pa	-11.4792	3.31742e-12	0.304798	2886.05	3259	0	1	2		ENST00000216194	ENSG00000239900	ADSL	adenylosuccinate lyase [Source:HGNC Symbol;Acc:291]	protein_coding		0.652589	4.49354	0.056382	1712.08	1993	1	1	8
	ENST00000216144	ENSG00000100314	CABP7	calcium binding protein 7 [Source:HGNC Symbol;Acc:20834]	protein_coding	Ma	0.338404	2.17974	0.00520751	2886.05	3259	4	1	2		ENST00000216200	ENSG00000100362	PVALB	parvalbumin [Source:HGNC Symbol;Acc:9704]	protein_coding		-9.8186	1.51845e-10	0.297402	390.836	595	0	1	6
	ENST00000216146	ENSG00000100316	RPL3	ribosomal protein L3 [Source:HGNC Symbol;Acc:10332]	protein_coding	Pa	4.29006	19501.1	0.0126765	1181.11	1442	0	1	33		ENST00000216211	ENSG00000100373	UPK3A	uroplakin 3A [Source:HGNC Symbol;Acc:12580]	protein_coding	Pa	-12.5097	3.09243e-13	0	821.799	1051	0	0	4
	ENST00000216146	ENSG00000100316	RPL3	ribosomal protein L3 [Source:HGNC Symbol;Acc:10332]	protein_coding	Ma	4.16207	14523.5	0.00611849	1181.11	1442	0	1	33		ENST00000216211	ENSG00000100373	UPK3A	uroplakin 3A [Source:HGNC Symbol;Acc:12580]	protein_coding	Ma	-12.5097	3.09243e-13	0	821.799	1051	0	0	4
	ENST00000216155	ENSG00000100321	SYNGR1	synaptogyrin 1 [Source:HGNC Symbol;Acc:11498]	protein_coding		1.49755	31.4449	0.0474145	294.429	497	0	1	10		ENST00000216214	ENSG00000100376	FAM118A	family with sequence similarity 118, member A [Source:HGNC Symbol;Acc:1313]	protein_coding	Pa	0.260238	1.8207	0.00692805	3096.65	3458	15	1	33
	ENST00000216160	ENSG00000100324	TAB1	TGF-beta activated kinase 1/MAP3K7 binding protein 1 [Source:HGNC Symbol;Acc:18157]	protein_coding	Pa	0.441428	2.7633	0.0401478	2865.41	3237	2	1	10		ENST00000216214	ENSG00000100376	FAM118A	family with sequence similarity 118, member A [Source:HGNC Symbol;Acc:1313]	protein_coding	Ma	-0.157958	0.695092	0.00781129	3096.65	3458	10	1	33
	ENST00000216160	ENSG00000100324	TAB1	TGF-beta activated kinase 1/MAP3K7 binding protein 1 [Source:HGNC Symbol;Acc:18157]	protein_coding	Ma	0.450068	2.81882	0.0363959	2865.41	3237	2	1	10		ENST00000216218	ENSG00000100380	ST13	suppression of tumorigenicity 13 (colon carcinoma) (Hsp70 interacting protein) [Source:HGNC Symbol;Acc:11343]	protein_coding	Pa	3.46197	2897.14	0.00443902	3226.12	3595	47	1	8
	ENST00000216177	ENSG00000100341	PNPLA5	patatin-like phospholipase domain containing 5 [Source:HGNC Symbol;Acc:24888]	protein_coding	Pa	-11.0649	8.61192e-12	0.336786	2210.46	2539	0	1	10		ENST00000216218	ENSG00000100380	ST13	suppression of tumorigenicity 13 (colon carcinoma) (Hsp70 interacting protein) [Source:HGNC Symbol;Acc:11343]	protein_coding	Ma	3.84517	7001.16	0.00315912	3226.12	3595	59	1	8
	ENST00000216177	ENSG00000100341	PNPLA5	patatin-like phospholipase domain containing 5 [Source:HGNC Symbol;Acc:24888]	protein_coding	Ma	-6.9916	1.01953e-07	0.429836	2210.46	2539	0	1	10		ENST00000216223	ENSG00000100385	IL2RB	interleukin 2 receptor, beta [Source:HGNC Symbol;Acc:6009]	protein_coding		-14.0088	9.79941e-15	0	3715.68	4113	0	0	10
	ENST00000216180	ENSG00000100344	PNPLA3	patatin-like phospholipase domain containing 3 [Source:HGNC Symbol;Acc:18590]	protein_coding	Pa	-4.46299	3.44358e-05	0.386674	2460.05	2805	0	1	9		ENST00000216225	ENSG00000100387	RBX1	ring-box 1, E3 ubiquitin protein ligase [Source:HGNC Symbol;Acc:9928]	protein_coding	Pa	-3.56654	0.000271306	0.826055	951.277	1188	0	1	4
	ENST00000216180	ENSG00000100344	PNPLA3	patatin-like phospholipase domain containing 3 [Source:HGNC Symbol;Acc:18590]	protein_coding	Ma	-4.99105	1.02082e-05	0.527373	2460.05	2805	0	1	9		ENST00000216225	ENSG00000100387	RBX1	ring-box 1, E3 ubiquitin protein ligase [Source:HGNC Symbol;Acc:9928]	protein_coding	Ma	-2.92282	0.00119448	0.757487	951.277	1188	0	1	4
	ENST00000216181	ENSG00000100345	MYH9	myosin, heavy chain 9, non-muscle [Source:HGNC Symbol;Acc:7579]	protein_coding	Pa	3.60276	4006.45	0.00391928	6866.45	7501	27	1	15		ENST00000216237	ENSG00000100395	L3MBTL2	l(3)mbt-like 2 (Drosophila) [Source:HGNC Symbol;Acc:18594]	protein_coding	Pa	1.69528	49.577	0.00679726	2943.54	3296	0	1	18
	ENST00000216181	ENSG00000100345	MYH9	myosin, heavy chain 9, non-muscle [Source:HGNC Symbol;Acc:7579]	protein_coding	Ma	2.52762	336.992	0.0113118	6866.45	7501	25	1	15		ENST00000216237	ENSG00000100395	L3MBTL2	l(3)mbt-like 2 (Drosophila) [Source:HGNC Symbol;Acc:18594]	protein_coding	Ma	1.51017	32.372	0.00803448	2943.54	3296	0	1	18
	ENST00000216185	ENSG00000100348	TXN2	thioredoxin 2 [Source:HGNC Symbol;Acc:17772]	protein_coding	Pa	2.07906	119.967	0.0207038	1456.98	1736	0	1	7		ENST00000216241	ENSG00000100399	CHADL	chondroadherin-like [Source:HGNC Symbol;Acc:25165]	protein_coding		1.43955	27.5138	0.00397542	2222.43	2533	17	1	3
	ENST00000216185	ENSG00000100348	TXN2	thioredoxin 2 [Source:HGNC Symbol;Acc:17772]	protein_coding	Ma	-0.984551	0.103621	0.295214	1456.98	1736	0	1	7		ENST00000216252	ENSG00000100410	PHF5A	PHD finger protein 5A [Source:HGNC Symbol;Acc:18000]	protein_coding	Pa	1.66215	45.9357	0.0073668	854.878	1086	10	1	4
	ENST00000216187	ENSG00000100350	FOXRED2	FAD-dependent oxidoreductase domain containing 2 [Source:HGNC Symbol;Acc:26264]	protein_coding	Pa	-4.6517	2.22998e-05	0.497463	3518.49	3933	0	1	8		ENST00000216252	ENSG00000100410	PHF5A	PHD finger protein 5A [Source:HGNC Symbol;Acc:18000]	protein_coding	Ma	1.28464	19.2593	0.0104719	854.878	1086	7	1	4
	ENST00000216187	ENSG00000100350	FOXRED2	FAD-dependent oxidoreductase domain containing 2 [Source:HGNC Symbol;Acc:26264]	protein_coding	Ma	-6.94221	1.14233e-07	0.577459	3518.49	3933	0	1	8		ENST00000216254	ENSG00000100412	ACO2	aconitase 2, mitochondrial [Source:HGNC Symbol;Acc:118]	protein_coding	Pa	3.19963	1583.54	0.0056345	2419.01	2741	0	1	10
	ENST00000216190	ENSG00000100353	EIF3D	eukaryotic translation initiation factor 3, subunit D [Source:HGNC Symbol;Acc:3278]	protein_coding	Pa	-5.18249	6.56916e-06	0.970503	1850.14	2155	0	1	24		ENST00000216254	ENSG00000100412	ACO2	aconitase 2, mitochondrial [Source:HGNC Symbol;Acc:118]	protein_coding	Ma	3.86647	7353.09	0.00303483	2419.01	2741	0	1	10
	ENST00000216190	ENSG00000100353	EIF3D	eukaryotic translation initiation factor 3, subunit D [Source:HGNC Symbol;Acc:3278]	protein_coding	Ma	0.614862	4.11967	1.15641	1850.14	2155	0	1	24		ENST00000216259	ENSG00000100417	PMM1	phosphomannomutase 1 [Source:HGNC Symbol;Acc:9114]	protein_coding		2.32153	209.667	0.00443167	1055.24	1298	8	1	11
	ENST00000216194	ENSG00000239900	ADSL	adenylosuccinate lyase [Source:HGNC Symbol;Acc:291]	protein_coding		1.63949	43.6004	0.0146646	1698.13	1993	3	1	9		ENST00000216264	ENSG00000100422	CERK	ceramide kinase [Source:HGNC Symbol;Acc:19256]	protein_coding	Pa	1.76279	57.9149	0.00799197	4034.18	4450	18	1	6
	ENST00000216200	ENSG00000100362	PVALB	parvalbumin [Source:HGNC Symbol;Acc:9704]	protein_coding	Pa	-6.83152	1.47394e-07	0.310081	386.342	595	0	1	10		ENST00000216264	ENSG00000100422	CERK	ceramide kinase [Source:HGNC Symbol;Acc:19256]	protein_coding	Ma	2.01486	103.481	0.00644467	4034.18	4450	23	1	6
	ENST00000216200	ENSG00000100362	PVALB	parvalbumin [Source:HGNC Symbol;Acc:9704]	protein_coding	Ma	-7.90652	1.24017e-08	0.321786	386.342	595	0	1	10		ENST00000216267	ENSG00000100425	BRD1	bromodomain containing 1 [Source:HGNC Symbol;Acc:1102]	protein_coding	Pa	-6.39107	4.06378e-07	0.447624	4189.18	4614	0	1	17
	ENST00000216211	ENSG00000100373	UPK3A	uroplakin 3A [Source:HGNC Symbol;Acc:12580]	protein_coding	Pa	-12.069	8.531e-13	0.310114	814.22	1051	0	1	3		ENST00000216267	ENSG00000100425	BRD1	bromodomain containing 1 [Source:HGNC Symbol;Acc:1102]	protein_coding	Ma	-6.03955	9.12956e-07	0.43547	4189.18	4614	0	1	17
	ENST00000216211	ENSG00000100373	UPK3A	uroplakin 3A [Source:HGNC Symbol;Acc:12580]	protein_coding	Ma	-0.688597	0.204834	0.0142167	814.22	1051	2	1	3		ENST00000216268	ENSG00000100426	ZBED4	zinc finger, BED-type containing 4 [Source:HGNC Symbol;Acc:20721]	protein_coding		1.41194	25.819	0.00208009	6343.05	6893	252	1	1
	ENST00000216214	ENSG00000100376	FAM118A	family with sequence similarity 118, member A [Source:HGNC Symbol;Acc:1313]	protein_coding	Pa	0.168154	1.47283	0.00792595	3072.78	3458	13	1	22		ENST00000216271	ENSG00000100429	HDAC10	histone deacetylase 10 [Source:HGNC Symbol;Acc:18128]	protein_coding		-0.884067	0.130597	0.139702	2367.98	2687	0	1	21
	ENST00000216214	ENSG00000100376	FAM118A	family with sequence similarity 118, member A [Source:HGNC Symbol;Acc:1313]	protein_coding	Ma	0.295664	1.97544	0.00621941	3072.78	3458	14	1	22		ENST00000216274	ENSG00000129465	RIPK3	receptor-interacting serine-threonine kinase 3 [Source:HGNC Symbol;Acc:10021]	protein_coding		-2.53135	0.00294205	0.0321916	1652.54	1930	1	1	8
	ENST00000216218	ENSG00000100380	ST13	suppression of tumorigenicity 13 (colon carcinoma) (Hsp70 interacting protein) [Source:HGNC Symbol;Acc:11343]	protein_coding		4.55199	35644.3	0.000621293	3201.33	3595	2320	1	6		ENST00000216277	ENSG00000090060	PAPOLA	poly(A) polymerase alpha [Source:HGNC Symbol;Acc:14981]	protein_coding		3.31637	2071.91	0.000922872	4099.39	4519	627	1	30
	ENST00000216223	ENSG00000100385	IL2RB	interleukin 2 receptor, beta [Source:HGNC Symbol;Acc:6009]	protein_coding	Pa	-14.0886	8.15455e-15	0	3687.39	4113	0	0	10		ENST00000216281	ENSG00000080824	HSP90AA1	heat shock protein 90kDa alpha (cytosolic), class A member 1 [Source:HGNC Symbol;Acc:5253]	protein_coding	Pa	3.57068	3721.17	0.0273481	3021.98	3379	6	1	16
	ENST00000216223	ENSG00000100385	IL2RB	interleukin 2 receptor, beta [Source:HGNC Symbol;Acc:6009]	protein_coding	Ma	-14.0886	8.15455e-15	0	3687.39	4113	0	0	10		ENST00000216281	ENSG00000080824	HSP90AA1	heat shock protein 90kDa alpha (cytosolic), class A member 1 [Source:HGNC Symbol;Acc:5253]	protein_coding	Ma	5.79899	629492	0.00339335	3021.98	3379	6	1	16
	ENST00000216225	ENSG00000100387	RBX1	ring-box 1, E3 ubiquitin protein ligase [Source:HGNC Symbol;Acc:9928]	protein_coding	Pa	-0.859526	0.138189	0.741961	942.771	1188	0	1	4		ENST00000216286	ENSG00000087303	NID2	nidogen 2 (osteonidogen) [Source:HGNC Symbol;Acc:13389]	protein_coding		-1.77439	0.0168116	0.0414615	4375.36	4811	1	1	8
	ENST00000216225	ENSG00000100387	RBX1	ring-box 1, E3 ubiquitin protein ligase [Source:HGNC Symbol;Acc:9928]	protein_coding	Ma	-5.35304	4.43568e-06	0.93486	942.771	1188	0	1	4		ENST00000216288	ENSG00000075413	MARK3	MAP/microtubule affinity-regulating kinase 3 [Source:HGNC Symbol;Acc:6897]	protein_coding	Pa	-7.07833	8.34968e-08	0.546478	2579.68	2911	0	1	38
	ENST00000216237	ENSG00000100395	L3MBTL2	l(3)mbt-like 2 (Drosophila) [Source:HGNC Symbol;Acc:18594]	protein_coding	Pa	1.51764	32.9337	0.00535959	2920.77	3296	0	1	18		ENST00000216288	ENSG00000075413	MARK3	MAP/microtubule affinity-regulating kinase 3 [Source:HGNC Symbol;Acc:6897]	protein_coding	Ma	-6.07405	8.43238e-07	0.650999	2579.68	2911	0	1	38
	ENST00000216237	ENSG00000100395	L3MBTL2	l(3)mbt-like 2 (Drosophila) [Source:HGNC Symbol;Acc:18594]	protein_coding	Ma	0.690558	4.90409	0.0972659	2920.77	3296	0	1	18		ENST00000216294	ENSG00000023608	SNAPC1	small nuclear RNA activating complex, polypeptide 1, 43kDa [Source:HGNC Symbol;Acc:11134]	protein_coding		0.943863	8.78745	0.00421575	2338.68	2656	44	1	1
	ENST00000216241	ENSG00000100399	CHADL	chondroadherin-like [Source:HGNC Symbol;Acc:25165]	protein_coding		0.382107	2.4105	0.00605887	2204.83	2533	2	1	3		ENST00000216297	ENSG00000092201	SUPT16H	suppressor of Ty 16 homolog (S. cerevisiae) [Source:HGNC Symbol;Acc:11465]	protein_coding	Pa	-5.9045	1.24595e-06	1.37106	4255.33	4684	0	1	9
	ENST00000216252	ENSG00000100410	PHF5A	PHD finger protein 5A [Source:HGNC Symbol;Acc:18000]	protein_coding	Pa	-4.03019	9.32846e-05	0.863327	847.061	1086	0	1	4		ENST00000216297	ENSG00000092201	SUPT16H	suppressor of Ty 16 homolog (S. cerevisiae) [Source:HGNC Symbol;Acc:11465]	protein_coding	Ma	2.12915	134.633	0.713493	4255.33	4684	0	1	9
	ENST00000216252	ENSG00000100410	PHF5A	PHD finger protein 5A [Source:HGNC Symbol;Acc:18000]	protein_coding	Ma	-1.4282	0.0373078	0.825777	847.061	1086	0	1	4		ENST00000216327	ENSG00000100439	ABHD4	abhydrolase domain containing 4 [Source:HGNC Symbol;Acc:20154]	protein_coding		-1.18936	0.0646606	0.034024	540.161	753	1	1	12
	ENST00000216254	ENSG00000100412	ACO2	aconitase 2, mitochondrial [Source:HGNC Symbol;Acc:118]	protein_coding		4.0963	12482.5	0.000870687	2400	2741	12	1	7		ENST00000216330	ENSG00000100442	FKBP3	FK506 binding protein 3, 25kDa [Source:HGNC Symbol;Acc:3719]	protein_coding		-11.5073	3.10957e-12	0.312059	1420.04	1684	0	1	4
	ENST00000216259	ENSG00000100417	PMM1	phosphomannomutase 1 [Source:HGNC Symbol;Acc:9114]	protein_coding		1.97323	94.0221	0.00380214	1045.99	1298	9	1	9		ENST00000216336	ENSG00000100448	CTSG	cathepsin G [Source:HGNC Symbol;Acc:2532]	protein_coding	Pa	-12.3022	4.98655e-13	0	665.858	886	0	0	4
	ENST00000216264	ENSG00000100422	CERK	ceramide kinase [Source:HGNC Symbol;Acc:19256]	protein_coding	Pa	1.7367	54.5381	0.00568253	4003.61	4450	45	1	10		ENST00000216336	ENSG00000100448	CTSG	cathepsin G [Source:HGNC Symbol;Acc:2532]	protein_coding	Ma	-12.3022	4.98655e-13	0	665.858	886	0	0	4
	ENST00000216264	ENSG00000100422	CERK	ceramide kinase [Source:HGNC Symbol;Acc:19256]	protein_coding	Ma	1.6954	49.5907	0.00382394	4003.61	4450	45	1	10		ENST00000216338	ENSG00000100450	GZMH	granzyme H (cathepsin G-like 2, protein h-CCPX) [Source:HGNC Symbol;Acc:4710]	protein_coding		-12.3338	4.6366e-13	0	687.596	909	0	0	3
	ENST00000216267	ENSG00000100425	BRD1	bromodomain containing 1 [Source:HGNC Symbol;Acc:1102]	protein_coding	Pa	-4.70862	1.95605e-05	0.821401	4157.49	4614	0	1	18		ENST00000216341	ENSG00000100453	GZMB	granzyme B (granzyme 2, cytotoxic T-lymphocyte-associated serine esterase 1) [Source:HGNC Symbol;Acc:4709]	protein_coding		-12.4107	3.88419e-13	0	743.356	968	0	0	8
	ENST00000216267	ENSG00000100425	BRD1	bromodomain containing 1 [Source:HGNC Symbol;Acc:1102]	protein_coding	Ma	-5.51244	3.07298e-06	0.8516	4157.49	4614	0	1	18		ENST00000216350	ENSG00000100462	PRMT5	protein arginine methyltransferase 5 [Source:HGNC Symbol;Acc:10894]	protein_coding		-11.2021	6.27914e-12	0.287711	1974.82	2271	0	1	28
	ENST00000216268	ENSG00000100426	ZBED4	zinc finger, BED-type containing 4 [Source:HGNC Symbol;Acc:20721]	protein_coding	Pa	0.625347	4.22034	0.00508832	6295.95	6893	25	1	2		ENST00000216361	ENSG00000100473	COCH	cochlin [Source:HGNC Symbol;Acc:2180]	protein_coding	Pa	-2.1284	0.00744046	0.456208	2093.9	2397	0	1	19
	ENST00000216268	ENSG00000100426	ZBED4	zinc finger, BED-type containing 4 [Source:HGNC Symbol;Acc:20721]	protein_coding	Ma	0.631025	4.27587	0.00484235	6295.95	6893	25	1	2		ENST00000216361	ENSG00000100473	COCH	cochlin [Source:HGNC Symbol;Acc:2180]	protein_coding	Ma	-7.63357	2.32504e-08	0.476019	2093.9	2397	0	1	19
	ENST00000216271	ENSG00000100429	HDAC10	histone deacetylase 10 [Source:HGNC Symbol;Acc:18128]	protein_coding		-4.39387	4.03766e-05	0.401633	2349.33	2687	0	1	21		ENST00000216366	ENSG00000100478	AP4S1	adaptor-related protein complex 4, sigma 1 subunit [Source:HGNC Symbol;Acc:575]	protein_coding		0.562954	3.65556	0.00559893	1960.64	2256	12	1	11
	ENST00000216274	ENSG00000129465	RIPK3	receptor-interacting serine-threonine kinase 3 [Source:HGNC Symbol;Acc:10021]	protein_coding		-2.68713	0.00205528	0.0351734	1639.01	1930	1	1	7		ENST00000216367	ENSG00000100479	POLE2	polymerase (DNA directed), epsilon 2, accessory subunit [Source:HGNC Symbol;Acc:9178]	protein_coding	Pa	-11.5601	2.75359e-12	0.309358	1506.99	1776	0	1	17
	ENST00000216277	ENSG00000090060	PAPOLA	poly(A) polymerase alpha [Source:HGNC Symbol;Acc:14981]	protein_coding		3.35427	2260.84	0.00104282	4068.35	4519	656	1	30		ENST00000216367	ENSG00000100479	POLE2	polymerase (DNA directed), epsilon 2, accessory subunit [Source:HGNC Symbol;Acc:9178]	protein_coding	Ma	-11.0987	7.9671e-12	0.339625	1506.99	1776	0	1	17
	ENST00000216281	ENSG00000080824	HSP90AA1	heat shock protein 90kDa alpha (cytosolic), class A member 1 [Source:HGNC Symbol;Acc:5253]	protein_coding	Pa	3.19641	1571.85	0.0292945	2998.65	3379	7	1	16		ENST00000216373	ENSG00000100485	SOS2	son of sevenless homolog 2 (Drosophila) [Source:HGNC Symbol;Acc:11188]	protein_coding		2.17943	151.158	0.00330603	5016.14	5489	104	1	7
	ENST00000216281	ENSG00000080824	HSP90AA1	heat shock protein 90kDa alpha (cytosolic), class A member 1 [Source:HGNC Symbol;Acc:5253]	protein_coding	Ma	5.90465	802879	0.00216983	2998.65	3379	5	1	16		ENST00000216378	ENSG00000100490	CDKL1	cyclin-dependent kinase-like 1 (CDC2-related kinase) [Source:HGNC Symbol;Acc:1781]	protein_coding	Pa	0.147663	1.40496	0.00859714	1916.22	2209	8	1	18
	ENST00000216286	ENSG00000087303	NID2	nidogen 2 (osteonidogen) [Source:HGNC Symbol;Acc:13389]	protein_coding	Pa	0.334495	2.16021	0.00740869	4342.34	4811	0	1	15		ENST00000216378	ENSG00000100490	CDKL1	cyclin-dependent kinase-like 1 (CDC2-related kinase) [Source:HGNC Symbol;Acc:1781]	protein_coding	Ma	-12.4837	3.28322e-13	0.295969	1916.22	2209	0	1	18
	ENST00000216286	ENSG00000087303	NID2	nidogen 2 (osteonidogen) [Source:HGNC Symbol;Acc:13389]	protein_coding	Ma	-1.62767	0.0235684	0.29645	4342.34	4811	0	1	15		ENST00000216392	ENSG00000100504	PYGL	phosphorylase, glycogen, liver [Source:HGNC Symbol;Acc:9725]	protein_coding	Pa	-10.6535	2.22075e-11	0.362096	2709.16	3048	0	1	13
	ENST00000216288	ENSG00000075413	MARK3	MAP/microtubule affinity-regulating kinase 3 [Source:HGNC Symbol;Acc:6897]	protein_coding		-9.8128	1.53886e-10	0.326744	2559.51	2911	0	1	26		ENST00000216392	ENSG00000100504	PYGL	phosphorylase, glycogen, liver [Source:HGNC Symbol;Acc:9725]	protein_coding	Ma	-8.25639	5.54128e-09	0.516079	2709.16	3048	0	1	13
	ENST00000216294	ENSG00000023608	SNAPC1	small nuclear RNA activating complex, polypeptide 1, 43kDa [Source:HGNC Symbol;Acc:11134]	protein_coding		1.08946	12.2874	0.00446641	2320.24	2656	56	1	1		ENST00000216407	ENSG00000256075	RP11-81H14.3		pseudogene		-12.6284	2.35288e-13	0	926.705	1162	0	0	1
	ENST00000216297	ENSG00000092201	SUPT16H	suppressor of Ty 16 homolog (S. cerevisiae) [Source:HGNC Symbol;Acc:11465]	protein_coding	Pa	-8.68347	2.07267e-09	0.61108	4223.17	4684	0	1	9		ENST00000216410	ENSG00000100522	GNPNAT1	glucosamine-phosphate N-acetyltransferase 1 [Source:HGNC Symbol;Acc:19980]	protein_coding	Pa	1.27768	18.9531	0.00972831	3476.57	3860	3	1	7
	ENST00000216297	ENSG00000092201	SUPT16H	suppressor of Ty 16 homolog (S. cerevisiae) [Source:HGNC Symbol;Acc:11465]	protein_coding	Ma	3.22493	1678.53	0.0266798	4223.17	4684	0	1	9		ENST00000216410	ENSG00000100522	GNPNAT1	glucosamine-phosphate N-acetyltransferase 1 [Source:HGNC Symbol;Acc:19980]	protein_coding	Ma	0.784306	6.08564	0.0132062	3476.57	3860	5	1	7
	ENST00000216327	ENSG00000100439	ABHD4	abhydrolase domain containing 4 [Source:HGNC Symbol;Acc:20154]	protein_coding		-12.0017	9.96093e-13	0.349339	534.597	753	0	1	10		ENST00000216414	ENSG00000100526	CDKN3	cyclin-dependent kinase inhibitor 3 [Source:HGNC Symbol;Acc:1791]	protein_coding		-11.0456	9.00326e-12	0	182.123	373	0	0	11
	ENST00000216330	ENSG00000100442	FKBP3	FK506 binding protein 3, 25kDa [Source:HGNC Symbol;Acc:3719]	protein_coding		-11.0635	8.63973e-12	0.289741	1408.18	1684	0	1	4		ENST00000216416	ENSG00000100528	CNIH1	cornichon family AMPA receptor auxiliary protein 1 [Source:HGNC Symbol;Acc:19431]	protein_coding		1.22864	16.9293	0.0104751	1167.7	1417	2	1	7
	ENST00000216336	ENSG00000100448	CTSG	cathepsin G [Source:HGNC Symbol;Acc:2532]	protein_coding	Pa	-10.6695	2.14042e-11	0.294837	659.395	886	0	1	4		ENST00000216420	ENSG00000100532	CGRRF1	cell growth regulator with ring finger domain 1 [Source:HGNC Symbol;Acc:15528]	protein_coding	Pa	-1.31607	0.0482981	0.347122	1337.82	1597	0	1	14
	ENST00000216336	ENSG00000100448	CTSG	cathepsin G [Source:HGNC Symbol;Acc:2532]	protein_coding	Ma	-3.07671	0.000838089	0.234753	659.395	886	0	1	4		ENST00000216420	ENSG00000100532	CGRRF1	cell growth regulator with ring finger domain 1 [Source:HGNC Symbol;Acc:15528]	protein_coding	Ma	-7.59184	2.55953e-08	0.432568	1337.82	1597	0	1	14
	ENST00000216338	ENSG00000100450	GZMH	granzyme H (cathepsin G-like 2, protein h-CCPX) [Source:HGNC Symbol;Acc:4710]	protein_coding		-2.45744	0.00348787	0.0360206	680.977	909	1	1	3		ENST00000216442	ENSG00000100554	ATP6V1D	ATPase, H+ transporting, lysosomal 34kDa, V1 subunit D [Source:HGNC Symbol;Acc:13527]	protein_coding		2.1556	143.087	0.0125715	1572.21	1845	2	1	14
	ENST00000216341	ENSG00000100453	GZMB	granzyme B (granzyme 2, cytotoxic T-lymphocyte-associated serine esterase 1) [Source:HGNC Symbol;Acc:4709]	protein_coding		-6.05613	8.78759e-07	0.456125	736.338	968	0	1	8		ENST00000216445	ENSG00000100557	C14orf105	chromosome 14 open reading frame 105 [Source:HGNC Symbol;Acc:20189]	protein_coding		-3.67783	0.000209976	0.0359993	2741.29	3082	1	1	11
	ENST00000216350	ENSG00000100462	PRMT5	protein arginine methyltransferase 5 [Source:HGNC Symbol;Acc:10894]	protein_coding		-11.9486	1.12564e-12	0.338191	1958.98	2271	0	1	28		ENST00000216446	ENSG00000100558	PLEK2	pleckstrin 2 [Source:HGNC Symbol;Acc:19238]	protein_coding		-10.9649	1.08418e-11	0.310598	1292.46	1549	0	1	6
	ENST00000216361	ENSG00000100473	COCH	cochlin [Source:HGNC Symbol;Acc:2180]	protein_coding		-10.6522	2.22741e-11	0.320073	2077.21	2397	0	1	13		ENST00000216450	ENSG00000100565	C14orf166B	chromosome 14 open reading frame 166B [Source:HGNC Symbol;Acc:23346]	protein_coding	Pa	-13.0266	9.40589e-14	0	1385.08	1647	0	0	15
	ENST00000216366	ENSG00000100478	AP4S1	adaptor-related protein complex 4, sigma 1 subunit [Source:HGNC Symbol;Acc:575]	protein_coding		0.0693907	1.17325	0.0216671	1944.91	2256	5	1	10		ENST00000216450	ENSG00000100565	C14orf166B	chromosome 14 open reading frame 166B [Source:HGNC Symbol;Acc:23346]	protein_coding	Ma	-13.0266	9.40589e-14	0	1385.08	1647	0	0	15
	ENST00000216367	ENSG00000100479	POLE2	polymerase (DNA directed), epsilon 2, accessory subunit [Source:HGNC Symbol;Acc:9178]	protein_coding		-8.05256	8.86013e-09	0.299398	1494.51	1776	0	1	11		ENST00000216452	ENSG00000100564	PIGH	phosphatidylinositol glycan anchor biosynthesis, class H [Source:HGNC Symbol;Acc:8964]	protein_coding	Pa	-0.0712365	0.848718	0.0181843	1170.54	1420	3	1	20
	ENST00000216373	ENSG00000100485	SOS2	son of sevenless homolog 2 (Drosophila) [Source:HGNC Symbol;Acc:11188]	protein_coding		1.95505	90.1675	0.0030759	4978.53	5489	101	1	6		ENST00000216452	ENSG00000100564	PIGH	phosphatidylinositol glycan anchor biosynthesis, class H [Source:HGNC Symbol;Acc:8964]	protein_coding	Ma	0.90374	8.01198	0.00860061	1170.54	1420	6	1	20
	ENST00000216378	ENSG00000100490	CDKL1	cyclin-dependent kinase-like 1 (CDC2-related kinase) [Source:HGNC Symbol;Acc:1781]	protein_coding		0.111783	1.29355	0.00745472	1900.81	2209	10	1	11		ENST00000216453	ENSG00000100565	C14orf166B	chromosome 14 open reading frame 166B [Source:HGNC Symbol;Acc:23346]	protein_coding	Pa	-11.4147	3.84858e-12	0	268.056	465	0	0	15
	ENST00000216392	ENSG00000100504	PYGL	phosphorylase, glycogen, liver [Source:HGNC Symbol;Acc:9725]	protein_coding	Pa	-2.98121	0.00104422	1.60326	2688.07	3048	0	1	10		ENST00000216453	ENSG00000100565	C14orf166B	chromosome 14 open reading frame 166B [Source:HGNC Symbol;Acc:23346]	protein_coding	Ma	-11.4147	3.84858e-12	0	268.056	465	0	0	15
	ENST00000216392	ENSG00000100504	PYGL	phosphorylase, glycogen, liver [Source:HGNC Symbol;Acc:9725]	protein_coding	Ma	-3.6106	0.000245132	1.11611	2688.07	3048	0	1	10		ENST00000216455	ENSG00000100567	PSMA3	proteasome (prosome, macropain) subunit, alpha type, 3 [Source:HGNC Symbol;Acc:9532]	protein_coding		2.45177	282.989	0.00639893	745.246	970	1	1	14
	ENST00000216407	ENSG00000256075	RP11-81H14.3		pseudogene		-2.6806	0.00208641	0.0369379	918.374	1162	1	1	1		ENST00000216456	ENSG00000100568	VTI1B	vesicle transport through interaction with t-SNAREs 1B [Source:HGNC Symbol;Acc:17793]	protein_coding		2.69839	499.333	0.00459704	870.944	1103	4	1	7
	ENST00000216410	ENSG00000100522	GNPNAT1	glucosamine-phosphate N-acetyltransferase 1 [Source:HGNC Symbol;Acc:19980]	protein_coding	Pa	1.04156	11.0042	0.0313467	3449.99	3860	3	1	7		ENST00000216463	ENSG00000100575	TIMM9	translocase of inner mitochondrial membrane 9 homolog (yeast) [Source:HGNC Symbol;Acc:11819]	protein_coding		-11.219	6.03949e-12	0.282507	844.482	1075	0	1	10
	ENST00000216410	ENSG00000100522	GNPNAT1	glucosamine-phosphate N-acetyltransferase 1 [Source:HGNC Symbol;Acc:19980]	protein_coding	Ma	0.550429	3.55164	0.0411097	3449.99	3860	1	1	7		ENST00000216465	ENSG00000100577	GSTZ1	glutathione S-transferase zeta 1 [Source:HGNC Symbol;Acc:4643]	protein_coding	Pa	-7.36244	4.3407e-08	0.34033	1093.04	1338	0	1	25
	ENST00000216414	ENSG00000100526	CDKN3	cyclin-dependent kinase inhibitor 3 [Source:HGNC Symbol;Acc:1791]	protein_coding		-11.1828	6.56448e-12	0.310347	179.399	373	0	1	11		ENST00000216465	ENSG00000100577	GSTZ1	glutathione S-transferase zeta 1 [Source:HGNC Symbol;Acc:4643]	protein_coding	Ma	-6.46042	3.46402e-07	0.332641	1093.04	1338	0	1	25
	ENST00000216416	ENSG00000100528	CNIH1	cornichon family AMPA receptor auxiliary protein 1 [Source:HGNC Symbol;Acc:19431]	protein_coding	Pa	-4.03641	9.19581e-05	0.729991	1157.65	1417	0	1	12		ENST00000216468	ENSG00000100580	TMED8	transmembrane emp24 protein transport domain containing 8 [Source:HGNC Symbol;Acc:18633]	protein_coding	Pa	2.18452	152.94	0.0134909	7185.13	7784	12	1	2
	ENST00000216416	ENSG00000100528	CNIH1	cornichon family AMPA receptor auxiliary protein 1 [Source:HGNC Symbol;Acc:19431]	protein_coding	Ma	-4.46335	3.44073e-05	0.762133	1157.65	1417	0	1	12		ENST00000216468	ENSG00000100580	TMED8	transmembrane emp24 protein transport domain containing 8 [Source:HGNC Symbol;Acc:18633]	protein_coding	Ma	1.48374	30.4607	0.0263254	7185.13	7784	6	1	2
	ENST00000216420	ENSG00000100532	CGRRF1	cell growth regulator with ring finger domain 1 [Source:HGNC Symbol;Acc:15528]	protein_coding		0.951282	8.93886	0.00612676	1326.55	1597	1	1	10		ENST00000216471	ENSG00000100583	SAMD15	sterile alpha motif domain containing 15 [Source:HGNC Symbol;Acc:18631]	protein_coding	Pa	0.232418	1.70773	0.00794918	2251.73	2564	11	1	3
	ENST00000216442	ENSG00000100554	ATP6V1D	ATPase, H+ transporting, lysosomal 34kDa, V1 subunit D [Source:HGNC Symbol;Acc:13527]	protein_coding		1.76982	58.86	0.0282293	1559.25	1845	2	1	14		ENST00000216471	ENSG00000100583	SAMD15	sterile alpha motif domain containing 15 [Source:HGNC Symbol;Acc:18631]	protein_coding	Ma	0.337494	2.17517	0.00714317	2251.73	2564	12	1	3
	ENST00000216445	ENSG00000100557	C14orf105	chromosome 14 open reading frame 105 [Source:HGNC Symbol;Acc:20189]	protein_coding	Pa	-13.7852	1.63983e-14	0	2719.97	3082	0	0	17		ENST00000216479	ENSG00000100591	AHSA1	AHA1, activator of heat shock 90kDa protein ATPase homolog 1 (yeast) [Source:HGNC Symbol;Acc:1189]	protein_coding		4.30735	20293.2	0.00312285	1153.53	1402	17	1	13
	ENST00000216445	ENSG00000100557	C14orf105	chromosome 14 open reading frame 105 [Source:HGNC Symbol;Acc:20189]	protein_coding	Ma	-13.7852	1.63983e-14	0	2719.97	3082	0	0	17		ENST00000216481	ENSG00000100593	ISM2	isthmin 2 [Source:HGNC Symbol;Acc:23176]	protein_coding		-12.7171	1.91823e-13	0.295911	2703.49	3042	0	1	11
	ENST00000216446	ENSG00000100558	PLEK2	pleckstrin 2 [Source:HGNC Symbol;Acc:19238]	protein_coding		-0.203203	0.626321	0.0108906	1281.51	1549	4	1	6		ENST00000216484	ENSG00000100596	SPTLC2	serine palmitoyltransferase, long chain base subunit 2 [Source:HGNC Symbol;Acc:11278]	protein_coding		2.90055	795.335	0.00082479	7549.94	8170	1116	1	6
	ENST00000216450	ENSG00000100565	C14orf166B	chromosome 14 open reading frame 166B [Source:HGNC Symbol;Acc:23346]	protein_coding	Pa	-13.1053	7.84693e-14	0	1373.46	1647	0	0	12		ENST00000216487	ENSG00000100599	RIN3	Ras and Rab interactor 3 [Source:HGNC Symbol;Acc:18751]	protein_coding	Pa	-7.46995	3.38883e-08	0.32673	3475.63	3859	0	1	19
	ENST00000216450	ENSG00000100565	C14orf166B	chromosome 14 open reading frame 166B [Source:HGNC Symbol;Acc:23346]	protein_coding	Ma	-13.1053	7.84693e-14	0	1373.46	1647	0	0	12		ENST00000216487	ENSG00000100599	RIN3	Ras and Rab interactor 3 [Source:HGNC Symbol;Acc:18751]	protein_coding	Ma	-0.553423	0.279626	0.136698	3475.63	3859	0	1	19
	ENST00000216452	ENSG00000100564	PIGH	phosphatidylinositol glycan anchor biosynthesis, class H [Source:HGNC Symbol;Acc:8964]	protein_coding	Pa	0.613074	4.10274	0.434585	1160.46	1420	0	1	20		ENST00000216489	ENSG00000100601	ALKBH1	alkB, alkylation repair homolog 1 (E. coli) [Source:HGNC Symbol;Acc:17911]	protein_coding	Pa	-0.757253	0.174883	0.0213121	2280.08	2594	2	1	6
	ENST00000216452	ENSG00000100564	PIGH	phosphatidylinositol glycan anchor biosynthesis, class H [Source:HGNC Symbol;Acc:8964]	protein_coding	Ma	-6.12415	7.51363e-07	0.712962	1160.46	1420	0	1	20		ENST00000216489	ENSG00000100601	ALKBH1	alkB, alkylation repair homolog 1 (E. coli) [Source:HGNC Symbol;Acc:17911]	protein_coding	Ma	0.461736	2.89558	0.0106492	2280.08	2594	6	1	6
	ENST00000216453	ENSG00000100565	C14orf166B	chromosome 14 open reading frame 166B [Source:HGNC Symbol;Acc:23346]	protein_coding		-11.4863	3.26362e-12	0	264.478	465	0	0	12		ENST00000216492	ENSG00000100604	CHGA	chromogranin A (parathyroid secretory protein 1) [Source:HGNC Symbol;Acc:1929]	protein_coding	Pa	3.2365	1723.85	0.00580488	1778.24	2063	25	1	9
	ENST00000216455	ENSG00000100567	PSMA3	proteasome (prosome, macropain) subunit, alpha type, 3 [Source:HGNC Symbol;Acc:9532]	protein_coding		2.5749	375.751	0.00794892	738.215	970	1	1	14		ENST00000216492	ENSG00000100604	CHGA	chromogranin A (parathyroid secretory protein 1) [Source:HGNC Symbol;Acc:1929]	protein_coding	Ma	3.37062	2347.58	0.00534373	1778.24	2063	35	1	9
	ENST00000216456	ENSG00000100568	VTI1B	vesicle transport through interaction with t-SNAREs 1B [Source:HGNC Symbol;Acc:17793]	protein_coding		2.70157	503.002	0.00415928	863.013	1103	0	1	7		ENST00000216500	ENSG00000100612	DHRS7	dehydrogenase/reductase (SDR family) member 7 [Source:HGNC Symbol;Acc:21524]	protein_coding		0.324822	2.11262	0.0093644	2023.02	2322	12	1	11
	ENST00000216463	ENSG00000100575	TIMM9	translocase of inner mitochondrial membrane 9 homolog (yeast) [Source:HGNC Symbol;Acc:11819]	protein_coding		-10.7435	1.80509e-11	0.317092	836.74	1075	0	1	10		ENST00000216513	ENSG00000100625	SIX4	SIX homeobox 4 [Source:HGNC Symbol;Acc:10890]	protein_coding		0.00209101	1.00483	0.00461088	5768.43	6285	42	1	3
	ENST00000216465	ENSG00000100577	GSTZ1	glutathione S-transferase zeta 1 [Source:HGNC Symbol;Acc:4643]	protein_coding	Pa	-10.2998	5.01418e-11	0.345748	1083.52	1338	0	1	34		ENST00000216517	ENSG00000100629	CEP128	centrosomal protein 128kDa [Source:HGNC Symbol;Acc:20359]	protein_coding	Pa	-11.0384	9.15377e-12	0.357306	1346.33	1606	0	1	28
	ENST00000216465	ENSG00000100577	GSTZ1	glutathione S-transferase zeta 1 [Source:HGNC Symbol;Acc:4643]	protein_coding	Ma	-10.2031	6.2647e-11	0.343866	1083.52	1338	0	1	34		ENST00000216517	ENSG00000100629	CEP128	centrosomal protein 128kDa [Source:HGNC Symbol;Acc:20359]	protein_coding	Ma	-11.4205	3.79752e-12	0.267497	1346.33	1606	0	1	28
	ENST00000216468	ENSG00000100580	TMED8	transmembrane emp24 protein transport domain containing 8 [Source:HGNC Symbol;Acc:18633]	protein_coding	Pa	1.68638	48.5713	0.00295666	7132	7784	64	1	2		ENST00000216520	ENSG00000100632	ERH	enhancer of rudimentary homolog (Drosophila) [Source:HGNC Symbol;Acc:3447]	protein_coding		-10.2454	5.68329e-11	0.321705	459.827	668	0	1	4
	ENST00000216468	ENSG00000100580	TMED8	transmembrane emp24 protein transport domain containing 8 [Source:HGNC Symbol;Acc:18633]	protein_coding	Ma	1.68567	48.492	0.00302399	7132	7784	64	1	2		ENST00000216540	ENSG00000100652	SLC10A1	solute carrier family 10 (sodium/bile acid cotransporter), member 1 [Source:HGNC Symbol;Acc:10905]	protein_coding		-0.970226	0.107096	0.0127814	1765.01	2049	7	1	1
	ENST00000216471	ENSG00000100583	SAMD15	sterile alpha motif domain containing 15 [Source:HGNC Symbol;Acc:18631]	protein_coding	Pa	-0.473432	0.336177	0.0117669	2233.91	2564	6	1	3		ENST00000216554	ENSG00000100664	EIF5	eukaryotic translation initiation factor 5 [Source:HGNC Symbol;Acc:3299]	protein_coding	Pa	1.84961	70.731	0.00527943	5447.1	5945	31	1	31
	ENST00000216471	ENSG00000100583	SAMD15	sterile alpha motif domain containing 15 [Source:HGNC Symbol;Acc:18631]	protein_coding	Ma	0.180013	1.51361	0.00763549	2233.91	2564	11	1	3		ENST00000216554	ENSG00000100664	EIF5	eukaryotic translation initiation factor 5 [Source:HGNC Symbol;Acc:3299]	protein_coding	Ma	1.39334	24.7366	0.00958251	5447.1	5945	20	1	31
	ENST00000216479	ENSG00000100591	AHSA1	AHA1, activator of heat shock 90kDa protein ATPase homolog 1 (yeast) [Source:HGNC Symbol;Acc:1189]	protein_coding		4.36083	22952.5	0.00216054	1143.57	1402	15	1	13		ENST00000216568	ENSG00000100678	SLC8A3	solute carrier family 8 (sodium/calcium exchanger), member 3 [Source:HGNC Symbol;Acc:11070]	protein_coding	Pa	-1.32643	0.0471596	0.408854	2584.4	2916	0	1	19
	ENST00000216481	ENSG00000100593	ISM2	isthmin 2 [Source:HGNC Symbol;Acc:23176]	protein_coding		-10.2879	5.15347e-11	0.33651	2682.44	3042	0	1	12		ENST00000216568	ENSG00000100678	SLC8A3	solute carrier family 8 (sodium/calcium exchanger), member 3 [Source:HGNC Symbol;Acc:11070]	protein_coding	Ma	-8.95352	1.11296e-09	0.480271	2584.4	2916	0	1	19
	ENST00000216484	ENSG00000100596	SPTLC2	serine palmitoyltransferase, long chain base subunit 2 [Source:HGNC Symbol;Acc:11278]	protein_coding	Pa	0.879753	7.58146	0.0100862	7494.19	8170	13	1	7		ENST00000216602	ENSG00000100711	ZFYVE21	zinc finger, FYVE domain containing 21 [Source:HGNC Symbol;Acc:20760]	protein_coding	Pa	-5.56404	2.72873e-06	1.09167	1265.99	1521	0	1	19
	ENST00000216484	ENSG00000100596	SPTLC2	serine palmitoyltransferase, long chain base subunit 2 [Source:HGNC Symbol;Acc:11278]	protein_coding	Ma	1.68312	48.2081	0.00476749	7494.19	8170	29	1	7		ENST00000216602	ENSG00000100711	ZFYVE21	zinc finger, FYVE domain containing 21 [Source:HGNC Symbol;Acc:20760]	protein_coding	Ma	1.60061	39.8667	0.382814	1265.99	1521	0	1	19
	ENST00000216487	ENSG00000100599	RIN3	Ras and Rab interactor 3 [Source:HGNC Symbol;Acc:18751]	protein_coding	Pa	-0.251148	0.560857	0.01271	3449.05	3859	2	1	19		ENST00000216605	ENSG00000100714	MTHFD1	methylenetetrahydrofolate dehydrogenase (NADP+ dependent) 1, methenyltetrahydrofolate cyclohydrolase, formyltetrahydrofolate synthetase [Source:HGNC Symbol;Acc:7432]	protein_coding	Pa	-1.40449	0.0394013	0.764657	2791.38	3135	0	1	26
	ENST00000216487	ENSG00000100599	RIN3	Ras and Rab interactor 3 [Source:HGNC Symbol;Acc:18751]	protein_coding	Ma	-0.134769	0.733214	0.229696	3449.05	3859	0	1	19		ENST00000216605	ENSG00000100714	MTHFD1	methylenetetrahydrofolate dehydrogenase (NADP+ dependent) 1, methenyltetrahydrofolate cyclohydrolase, formyltetrahydrofolate synthetase [Source:HGNC Symbol;Acc:7432]	protein_coding	Ma	1.83737	68.7654	0.032431	2791.38	3135	0	1	26
	ENST00000216489	ENSG00000100601	ALKBH1	alkB, alkylation repair homolog 1 (E. coli) [Source:HGNC Symbol;Acc:17911]	protein_coding		0.663089	4.60351	0.00909996	2262.06	2594	14	1	4		ENST00000216629	ENSG00000100739	BDKRB1	bradykinin receptor B1 [Source:HGNC Symbol;Acc:1029]	protein_coding		-13.0534	8.84301e-14	0	1422.88	1687	0	0	3
	ENST00000216492	ENSG00000100604	CHGA	chromogranin A (parathyroid secretory protein 1) [Source:HGNC Symbol;Acc:1929]	protein_coding	Pa	3.60019	3982.81	0.00307889	1763.81	2063	57	1	9		ENST00000216639	ENSG00000100749	VRK1	vaccinia related kinase 1 [Source:HGNC Symbol;Acc:12718]	protein_coding	Pa	2.26364	183.502	0.00712656	1477.7	1745	2	1	10
	ENST00000216492	ENSG00000100604	CHGA	chromogranin A (parathyroid secretory protein 1) [Source:HGNC Symbol;Acc:1929]	protein_coding	Ma	3.72657	5328.07	0.00261799	1763.81	2063	66	1	9		ENST00000216639	ENSG00000100749	VRK1	vaccinia related kinase 1 [Source:HGNC Symbol;Acc:12718]	protein_coding	Ma	-2.74739	0.001789	0.439283	1477.7	1745	0	1	10
	ENST00000216500	ENSG00000100612	DHRS7	dehydrogenase/reductase (SDR family) member 7 [Source:HGNC Symbol;Acc:21524]	protein_coding		0.158074	1.43904	0.00869654	2006.84	2322	11	1	11		ENST00000216658	ENSG00000100767	PAPLN	papilin, proteoglycan-like sulfated glycoprotein [Source:HGNC Symbol;Acc:19262]	protein_coding	Pa	-12.8727	1.3406e-13	0.30926	3780.89	4182	0	1	21
	ENST00000216513	ENSG00000100625	SIX4	SIX homeobox 4 [Source:HGNC Symbol;Acc:10890]	protein_coding		0.435316	2.72468	0.00315269	5725.44	6285	61	1	3		ENST00000216658	ENSG00000100767	PAPLN	papilin, proteoglycan-like sulfated glycoprotein [Source:HGNC Symbol;Acc:19262]	protein_coding	Ma	-12.4205	3.79752e-13	0.334543	3780.89	4182	0	1	21
	ENST00000216517	ENSG00000100629	CEP128	centrosomal protein 128kDa [Source:HGNC Symbol;Acc:20359]	protein_coding	Pa	-12.0423	9.07194e-13	0.309996	1334.99	1606	0	1	27		ENST00000216714	ENSG00000100823	APEX1	APEX nuclease (multifunctional DNA repair enzyme) 1 [Source:HGNC Symbol;Acc:587]	protein_coding	Pa	2.22663	168.512	0.0285002	1231.03	1484	0	1	32
	ENST00000216517	ENSG00000100629	CEP128	centrosomal protein 128kDa [Source:HGNC Symbol;Acc:20359]	protein_coding	Ma	-12.0583	8.7438e-13	0.286832	1334.99	1606	0	1	27		ENST00000216714	ENSG00000100823	APEX1	APEX nuclease (multifunctional DNA repair enzyme) 1 [Source:HGNC Symbol;Acc:587]	protein_coding	Ma	2.32589	211.782	0.0505944	1231.03	1484	0	1	32
	ENST00000216520	ENSG00000100632	ERH	enhancer of rudimentary homolog (Drosophila) [Source:HGNC Symbol;Acc:3447]	protein_coding		-10.008	9.81748e-11	0.302759	454.839	668	0	1	4		ENST00000216727	ENSG00000100836	PABPN1	poly(A) binding protein, nuclear 1 [Source:HGNC Symbol;Acc:8565]	protein_coding		2.25964	181.819	0.00730645	1719.64	2001	5	1	10
	ENST00000216540	ENSG00000100652	SLC10A1	solute carrier family 10 (sodium/bile acid cotransporter), member 1 [Source:HGNC Symbol;Acc:10905]	protein_coding		-1.20602	0.0622272	0.0127285	1750.67	2049	6	1	1		ENST00000216733	ENSG00000100842	EFS	embryonal Fyn-associated substrate [Source:HGNC Symbol;Acc:16898]	protein_coding	Pa	0.827627	6.72399	0.0141118	2775.31	3118	4	1	6
	ENST00000216554	ENSG00000100664	EIF5	eukaryotic translation initiation factor 5 [Source:HGNC Symbol;Acc:3299]	protein_coding		2.2668	184.842	0.0032893	5406.41	5945	115	1	21		ENST00000216733	ENSG00000100842	EFS	embryonal Fyn-associated substrate [Source:HGNC Symbol;Acc:16898]	protein_coding	Ma	-0.0367329	0.918898	0.0297665	2775.31	3118	2	1	6
	ENST00000216568	ENSG00000100678	SLC8A3	solute carrier family 8 (sodium/calcium exchanger), member 3 [Source:HGNC Symbol;Acc:11070]	protein_coding		-0.458127	0.348235	0.0199304	2564.21	2916	3	1	17		ENST00000216743	ENSG00000100852	ARHGAP5	Rho GTPase activating protein 5 [Source:HGNC Symbol;Acc:675]	protein_coding		0.466371	2.92665	0.0124994	2859.43	3207	8	1	11
	ENST00000216602	ENSG00000100711	ZFYVE21	zinc finger, FYVE domain containing 21 [Source:HGNC Symbol;Acc:20760]	protein_coding		2.40485	254.01	0.00416097	1255.24	1521	12	1	13		ENST00000216756	ENSG00000100865	CINP	cyclin-dependent kinase 2 interacting protein [Source:HGNC Symbol;Acc:23789]	protein_coding		1.89632	78.7626	0.193156	731.07	955	0	1	9
	ENST00000216605	ENSG00000100714	MTHFD1	methylenetetrahydrofolate dehydrogenase (NADP+ dependent) 1, methenyltetrahydrofolate cyclohydrolase, formyltetrahydrofolate synthetase [Source:HGNC Symbol;Acc:7432]	protein_coding		2.25247	178.842	0.00263041	2769.7	3135	3	1	17		ENST00000216774	ENSG00000100883	SRP54	signal recognition particle 54kDa [Source:HGNC Symbol;Acc:11301]	protein_coding	Pa	0.98953	9.7618	0.32181	1982.38	2279	0	1	20
	ENST00000216629	ENSG00000100739	BDKRB1	bradykinin receptor B1 [Source:HGNC Symbol;Acc:1029]	protein_coding		-3.07502	0.000841356	0.0377937	1411	1687	1	1	3		ENST00000216774	ENSG00000100883	SRP54	signal recognition particle 54kDa [Source:HGNC Symbol;Acc:11301]	protein_coding	Ma	2.4194	262.664	0.0127673	1982.38	2279	0	1	20
	ENST00000216639	ENSG00000100749	VRK1	vaccinia related kinase 1 [Source:HGNC Symbol;Acc:12718]	protein_coding	Pa	1.44143	27.6331	0.0133771	1465.42	1745	1	1	10		ENST00000216775	ENSG00000100884	CPNE6	copine VI (neuronal) [Source:HGNC Symbol;Acc:2319]	protein_coding	Pa	-1.30277	0.0498001	0.663375	1727.2	2009	0	1	29
	ENST00000216639	ENSG00000100749	VRK1	vaccinia related kinase 1 [Source:HGNC Symbol;Acc:12718]	protein_coding	Ma	0.039015	1.09399	0.261157	1465.42	1745	0	1	10		ENST00000216775	ENSG00000100884	CPNE6	copine VI (neuronal) [Source:HGNC Symbol;Acc:2319]	protein_coding	Ma	2.49081	309.606	0.0249362	1727.2	2009	0	1	29
	ENST00000216658	ENSG00000100767	PAPLN	papilin, proteoglycan-like sulfated glycoprotein [Source:HGNC Symbol;Acc:19262]	protein_coding	Pa	-12.5596	2.75677e-13	0.256632	3752.13	4182	0	1	24		ENST00000216780	ENSG00000100889	PCK2	phosphoenolpyruvate carboxykinase 2 (mitochondrial) [Source:HGNC Symbol;Acc:8725]	protein_coding		-3.11202	0.000772645	0.501963	2056.09	2357	0	1	16
	ENST00000216658	ENSG00000100767	PAPLN	papilin, proteoglycan-like sulfated glycoprotein [Source:HGNC Symbol;Acc:19262]	protein_coding	Ma	-13.1938	6.4003e-14	0.360337	3752.13	4182	0	1	24		ENST00000216797	ENSG00000100906	NFKBIA	nuclear factor of kappa light polypeptide gene enhancer in B-cells inhibitor, alpha [Source:HGNC Symbol;Acc:7797]	protein_coding		2.98512	966.318	0.00902913	1300.96	1558	0	1	11
	ENST00000216714	ENSG00000100823	APEX1	APEX nuclease (multifunctional DNA repair enzyme) 1 [Source:HGNC Symbol;Acc:587]	protein_coding	Pa	2.37378	236.472	0.120582	1220.52	1484	0	1	32		ENST00000216799	ENSG00000100908	EMC9	ER membrane protein complex subunit 9 [Source:HGNC Symbol;Acc:20273]	protein_coding		-7.49526	3.19698e-08	0.352297	617.658	835	0	1	7
	ENST00000216714	ENSG00000100823	APEX1	APEX nuclease (multifunctional DNA repair enzyme) 1 [Source:HGNC Symbol;Acc:587]	protein_coding	Ma	-1.04273	0.0906296	1.15304	1220.52	1484	0	1	32		ENST00000216802	ENSG00000100911	PSME2	proteasome (prosome, macropain) activator subunit 2 (PA28 beta) [Source:HGNC Symbol;Acc:9569]	protein_coding		0.680462	4.7914	0.014512	1155.42	1404	4	1	16
	ENST00000216727	ENSG00000100836	PABPN1	poly(A) binding protein, nuclear 1 [Source:HGNC Symbol;Acc:8565]	protein_coding	Pa	1.18	15.1356	0.671969	1705.63	2001	0	1	11		ENST00000216807	ENSG00000100916	BRMS1L	breast cancer metastasis-suppressor 1-like [Source:HGNC Symbol;Acc:20512]	protein_coding		2.18276	152.321	0.00289809	2339.62	2657	83	1	7
	ENST00000216727	ENSG00000100836	PABPN1	poly(A) binding protein, nuclear 1 [Source:HGNC Symbol;Acc:8565]	protein_coding	Ma	-5.74581	1.79552e-06	0.895086	1705.63	2001	0	1	11		ENST00000216832	ENSG00000100941	PNN	pinin, desmosome associated protein [Source:HGNC Symbol;Acc:9162]	protein_coding	Pa	2.30984	204.099	0.0160239	3208.17	3576	4	1	10
	ENST00000216733	ENSG00000100842	EFS	embryonal Fyn-associated substrate [Source:HGNC Symbol;Acc:16898]	protein_coding		0.480441	3.02302	0.00593489	2753.75	3118	15	1	3		ENST00000216832	ENSG00000100941	PNN	pinin, desmosome associated protein [Source:HGNC Symbol;Acc:9162]	protein_coding	Ma	2.00972	102.263	0.0214133	3208.17	3576	4	1	10
	ENST00000216743	ENSG00000100852	ARHGAP5	Rho GTPase activating protein 5 [Source:HGNC Symbol;Acc:675]	protein_coding		0.65462	4.51461	0.00951772	2837.26	3207	10	1	14		ENST00000216840	ENSG00000100949	RABGGTA	Rab geranylgeranyltransferase, alpha subunit [Source:HGNC Symbol;Acc:9795]	protein_coding	Pa	-5.1036	7.87771e-06	0.666418	1801.86	2088	0	1	35
	ENST00000216756	ENSG00000100865	CINP	cyclin-dependent kinase 2 interacting protein [Source:HGNC Symbol;Acc:23789]	protein_coding		1.59984	39.7961	0.313388	724.14	955	0	1	9		ENST00000216840	ENSG00000100949	RABGGTA	Rab geranylgeranyltransferase, alpha subunit [Source:HGNC Symbol;Acc:9795]	protein_coding	Ma	-5.11697	7.63889e-06	0.606905	1801.86	2088	0	1	35
	ENST00000216774	ENSG00000100883	SRP54	signal recognition particle 54kDa [Source:HGNC Symbol;Acc:11301]	protein_coding		2.75705	571.544	0.0031868	1966.49	2279	0	1	13		ENST00000216862	ENSG00000019186	CYP24A1	cytochrome P450, family 24, subfamily A, polypeptide 1 [Source:HGNC Symbol;Acc:2602]	protein_coding	Pa	-11.6888	2.04739e-12	0.299489	2911.41	3262	0	1	10
	ENST00000216775	ENSG00000100884	CPNE6	copine VI (neuronal) [Source:HGNC Symbol;Acc:2319]	protein_coding	Pa	2.00175	100.404	0.0225207	1713.14	2009	0	1	29		ENST00000216862	ENSG00000019186	CYP24A1	cytochrome P450, family 24, subfamily A, polypeptide 1 [Source:HGNC Symbol;Acc:2602]	protein_coding	Ma	-11.8367	1.45646e-12	0.300892	2911.41	3262	0	1	10
	ENST00000216775	ENSG00000100884	CPNE6	copine VI (neuronal) [Source:HGNC Symbol;Acc:2319]	protein_coding	Ma	2.53657	344.009	0.0153041	1713.14	2009	0	1	29		ENST00000216877	ENSG00000132670	PTPRA	protein tyrosine phosphatase, receptor type, A [Source:HGNC Symbol;Acc:9664]	protein_coding		-0.390865	0.40657	0.0221178	3348.99	3725	3	1	10
	ENST00000216780	ENSG00000100889	PCK2	phosphoenolpyruvate carboxykinase 2 (mitochondrial) [Source:HGNC Symbol;Acc:8725]	protein_coding		-8.16748	6.80017e-09	0.544764	2039.68	2357	0	1	16		ENST00000216879	ENSG00000088833	NSFL1C	NSFL1 (p97) cofactor (p47) [Source:HGNC Symbol;Acc:15912]	protein_coding		-11.7232	1.89147e-12	0.322532	3200.61	3568	0	1	15
	ENST00000216797	ENSG00000100906	NFKBIA	nuclear factor of kappa light polypeptide gene enhancer in B-cells inhibitor, alpha [Source:HGNC Symbol;Acc:7797]	protein_coding	Pa	2.22039	166.108	0.0386881	1289.95	1558	0	1	19		ENST00000216923	ENSG00000020256	ZFP64	ZFP64 zinc finger protein [Source:HGNC Symbol;Acc:15940]	protein_coding	Pa	-9.91813	1.20745e-10	0.346884	2913.3	3264	0	1	17
	ENST00000216797	ENSG00000100906	NFKBIA	nuclear factor of kappa light polypeptide gene enhancer in B-cells inhibitor, alpha [Source:HGNC Symbol;Acc:7797]	protein_coding	Ma	-0.972528	0.10653	0.908972	1289.95	1558	0	1	19		ENST00000216923	ENSG00000020256	ZFP64	ZFP64 zinc finger protein [Source:HGNC Symbol;Acc:15940]	protein_coding	Ma	-9.88072	1.31607e-10	0.386753	2913.3	3264	0	1	17
	ENST00000216799	ENSG00000100908	EMC9	ER membrane protein complex subunit 9 [Source:HGNC Symbol;Acc:20273]	protein_coding		-10.6332	2.32702e-11	0.307103	611.54	835	0	1	7		ENST00000216927	ENSG00000089012	SIRPG	signal-regulatory protein gamma [Source:HGNC Symbol;Acc:15757]	protein_coding	Pa	-9.72127	1.8999e-10	0.306611	613.878	831	0	1	12
	ENST00000216802	ENSG00000100911	PSME2	proteasome (prosome, macropain) activator subunit 2 (PA28 beta) [Source:HGNC Symbol;Acc:9569]	protein_coding		1.14265	13.8883	0.00958869	1145.45	1404	6	1	16		ENST00000216927	ENSG00000089012	SIRPG	signal-regulatory protein gamma [Source:HGNC Symbol;Acc:15757]	protein_coding	Ma	-9.85552	1.3947e-10	0.292454	613.878	831	0	1	12
	ENST00000216807	ENSG00000100916	BRMS1L	breast cancer metastasis-suppressor 1-like [Source:HGNC Symbol;Acc:20512]	protein_coding		1.95115	89.3614	0.00318176	2321.18	2657	68	1	7		ENST00000216951	ENSG00000100983	GSS	glutathione synthetase [Source:HGNC Symbol;Acc:4624]	protein_coding		1.90254	79.8988	0.00297091	1642.14	1919	55	1	3
	ENST00000216832	ENSG00000100941	PNN	pinin, desmosome associated protein [Source:HGNC Symbol;Acc:9162]	protein_coding	Pa	2.05117	112.505	0.0612734	3183.5	3576	1	1	10		ENST00000216962	ENSG00000100994	PYGB	phosphorylase, glycogen; brain [Source:HGNC Symbol;Acc:9723]	protein_coding	Pa	2.74068	550.402	0.00925504	3735.53	4134	23	1	4
	ENST00000216832	ENSG00000100941	PNN	pinin, desmosome associated protein [Source:HGNC Symbol;Acc:9162]	protein_coding	Ma	2.00573	101.328	0.057408	3183.5	3576	1	1	10		ENST00000216962	ENSG00000100994	PYGB	phosphorylase, glycogen; brain [Source:HGNC Symbol;Acc:9723]	protein_coding	Ma	2.73576	544.202	0.00895319	3735.53	4134	23	1	4
	ENST00000216840	ENSG00000100949	RABGGTA	Rab geranylgeranyltransferase, alpha subunit [Source:HGNC Symbol;Acc:9795]	protein_coding		-9.52747	2.96845e-10	0.344047	1787.27	2088	0	1	21		ENST00000216968	ENSG00000101000	PROCR	protein C receptor, endothelial [Source:HGNC Symbol;Acc:9452]	protein_coding		-0.850424	0.141116	0.0146434	1102.49	1348	5	1	1
	ENST00000216862	ENSG00000019186	CYP24A1	cytochrome P450, family 24, subfamily A, polypeptide 1 [Source:HGNC Symbol;Acc:2602]	protein_coding		-8.63776	2.30271e-09	0.349053	2888.87	3262	0	1	6		ENST00000217026	ENSG00000101057	MYBL2	v-myb avian myeloblastosis viral oncogene homolog-like 2 [Source:HGNC Symbol;Acc:7548]	protein_coding		-13.5406	2.88005e-14	0	2322.61	2639	0	0	2
	ENST00000216877	ENSG00000132670	PTPRA	protein tyrosine phosphatase, receptor type, A [Source:HGNC Symbol;Acc:9664]	protein_coding		0.544897	3.50669	0.0160306	3323.32	3725	7	1	10		ENST00000217043	ENSG00000101074	R3HDML	R3H domain containing-like [Source:HGNC Symbol;Acc:16249]	protein_coding	Pa	-12.8247	1.49727e-13	0	1129.9	1377	0	0	2
	ENST00000216879	ENSG00000088833	NSFL1C	NSFL1 (p97) cofactor (p47) [Source:HGNC Symbol;Acc:15912]	protein_coding		-1.58592	0.0259466	0.0297363	3176	3568	1	1	15		ENST00000217043	ENSG00000101074	R3HDML	R3H domain containing-like [Source:HGNC Symbol;Acc:16249]	protein_coding	Ma	-12.8247	1.49727e-13	0	1129.9	1377	0	0	2
	ENST00000216923	ENSG00000020256	ZFP64	ZFP64 zinc finger protein [Source:HGNC Symbol;Acc:15940]	protein_coding	Pa	-11.4734	3.36202e-12	0.352004	2890.75	3264	0	1	17		ENST00000217073	ENSG00000101104	PABPC1L	poly(A) binding protein, cytoplasmic 1-like [Source:HGNC Symbol;Acc:15797]	protein_coding		-11.9474	1.12876e-12	0.313103	1577.88	1851	0	1	17
	ENST00000216923	ENSG00000020256	ZFP64	ZFP64 zinc finger protein [Source:HGNC Symbol;Acc:15940]	protein_coding	Ma	-10.9639	1.08668e-11	0.311601	2890.75	3264	0	1	17		ENST00000217074	ENSG00000101104	PABPC1L	poly(A) binding protein, cytoplasmic 1-like [Source:HGNC Symbol;Acc:15797]	protein_coding		-0.185739	0.65202	0.0507172	1022.16	1263	0	1	17
	ENST00000216927	ENSG00000089012	SIRPG	signal-regulatory protein gamma [Source:HGNC Symbol;Acc:15757]	protein_coding	Pa	-12.2986	5.02805e-13	0	607.787	831	0	0	12		ENST00000217075	ENSG00000101104	PABPC1L	poly(A) binding protein, cytoplasmic 1-like [Source:HGNC Symbol;Acc:15797]	protein_coding		-11.5512	2.81061e-12	0.278034	461.718	670	0	1	17
	ENST00000216927	ENSG00000089012	SIRPG	signal-regulatory protein gamma [Source:HGNC Symbol;Acc:15757]	protein_coding	Ma	-8.86806	1.355e-09	0.282491	607.787	831	0	1	12		ENST00000217086	ENSG00000101115	SALL4	sal-like 4 (Drosophila) [Source:HGNC Symbol;Acc:15924]	protein_coding	Pa	-13.8389	1.44911e-14	0	3133.5	3497	0	0	7
	ENST00000216951	ENSG00000100983	GSS	glutathione synthetase [Source:HGNC Symbol;Acc:4624]	protein_coding		2.01951	104.595	0.00300276	1628.69	1919	66	1	3		ENST00000217086	ENSG00000101115	SALL4	sal-like 4 (Drosophila) [Source:HGNC Symbol;Acc:15924]	protein_coding	Ma	-13.8389	1.44911e-14	0	3133.5	3497	0	0	7
	ENST00000216962	ENSG00000100994	PYGB	phosphorylase, glycogen; brain [Source:HGNC Symbol;Acc:9723]	protein_coding	Pa	2.39844	250.288	0.00980849	3707.09	4134	19	1	4		ENST00000217109	ENSG00000101138	CSTF1	cleavage stimulation factor, 3' pre-RNA, subunit 1, 50kDa [Source:HGNC Symbol;Acc:2483]	protein_coding	Pa	-4.08867	8.15324e-05	0.967853	2080.67	2383	0	1	9
	ENST00000216962	ENSG00000100994	PYGB	phosphorylase, glycogen; brain [Source:HGNC Symbol;Acc:9723]	protein_coding	Ma	2.52668	336.264	0.00856077	3707.09	4134	21	1	4		ENST00000217109	ENSG00000101138	CSTF1	cleavage stimulation factor, 3' pre-RNA, subunit 1, 50kDa [Source:HGNC Symbol;Acc:2483]	protein_coding	Ma	-1.87146	0.0134444	0.893601	2080.67	2383	0	1	9
	ENST00000216968	ENSG00000101000	PROCR	protein C receptor, endothelial [Source:HGNC Symbol;Acc:9452]	protein_coding		0.21752	1.65014	0.00847019	1092.9	1348	15	1	1		ENST00000217121	ENSG00000101150	TPD52L2	tumor protein D52-like 2 [Source:HGNC Symbol;Acc:12007]	protein_coding	Pa	-8.22392	5.97145e-09	0.491492	2060.82	2362	0	1	16
	ENST00000217026	ENSG00000101057	MYBL2	v-myb avian myeloblastosis viral oncogene homolog-like 2 [Source:HGNC Symbol;Acc:7548]	protein_coding		-8.2534	5.57956e-09	0.360288	2304.29	2639	0	1	2		ENST00000217121	ENSG00000101150	TPD52L2	tumor protein D52-like 2 [Source:HGNC Symbol;Acc:12007]	protein_coding	Ma	-9.56376	2.73049e-10	0.456359	2060.82	2362	0	1	16
	ENST00000217043	ENSG00000101074	R3HDML	R3H domain containing-like [Source:HGNC Symbol;Acc:16249]	protein_coding	Pa	-12.903	1.25026e-13	0	1120.12	1377	0	0	2		ENST00000217130	ENSG00000196700	ZNF512B	zinc finger protein 512B [Source:HGNC Symbol;Acc:29212]	protein_coding	Pa	-8.96376	1.08703e-09	0.459728	5414.02	5910	0	1	6
	ENST00000217043	ENSG00000101074	R3HDML	R3H domain containing-like [Source:HGNC Symbol;Acc:16249]	protein_coding	Ma	-12.903	1.25026e-13	0	1120.12	1377	0	0	2		ENST00000217130	ENSG00000196700	ZNF512B	zinc finger protein 512B [Source:HGNC Symbol;Acc:29212]	protein_coding	Ma	-6.11948	7.59486e-07	0.899588	5414.02	5910	0	1	6
	ENST00000217073	ENSG00000101104	PABPC1L	poly(A) binding protein, cytoplasmic 1-like [Source:HGNC Symbol;Acc:15797]	protein_coding		-12.1008	7.92866e-13	0.303491	1564.88	1851	0	1	17		ENST00000217131	ENSG00000101160	CTSZ	cathepsin Z [Source:HGNC Symbol;Acc:2547]	protein_coding	Pa	2.33301	215.283	0.00513464	1241.42	1495	31	1	7
	ENST00000217074	ENSG00000101104	PABPC1L	poly(A) binding protein, cytoplasmic 1-like [Source:HGNC Symbol;Acc:15797]	protein_coding		0.539935	3.46685	0.00943995	1013.15	1263	0	1	17		ENST00000217131	ENSG00000101160	CTSZ	cathepsin Z [Source:HGNC Symbol;Acc:2547]	protein_coding	Ma	2.30648	202.526	0.00600312	1241.42	1495	28	1	7
	ENST00000217075	ENSG00000101104	PABPC1L	poly(A) binding protein, cytoplasmic 1-like [Source:HGNC Symbol;Acc:15797]	protein_coding		-11.3635	4.33012e-12	0.297038	456.716	670	0	1	17		ENST00000217133	ENSG00000101162	TUBB1	tubulin, beta 1 class VI [Source:HGNC Symbol;Acc:16257]	protein_coding	Pa	-6.84708	1.42207e-07	0.332611	3132.56	3496	0	1	2
	ENST00000217086	ENSG00000101115	SALL4	sal-like 4 (Drosophila) [Source:HGNC Symbol;Acc:15924]	protein_coding	Pa	-13.9186	1.20615e-14	0	3109.38	3497	0	0	8		ENST00000217133	ENSG00000101162	TUBB1	tubulin, beta 1 class VI [Source:HGNC Symbol;Acc:16257]	protein_coding	Ma	-6.53237	2.93515e-07	0.339502	3132.56	3496	0	1	2
	ENST00000217086	ENSG00000101115	SALL4	sal-like 4 (Drosophila) [Source:HGNC Symbol;Acc:15924]	protein_coding	Ma	-13.9186	1.20615e-14	0	3109.38	3497	0	0	8		ENST00000217159	ENSG00000101187	SLCO4A1	solute carrier organic anion transporter family, member 4A1 [Source:HGNC Symbol;Acc:10953]	protein_coding	Pa	1.50571	32.0413	0.00687427	2452.09	2776	2	1	12
	ENST00000217109	ENSG00000101138	CSTF1	cleavage stimulation factor, 3' pre-RNA, subunit 1, 50kDa [Source:HGNC Symbol;Acc:2483]	protein_coding	Pa	-6.77892	1.66372e-07	0.747059	2064.08	2383	0	1	9		ENST00000217159	ENSG00000101187	SLCO4A1	solute carrier organic anion transporter family, member 4A1 [Source:HGNC Symbol;Acc:10953]	protein_coding	Ma	1.61832	41.526	0.00957157	2452.09	2776	3	1	12
	ENST00000217109	ENSG00000101138	CSTF1	cleavage stimulation factor, 3' pre-RNA, subunit 1, 50kDa [Source:HGNC Symbol;Acc:2483]	protein_coding	Ma	-0.382942	0.414055	0.647731	2064.08	2383	0	1	9		ENST00000217162	ENSG00000101190	TCFL5	transcription factor-like 5 (basic helix-loop-helix) [Source:HGNC Symbol;Acc:11646]	protein_coding	Pa	-5.52691	2.97228e-06	0.423812	2146.82	2453	0	1	4
	ENST00000217121	ENSG00000101150	TPD52L2	tumor protein D52-like 2 [Source:HGNC Symbol;Acc:12007]	protein_coding		-9.63096	2.33905e-10	0.354238	2044.37	2362	0	1	9		ENST00000217162	ENSG00000101190	TCFL5	transcription factor-like 5 (basic helix-loop-helix) [Source:HGNC Symbol;Acc:11646]	protein_coding	Ma	-6.27523	5.30603e-07	0.521653	2146.82	2453	0	1	4
	ENST00000217130	ENSG00000196700	ZNF512B	zinc finger protein 512B [Source:HGNC Symbol;Acc:29212]	protein_coding		-2.19316	0.00640973	1.80563	5373.57	5910	0	1	3		ENST00000217169	ENSG00000101197	BIRC7	baculoviral IAP repeat containing 7 [Source:HGNC Symbol;Acc:13702]	protein_coding	Pa	-12.7493	1.78115e-13	0.367269	1121.39	1368	0	1	5
	ENST00000217131	ENSG00000101160	CTSZ	cathepsin Z [Source:HGNC Symbol;Acc:2547]	protein_coding	Pa	2.42274	264.692	0.00478842	1230.84	1495	35	1	6		ENST00000217169	ENSG00000101197	BIRC7	baculoviral IAP repeat containing 7 [Source:HGNC Symbol;Acc:13702]	protein_coding	Ma	-7.07351	8.44287e-08	0.261785	1121.39	1368	0	1	5
	ENST00000217131	ENSG00000101160	CTSZ	cathepsin Z [Source:HGNC Symbol;Acc:2547]	protein_coding	Ma	3.01264	1029.53	0.00319776	1230.84	1495	63	1	6		ENST00000217173	ENSG00000185019	UBOX5	U-box domain containing 5 [Source:HGNC Symbol;Acc:17777]	protein_coding	Pa	-8.78235	1.65063e-09	0.471804	4205.24	4631	0	1	5
	ENST00000217133	ENSG00000101162	TUBB1	tubulin, beta 1 class VI [Source:HGNC Symbol;Acc:16257]	protein_coding		-1.59992	0.0251235	0.012685	3108.44	3496	7	1	1		ENST00000217173	ENSG00000185019	UBOX5	U-box domain containing 5 [Source:HGNC Symbol;Acc:17777]	protein_coding	Ma	-1.04255	0.0906672	0.568638	4205.24	4631	0	1	5
	ENST00000217159	ENSG00000101187	SLCO4A1	solute carrier organic anion transporter family, member 4A1 [Source:HGNC Symbol;Acc:10953]	protein_coding	Pa	-5.50252	3.14398e-06	1.0821	2432.84	2776	0	1	14		ENST00000217182	ENSG00000101210	EEF1A2	eukaryotic translation elongation factor 1 alpha 2 [Source:HGNC Symbol;Acc:3192]	protein_coding	Pa	-7.08669	8.19049e-08	0.762911	1570.32	1843	0	1	4
	ENST00000217159	ENSG00000101187	SLCO4A1	solute carrier organic anion transporter family, member 4A1 [Source:HGNC Symbol;Acc:10953]	protein_coding	Ma	-0.529474	0.295479	1.58862	2432.84	2776	0	1	14		ENST00000217182	ENSG00000101210	EEF1A2	eukaryotic translation elongation factor 1 alpha 2 [Source:HGNC Symbol;Acc:3192]	protein_coding	Ma	4.49258	31087.1	0.0447682	1570.32	1843	0	1	4
	ENST00000217162	ENSG00000101190	TCFL5	transcription factor-like 5 (basic helix-loop-helix) [Source:HGNC Symbol;Acc:11646]	protein_coding		-0.712337	0.193938	0.0274222	2129.76	2453	3	1	2		ENST00000217185	ENSG00000101213	PTK6	protein tyrosine kinase 6 [Source:HGNC Symbol;Acc:9617]	protein_coding		-1.18526	0.065274	0.0128457	2186.52	2495	6	1	2
	ENST00000217169	ENSG00000101197	BIRC7	baculoviral IAP repeat containing 7 [Source:HGNC Symbol;Acc:13702]	protein_coding	Pa	-12.8954	1.27233e-13	0	1111.67	1368	0	0	6		ENST00000217188	ENSG00000125508	SRMS	src-related kinase lacking C-terminal regulatory tyrosine and N-terminal myristylation sites [Source:HGNC Symbol;Acc:11298]	protein_coding	Pa	-12.9337	1.16493e-13	0	1261.27	1516	0	0	2
	ENST00000217169	ENSG00000101197	BIRC7	baculoviral IAP repeat containing 7 [Source:HGNC Symbol;Acc:13702]	protein_coding	Ma	-12.8954	1.27233e-13	0	1111.67	1368	0	0	6		ENST00000217188	ENSG00000125508	SRMS	src-related kinase lacking C-terminal regulatory tyrosine and N-terminal myristylation sites [Source:HGNC Symbol;Acc:11298]	protein_coding	Ma	-12.9337	1.16493e-13	0	1261.27	1516	0	0	2
	ENST00000217173	ENSG00000185019	UBOX5	U-box domain containing 5 [Source:HGNC Symbol;Acc:17777]	protein_coding	Pa	-10.0484	8.9454e-11	0.372819	4173.44	4631	0	1	5		ENST00000217195	ENSG00000101220	C20orf27	chromosome 20 open reading frame 27 [Source:HGNC Symbol;Acc:15873]	protein_coding		-9.21741	6.06164e-10	0.324796	1059.02	1302	0	1	5
	ENST00000217173	ENSG00000185019	UBOX5	U-box domain containing 5 [Source:HGNC Symbol;Acc:17777]	protein_coding	Ma	0.552374	3.56758	0.109471	4173.44	4631	0	1	5		ENST00000217224	ENSG00000101246	ARFRP1	ADP-ribosylation factor related protein 1 [Source:HGNC Symbol;Acc:662]	protein_coding	Pa	-11.1009	7.92684e-12	0.371253	1127.07	1374	0	1	22
	ENST00000217182	ENSG00000101210	EEF1A2	eukaryotic translation elongation factor 1 alpha 2 [Source:HGNC Symbol;Acc:3192]	protein_coding		4.90668	80664	0.00614432	1557.38	1843	125	1	2		ENST00000217224	ENSG00000101246	ARFRP1	ADP-ribosylation factor related protein 1 [Source:HGNC Symbol;Acc:662]	protein_coding	Ma	-11.4055	3.93097e-12	0.303831	1127.07	1374	0	1	22
	ENST00000217185	ENSG00000101213	PTK6	protein tyrosine kinase 6 [Source:HGNC Symbol;Acc:9617]	protein_coding		-1.11457	0.0768122	0.0110372	2169.17	2495	7	1	2		ENST00000217233	ENSG00000101255	TRIB3	tribbles pseudokinase 3 [Source:HGNC Symbol;Acc:16228]	protein_coding	Pa	-0.0547844	0.881486	0.0282044	2190.3	2499	1	1	5
	ENST00000217188	ENSG00000125508	SRMS	src-related kinase lacking C-terminal regulatory tyrosine and N-terminal myristylation sites [Source:HGNC Symbol;Acc:11298]	protein_coding	Pa	-13.0122	9.72299e-14	0	1250.54	1516	0	0	2		ENST00000217233	ENSG00000101255	TRIB3	tribbles pseudokinase 3 [Source:HGNC Symbol;Acc:16228]	protein_coding	Ma	-10.4051	3.93459e-11	0.416249	2190.3	2499	0	1	5
	ENST00000217188	ENSG00000125508	SRMS	src-related kinase lacking C-terminal regulatory tyrosine and N-terminal myristylation sites [Source:HGNC Symbol;Acc:11298]	protein_coding	Ma	-13.0122	9.72299e-14	0	1250.54	1516	0	0	2		ENST00000217244	ENSG00000101266	CSNK2A1	casein kinase 2, alpha 1 polypeptide [Source:HGNC Symbol;Acc:2457]	protein_coding	Pa	-4.54048	2.88085e-05	1.10147	4002.05	4416	0	1	11
	ENST00000217195	ENSG00000101220	C20orf27	chromosome 20 open reading frame 27 [Source:HGNC Symbol;Acc:15873]	protein_coding		0.883296	7.64357	0.0155964	1049.74	1302	1	1	5		ENST00000217244	ENSG00000101266	CSNK2A1	casein kinase 2, alpha 1 polypeptide [Source:HGNC Symbol;Acc:2457]	protein_coding	Ma	-4.17726	6.64875e-05	1.05746	4002.05	4416	0	1	11
	ENST00000217224	ENSG00000101246	ARFRP1	ADP-ribosylation factor related protein 1 [Source:HGNC Symbol;Acc:662]	protein_coding		-1.74883	0.0178308	0.0327187	1117.3	1374	1	1	12		ENST00000217246	ENSG00000172264	MACROD2	MACRO domain containing 2 [Source:HGNC Symbol;Acc:16126]	protein_coding	Pa	-3.82812	0.000148553	0.79733	4548.31	4994	0	1	24
	ENST00000217233	ENSG00000101255	TRIB3	tribbles pseudokinase 3 [Source:HGNC Symbol;Acc:16228]	protein_coding	Pa	-0.227176	0.592685	0.0212951	2172.92	2499	2	1	5		ENST00000217246	ENSG00000172264	MACROD2	MACRO domain containing 2 [Source:HGNC Symbol;Acc:16126]	protein_coding	Ma	-1.1071	0.0781448	0.790795	4548.31	4994	0	1	24
	ENST00000217233	ENSG00000101255	TRIB3	tribbles pseudokinase 3 [Source:HGNC Symbol;Acc:16228]	protein_coding	Ma	-0.204329	0.624699	0.020156	2172.92	2499	2	1	5		ENST00000217254	ENSG00000101276	SLC52A3	solute carrier family 52 (riboflavin transporter), member 3 [Source:HGNC Symbol;Acc:16187]	protein_coding	Pa	-8.62811	2.35445e-09	0.361672	2283.86	2598	0	1	8
	ENST00000217244	ENSG00000101266	CSNK2A1	casein kinase 2, alpha 1 polypeptide [Source:HGNC Symbol;Acc:2457]	protein_coding		0.634999	4.31518	0.0195423	3971.7	4416	6	1	9		ENST00000217254	ENSG00000101276	SLC52A3	solute carrier family 52 (riboflavin transporter), member 3 [Source:HGNC Symbol;Acc:16187]	protein_coding	Ma	-1.58991	0.0257093	0.314848	2283.86	2598	0	1	8
	ENST00000217246	ENSG00000172264	MACROD2	MACRO domain containing 2 [Source:HGNC Symbol;Acc:16126]	protein_coding	Pa	0.103902	1.27029	0.332872	4514.06	4994	0	1	21		ENST00000217260	ENSG00000101282	RSPO4	R-spondin 4 [Source:HGNC Symbol;Acc:16175]	protein_coding	Pa	-13.5678	2.7052e-14	0	2386.88	2707	0	0	3
	ENST00000217246	ENSG00000172264	MACROD2	MACRO domain containing 2 [Source:HGNC Symbol;Acc:16126]	protein_coding	Ma	0.0786491	1.19853	0.608037	4514.06	4994	0	1	21		ENST00000217260	ENSG00000101282	RSPO4	R-spondin 4 [Source:HGNC Symbol;Acc:16175]	protein_coding	Ma	-13.5678	2.7052e-14	0	2386.88	2707	0	0	3
	ENST00000217254	ENSG00000101276	SLC52A3	solute carrier family 52 (riboflavin transporter), member 3 [Source:HGNC Symbol;Acc:16187]	protein_coding	Pa	-8.36009	4.36425e-09	0.37617	2265.82	2598	0	1	7		ENST00000217270	ENSG00000101292	PROKR2	prokineticin receptor 2 [Source:HGNC Symbol;Acc:15836]	protein_coding	Pa	-12.0611	8.6876e-13	0.324003	920.089	1155	0	1	4
	ENST00000217254	ENSG00000101276	SLC52A3	solute carrier family 52 (riboflavin transporter), member 3 [Source:HGNC Symbol;Acc:16187]	protein_coding	Ma	-0.683762	0.207128	0.0171127	2265.82	2598	1	1	7		ENST00000217270	ENSG00000101292	PROKR2	prokineticin receptor 2 [Source:HGNC Symbol;Acc:15836]	protein_coding	Ma	-11.5441	2.85693e-12	0.314899	920.089	1155	0	1	4
	ENST00000217260	ENSG00000101282	RSPO4	R-spondin 4 [Source:HGNC Symbol;Acc:16175]	protein_coding	Pa	-12.1571	6.96466e-13	0.30081	2368.1	2707	0	1	4		ENST00000217289	ENSG00000101311	FERMT1	fermitin family member 1 [Source:HGNC Symbol;Acc:15889]	protein_coding	Pa	-6.76265	1.72723e-07	0.446336	4696.69	5151	0	1	8
	ENST00000217260	ENSG00000101282	RSPO4	R-spondin 4 [Source:HGNC Symbol;Acc:16175]	protein_coding	Ma	-2.32402	0.0047422	0.0217893	2368.1	2707	1	1	4		ENST00000217289	ENSG00000101311	FERMT1	fermitin family member 1 [Source:HGNC Symbol;Acc:15889]	protein_coding	Ma	-0.665451	0.216047	0.231263	4696.69	5151	0	1	8
	ENST00000217270	ENSG00000101292	PROKR2	prokineticin receptor 2 [Source:HGNC Symbol;Acc:15836]	protein_coding	Pa	-9.16025	6.91433e-10	0.293257	911.806	1155	0	1	4		ENST00000217305	ENSG00000101327	PDYN	prodynorphin [Source:HGNC Symbol;Acc:8820]	protein_coding	Pa	-8.86869	1.35304e-09	0.412346	2243.22	2555	0	1	6
	ENST00000217270	ENSG00000101292	PROKR2	prokineticin receptor 2 [Source:HGNC Symbol;Acc:15836]	protein_coding	Ma	-11.9766	1.05536e-12	0.308537	911.806	1155	0	1	4		ENST00000217305	ENSG00000101327	PDYN	prodynorphin [Source:HGNC Symbol;Acc:8820]	protein_coding	Ma	-0.594647	0.254304	0.246495	2243.22	2555	0	1	6
	ENST00000217289	ENSG00000101311	FERMT1	fermitin family member 1 [Source:HGNC Symbol;Acc:15889]	protein_coding	Pa	-1.35754	0.0438995	0.0422374	4661.37	5151	1	1	8		ENST00000217315	ENSG00000101337	TM9SF4	transmembrane 9 superfamily protein member 4 [Source:HGNC Symbol;Acc:30797]	protein_coding	Pa	-1.2422	0.0572532	0.616594	3639.13	4032	0	1	10
	ENST00000217289	ENSG00000101311	FERMT1	fermitin family member 1 [Source:HGNC Symbol;Acc:15889]	protein_coding	Ma	-1.37913	0.0417705	0.0481472	4661.37	5151	1	1	8		ENST00000217315	ENSG00000101337	TM9SF4	transmembrane 9 superfamily protein member 4 [Source:HGNC Symbol;Acc:30797]	protein_coding	Ma	-7.28561	5.18072e-08	0.611423	3639.13	4032	0	1	10
	ENST00000217305	ENSG00000101327	PDYN	prodynorphin [Source:HGNC Symbol;Acc:8820]	protein_coding	Pa	4.79789	62789.9	0.0238483	2225.47	2555	0	1	6		ENST00000217320	ENSG00000101342	TLDC2	TBC/LysM-associated domain containing 2 [Source:HGNC Symbol;Acc:16112]	protein_coding		-1.86896	0.013522	0.0491834	1797.14	2083	1	1	3
	ENST00000217305	ENSG00000101327	PDYN	prodynorphin [Source:HGNC Symbol;Acc:8820]	protein_coding	Ma	5.00608	101410	0.0209813	2225.47	2555	0	1	6		ENST00000217333	ENSG00000101353	MROH8	maestro heat-like repeat family member 8 [Source:HGNC Symbol;Acc:16125]	protein_coding		-6.70203	1.98596e-07	0.586756	2496.51	2823	0	1	10
	ENST00000217315	ENSG00000101337	TM9SF4	transmembrane 9 superfamily protein member 4 [Source:HGNC Symbol;Acc:30797]	protein_coding	Pa	-5.17496	6.68405e-06	1.88529	3611.38	4032	0	1	10		ENST00000217381	ENSG00000101400	SNTA1	syntrophin, alpha 1 [Source:HGNC Symbol;Acc:11167]	protein_coding		2.7017	503.153	0.00166699	2041.92	2342	296	1	1
	ENST00000217315	ENSG00000101337	TM9SF4	transmembrane 9 superfamily protein member 4 [Source:HGNC Symbol;Acc:30797]	protein_coding	Ma	-3.44058	0.000362593	2.0084	3611.38	4032	0	1	10		ENST00000217386	ENSG00000101405	OXT	oxytocin/neurophysin I prepropeptide [Source:HGNC Symbol;Acc:8528]	protein_coding		-11.5655	2.71957e-12	0	313.354	513	0	0	1
	ENST00000217320	ENSG00000101342	TLDC2	TBC/LysM-associated domain containing 2 [Source:HGNC Symbol;Acc:16112]	protein_coding		-12.3519	4.44734e-13	0.274237	1782.58	2083	0	1	3		ENST00000217398	ENSG00000101417	PXMP4	peroxisomal membrane protein 4, 24kDa [Source:HGNC Symbol;Acc:15920]	protein_coding		-10.7808	1.65653e-11	0.302555	753.752	979	0	1	3
	ENST00000217333	ENSG00000101353	MROH8	maestro heat-like repeat family member 8 [Source:HGNC Symbol;Acc:16125]	protein_coding		-8.18699	6.50145e-09	0.503069	2476.94	2823	0	1	10		ENST00000217402	ENSG00000101421	CHMP4B	charged multivesicular body protein 4B [Source:HGNC Symbol;Acc:16171]	protein_coding		3.7956	6245.97	0.00123361	1384.13	1646	600	1	1
	ENST00000217381	ENSG00000101400	SNTA1	syntrophin, alpha 1 [Source:HGNC Symbol;Acc:11167]	protein_coding		1.83304	68.0832	0.00284764	2025.6	2342	135	1	1		ENST00000217407	ENSG00000129988	LBP	lipopolysaccharide binding protein [Source:HGNC Symbol;Acc:6517]	protein_coding	Pa	-13.2195	6.03254e-14	0	1681.84	1961	0	0	2
	ENST00000217386	ENSG00000101405	OXT	oxytocin/neurophysin I prepropeptide [Source:HGNC Symbol;Acc:8528]	protein_coding		-1.61459	0.024289	0.0348732	309.424	513	1	1	1		ENST00000217407	ENSG00000129988	LBP	lipopolysaccharide binding protein [Source:HGNC Symbol;Acc:6517]	protein_coding	Ma	-13.2195	6.03254e-14	0	1681.84	1961	0	0	2
	ENST00000217398	ENSG00000101417	PXMP4	peroxisomal membrane protein 4, 24kDa [Source:HGNC Symbol;Acc:15920]	protein_coding		-0.872439	0.134141	0.0285791	746.66	979	1	1	3		ENST00000217420	ENSG00000101438	SLC32A1	solute carrier family 32 (GABA vesicular transporter), member 1 [Source:HGNC Symbol;Acc:11018]	protein_coding	Pa	0.773672	5.93843	0.0128292	2261.18	2574	4	1	2
	ENST00000217402	ENSG00000101421	CHMP4B	charged multivesicular body protein 4B [Source:HGNC Symbol;Acc:16171]	protein_coding		3.58848	3876.86	0.00125552	1372.53	1646	529	1	1		ENST00000217420	ENSG00000101438	SLC32A1	solute carrier family 32 (GABA vesicular transporter), member 1 [Source:HGNC Symbol;Acc:11018]	protein_coding	Ma	-0.0509173	0.88937	0.0231062	2261.18	2574	2	1	2
	ENST00000217407	ENSG00000129988	LBP	lipopolysaccharide binding protein [Source:HGNC Symbol;Acc:6517]	protein_coding	Pa	-13.2984	5.03037e-14	0	1668.1	1961	0	0	2		ENST00000217423	ENSG00000101441	CST4	cystatin S [Source:HGNC Symbol;Acc:2476]	protein_coding	Pa	-12.0931	8.07049e-13	0	538.27	751	0	0	2
	ENST00000217407	ENSG00000129988	LBP	lipopolysaccharide binding protein [Source:HGNC Symbol;Acc:6517]	protein_coding	Ma	-13.2984	5.03037e-14	0	1668.1	1961	0	0	2		ENST00000217423	ENSG00000101441	CST4	cystatin S [Source:HGNC Symbol;Acc:2476]	protein_coding	Ma	-12.0931	8.07049e-13	0	538.27	751	0	0	2
	ENST00000217420	ENSG00000101438	SLC32A1	solute carrier family 32 (GABA vesicular transporter), member 1 [Source:HGNC Symbol;Acc:11018]	protein_coding	Pa	0.700556	5.01829	0.016185	2243.3	2574	4	1	2		ENST00000217425	ENSG00000101443	WFDC2	WAP four-disulfide core domain 2 [Source:HGNC Symbol;Acc:15939]	protein_coding		-10.9615	1.0927e-11	0	166.613	356	0	0	7
	ENST00000217420	ENSG00000101438	SLC32A1	solute carrier family 32 (GABA vesicular transporter), member 1 [Source:HGNC Symbol;Acc:11018]	protein_coding	Ma	1.6255	42.2182	0.00776325	2243.3	2574	10	1	2		ENST00000217426	ENSG00000101444	AHCY	adenosylhomocysteinase [Source:HGNC Symbol;Acc:343]	protein_coding		2.65111	447.827	0.00221333	1853.84	2143	0	1	8
	ENST00000217423	ENSG00000101441	CST4	cystatin S [Source:HGNC Symbol;Acc:2476]	protein_coding	Pa	-12.169	6.77642e-13	0	532.721	751	0	0	2		ENST00000217428	ENSG00000101446	SPINT3	serine peptidase inhibitor, Kunitz type, 3 [Source:HGNC Symbol;Acc:11248]	protein_coding		-11.4513	3.53753e-12	0	278.427	476	0	0	1
	ENST00000217423	ENSG00000101441	CST4	cystatin S [Source:HGNC Symbol;Acc:2476]	protein_coding	Ma	-12.169	6.77642e-13	0	532.721	751	0	0	2		ENST00000217429	ENSG00000101447	FAM83D	family with sequence similarity 83, member D [Source:HGNC Symbol;Acc:16122]	protein_coding	Pa	-6.15734	6.96081e-07	0.413999	2124.14	2429	0	1	2
	ENST00000217425	ENSG00000101443	WFDC2	WAP four-disulfide core domain 2 [Source:HGNC Symbol;Acc:15939]	protein_coding		-11.0299	9.33469e-12	0	164.092	356	0	0	7		ENST00000217429	ENSG00000101447	FAM83D	family with sequence similarity 83, member D [Source:HGNC Symbol;Acc:16122]	protein_coding	Ma	-5.59784	2.52441e-06	0.372996	2124.14	2429	0	1	2
	ENST00000217426	ENSG00000101444	AHCY	adenosylhomocysteinase [Source:HGNC Symbol;Acc:343]	protein_coding		2.64318	439.724	0.00249421	1838.88	2143	0	1	8		ENST00000217446	ENSG00000101464	PIGU	phosphatidylinositol glycan anchor biosynthesis, class U [Source:HGNC Symbol;Acc:15791]	protein_coding	Pa	1.1487	14.0832	0.00916186	1370.9	1632	0	1	11
	ENST00000217428	ENSG00000101446	SPINT3	serine peptidase inhibitor, Kunitz type, 3 [Source:HGNC Symbol;Acc:11248]	protein_coding		-11.5231	2.99847e-12	0	274.766	476	0	0	1		ENST00000217446	ENSG00000101464	PIGU	phosphatidylinositol glycan anchor biosynthesis, class U [Source:HGNC Symbol;Acc:15791]	protein_coding	Ma	1.29803	19.8623	0.00868904	1370.9	1632	0	1	11
	ENST00000217429	ENSG00000101447	FAM83D	family with sequence similarity 83, member D [Source:HGNC Symbol;Acc:16122]	protein_coding	Pa	-7.21758	6.05927e-08	0.426451	2107.24	2429	0	1	2		ENST00000217455	ENSG00000101473	ACOT8	acyl-CoA thioesterase 8 [Source:HGNC Symbol;Acc:15919]	protein_coding		2.42841	268.17	0.0046484	932.375	1168	0	1	12
	ENST00000217429	ENSG00000101447	FAM83D	family with sequence similarity 83, member D [Source:HGNC Symbol;Acc:16122]	protein_coding	Ma	-6.19522	6.3794e-07	0.37615	2107.24	2429	0	1	2		ENST00000217456	ENSG00000101474	APMAP	adipocyte plasma membrane associated protein [Source:HGNC Symbol;Acc:13238]	protein_coding	Pa	1.41295	25.8791	0.0601166	2125.09	2430	6	1	6
	ENST00000217446	ENSG00000101464	PIGU	phosphatidylinositol glycan anchor biosynthesis, class U [Source:HGNC Symbol;Acc:15791]	protein_coding	Pa	1.35973	22.8944	0.00650609	1359.39	1632	0	1	11		ENST00000217456	ENSG00000101474	APMAP	adipocyte plasma membrane associated protein [Source:HGNC Symbol;Acc:13238]	protein_coding	Ma	2.37905	239.359	0.0236828	2125.09	2430	16	1	6
	ENST00000217446	ENSG00000101464	PIGU	phosphatidylinositol glycan anchor biosynthesis, class U [Source:HGNC Symbol;Acc:15791]	protein_coding	Ma	1.06605	11.6426	0.00760015	1359.39	1632	0	1	11		ENST00000217515	ENSG00000091164	TXNL1	thioredoxin-like 1 [Source:HGNC Symbol;Acc:12436]	protein_coding	Pa	2.17699	150.311	0.0102788	6344	6894	11	1	16
	ENST00000217455	ENSG00000101473	ACOT8	acyl-CoA thioesterase 8 [Source:HGNC Symbol;Acc:15919]	protein_coding		2.23828	173.093	0.00380561	924.004	1168	1	1	12		ENST00000217515	ENSG00000091164	TXNL1	thioredoxin-like 1 [Source:HGNC Symbol;Acc:12436]	protein_coding	Ma	1.07672	11.9322	0.0272337	6344	6894	4	1	16
	ENST00000217456	ENSG00000101474	APMAP	adipocyte plasma membrane associated protein [Source:HGNC Symbol;Acc:13238]	protein_coding	Pa	1.97331	94.0394	0.0343607	2108.18	2430	10	1	6		ENST00000217652	ENSG00000101608	MYL12A	myosin, light chain 12A, regulatory, non-sarcomeric [Source:HGNC Symbol;Acc:16701]	protein_coding		2.61476	411.87	0.00968116	990.026	1229	8	1	17
	ENST00000217456	ENSG00000101474	APMAP	adipocyte plasma membrane associated protein [Source:HGNC Symbol;Acc:13238]	protein_coding	Ma	2.56255	365.216	0.0214295	2108.18	2430	18	1	6		ENST00000217740	ENSG00000101695	RNF125	ring finger protein 125, E3 ubiquitin protein ligase [Source:HGNC Symbol;Acc:21150]	protein_coding	Pa	-10.1535	7.02263e-11	0.357839	5517.98	6020	0	1	8
	ENST00000217515	ENSG00000091164	TXNL1	thioredoxin-like 1 [Source:HGNC Symbol;Acc:12436]	protein_coding	Pa	1.57835	37.8748	0.00930392	6296.89	6894	14	1	16		ENST00000217740	ENSG00000101695	RNF125	ring finger protein 125, E3 ubiquitin protein ligase [Source:HGNC Symbol;Acc:21150]	protein_coding	Ma	-0.761334	0.173247	0.0255879	5517.98	6020	1	1	8
	ENST00000217515	ENSG00000091164	TXNL1	thioredoxin-like 1 [Source:HGNC Symbol;Acc:12436]	protein_coding	Ma	1.70069	50.1984	0.00819795	6296.89	6894	16	1	16		ENST00000217800	ENSG00000101751	POLI	polymerase (DNA directed) iota [Source:HGNC Symbol;Acc:9182]	protein_coding	Pa	-12.0764	8.38687e-13	0.301812	1991.83	2289	0	1	23
	ENST00000217652	ENSG00000101608	MYL12A	myosin, light chain 12A, regulatory, non-sarcomeric [Source:HGNC Symbol;Acc:16701]	protein_coding	Pa	0.727808	5.34328	0.513048	981.243	1229	0	1	23		ENST00000217800	ENSG00000101751	POLI	polymerase (DNA directed) iota [Source:HGNC Symbol;Acc:9182]	protein_coding	Ma	-11.6327	2.3297e-12	0.280638	1991.83	2289	0	1	23
	ENST00000217652	ENSG00000101608	MYL12A	myosin, light chain 12A, regulatory, non-sarcomeric [Source:HGNC Symbol;Acc:16701]	protein_coding	Ma	2.27456	188.174	0.26957	981.243	1229	0	1	23		ENST00000217885	ENSG00000007952	NOX1	NADPH oxidase 1 [Source:HGNC Symbol;Acc:7889]	protein_coding		-13.0839	8.24328e-14	0	1467.3	1734	0	0	5
	ENST00000217740	ENSG00000101695	RNF125	ring finger protein 125, E3 ubiquitin protein ligase [Source:HGNC Symbol;Acc:21150]	protein_coding	Pa	-1.13908	0.0725972	0.0188603	5476.78	6020	2	1	8		ENST00000217890	ENSG00000006756	ARSD	arylsulfatase D [Source:HGNC Symbol;Acc:717]	protein_coding		-1.57843	0.0263979	0.0191062	1869.91	2160	3	1	7
	ENST00000217740	ENSG00000101695	RNF125	ring finger protein 125, E3 ubiquitin protein ligase [Source:HGNC Symbol;Acc:21150]	protein_coding	Ma	-2.01082	0.00975394	0.0396515	5476.78	6020	1	1	8		ENST00000217893	ENSG00000085231	TAF9	TAF9 RNA polymerase II, TATA box binding protein (TBP)-associated factor, 32kDa [Source:HGNC Symbol;Acc:11542]	protein_coding		2.43652	273.225	0.00415517	1041.06	1283	13	1	12
	ENST00000217800	ENSG00000101751	POLI	polymerase (DNA directed) iota [Source:HGNC Symbol;Acc:9182]	protein_coding		-8.0728	8.45668e-09	0.412702	1975.87	2289	0	1	16		ENST00000217901	ENSG00000067829	IDH3G	isocitrate dehydrogenase 3 (NAD+) gamma [Source:HGNC Symbol;Acc:5386]	protein_coding		2.88931	775.015	0.0027748	1231.97	1485	17	1	11
	ENST00000217885	ENSG00000007952	NOX1	NADPH oxidase 1 [Source:HGNC Symbol;Acc:7889]	protein_coding		-13.1627	6.87543e-14	0	1455.1	1734	0	0	5		ENST00000217905	ENSG00000007350	TKTL1	transketolase-like 1 [Source:HGNC Symbol;Acc:11835]	protein_coding		-12.7391	1.82348e-13	0	1036.34	1278	0	0	9
	ENST00000217890	ENSG00000006756	ARSD	arylsulfatase D [Source:HGNC Symbol;Acc:717]	protein_coding		-1.62842	0.0235277	0.0221337	1854.83	2160	3	1	7		ENST00000217909	ENSG00000077713	SLC25A43	solute carrier family 25, member 43 [Source:HGNC Symbol;Acc:30557]	protein_coding		0.784254	6.08491	0.0078878	2458.71	2783	0	1	5
	ENST00000217893	ENSG00000085231	TAF9	TAF9 RNA polymerase II, TATA box binding protein (TBP)-associated factor, 32kDa [Source:HGNC Symbol;Acc:11542]	protein_coding		2.48565	305.95	0.00679425	1031.91	1283	14	1	12		ENST00000217926	ENSG00000123569	H2BFWT	H2B histone family, member W, testis-specific [Source:HGNC Symbol;Acc:27252]	protein_coding		-12.3133	4.86071e-13	0	673.419	894	0	0	1
	ENST00000217901	ENSG00000067829	IDH3G	isocitrate dehydrogenase 3 (NAD+) gamma [Source:HGNC Symbol;Acc:5386]	protein_coding		3.11942	1316.5	0.00173587	1221.46	1485	32	1	11		ENST00000217939	ENSG00000101825	MXRA5	matrix-remodelling associated 5 [Source:HGNC Symbol;Acc:7539]	protein_coding		-1.12705	0.0746363	0.00564172	9083.83	9793	29	1	1
	ENST00000217905	ENSG00000007350	TKTL1	transketolase-like 1 [Source:HGNC Symbol;Acc:11835]	protein_coding		-12.8171	1.5237e-13	0	1027.22	1278	0	0	9		ENST00000217957	ENSG00000101842	VSIG1	V-set and immunoglobulin domain containing 1 [Source:HGNC Symbol;Acc:28675]	protein_coding		-1.9277	0.0118114	0.0184655	2660.96	2997	1	1	5
	ENST00000217909	ENSG00000077713	SLC25A43	solute carrier family 25, member 43 [Source:HGNC Symbol;Acc:30557]	protein_coding		1.06074	11.5011	0.0044425	2439.41	2783	3	1	5		ENST00000217958	ENSG00000101843	PSMD10	proteasome (prosome, macropain) 26S subunit, non-ATPase, 10 [Source:HGNC Symbol;Acc:9555]	protein_coding		2.74429	554.996	0.00277985	1289.62	1546	51	1	7
	ENST00000217926	ENSG00000123569	H2BFWT	H2B histone family, member W, testis-specific [Source:HGNC Symbol;Acc:27252]	protein_coding		-12.3901	4.07286e-13	0	666.902	894	0	0	1		ENST00000217961	ENSG00000101846	STS	steroid sulfatase (microsomal), isozyme S [Source:HGNC Symbol;Acc:11425]	protein_coding		2.67789	476.31	0.000995019	5991.47	6521	846	1	1
	ENST00000217939	ENSG00000101825	MXRA5	matrix-remodelling associated 5 [Source:HGNC Symbol;Acc:7539]	protein_coding		1.73199	53.9498	0.00141422	9017.11	9793	536	1	1		ENST00000217964	ENSG00000101849	TBL1X	transducin (beta)-like 1X-linked [Source:HGNC Symbol;Acc:11585]	protein_coding		0.767178	5.8503	0.0337173	5372.44	5866	1	1	10
	ENST00000217957	ENSG00000101842	VSIG1	V-set and immunoglobulin domain containing 1 [Source:HGNC Symbol;Acc:28675]	protein_coding		-7.76419	1.72112e-08	0.254442	2640.21	2997	0	1	5		ENST00000217971	ENSG00000101856	PGRMC1	progesterone receptor membrane component 1 [Source:HGNC Symbol;Acc:16090]	protein_coding		4.23682	17251.2	0.000962337	1634.58	1911	344	1	2
	ENST00000217958	ENSG00000101843	PSMD10	proteasome (prosome, macropain) 26S subunit, non-ATPase, 10 [Source:HGNC Symbol;Acc:9555]	protein_coding		2.76089	576.62	0.00225799	1278.69	1546	66	1	7		ENST00000217999	ENSG00000101883	RHOXF1	Rhox homeobox family, member 1 [Source:HGNC Symbol;Acc:29993]	protein_coding		-2.09941	0.00795408	0.0356399	555.282	769	1	1	1
	ENST00000217961	ENSG00000101846	STS	steroid sulfatase (microsomal), isozyme S [Source:HGNC Symbol;Acc:11425]	protein_coding		2.662	459.198	0.0011264	5946.89	6521	902	1	1		ENST00000218004	ENSG00000101888	NXT2	nuclear transport factor 2-like export factor 2 [Source:HGNC Symbol;Acc:18151]	protein_coding		-8.92326	1.19327e-09	0.586611	2372.7	2692	0	1	4
	ENST00000217964	ENSG00000101849	TBL1X	transducin (beta)-like 1X-linked [Source:HGNC Symbol;Acc:11585]	protein_coding		-0.102386	0.789976	0.05699	5332.28	5866	2	1	10		ENST00000218006	ENSG00000101890	GUCY2F	guanylate cyclase 2F, retinal [Source:HGNC Symbol;Acc:4691]	protein_coding		-3.86004	0.000138026	0.0354961	3338.59	3714	1	1	1
	ENST00000217971	ENSG00000101856	PGRMC1	progesterone receptor membrane component 1 [Source:HGNC Symbol;Acc:16090]	protein_coding		5.12843	134410	0.000597892	1621.18	1911	897	1	2		ENST00000218008	ENSG00000101892	ATP1B4	ATPase, Na+/K+ transporting, beta 4 polypeptide [Source:HGNC Symbol;Acc:808]	protein_coding		-13.9446	1.13606e-14	0	3484.13	3868	0	0	3
	ENST00000217999	ENSG00000101883	RHOXF1	Rhox homeobox family, member 1 [Source:HGNC Symbol;Acc:29993]	protein_coding		-12.1996	6.31539e-13	0	549.61	769	0	0	1		ENST00000218032	ENSG00000101916	TLR8	toll-like receptor 8 [Source:HGNC Symbol;Acc:15632]	protein_coding		-1.67768	0.0210049	0.0227469	3813.03	4216	2	1	2
	ENST00000218004	ENSG00000101888	NXT2	nuclear transport factor 2-like export factor 2 [Source:HGNC Symbol;Acc:18151]	protein_coding		-8.59033	2.56844e-09	0.643919	2354.02	2692	0	1	4		ENST00000218054	ENSG00000101938	CHRDL1	chordin-like 1 [Source:HGNC Symbol;Acc:29861]	protein_coding		-5.36009	4.36425e-06	0.835896	3547.46	3935	0	1	7
	ENST00000218006	ENSG00000101890	GUCY2F	guanylate cyclase 2F, retinal [Source:HGNC Symbol;Acc:4691]	protein_coding		-13.9818	1.0428e-14	0	3312.99	3714	0	0	1		ENST00000218056	ENSG00000101940	WDR13	WD repeat domain 13 [Source:HGNC Symbol;Acc:14352]	protein_coding		1.68897	48.8619	0.0102745	1835.89	2124	3	1	14
	ENST00000218008	ENSG00000101892	ATP1B4	ATPase, Na+/K+ transporting, beta 4 polypeptide [Source:HGNC Symbol;Acc:808]	protein_coding		0.196967	1.57386	0.0301991	3457.5	3868	1	1	3		ENST00000218068	ENSG00000101951	PAGE4	P antigen family, member 4 (prostate associated) [Source:HGNC Symbol;Acc:4108]	protein_coding		-8.49966	3.16475e-09	0.30016	300.133	499	0	1	4
	ENST00000218032	ENSG00000101916	TLR8	toll-like receptor 8 [Source:HGNC Symbol;Acc:15632]	protein_coding		-0.309413	0.490441	0.0330256	3784.04	4216	5	1	2		ENST00000218075	ENSG00000101958	GLRA2	glycine receptor, alpha 2 [Source:HGNC Symbol;Acc:4327]	protein_coding		0.898857	7.9224	0.00534563	2867.93	3216	2	1	4
	ENST00000218054	ENSG00000101938	CHRDL1	chordin-like 1 [Source:HGNC Symbol;Acc:29861]	protein_coding		-7.26406	5.44427e-08	0.935552	3520.36	3935	0	1	7		ENST00000218089	ENSG00000101972	STAG2	stromal antigen 2 [Source:HGNC Symbol;Acc:11355]	protein_coding		-9.07795	8.35699e-10	0.398418	4760.01	5218	0	1	19
	ENST00000218056	ENSG00000101940	WDR13	WD repeat domain 13 [Source:HGNC Symbol;Acc:14352]	protein_coding		1.91002	81.2868	0.00679004	1821.05	2124	7	1	14		ENST00000218099	ENSG00000101981	F9	coagulation factor IX [Source:HGNC Symbol;Acc:3551]	protein_coding		-13.5961	2.53454e-14	0	2455.87	2780	0	0	3
	ENST00000218068	ENSG00000101951	PAGE4	P antigen family, member 4 (prostate associated) [Source:HGNC Symbol;Acc:4108]	protein_coding		-11.5962	2.53396e-12	0	296.303	499	0	0	4		ENST00000218104	ENSG00000101986	ABCD1	ATP-binding cassette, sub-family D (ALD), member 1 [Source:HGNC Symbol;Acc:61]	protein_coding		-0.191512	0.64341	0.00590351	3291.34	3664	23	1	3
	ENST00000218075	ENSG00000101958	GLRA2	glycine receptor, alpha 2 [Source:HGNC Symbol;Acc:4327]	protein_coding		0.840044	6.91901	0.0050169	2845.71	3216	3	1	4		ENST00000218147	ENSG00000085185	BCORL1	BCL6 corepressor-like 1 [Source:HGNC Symbol;Acc:25657]	protein_coding		-12.2833	5.20835e-13	0.313233	6311.86	6860	0	1	8
	ENST00000218089	ENSG00000101972	STAG2	stromal antigen 2 [Source:HGNC Symbol;Acc:11355]	protein_coding		-0.0535215	0.884053	0.0398159	4724.24	5218	1	1	19		ENST00000218176	ENSG00000102057	KCND1	potassium voltage-gated channel, Shal-related subfamily, member 1 [Source:HGNC Symbol;Acc:6237]	protein_coding		0.19175	1.55507	0.00465712	4021.89	4437	26	1	3
	ENST00000218099	ENSG00000101981	F9	coagulation factor IX [Source:HGNC Symbol;Acc:3551]	protein_coding		-13.6756	2.11057e-14	0	2436.59	2780	0	0	3		ENST00000218197	ENSG00000102078	SLC25A14	solute carrier family 25 (mitochondrial carrier, brain), member 14 [Source:HGNC Symbol;Acc:10984]	protein_coding		0.951893	8.95144	0.0106961	1355.78	1616	6	1	14
	ENST00000218104	ENSG00000101986	ABCD1	ATP-binding cassette, sub-family D (ALD), member 1 [Source:HGNC Symbol;Acc:61]	protein_coding		0.397836	2.4994	0.00425068	3266.08	3664	46	1	3		ENST00000218200	ENSG00000102081	FMR1	fragile X mental retardation 1 [Source:HGNC Symbol;Acc:3775]	protein_coding		-0.00804475	0.981647	0.828082	3923.6	4333	0	1	13
	ENST00000218147	ENSG00000085185	BCORL1	BCL6 corepressor-like 1 [Source:HGNC Symbol;Acc:25657]	protein_coding		-12.6511	2.23306e-13	0.331306	6264.98	6860	0	1	8		ENST00000218224	ENSG00000102103	PQBP1	polyglutamine binding protein 1 [Source:HGNC Symbol;Acc:9330]	protein_coding		-5.00404	9.90741e-06	0.285869	877.56	1110	0	1	18
	ENST00000218176	ENSG00000102057	KCND1	potassium voltage-gated channel, Shal-related subfamily, member 1 [Source:HGNC Symbol;Acc:6237]	protein_coding		-0.205778	0.622618	0.00521276	3991.41	4437	11	1	3		ENST00000218230	ENSG00000102109	PCSK1N	proprotein convertase subtilisin/kexin type 1 inhibitor [Source:HGNC Symbol;Acc:17301]	protein_coding		3.61086	4081.88	0.00178057	820.854	1050	298	1	2
	ENST00000218197	ENSG00000102078	SLC25A14	solute carrier family 25 (mitochondrial carrier, brain), member 14 [Source:HGNC Symbol;Acc:10984]	protein_coding		1.25688	18.0667	0.0130664	1344.38	1616	4	1	14		ENST00000218249	ENSG00000102128	RAB40AL	RAB40A, member RAS oncogene family-like [Source:HGNC Symbol;Acc:25410]	protein_coding		-8.43474	3.67502e-09	0.340858	801.007	1029	0	1	1
	ENST00000218200	ENSG00000102081	FMR1	fragile X mental retardation 1 [Source:HGNC Symbol;Acc:3775]	protein_coding		2.1307	135.114	0.00631396	3893.82	4333	0	1	13		ENST00000218316	ENSG00000102195	GPR50	G protein-coupled receptor 50 [Source:HGNC Symbol;Acc:4506]	protein_coding		-13.2139	6.11083e-14	0	1672.39	1951	0	0	1
	ENST00000218224	ENSG00000102103	PQBP1	polyglutamine binding protein 1 [Source:HGNC Symbol;Acc:9330]	protein_coding		-8.07633	8.38822e-09	0.286921	869.581	1110	0	1	18		ENST00000218328	ENSG00000086758	HUWE1	HECT, UBA and WWE domain containing 1, E3 ubiquitin protein ligase [Source:HGNC Symbol;Acc:30892]	protein_coding		2.13602	136.779	0.006867	5015.19	5488	0	1	15
	ENST00000218230	ENSG00000102109	PCSK1N	proprotein convertase subtilisin/kexin type 1 inhibitor [Source:HGNC Symbol;Acc:17301]	protein_coding		4.18795	15415.2	0.00127335	813.281	1050	573	1	2		ENST00000218340	ENSG00000102218	RP2	retinitis pigmentosa 2 (X-linked recessive) [Source:HGNC Symbol;Acc:10274]	protein_coding		0.116709	1.3083	0.00440366	3422.7	3803	38	1	1
	ENST00000218249	ENSG00000102128	RAB40AL	RAB40A, member RAS oncogene family-like [Source:HGNC Symbol;Acc:25410]	protein_coding		-0.157993	0.695036	0.0121272	793.576	1029	3	1	1		ENST00000218343	ENSG00000102221	PHF16	PHD finger protein 16 [Source:HGNC Symbol;Acc:22982]	protein_coding		-1.48505	0.0327303	0.0857462	4488.77	4931	1	1	4
	ENST00000218316	ENSG00000102195	GPR50	G protein-coupled receptor 50 [Source:HGNC Symbol;Acc:4506]	protein_coding		-13.2928	5.09565e-14	0	1658.72	1951	0	0	1		ENST00000218348	ENSG00000102226	USP11	ubiquitin specific peptidase 11 [Source:HGNC Symbol;Acc:12609]	protein_coding		4.03974	10958.2	0.00141597	2936.92	3289	0	1	12
	ENST00000218328	ENSG00000086758	HUWE1	HECT, UBA and WWE domain containing 1, E3 ubiquitin protein ligase [Source:HGNC Symbol;Acc:30892]	protein_coding		2.89392	783.285	0.00838393	4977.59	5488	0	1	15		ENST00000218364	ENSG00000102241	HTATSF1	HIV-1 Tat specific factor 1 [Source:HGNC Symbol;Acc:5276]	protein_coding		3.18569	1533.52	0.0102885	2451.14	2775	15	1	4
	ENST00000218340	ENSG00000102218	RP2	retinitis pigmentosa 2 (X-linked recessive) [Source:HGNC Symbol;Acc:10274]	protein_coding		0.54851	3.53598	0.0038242	3396.51	3803	63	1	1		ENST00000218388	ENSG00000102265	TIMP1	TIMP metallopeptidase inhibitor 1 [Source:HGNC Symbol;Acc:11820]	protein_coding		2.05969	114.733	0.00810604	671.529	892	4	1	6
	ENST00000218343	ENSG00000102221	PHF16	PHD finger protein 16 [Source:HGNC Symbol;Acc:22982]	protein_coding		-1.21849	0.0604658	0.0755382	4454.94	4931	1	1	4		ENST00000218432	ENSG00000102309	PIN4	protein (peptidylprolyl cis/trans isomerase) NIMA-interacting, 4 (parvulin) [Source:HGNC Symbol;Acc:8992]	protein_coding		-11.1498	7.08272e-12	0.33833	1510.77	1780	0	1	7
	ENST00000218348	ENSG00000102226	USP11	ubiquitin specific peptidase 11 [Source:HGNC Symbol;Acc:12609]	protein_coding		4.18605	15347.9	0.000937203	2914.2	3289	0	1	12		ENST00000218436	ENSG00000102313	ITIH6	inter-alpha-trypsin inhibitor heavy chain family, member 6 [Source:HGNC Symbol;Acc:28907]	protein_coding		-4.1445	7.16968e-05	0.0354239	4523.74	4968	1	1	2
	ENST00000218364	ENSG00000102241	HTATSF1	HIV-1 Tat specific factor 1 [Source:HGNC Symbol;Acc:5276]	protein_coding		3.0636	1157.71	0.00445913	2431.9	2775	32	1	4		ENST00000218439	ENSG00000102316	MAGED2	melanoma antigen family D, 2 [Source:HGNC Symbol;Acc:16353]	protein_coding		2.76845	586.746	0.017089	1654.43	1932	11	1	13
	ENST00000218388	ENSG00000102265	TIMP1	TIMP metallopeptidase inhibitor 1 [Source:HGNC Symbol;Acc:11820]	protein_coding		5.47815	300711	0.00133879	665.025	892	12	1	6		ENST00000218507	ENSG00000102384	CENPI	centromere protein I [Source:HGNC Symbol;Acc:3968]	protein_coding		-11.7451	1.79846e-12	0.311906	2538.09	2867	0	1	6
[truncated: 259,161+ more rows]
