# Supplementary material for: Allele-specific expression in a family quartet with autism reveals mono-to-biallelic switch and novel transcriptional processes of autism susceptibility genes
Source: Sci Rep. 2018 Mar 9;8:4277. doi: 10.1038/s41598-018-22753-4 (PMC5844893; doi:10.1038/s41598-018-22753-4)
Supplement: Supplementary file 15 — Table S14 [file 41598_2018_22753_MOESM15_ESM.xlsx]

## Sheet: Table S14
Gene Symbol	Ensembl Transcript ID	Non-ASD		ASD		Non-ASD	ASD	q-RT-PCR#1(Non-ASD)		q-RT-PCR#1(ASD)		q-RT-PCR#2(Non-ASD)		q-RT-PCR#2(ASD)		q-RT-PCR#2(exon 1-4)(Non-ASD)		q-RT-PCR#2(exon 1-4)(ASD)		q-RT-PCR#2(exon 6-7)(Non-ASD)		q-RT-PCR#2(exon6-7)(ASD)
		Log10(Ma)	Log10(Pa)	Log10(Ma)	Log10(Pa)	Log10(Ma)-Log10(Pa)	Log10(Ma)-Log10(Pa)	mean	SEM	mean	SEM	mean	SEM	mean	SEM	mean	SEM	mean	SEM	mean	SEM	mean	SEM
PRKD1	ENST00000415220	-7.48845	-1.37728	-6.05801	-2.55355	-6.11117	-3.50446
RPS6KA2	ENST00000510118	-5.60236	0.911793	-2.89678	1.84897	-6.51415	-4.74575
TRIP12	ENST00000409677	-5.11962	2.26475	-3.54619	-1.18023	-7.38437	-2.36596
KDM4B	ENST00000159111	-6.3738	1.65253	-2.01477	1.05435	-8.02633	-3.06912
INADL	ENST00000494842	-9.96659	-1.69145	-7.85786	-4.16943	-8.27514	-3.68843
PARK2	ENST00000338468	-11.5436	-0.874462	-7.48978	-3.61553	-10.6691	-3.87425
AFF4	ENST00000378595	-8.73863	2.0051	-5.79083	-0.140245	-10.7437	-5.65059
SHANK1	ENST00000293441	-6.86341	2.7087	-4.14272	2.16504	-9.57211	-6.30776
CSMD1	ENST00000539096	-8.66324	1.21478	-7.22891	0.0536338	-9.87802	-7.28254
EIF4E	ENST00000505194	-6.68009	2.446	-9.25037	-4.32364	-9.12609	-4.92673
RASSF5	ENST00000355294	-8.84788	-0.26668	-7.2911	-1.8394	-8.5812	-5.4517
GRIK4	ENST00000533291	-7.30477	0.562152	-8.33488	-2.74049	-7.86692	-5.59439
AMT	ENST00000476828	-11.4725	-5.05585	-11.2314	-4.29891	-6.41665	-6.93249
ZNF462	ENST00000277225	-5.88715	-0.341167	-6.01168	-0.212046	-5.54598	-5.79963
EXOC6	ENST00000260762	-3.47111	1.69857	-6.35815	0.780632	-5.16968	-7.13878
ATP2B2	ENST00000460129	-5.49735	-0.482377	-7.36935	-0.943563	-5.01497	-6.42579
INADL	ENST00000465798	-7.7172	-1.80313	-9.51177	-0.393398	-5.91407	-9.11837
IFNGR1	ENST00000543628	-2.8072	2.17478	-6.9799	2.15409	-4.98198	-9.13399
CACNA2D3	ENST00000490478	-3.57409	0.460315	-7.1387	1.78077	-4.0344	-8.91947
CNTNAP2	ENST00000463592	-7.31895	-3.11906	-8.69574	-0.456308	-4.19989	-8.23943
STX1A	ENST00000480126	-10.9235	-6.63939	-9.4375	-1.51737	-4.28411	-7.92013
RAB11FIP5	ENST00000486777	-5.68148	-3.10352	-6.97346	-3.04884	-2.57796	-3.92462
NF1	ENST00000493220	-5.8872	-2.49269	-5.82458	-1.45476	-3.39451	-4.36982
ELAVL2	ENST00000397312	-5.30932	-1.81543	-6.08438	-0.674376	-3.49389	-5.41
CBS	ENST00000352178	-4.20454	-2.29732	-5.834	-0.312121	-1.90722	-5.52188
PER1	ENST00000354903	-9.34286	-7.33832	-8.01603	-3.25104	-2.00454	-4.76499
ARHGAP15	ENST00000552641	-10.536	-8.40235	-9.84396	-4.85958	-2.13365	-4.98438
PDE1C	ENST00000396191	-4.64067	-0.495856	-1.70126	1.738	-4.14481	-3.43926
ROBO1	ENST00000436010	-3.53407	1.31539	-6.37973	-2.00722	-4.84946	-4.37251
CNTNAP4	ENST00000469589	-4.6016	0.710339	-4.96411	-1.9596	-5.31194	-3.00451
CDH11	ENST00000268603	-5.96685	-0.641486	-1.93913	0.396364	-5.32536	-2.33549
PDE4B	ENST00000490695	-6.77264	-1.82301	-7.12615	-4.4969	-4.94963	-2.62925
SSPO	ENST00000472850	-10.9879	-7.06946	-10.3362	-8.33878	-3.91844	-1.99742
PRKD1	ENST00000331968	-6.36571	-2.20641	-5.43303	-2.63561	-4.1593	-2.79742
PRUNE2	ENST00000376718	-2.11158	2.16179	0.366818	2.82473	-4.27337	-2.45791
VPS13B	ENST00000358544	-7.14298	1.35906	-10.6985	1.96675	-8.50204	-12.6653
ROBO2	ENST00000487694	-7.58291	0.264234	-11.787	1.84927	-7.84714	-13.6363
SYNE1	ENST00000423061	-7.31922	0.241212	-8.8926	1.2644	-7.56043	-10.157
BCL2	ENST00000333681	-8.88381	-1.77935	-10.1581	-1.14685	-7.10446	-9.01125
BCAS1	ENST00000434986	-4.88757	2.24588	-6.8103	1.95738	-7.13345	-8.76768
CACNA1I	ENST00000404898	-8.24099	-2.08352	-8.89703	1.50035	-6.15747	-10.3974
PLCB1	ENST00000494924	-6.33031	-0.044259	-10.4157	1.26094	-6.28605	-11.6766
BIN1	ENST00000393040	-8.23127	-4.0136	-8.1513	1.96256	-4.21767	-10.1139
BCAS1	ENST00000448484	-4.86066	-0.522754	-9.3156	0.829946	-4.33791	-10.1455
DLG1	ENST00000357674	-4.75357	0.242971	-9.48577	2.37548	-4.99654	-11.8613
STX1A	ENST00000395154	-2.03207	2.23781	-9.71113	1.84131	-4.26988	-11.5524
IFNGR1	ENST00000478333	-9.65444	1.71982	-8.10079	0.227176	-11.3743	-8.32797
DCTN5	ENST00000568589	-10.515	-0.83683	-10.9196	-0.909617	-9.67817	-10.01
MDGA2	ENST00000482848	-11.4853	-1.48849	-12.4002	-2.64939	-9.99681	-9.75081
PCDHA6	ENST00000529310	-9.41856	0.373536	-9.03804	0.626425	-9.7921	-9.66446
KMT2E	ENST00000334884	-9.46701	2.2695	-7.35269	2.61197	-11.7365	-9.96466
MACROD2	ENST00000464883	-11.3267	-0.127121	-9.9664	-0.392096	-11.1996	-9.5743
NRXN1	ENST00000405472	-8.01708	2.30474	-8.17823	2.23105	-10.3218	-10.4093
PIK3CG	ENST00000496166	-10.7859	0.321958	-10.4821	0.0325727	-11.1079	-10.5147
SNRPN	ENST00000400097	-10.7833	2.62868	-11.0581	2.33367	-13.412	-13.3918
EML1	ENST00000262233	-11.3771	0.750824	-10.0784	1.01311	-12.1279	-11.0915
TBC1D7	ENST00000606370	-12.6686	-1.36892	-13.3718	-0.961129	-11.2997	-12.4107
KMT2C	ENST00000355193	1.85965	-11.5153	-10.6736	2.17386	13.375	-12.8475
UBE3B	ENST00000539584	0.275203	-11.7296	-11.4687	0.81361	12.0048	-12.2823
KMT2C	ENST00000558084	0.227705	-11.4755	-11.2743	1.98771	11.7032	-13.262
HMGN1	ENST00000380749	2.42677	-7.45794	-6.14045	2.33349	9.88471	-8.47394
NOS1	ENST00000317775	0.947469	-10.583	-9.48618	0.335738	11.5305	-9.82192
BZRAP1	ENST00000581692	-0.438733	-11.1508	-9.90634	0.0822174	10.7121	-9.98856
ETFB	ENST00000594361	-2.31313	-13.0104	-12.3059	-1.97355	10.6973	-10.3323
LRP2BP	ENST00000505916	-0.722454	-10.5014	-11.438	0.171052	9.77895	-11.6091	1.64435e-05	6.5324e-06	6.01406e-05	1.90737e-05	0.000473948	4.15966e-05	0.00255324	0.000530455
FHIT	ENST00000466788	-1.54898	-12.6538	-12.9788	-1.57536	11.1048	-11.4034
CD38	ENST00000226279	-1.43354	-12.3601	-11.4289	-0.311445	10.9266	-11.1175
HS3ST5	ENST00000312719	-0.772021	-11.4676	-10.9235	0.0886684	10.6956	-11.0122
ATP2B2	ENST00000397077	2.36843	-5.78275	-9.42366	3.01654	8.15118	-12.4402
WDFY3	ENST00000295888	2.12076	-6.60636	-8.24455	2.31193	8.72712	-10.5565
KAT6A	ENST00000406337	0.884702	-8.74123	-11.5383	-0.910015	9.62593	-10.6283
TTN	ENST00000589042	-7.90757	-6.03292	-10.1028	-1.90345	-1.87465	-8.19935
NAV2	ENST00000396085	-4.77709	-2.26175	-7.56245	-0.028094	-2.51534	-7.53436
APBA2	ENST00000559814	-4.2742	-1.72917	-7.40852	0.328189	-2.54503	-7.73671
BCAS1	ENST00000371440	-5.15756	-3.15323	-5.84484	1.66682	-2.00433	-7.51166
MYO9B	ENST00000595641	-0.431419	1.47337	-7.42987	0.279523	-1.90479	-7.70939
UBA6	ENST00000505673	-3.96534	-1.94484	-5.18136	1.44045	-2.0205	-6.62181
PTPRT	ENST00000373198	-6.17342	-5.24055	-7.96957	-1.75219	-0.93287	-6.21738
TLK2	ENST00000581041	-9.5883	-8.25552	-6.73115	-0.90249	-1.33278	-5.82866
CACNB2	ENST00000396576	0.403752	1.36607	-7.19311	1.57017	-0.962318	-8.76328
CHRM3	ENST00000468573	0.92567	1.45317	-7.31885	1.61392	-0.5275	-8.93277
CNTN6	ENST00000446702	-7.19221	-6.47238	-9.17946	0.18096	-0.71983	-9.36042
MBD4	ENST00000511009	-0.283678	0.596057	-10.7095	-1.52753	-0.879735	-9.18197
TNRC6B	ENST00000301923	-6.04545	-5.17537	-9.94195	-0.284766	-0.87008	-9.65718
P2RX5	ENST00000551178	-8.14395	-7.61276	-9.57613	0.0426006	-0.53119	-9.61873
ABAT	ENST00000567812	-12.4161	-11.8232	-11.6682	-2.04131	-0.5929	-9.62689
PAX6	ENST00000494377	-6.66728	-7.39153	-10.2563	-2.18913	0.72425	-8.06717
CIB2	ENST00000557846	-9.54477	-10.092	-11.3287	-3.88029	0.54723	-7.44841
MCM4	ENST00000523853	-9.58036	-9.05854	-5.92023	0.882198	-0.52182	-6.80243
GABRA5	ENST00000554038	-7.93955	-7.19473	-7.17739	0.610959	-0.74482	-7.78835
CLSTN3	ENST00000537408	-0.552102	1.42207	-10.3103	1.37027	-1.97417	-11.6806
TNRC6B	ENST00000454349	-4.89672	-3.18458	-10.1563	1.68858	-1.71214	-11.8449
UBE2H	ENST00000483368	-1.53347	0.238613	-11.8149	0.0526262	-1.77208	-11.8675
MBD4	ENST00000503197	-5.88222	-4.25314	-10.9777	-0.347552	-1.62908	-10.6301
PTPRT	ENST00000373184	-5.53863	-3.15051	-9.75924	1.03749	-2.38812	-10.7967
WAC	ENST00000439676	-5.05825	-2.85587	-10.5205	-0.172573	-2.20238	-10.3479
AKAP9	ENST00000491695	-6.71061	-4.55374	-8.93849	0.718504	-2.15687	-9.65699
HYDIN	ENST00000393552	-10.7686	-9.38752	-9.88448	0.0299803	-1.38108	-9.91446
YTHDC2	ENST00000503857	-1.63697	0.0229339	-9.42618	0.409523	-1.6599	-9.8357
DPP6	ENST00000488512	-5.60177	-4.76652	-11.3725	-0.808411	-0.83525	-10.5641
CADM1	ENST00000536727	-0.146461	0.938093	-10.013	0.487746	-1.08455	-10.5007
AMT	ENST00000498571	-1.36876	-0.598701	-10.3127	-0.0124273	-0.770059	-10.3003
NRCAM	ENST00000417701	2.63487	3.38171	-6.48127	3.49936	-0.74684	-9.98063
SLC16A3	ENST00000583444	-1.60386	-0.679987	-11.4396	-1.44926	-0.923873	-9.99034
MACROD2	ENST00000497992	-6.63715	-5.532	-11.097	0.386874	-1.10515	-11.4839
IFNGR1	ENST00000458076	-0.822395	-0.261361	-10.4546	0.564704	-0.561034	-11.0193
EXOC6	ENST00000371543	-1.68572	-0.838599	-10.8935	0.182716	-0.847121	-11.0762
AGAP1	ENST00000482882	-0.92875	-0.127982	-11.0758	0.194979	-0.800768	-11.2708
ADARB1	ENST00000389863	2.11349	1.37653	-8.93288	1.97415	0.73696	-10.907
CNTNAP5	ENST00000431078	-2.04547	-3.0942	-8.13761	2.6928	1.04873	-10.8304
TBL1XR1	ENST00000474363	1.5518	0.855762	-9.93356	2.10336	0.696038	-12.0369
FAM135B	ENST00000520283	0.176006	-1.01669	-11.9091	0.157837	1.1927	-12.0669
PTPRT	ENST00000373187	-8.35718	-9.38103	-9.93982	1.93524	1.02385	-11.8751
ABCA7	ENST00000435683	-0.473457	-1.45277	-12.3203	-0.501988	0.979313	-11.8183
RNPS1	ENST00000320225	1.44733	-0.722838	-8.46195	2.10709	2.17017	-10.569
RNPS1	ENST00000565243	-4.69601	-6.4594	-10.5419	-0.202269	1.76339	-10.3396
SDK1	ENST00000389531	-0.199002	-2.87613	-9.90064	0.505104	2.67713	-10.4057
KCNJ15	ENST00000328656	-3.76546	-6.40001	-9.50624	0.41149	2.63455	-9.91773
PCDHA4	ENST00000512229	-0.491727	-3.32298	-9.09172	0.836582	2.83125	-9.9283
KAT6A	ENST00000265713	-3.55107	-4.46006	-8.29389	1.47939	0.90899	-9.77328
ASS1	ENST00000422569	-10.4915	-11.6423	-10.3837	-0.743342	1.1508	-9.64036
KATNAL2	ENST00000591522	-4.87647	-5.52905	-10.6297	-0.565597	0.65258	-10.0641
AVPR1A	ENST00000299178	-11.0161	-11.7032	-11.9991	-2.21923	0.6871	-9.77987
CBS	ENST00000486098	-4.65147	-5.22511	-9.6047	0.304144	0.57364	-9.90884
CUL3	ENST00000264414	0.908321	-0.136487	-7.46291	1.34339	1.04481	-8.8063
UBE2H	ENST00000463272	-8.91755	-9.89014	-10.8189	-1.9507	0.97259	-8.8682
PARD3B	ENST00000406610	0.138265	-1.55441	-9.46695	-0.185414	1.69267	-9.28154
SSPO	ENST00000378016	-5.85541	-7.42798	-11.9661	-2.05682	1.57257	-9.90928
WDFY3	ENST00000425179	-0.029402	-1.71923	-9.66817	0.247521	1.68983	-9.91569
GABRB1	ENST00000538619	0.780125	-3.63745	-7.89122	2.85902	4.41758	-10.7502
DUSP15	ENST00000339738	-2.59106	-7.72256	-11.1387	-0.951424	5.1315	-10.1873
DLGAP1	ENST00000400149	-1.87192	-7.29543	-9.71626	0.951191	5.42351	-10.6675
CTTNBP2	ENST00000441556	1.84058	-4.35481	-6.73639	1.97262	6.19539	-8.70901
SLIT3	ENST00000519560	-0.978032	-5.84603	-6.8399	0.837911	4.868	-7.67781
EIF4E	ENST00000280892	-1.02119	-5.5509	-8.63916	0.134483	4.52971	-8.77364
ADCY5	ENST00000491190	-7.09357	-12.1643	-9.49122	-0.794324	5.07073	-8.6969
INADL	ENST00000484562	-4.27019	-8.88648	-8.18404	-2.07983	4.61629	-6.10421
APBA2	ENST00000561069	0.425784	-4.46302	-7.02774	-0.444393	4.8888	-6.58335
HTR2A	ENST00000378688	2.87859	-0.313757	-5.85464	1.73199	3.19235	-7.58663
KMT2A	ENST00000389506	1.66021	-2.01295	-5.6775	2.38435	3.67316	-8.06185
MTHFR	ENST00000376590	-3.96914	-6.60762	-8.00534	-3.70039	2.63848	-4.30495
CADPS2	ENST00000412584	-2.94565	-6.35351	-6.46826	-1.49116	3.40786	-4.9771
KHDRBS3	ENST00000522578	-3.46679	-6.21944	-6.8956	-1.61348	2.75265	-5.28212
SCN4A	ENST00000435607	-10.2265	-10.9313	-13.7069	-8.74009	0.7048	-4.96681
NUP133	ENST00000537506	-9.23153	-10.2827	-7.6759	-2.34423	1.05117	-5.33167
LAMA1	ENST00000389658	-1.59586	-3.04838	-5.62399	-0.815727	1.45252	-4.80826
UBA6	ENST00000420827	-2.19719	-3.81846	-3.61478	0.590605	1.62127	-4.20538
NBEA	ENST00000400445	2.5628	-0.225637	-3.40465	2.82549	2.78844	-6.23014
MBD1	ENST00000398495	-8.9619	-10.4557	-6.53411	0.227766	1.4938	-6.76188
SGSM3	ENST00000478085	0.811757	-0.456344	-6.08663	-0.172847	1.2681	-5.91378
SYNE1	ENST00000540663	-5.07807	-11.1148	-7.45808	-6.86104	6.03673	-0.59704
KAT6A	ENST00000485568	-1.59691	-8.83709	-5.39168	-4.76805	7.24018	-0.62363
PDE4B	ENST00000341517	-1.96669	-8.52956	-7.86126	-6.9948	6.56287	-0.86646
STX1A	ENST00000491645	-0.12476	-7.08279	-10.0648	-8.78753	6.95803	-1.27727
SYT3	ENST00000600079	-0.558716	-6.40825	-2.28618	-0.519052	5.84953	-1.76713
KMT2C	ENST00000262189	-5.22092	-11.8304	-10.5466	-8.29858	6.60948	-2.24802
P2RX5	ENST00000552456	-1.4608	-7.36231	-8.76371	-6.02944	5.90151	-2.73427
MBD4	ENST00000429544	1.80739	-6.01601	-0.478434	1.07212	7.8234	-1.55055
PCDH15	ENST00000414778	-2.91214	-10.6462	-9.38066	-7.1204	7.73406	-2.26026
SMG6	ENST00000544865	-0.140192	-8.11729	-5.44152	-2.59396	7.9771	-2.84756
CNTNAP2	ENST00000602734	-2.39628	-7.67876	-5.06903	-0.933679	5.28248	-4.13535
PDE4B	ENST00000371049	-5.34508	-9.53208	-7.02281	-3.46944	4.187	-3.55337
PCDHA8	ENST00000378123	-8.5218	-11.856	-10.582	-7.01804	3.3342	-3.56396
PCDH9	ENST00000456367	-3.62244	-8.38626	-8.19244	-7.12913	4.76382	-1.06331
CNTNAP3	ENST00000358144	-3.06294	-6.914	-4.28129	-3.5879	3.85106	-0.69339
JMJD1C	ENST00000542921	2.17439	-1.53433	1.8295	2.48085	3.70872	-0.65135
CNTN4	ENST00000427331	-5.08294	-8.25713	-7.86851	-6.43093	3.17419	-1.43758
CNR1	ENST00000535130	-3.01831	-6.51116	-7.02148	-5.37275	3.49285	-1.64873
LAMB1	ENST00000393561	-3.80757	-7.45025	-11.1211	-8.96705	3.64268	-2.15405
CNTNAP4	ENST00000476707	-5.92075	-9.12796	-6.25166	-3.9529	3.20721	-2.29876
AGAP1	ENST00000409538	-2.89255	-7.03326	-5.45902	-2.79352	4.14071	-2.6655
ZNF8	ENST00000196548	-2.89481	-6.99685	-3.4782	-1.82957	4.10204	-1.64863
NCKAP5L	ENST00000335999	0.0895523	-3.9883	-3.62688	-1.62638	4.07785	-2.0005
NF1	ENST00000356175	2.02874	-6.20129	-7.68127	1.55166	8.23003	-9.23293
EXOC3	ENST00000511015	-0.953744	-8.24085	-8.94993	-0.00741158	7.28711	-8.94252
TSC2	ENST00000401874	1.79073	-4.37093	-5.0922	1.30822	6.16166	-6.40042
ZWILCH	ENST00000446801	-2.0994	-8.87958	-9.43651	-3.34408	6.78018	-6.09243
CDKN1B	ENST00000396340	1.07188	-5.86065	-6.30199	-0.319789	6.93253	-5.9822
ADCY5	ENST00000470367	-4.77602	-11.7703	-8.07326	-1.98646	6.99428	-6.0868
KCNT1	ENST00000298480	-0.111515	-8.54385	-3.96518	1.89439	8.43234	-5.85957
SMARCA2	ENST00000357248	1.75623	-7.69741	-4.42327	2.04124	9.45364	-6.46451
BCKDK	ENST00000219794	1.05829	-8.41024	-3.81679	-0.845891	9.46853	-2.9709
SSPO	ENST00000465639	-2.59995	-11.7371	-7.78493	-5.02266	9.13715	-2.76227
DYDC2	ENST00000372198	-1.09405	-9.428	-6.55703	-2.40864	8.33395	-4.14839
SMARCA2	ENST00000382203	-0.958291	-10.7489	-8.11281	-3.88093	9.79061	-4.23188
SCFD2	ENST00000388940	0.918187	-8.13886	-3.83854	0.446202	9.05705	-4.28474
TLK2	ENST00000542523	1.95614	-7.43034	-5.64676	-1.10426	9.38648	-4.5425
RELN	ENST00000343529	1.30594	-10.6389	-8.38097	-0.905583	11.9448	-7.47539
PDE4B	ENST00000329654	1.47331	-9.94303	-6.40074	-0.423675	11.4163	-5.97706
PCDHA8	ENST00000531613	-1.02107	-11.3951	-9.03361	-3.49949	10.374	-5.53412
CACNA1E	ENST00000367573	1.30768	-4.79341	1.64017	-10.219	6.10109	11.8592
TRIM33	ENST00000369543	-0.200995	-6.00669	1.88631	-9.27676	5.8057	11.1631
VPS13B	ENST00000496144	0.246041	-7.89169	1.3687	-10.4973	8.13773	11.866
DPP10	ENST00000393147	0.239729	-8.99425	-0.34615	-11.506	9.23398	11.1599
PREX1	ENST00000482556	-2.36612	-11.2399	1.5591	-10.0996	8.87378	11.6587
EML1	ENST00000334192	0.906827	-7.17866	0.893978	-8.10527	8.08549	8.99925
IFNGR1	ENST00000367739	2.21693	-5.59912	2.13632	-7.51313	7.81605	9.64945
NRXN1	ENST00000405581	0.567661	-8.38883	1.55688	-8.03193	8.95649	9.58881
HEPACAM	ENST00000526273	-0.438602	-8.94958	0.0640536	-10.2354	8.51098	10.2995
PREX1	ENST00000371941	2.96504	-10.7171	3.13087	-10.7203	13.6821	13.8512
DUSP22	ENST00000419235	2.13985	-11.5326	2.2397	-11.6685	13.6724	13.9082	0.0013002	0.0001056	0.0030048	8.2602e-05	0.0023422	5.4448e-05	0.0051497	0.00039715	0.00251268	0.000347973	0.00615778	0.0002755	0.00687908	0.000634304	0.0109707	0.000691438
PRUNE2	ENST00000376717	2.48598	-9.27527	3.04339	-6.54498	11.7613	9.58837
CAMTA1	ENST00000495233	2.83192	-8.41795	2.68609	-6.35836	11.2499	9.04445
SMARCA2	ENST00000457226	-0.927899	-10.6868	-0.855433	-10.7426	9.7589	9.88717
ITGB3	ENST00000559488	0.252302	-9.67203	-0.845083	-10.6818	9.92433	9.83672
GRIK4	ENST00000526536	-0.778242	-10.5598	-1.35624	-11.5007	9.78156	10.1445
HERC2	ENST00000563670	-0.351056	-10.4119	-0.735835	-10.7926	10.0608	10.0568
SLC1A2	ENST00000395753	0.0464547	-10.3227	-0.824313	-10.5502	10.3692	9.72589
TLK2	ENST00000580203	-0.186468	-10.1632	-0.142676	-9.64671	9.97673	9.50403
PLCB1	ENST00000378637	2.42731	-8.95824	2.46972	-8.25639	11.3856	10.7261
NRCAM	ENST00000418239	0.619974	-10.4031	-0.138598	-10.4327	11.0231	10.2941
PINX1	ENST00000517607	-0.856856	-10.7765	0.293543	-10.9471	9.91964	11.2406
MED13L	ENST00000549755	0.629709	-9.12759	0.799798	-10.3229	9.7573	11.1227
CDH11	ENST00000568340	-0.295596	-10.0987	-1.02987	-11.7268	9.8031	10.6969
ZNF713	ENST00000466630	-1.72962	-11.8399	-0.399396	-11.34	10.1103	10.9406
YWHAE	ENST00000486241	4.7957	-5.40713	4.74154	-6.11922	10.2028	10.8608
CHD2	ENST00000557381	0.66706	-9.91963	0.384991	-10.6342	10.5867	11.0192
C3orf58	ENST00000315691	0.700428	-9.57488	1.33138	-9.06698	10.2753	10.3984
DAPK1	ENST00000497743	-0.887327	-11.2425	0.83433	-9.83082	10.3552	10.6652
SLC38A10	ENST00000573058	0.382449	-10.0346	0.434948	-10.2761	10.417	10.711
GABRB3	ENST00000299267	-2.36221	-11.4055	-5.5059	-4.91725	9.04329	-0.58865
UBR7	ENST00000555329	-0.474046	-8.9805	-5.91177	-5.22115	8.50645	-0.69062
MTOR	ENST00000495435	-0.0781849	-9.90718	0.229886	-0.619834	9.829	0.84972
PTGER3	ENST00000306666	-3.30368	-12.4416	-7.91645	-8.42209	9.13792	0.50564
NSD1	ENST00000439151	1.30236	-7.82405	-3.15485	-4.17649	9.12641	1.02164
CSMD1	ENST00000520002	-2.70359	-10.5702	-7.00284	-9.91504	7.86661	2.9122
CNTNAP2	ENST00000538075	0.363593	-7.81191	-3.00111	-6.00995	8.1755	3.00884
TTN	ENST00000360870	-2.3279	-9.55662	-0.554574	-1.30046	7.22872	0.745886
HYDIN	ENST00000543521	-2.14614	-9.53679	-11.0408	-11.7974	7.39065	0.7566
PDE1C	ENST00000479980	-0.699956	-7.98128	-4.46455	-5.76014	7.28132	1.29559
UBE2H	ENST00000496698	-1.44342	-8.80066	-7.09353	-8.13586	7.35724	1.04233
TCF20	ENST00000335626	-0.316574	-8.74066	-3.75613	-4.67209	8.42409	0.91596
ARHGAP32	ENST00000392657	2.45155	-5.75304	3.02099	2.15946	8.20459	0.86153
PLAUR	ENST00000340093	0.0201107	-8.05114	-7.47282	-8.08697	8.07125	0.61415
KCNJ12	ENST00000583088	-0.235776	-8.00546	0.0901184	-0.772487	7.76968	0.862605
DLGAP1	ENST00000400150	2.73635	-8.19789	-0.0353747	2.52946	10.9342	-2.56483
DLG4	ENST00000399510	-0.590325	-11.0871	-6.70568	-4.91164	10.4968	-1.79404
TRIP12	ENST00000453485	1.62794	-8.29047	0.236664	2.24556	9.91841	-2.0089
P4HA2	ENST00000379086	1.50788	-9.75603	-8.82875	-8.19939	11.2639	-0.62936
CHKB	ENST00000463053	-0.48602	-11.4649	-12.3872	-11.8768	10.9789	-0.5104
HLA-A	ENST00000376802	0.30832	-10.8583	-0.743149	0.39741	11.1666	-1.14056
SYNGAP1	ENST00000418600	1.58196	-9.51813	-3.83555	-2.66428	11.1001	-1.17127
THAP8	ENST00000292894	-0.53797	-11.3734	-1.35408	-0.33509	10.8354	-1.01899
DLG4	ENST00000302955	2.77947	-8.01877	-2.87787	-2.00091	10.7982	-0.87696
CDH9	ENST00000511822	-0.356067	-9.92952	0.077602	1.30193	9.57345	-1.22433
NELL1	ENST00000357134	0.776615	-9.03683	0.0926405	0.792862	9.81344	-0.700222
PAX6	ENST00000419022	-0.866072	-10.7385	-0.654855	0.277377	9.87243	-0.932232
MYO9B	ENST00000602158	-1.33543	-11.6454	-11.8233	-10.9016	10.31	-0.9217
FOXP1	ENST00000327590	-1.46017	-11.8139	-7.65162	-6.93914	10.3537	-0.71248
SLC16A3	ENST00000581287	0.369969	-9.85792	-6.50649	-5.83885	10.2279	-0.66764
SLC6A1	ENST00000287766	2.95061	-9.91706	3.09458	2.47352	12.8677	0.62106
BIN1	ENST00000409400	2.40548	-9.64513	2.02981	1.13922	12.0506	0.89059
HYDIN	ENST00000538382	-0.31569	-12.5575	-4.70122	-5.39792	12.2418	0.6967
PDE4B	ENST00000371045	2.33603	-7.97949	-1.92721	-3.85968	10.3155	1.93247
ANKS1B	ENST00000552245	-0.0129842	-10.1331	-3.95634	-5.5413	10.1201	1.58496
TBC1D7	ENST00000607230	-0.946813	-11.2356	-10.4565	-11.8165	10.2888	1.36
CSMD1	ENST00000523488	-1.17882	-12.473	-5.12967	-5.98468	11.2942	0.85501
DST	ENST00000370765	1.58321	-9.23206	1.17931	-0.126963	10.8153	1.30627
SLC16A3	ENST00000392339	0.560416	-10.2293	-7.25336	-8.16536	10.7897	0.912
CUL3	ENST00000497715	-0.867966	-11.5761	-5.17679	-5.92959	10.7081	0.7528
CADPS2	ENST00000449022	1.5999	-7.99913	2.30457	-4.04475	9.59903	6.34932
NRXN1	ENST00000401669	2.23439	-8.54977	2.68573	-3.98459	10.7842	6.67032
NR3C2	ENST00000344721	1.00929	-9.88102	0.0615869	-5.89592	10.8903	5.95751
DUSP22	ENST00000604971	-2.51254	-12.7595	-3.41859	-9.54396	10.247	6.12537
CHRM3	ENST00000481779	0.618895	-10.7397	-3.80128	-6.7089	11.3586	2.90762
ADARB1	ENST00000389861	1.38838	-9.49791	-1.86931	-6.73485	10.8863	4.86554
UBE2H	ENST00000486283	1.75554	-9.93277	0.248907	-4.65564	11.6883	4.90455
SLC38A10	ENST00000288439	-3.6769	-7.27489	-5.02855	-7.91463	3.59799	2.88608
ZNF407	ENST00000582337	-2.99742	-6.64478	-2.8988	-5.70797	3.64736	2.80917
NCKAP5	ENST00000317721	-3.41692	-7.13486	0.0968658	-2.10481	3.71794	2.20168
CSMD1	ENST00000602557	-4.59323	-8.64405	-5.8703	-8.25742	4.05082	2.38712
NF1	ENST00000431387	-1.91888	-6.63829	-2.8685	-6.23822	4.71941	3.36972
KMT2E	ENST00000334914	2.74566	-1.3015	2.52476	-0.862735	4.04716	3.38749
SSPO	ENST00000464974	-8.06202	-12.1416	-0.45303	-4.28265	4.07958	3.82962
DPP6	ENST00000377770	0.888294	-4.16726	-3.9257	-4.59997	5.05555	0.67427
SYNGAP1	ENST00000496374	-2.05343	-6.72997	-2.9185	-4.31366	4.67654	1.39516
INADL	ENST00000543708	-6.20056	-10.7984	-7.36621	-8.78023	4.59784	1.41402
BCAS1	ENST00000395961	0.67509	-5.02432	2.27888	0.863193	5.69941	1.41569
MCPH1	ENST00000519480	0.663622	-4.56951	-2.78733	-4.74759	5.23313	1.96026
DUSP22	ENST00000603795	-5.8298	-10.9026	-7.47115	-9.64885	5.0728	2.1777
EP400	ENST00000332482	-1.70485	-6.68391	-2.7294	-5.44577	4.97906	2.71637
MYO9B	ENST00000595618	1.86929	-3.70492	0.452006	-2.51035	5.57421	2.96236
PTPRB	ENST00000261266	-0.250539	-6.76814	-7.41704	-10.3974	6.5176	2.98036
INADL	ENST00000307297	-4.10008	-10.5303	-6.76159	-8.82788	6.43022	2.06629
KCNQ2	ENST00000357249	2.35723	-5.99726	2.45172	-1.83421	8.35449	4.28593
SPAST	ENST00000345662	0.27633	-8.26249	-0.583158	-5.98761	8.53882	5.40445
GRM7	ENST00000486284	-0.966367	-8.47353	-1.78327	-7.07397	7.50716	5.2907
NRCAM	ENST00000442580	-2.01661	-8.9249	2.7788	-1.61681	6.90829	4.39561
ARHGAP15	ENST00000295095	1.21006	-4.73195	-3.91157	-7.71011	5.94201	3.79854
APH1A	ENST00000360244	-0.653447	-6.29257	-1.85593	-5.48853	5.63912	3.6326
PRUNE2	ENST00000428286	-1.97329	-7.61624	-2.83365	-7.72874	5.64295	4.89509
NAALADL2	ENST00000434257	-2.09897	-7.37577	-0.299125	-4.99513	5.2768	4.69601
KDM6B	ENST00000570632	-2.87372	-7.97408	-2.12347	-6.99337	5.10036	4.8699
DLG4	ENST00000399506	-8.17607	3.99479	3.8753	-1.7518	-12.1709	5.6271
ZNF407	ENST00000299687	-10.3427	0.163314	-0.414814	-6.73859	-10.506	6.32378	0.0011732	0.00023395	0.0024661	0.00014617	0.00128554	0.00017302	0.00262432	0.000248373
CACNA1E	ENST00000367570	-9.03542	1.31873	-0.634593	-5.91339	-10.3542	5.2788
SLC1A2	ENST00000395750	-7.53981	2.72807	3.57993	-1.74675	-10.2679	5.32668
SMARCA2	ENST00000349721	-8.16782	-0.110692	-4.40039	-9.07734	-8.05713	4.67695
TRIP12	ENST00000389044	-7.4985	1.44061	-1.88937	-5.19516	-8.93911	3.30579
SNX19	ENST00000533214	-9.56673	-0.196816	-3.2219	-5.57308	-9.36991	2.35118
MBD1	ENST00000592060	-9.51738	0.397975	0.192035	-2.42283	-9.91535	2.61486
CACNA1B	ENST00000371357	-9.24582	1.6558	-2.5959	-4.88649	-10.9016	2.29059
ASTN2	ENST00000358637	-9.56528	0.857663	0.917509	-1.04095	-10.4229	1.95846
PRKCB	ENST00000466124	-9.85888	0.522379	-0.151301	-1.53287	-10.3813	1.38157
PER1	ENST00000317276	-8.97399	2.05044	1.02488	-0.341767	-11.0244	1.36665
DIP2A	ENST00000494435	-11.2443	0.300657	-4.89113	-5.78319	-11.545	0.89206
KCNT1	ENST00000490363	-9.32332	0.958712	0.868083	0.351959	-10.282	0.516124
EPHB6	ENST00000466783	-10.9208	0.0849552	0.0260446	-0.771938	-11.0058	0.797983
PAX5	ENST00000358127	-12.2257	-1.6371	-7.81493	-8.48289	-10.5886	0.66796
SETDB1	ENST00000497314	-10.8345	-0.216781	-0.0419813	-1.01631	-10.6177	0.974329
EP400	ENST00000330386	-9.37804	1.87785	-4.93777	-2.81111	-11.2559	-2.12666
THBS1	ENST00000466755	-11.3218	-0.382396	-6.80476	-5.54592	-10.9394	-1.25884
DST	ENST00000517840	-10.295	0.42464	-4.8575	-3.49583	-10.7196	-1.36167
SNX19	ENST00000534726	-9.84074	-0.0507066	-1.66871	-0.616963	-9.79003	-1.05175
BIN1	ENST00000357970	-9.39773	0.88143	-10.2325	-8.7901	-10.2792	-1.4424
HYDIN	ENST00000309900	-10.5146	-0.416184	-0.961357	0.198153	-10.0984	-1.15951
ALG6	ENST00000465969	-11.1379	-1.13132	-1.597	-0.2127	-10.0066	-1.3843
HLA-B	ENST00000481849	-11.5505	-0.806969	-9.50862	-8.92838	-10.7435	-0.58024
GNA14	ENST00000341700	-9.45149	1.49975	-0.100888	0.482957	-10.9512	-0.583845
CSMD1	ENST00000521646	-9.80135	1.15544	0.20163	0.746186	-10.9568	-0.544556
VASH1	ENST00000554237	-11.306	-0.354512	-6.70673	-6.17438	-10.9515	-0.53235
ARHGAP33	ENST00000589133	-12.1106	-1.59314	-12.0533	-11.4979	-10.5175	-0.5554
THAP8	ENST00000522483	-9.60969	0.495873	-8.23495	-7.62482	-10.1056	-0.61013
RBFOX1	ENST00000548749	-11.3104	-1.1081	-10.5025	-9.99602	-10.2023	-0.50648
MAGEL2	ENST00000532292	-8.36067	0.0683135	-5.85357	-4.72135	-8.42898	-1.13222
BCKDK	ENST00000567530	-7.86969	0.0684806	-5.4484	-3.96886	-7.93817	-1.47954
DIP2A	ENST00000318711	-7.68393	-0.63306	-5.64643	-4.3583	-7.05087	-1.28813
ACHE	ENST00000411582	-9.98514	-2.43347	-6.84413	-6.06164	-7.55167	-0.78249
GRIN2A	ENST00000566683	-9.79159	-2.32863	-3.07352	-2.4208	-7.46296	-0.65272
GRM7	ENST00000357716	-7.10363	2.09945	-2.99217	-0.592985	-9.20308	-2.39919
SYNGAP1	ENST00000449372	-6.89271	2.04556	-4.49354	-2.648	-8.93827	-1.84554
PER1	ENST00000581395	-9.4766	-0.777357	-10.9786	-10.4592	-8.69924	-0.5194
CADM1	ENST00000541434	-9.83255	-0.59747	-9.59695	-8.99604	-9.23508	-0.60091
DNM1L	ENST00000552743	-9.64762	0.0625682	-6.34055	-5.82396	-9.71019	-0.51659
SETBP1	ENST00000426838	-12.1533	0.155939	-0.346356	-10.8236	-12.3092	10.4772
CBS	ENST00000491776	-11.6644	-0.683161	-0.813603	-12.5817	-10.9812	11.7681
ABAT	ENST00000396600	-10.0791	0.655943	0.0233729	-8.87409	-10.735	8.89746
ANK3	ENST00000373820	-8.41671	2.24096	2.63706	-5.69553	-10.6577	8.33259
RNPS1	ENST00000564601	-10.0073	0.457538	1.32299	-6.96307	-10.4648	8.28606
DLG4	ENST00000489885	-11.1368	0.172014	-0.298914	-10.1964	-11.3088	9.89749
MBD4	ENST00000249910	-10.531	0.563815	0.795302	-9.04445	-11.0948	9.83975
CBS	ENST00000461686	-11.3265	-0.207478	-0.45306	-10.1438	-11.119	9.69074
WDFY3	ENST00000322366	-9.23472	2.2269	2.46135	-7.02835	-11.4616	9.4897
NF1	ENST00000358273	-8.69107	2.43502	2.44739	-6.91653	-11.1261	9.36392
DEPDC5	ENST00000469969	-11.2273	-1.18968	-0.118412	-10.0066	-10.0376	9.88819
SDC2	ENST00000518385	-9.60281	0.863908	-0.618872	-11.1311	-10.4667	10.5122
RELN	ENST00000428762	-1.34568	2.19726	0.461203	-8.88591	-3.54294	9.34711
KAT6A	ENST00000396930	-3.99057	0.167797	1.88394	-8.80488	-4.15837	10.6888
SSPO	ENST00000262089	-9.91782	-5.04191	-3.05743	-12.8774	-4.87591	9.81997
EIF4E	ENST00000505992	-3.94142	0.623827	1.85185	-8.35673	-4.56525	10.2086
TRIM33	ENST00000450349	-6.85806	-2.55068	-2.52879	-9.82931	-4.30738	7.30052
KCNJ12	ENST00000331718	-10.2419	-4.29637	-4.12578	-11.6496	-5.94553	7.52382
MAPK8IP2	ENST00000442429	-4.63968	1.23093	1.31437	-7.22193	-5.87061	8.5363
KMT2A	ENST00000534358	-7.0729	-0.143175	2.05022	-10.6681	-6.92973	12.7183
NBEA	ENST00000379939	-5.76826	-0.225795	2.67433	-8.11493	-5.54246	10.7893
RNPS1	ENST00000566397	-4.70328	1.73695	2.43849	-8.54608	-6.44023	10.9846
SNAP25	ENST00000304886	-1.00682	6.07193	5.55277	-2.38518	-7.07875	7.93795
APBA2	ENST00000558259	-4.06756	3.71239	3.59686	-5.08082	-7.77995	8.67768
CTTNBP2	ENST00000160373	-8.62662	-0.587167	1.54641	-9.34033	-8.03945	10.8867
JMJD1C	ENST00000399262	-8.17953	0.358191	2.06169	-7.82146	-8.53772	9.88315
KCTD13	ENST00000566842	-5.19016	-5.92748	-1.58471	-8.16788	0.73732	6.58317
ATP2B2	ENST00000360273	-7.30711	-7.81991	-5.95089	-11.7552	0.5128	5.80431
CACNA2D3	ENST00000415676	-6.64345	-7.90228	-2.25182	-8.10383	1.25883	5.85201
MCC	ENST00000408903	-6.2515	-7.35629	-2.39641	-10.8394	1.10479	8.44299
RPS6KA2	ENST00000265678	-1.36373	-2.706	2.06277	-5.78274	1.34227	7.84551
HEPACAM	ENST00000528971	0.361397	-1.46657	1.83028	-6.10984	1.82797	7.94012
PTPRT	ENST00000373190	0.0280328	-2.12386	2.43282	-4.50238	2.15189	6.9352
MAPK8IP2	ENST00000329492	-0.679234	-3.48063	1.40597	-6.69393	2.8014	8.0999
CNTNAP3	ENST00000377659	-3.70355	-6.01975	-0.152159	-8.4589	2.3162	8.30674
DLX2	ENST00000234198	-6.34973	-5.69054	-1.52149	-10.4444	-0.65919	8.92291
TBC1D7	ENST00000607532	-2.59074	-1.68528	-1.2203	-10.378	-0.90546	9.1577
GALNT14	ENST00000356174	-10.8692	-9.68178	-1.28698	-9.87821	-1.18742	8.59123
SNX19	ENST00000531608	-7.28381	-6.52285	-0.833912	-9.3873	-0.76096	8.55339
GIGYF2	ENST00000474312	-5.68635	-3.36324	-0.42103	-8.90032	-2.32311	8.47929
ABCA10	ENST00000518929	-6.08514	-4.93032	-1.55424	-9.21086	-1.15482	7.65662
GIGYF2	ENST00000409196	-5.70991	-2.96436	-0.297032	-10.7825	-2.74555	10.4855
SYT3	ENST00000338916	-5.55783	-3.99337	-1.75836	-12.1874	-1.56446	10.429
ALG6	ENST00000371108	-6.47353	-4.593	-0.3672	-10.4653	-1.88053	10.0981
KCNMA1	ENST00000484507	-0.623011	0.280149	-0.0886984	-11.2208	-0.90316	11.1321
CHD2	ENST00000557340	-5.45422	-4.73619	0.244659	-10.5455	-0.71803	10.7902
SYNE1	ENST00000341594	-1.6686	-0.813517	-0.585056	-10.1504	-0.855083	9.56534
EIF4E	ENST00000507665	-6.27419	-5.28294	-0.134536	-10.1038	-0.99125	9.96926
DEPDC5	ENST00000400242	-11.3109	-10.7015	-1.85145	-12.1	-0.6094	10.2485
BAIAP2	ENST00000570913	-10.8015	-10.133	-0.135693	-10.3817	-0.6685	10.246
SLC6A4	ENST00000401766	-8.13069	-7.62113	-1.21745	-11.0308	-0.50956	9.81335
DEPDC5	ENST00000536766	-5.8435	-5.26447	-1.3307	-11.3284	-0.57903	9.9977
AMT	ENST00000461210	-2.25913	-8.06254	-1.02583	-8.95584	5.80341	7.93001
CACNA1B	ENST00000277551	-0.144896	-6.83966	0.458348	-8.82324	6.69476	9.28159
ELAVL2	ENST00000380110	1.62589	-5.194	2.69341	-5.69196	6.81989	8.38537
CACNB2	ENST00000377315	-0.213429	-4.34604	1.06111	-6.60165	4.13261	7.66276
ADARB1	ENST00000348831	-3.88754	-8.26025	1.4284	-7.35897	4.37271	8.78737
TET2	ENST00000394764	-0.85912	-5.85701	-0.724702	-9.30596	4.99789	8.58126
DAPK1	ENST00000489291	-1.98693	-7.20088	-0.0107942	-6.6279	5.21395	6.61711
ZWILCH	ENST00000307897	-4.30686	-8.15229	-0.351758	-6.98356	3.84543	6.6318
CNTNAP4	ENST00000478060	-1.06694	-5.45956	2.74659	-3.50436	4.39262	6.25095
PCDH15	ENST00000373955	-10.4998	-11.1359	-0.88859	-10.9826	0.6361	10.094
ESR2	ENST00000557772	-1.13711	-2.20897	-1.72104	-11.5544	1.07186	9.83336
GPR85	ENST00000449591	-4.94339	-6.40387	0.386677	-8.87292	1.46048	9.2596
NF1	ENST00000577967	-3.39239	-5.68667	0.326281	-9.20891	2.29428	9.53519
YEATS2	ENST00000472593	0.234997	-3.74952	0.513528	-9.20201	3.98452	9.71554
NELL1	ENST00000532434	0.114799	-4.51279	1.30118	-9.43414	4.62759	10.7353
BIN1	ENST00000348750	-0.605628	-3.91374	2.04707	-9.8905	3.30811	11.9376
GNB1L	ENST00000329517	-1.16546	-3.09648	-1.61883	-13.234	1.93102	11.6152
DDX11	ENST00000435753	-5.50984	-7.75121	-2.23662	-12.7073	2.24137	10.4707
EIF4E	ENST00000515638	-0.361013	-2.65598	2.44052	-8.14007	2.29497	10.5806
GALNT14	ENST00000420311	-10.6068	-9.2583	-3.41711	-9.57658	-1.3485	6.15947
PIK3CG	ENST00000440650	-10.5715	-10.0703	-2.35339	-8.46163	-0.5012	6.10824
TRIM33	ENST00000448034	-7.78405	-7.1415	-3.17335	-9.30248	-0.64255	6.12913
ZNF559	ENST00000603380	-7.60196	-6.86004	-4.52737	-8.75523	-0.74192	4.22786
NAALADL2	ENST00000473253	-11.239	-10.653	-4.26193	-8.70575	-0.586	4.44382
DLGAP1	ENST00000581550	-0.749156	-0.229756	-2.40201	-6.9295	-0.5194	4.52749
GIGYF2	ENST00000409547	-5.14381	-3.22223	-1.32356	-6.37209	-1.92158	5.04853
ARNT2	ENST00000303329	1.14618	2.26501	3.17539	-2.39095	-1.11883	5.56634
CHRM3	ENST00000492335	-8.01819	-6.407	-2.81626	-8.42119	-1.61119	5.60493
SNAP25	ENST00000495883	-3.51384	-2.09065	-0.874332	-6.14194	-1.42319	5.26761
MAPK12	ENST00000497036	-6.05878	-4.59954	-0.404315	-5.63903	-1.45924	5.23471
CNTN4	ENST00000418658	-3.97604	-2.60965	-0.882346	-4.22103	-1.36639	3.33868
RASSF5	ENST00000481486	-6.09679	-4.31991	-3.45639	-6.78148	-1.77688	3.32509
MCM4	ENST00000523944	-0.329724	1.11462	1.70702	-2.29491	-1.44434	4.00193
CNTN5	ENST00000527185	-6.68911	-4.83789	-3.85574	-8.23992	-1.85122	4.38418
MTHFR	ENST00000376592	-6.18473	-3.0817	-2.2069	-5.01112	-3.10303	2.80422
NEO1	ENST00000261908	-7.06266	-4.36867	-1.71719	-4.91482	-2.69399	3.19763
HMGN1	ENST00000361263	-6.48004	-3.58816	-2.17025	-5.32342	-2.89188	3.15317
DIP2A	ENST00000400274	-7.28594	-3.78066	-1.08421	-4.44042	-3.50528	3.35621
HS3ST5	ENST00000411826	-4.29822	-0.343819	-0.491766	-3.9543	-3.9544	3.46253
KDM6B	ENST00000448097	-6.52864	-2.50322	-0.832401	-4.63929	-4.02542	3.80689
TLK2	ENST00000582809	-6.85138	-3.67613	-2.45721	-6.67672	-3.17525	4.21951
LAMB1	ENST00000222399	-0.938981	1.84064	1.33103	-2.31983	-2.77962	3.65086
WNT2	ENST00000449446	-7.07106	-4.3202	-5.86985	-9.86303	-2.75086	3.99318
PINX1	ENST00000314787	-5.78595	-0.572136	0.777472	-3.95238	-5.21381	4.72985
ROBO1	ENST00000464233	-5.43421	0.489019	-1.2271	-6.5971	-5.92323	5.37
TET2	ENST00000305737	-8.01055	-3.20359	-9.23782	-10.4295	-4.80696	1.19168
BIN1	ENST00000351659	-7.97786	-2.44284	-9.7002	-10.712	-5.53502	1.0118
IFNGR1	ENST00000414770	-5.54723	-0.150143	-11.5284	-12.1605	-5.39709	0.6321
CAMTA1	ENST00000303635	-4.55038	2.39278	2.30951	1.06587	-6.94316	1.24364
NR3C2	ENST00000358102	-7.34016	-0.0827031	-0.459588	-1.72175	-7.25746	1.26216
TSC2	ENST00000439673	-9.08275	-1.81996	-9.96913	-11.187	-7.26279	1.21787
SYNE1	ENST00000489156	-5.20864	1.10497	-0.748523	-2.58061	-6.31361	1.83209
VLDLR	ENST00000382099	-6.18526	0.114136	-3.12097	-4.41463	-6.2994	1.29366
CTNND2	ENST00000511377	-6.58601	-0.367933	-3.64732	-5.19003	-6.21808	1.54271
SLIT3	ENST00000332966	-6.96403	-0.251817	-1.71812	-4.42224	-6.71221	2.70412
PINX1	ENST00000519088	-7.62388	-2.06449	-4.31187	-6.86797	-5.55939	2.5561
ZNF462	ENST00000457913	-4.21538	-3.44268	-2.98118	-5.01946	-0.7727	2.03828
CDH8	ENST00000577390	-0.598303	-0.0448032	-0.112663	-2.22509	-0.5535	2.11243
TRIO	ENST00000515710	-0.374883	0.577571	1.28118	-0.472931	-0.952454	1.75411
DAGLA	ENST00000540717	-7.4717	-6.59306	-6.34075	-8.06078	-0.87864	1.72003
GALNT14	ENST00000406653	-12.3591	-11.7455	-7.13295	-8.86215	-0.6136	1.7292
ESRRB	ENST00000556177	-12.7213	-12.1333	-11.1922	-13.0323	-0.588	1.8401
UBR7	ENST00000013070	1.46393	2.45346	2.17406	-0.901367	-0.98953	3.07543
CHD2	ENST00000557116	-8.20927	-7.1676	-6.05523	-8.96861	-1.04167	2.91338
CNR1	ENST00000369499	2.68929	3.33216	2.17126	-0.756613	-0.64287	2.92787
FOXP2	ENST00000403559	-8.84842	-8.2168	-7.62809	-10.2117	-0.63162	2.58361
GRIP1	ENST00000359742	-9.76158	-8.92274	-9.92256	-10.478	-0.83884	0.55544
TSC1	ENST00000440111	-10.3065	-9.39453	-11.0429	-11.6265	-0.91197	0.5836
ATP8A1	ENST00000511858	-12.2092	-11.1507	-5.73621	-6.29882	-1.0585	0.56261
BDNF	ENST00000525950	-5.53355	-4.45976	-11.3904	-12.0319	-1.07379	0.6415
KCNT1	ENST00000460750	-6.30002	-5.11762	-9.5633	-10.3645	-1.1824	0.8012
NELL1	ENST00000529218	-12.5729	-11.4027	-12.0722	-12.7945	-1.1702	0.7223
HLA-A	ENST00000376806	-7.90509	-6.81147	-9.44777	-10.2998	-1.09362	0.85203
PDE1C	ENST00000396182	-11.1822	-10.1746	-11.0059	-11.9598	-1.0076	0.9539
CBS	ENST00000458223	-12.3732	-11.3784	-10.3049	-11.2556	-0.9948	0.9507
MCPH1	ENST00000521129	-5.95777	-5.01162	-10.1316	-10.8893	-0.94615	0.7577
CSMD1	ENST00000542608	-11.6538	-10.7003	-10.5344	-11.2287	-0.9535	0.6943
PINX1	ENST00000426190	-10.3199	-9.42346	-10.217	-11.053	-0.89644	0.836
YTHDC2	ENST00000506333	-4.73194	-3.79363	0.666015	-0.219191	-0.93831	0.885206
TCF20	ENST00000359486	1.19359	1.8355	1.76179	1.20118	-0.64191	0.56061
PTK7	ENST00000471863	-8.13657	-7.52414	-6.46817	-7.1844	-0.61243	0.71623
GAN	ENST00000568107	0.750715	1.31461	1.69171	1.0414	-0.563895	0.65031
DLG1	ENST00000469371	0.266158	0.779347	1.4722	0.621062	-0.513189	0.851138
PLCD1	ENST00000495395	-11.46	-10.9451	-9.33887	-10.2641	-0.5149	0.92523
CNTNAP3	ENST00000443583	-10.0081	-9.20126	-8.31967	-9.08618	-0.80684	0.76651
TSC2	ENST00000350773	-8.01783	-7.25065	-5.09631	-5.92791	-0.76718	0.8316
CTTNBP2	ENST00000446636	-12.0651	-11.3404	-6.64896	-7.50167	-0.7247	0.85271
TTI2	ENST00000431156	-5.06812	-4.29429	-4.43889	-5.41941	-0.77383	0.98052
DCTN5	ENST00000566053	-0.654696	0.00319979	-5.39565	-6.32208	-0.657896	0.92643
DAB1	ENST00000371230	-6.85122	-6.23915	-5.95324	-7.12208	-0.61207	1.16884
MACROD2	ENST00000463861	-5.48823	-4.90337	-5.64173	-6.90404	-0.58486	1.26231
DLX2	ENST00000466293	-7.34549	-6.5528	-11.2233	-12.4642	-0.79269	1.2409
EML1	ENST00000556714	-11.3107	-10.5696	-10.917	-12.0567	-0.7411	1.1397
PAX6	ENST00000533333	-7.19822	-6.43823	-5.55198	-6.90201	-0.75999	1.35003
ARHGAP15	ENST00000548242	-10.496	-9.85883	-10.1152	-11.6413	-0.63717	1.5261
NRCAM	ENST00000379028	2.07573	3.17615	3.0442	1.94096	-1.10042	1.10324
PLXNA4	ENST00000423507	-0.903201	0.208552	-0.49602	-1.67876	-1.11175	1.18274
INADL	ENST00000472512	-1.78605	-0.803093	-5.11719	-6.27027	-0.982957	1.15308
TM4SF20	ENST00000304568	-7.3984	-6.50956	-5.44094	-6.66582	-0.88884	1.22488
NBEA	ENST00000310336	-11.3061	-10.4007	-10.1554	-11.3103	-0.9054	1.1549
CACNA1I	ENST00000402142	-7.51072	-6.2334	-7.35424	-8.72452	-1.27732	1.37028
MET	ENST00000436117	-9.68454	-8.44951	-7.36728	-8.62555	-1.23503	1.25827
PTK7	ENST00000230419	-8.25509	-7.18672	-7.2777	-8.66527	-1.06837	1.38757
VIL1	ENST00000248444	-9.5918	-8.54024	-6.815	-8.38845	-1.05156	1.57345
CELF6	ENST00000539635	-7.14335	-6.08554	-6.26592	-7.84703	-1.05781	1.58111
GPR85	ENST00000501255	-10.9376	-9.63423	-3.71253	-5.50788	-1.30337	1.79535
ABAT	ENST00000565016	-9.70591	-8.17244	-8.598	-10.339	-1.53347	1.741
KCTD13	ENST00000568000	-6.28247	-4.77183	-5.1588	-6.97738	-1.51064	1.81858
GALNT14	ENST00000349752	-8.19919	-6.59364	-10.5674	-11.8465	-1.60555	1.2791
HDAC4	ENST00000463007	-6.13699	-4.58323	-5.22078	-6.41301	-1.55376	1.19223
TPH2	ENST00000333850	-6.22434	-4.84758	-4.31115	-5.77643	-1.37676	1.46528
CDH22	ENST00000372262	-2.94176	-1.45791	-2.6476	-4.191	-1.48385	1.5434
MTOR	ENST00000376838	-6.80407	-5.34428	-3.90027	-5.38404	-1.45979	1.48377
P4HA2	ENST00000418055	-7.24593	-5.35287	-5.21339	-7.33377	-1.89306	2.12038
ARHGAP15	ENST00000548929	-11.9351	-9.93928	-9.89423	-11.844	-1.99582	1.94977
CADPS2	ENST00000334010	-9.64536	-7.4886	-6.17888	-7.7034	-2.15676	1.52452
ABAT	ENST00000569156	-7.10301	-5.0497	-8.38275	-10.0098	-2.05331	1.62705
INADL	ENST00000371158	-1.58391	0.401834	0.159765	-1.04461	-1.98574	1.20437
EPHB6	ENST00000442129	-5.96165	-3.82239	-5.3391	-6.70803	-2.13926	1.36893
ICA1	ENST00000406470	-5.16022	-3.09474	-9.40095	-10.2136	-2.06548	0.81265
MAPK8IP2	ENST00000399912	-6.08802	-3.76906	-7.89341	-8.49068	-2.31896	0.59727
ELAVL2	ENST00000544538	-5.52347	-3.12181	-4.32719	-5.17879	-2.40166	0.8516
CADM1	ENST00000452722	-2.06242	-0.511529	-0.918983	-1.44224	-1.55089	0.523257
LAMA1	ENST00000579014	-8.42379	-6.75809	-2.12703	-2.83201	-1.6657	0.70498
GABRB1	ENST00000295454	1.52709	2.88354	2.70763	1.69092	-1.35645	1.01671
UTRN	ENST00000367545	0.400572	2.02781	1.93248	1.03888	-1.62724	0.8936
SLC29A4	ENST00000396872	-1.62297	-0.0430074	-0.386274	-1.30273	-1.57996	0.916456
CUL3	ENST00000344951	-6.78592	-5.29194	-3.75267	-4.61151	-1.49398	0.85884
PTPRT	ENST00000373193	-4.66346	-3.1635	-4.30515	-5.03674	-1.49996	0.73159
MYO9B	ENST00000397274	-10.1439	-7.27807	-9.20567	-8.62605	-2.86583	-0.57962
ATP2B2	ENST00000452124	-4.77805	-1.92373	1.87916	2.6328	-2.85432	-0.75364
SHANK1	ENST00000359082	-3.63006	-0.606121	-4.64776	-3.54901	-3.02394	-1.09875
VPS13B	ENST00000357162	-6.51167	-3.459	-6.57385	-5.69059	-3.05267	-0.88326
SNRPN	ENST00000553597	-7.85152	-4.7365	-6.96215	-6.15923	-3.11502	-0.80292
BIN1	ENST00000484253	-9.79104	-6.46452	-10.0655	-9.05941	-3.32652	-1.00609
APBA2	ENST00000558330	-6.46677	-3.23856	-9.31306	-8.22515	-3.22821	-1.08791
KMT2E	ENST00000257745	-6.95241	-2.46829	-10.2215	-9.03935	-4.48412	-1.18215
GRIP1	ENST00000398016	-6.13391	-1.84866	-5.13618	-3.79042	-4.28525	-1.34576
NRCAM	ENST00000489800	-6.03684	-2.32142	-4.03134	-2.90406	-3.71542	-1.12728
RB1CC1	ENST00000522957	-6.85558	-2.94095	-0.943282	0.375506	-3.91463	-1.31879
ATP10A	ENST00000356865	-4.20256	-0.568361	-0.743	0.0222759	-3.6342	-0.765276
HLA-A	ENST00000461903	-10.7927	-6.90539	-11.8725	-10.8818	-3.88731	-0.9907
BDNF	ENST00000584049	-7.30284	-3.38455	-12.8244	-12.0081	-3.91829	-0.8163
NSD1	ENST00000354179	-6.32895	-2.32512	-2.65958	-5.05515	-4.00383	2.39557
SYNE1	ENST00000409694	-8.07256	-4.33801	-4.7308	-6.91578	-3.73455	2.18498
EFR3A	ENST00000254624	-4.63611	-1.3941	-1.70279	-3.92526	-3.24201	2.22247
AKAP9	ENST00000394534	-5.45142	-1.87723	-1.42823	-3.20386	-3.57419	1.77563
MBD3	ENST00000592012	-4.73962	-1.07252	-2.30547	-4.16462	-3.6671	1.85915
KCTD13	ENST00000308768	-4.71985	-1.52625	-2.36654	-3.36862	-3.1936	1.00208
ADAMTS18	ENST00000568393	-10.9267	-7.8941	-5.53653	-6.25698	-3.0326	0.72045
CYFIP1	ENST00000313077	-6.15969	-2.35916	0.400684	-0.412165	-3.80053	0.812849
CDH9	ENST00000505045	-5.21061	-1.28953	0.775079	0.0150781	-3.92108	0.760001
ADARB1	ENST00000360697	-2.68903	1.43443	-3.48491	-4.77876	-4.12346	1.29385
TLK2	ENST00000346027	-5.81015	-1.97383	-4.03576	-5.42874	-3.83632	1.39298
PTK7	ENST00000481273	-8.20118	-4.61733	-8.0747	-9.37433	-3.58385	1.29963
SETDB2	ENST00000258672	1.70693	-0.634061	-1.17185	-5.2674	2.34099	4.09555
DLGAP1	ENST00000315677	-3.74499	-5.72301	-1.75865	-6.66701	1.97802	4.90836
CEP41	ENST00000471201	1.15618	-0.287608	-2.41764	-7.16322	1.44379	4.74558
ATP8A1	ENST00000264449	-2.60103	-4.26672	0.410886	-4.53863	1.66569	4.94952
XPC	ENST00000476581	-5.30698	-6.84985	-3.1192	-8.13825	1.54287	5.01905
CELF6	ENST00000287202	-4.23124	-4.92015	-2.19462	-6.17161	0.68891	3.97699
TBC1D7	ENST00000379307	-6.35007	-6.9639	-2.17859	-5.24071	0.61383	3.06212
ZNF559	ENST00000393883	-11.8796	-12.5321	-4.3111	-7.40289	0.6525	3.09179
SYNE1	ENST00000471834	0.262458	-0.394388	-3.53065	-6.59889	0.656846	3.06824
PRKDC	ENST00000338368	-2.46865	-2.98954	-0.559574	-3.58505	0.52089	3.02548
CBS	ENST00000398165	-2.98466	-3.50224	-0.606601	-3.71218	0.51758	3.10558
BRCA2	ENST00000530893	-8.89546	-11.2272	-9.04447	-11.8089	2.33174	2.76443
CNTNAP3	ENST00000297668	-4.4481	-6.77392	-2.76734	-6.15844	2.32582	3.3911
STX1A	ENST00000395156	-4.35061	-6.17482	-3.89079	-7.06884	1.82421	3.17805
TSC2	ENST00000353929	-6.79498	-8.19828	-2.82688	-6.35312	1.4033	3.52624
CDH11	ENST00000394156	-3.9047	-5.16606	-4.05671	-7.35489	1.26136	3.29818
BDNF	ENST00000395981	-3.70928	-5.24938	-4.90412	-7.58026	1.5401	2.67614
NAV2	ENST00000396087	-2.72807	-4.10154	-3.46611	-6.27458	1.37347	2.80847
SRRM4	ENST00000267260	-2.04074	-3.41752	-1.21545	-4.13443	1.37678	2.91898
PRKCB	ENST00000321728	1.91938	0.568918	-1.12108	-4.07288	1.35046	2.9518
MCC	ENST00000302475	1.00755	0.29324	1.29876	-0.244808	0.71431	1.54357
TLK2	ENST00000326270	-6.22743	-6.8235	-4.50601	-6.08021	0.59607	1.5742
P4HA2	ENST00000166534	1.22538	0.15851	0.578977	-1.10988	1.06687	1.68886
CUL3	ENST00000484081	1.36986	0.193515	0.674299	-1.06299	1.17634	1.73729
CACNA2D3	ENST00000474759	-8.54364	-9.691	-7.95344	-9.49737	1.14736	1.54393
GRIP1	ENST00000286445	-6.69881	-7.73082	-4.02758	-5.6073	1.03201	1.57972
DIP2A	ENST00000479654	-2.17476	-3.22452	-2.56311	-4.08396	1.04976	1.52085
ZSWIM5	ENST00000359600	0.512399	0.000244862	0.688431	-1.27939	0.512154	1.96782
P4HA2	ENST00000401867	-4.91279	-5.51646	-3.65251	-5.83569	0.60367	2.18318
SYN3	ENST00000332840	-9.8625	-10.5432	-7.87634	-9.8715	0.6807	1.99516
CNTN4	ENST00000358480	-7.29993	-8.07182	-6.13217	-8.25671	0.77189	2.12454
ABCA7	ENST00000263094	-6.83459	-7.97848	-3.41486	-5.43017	1.14389	2.01531
KCNT1	ENST00000263604	-8.20775	-9.34347	-7.42512	-9.48925	1.13572	2.06413
PACS1	ENST00000534273	-2.19782	-3.17062	-1.37869	-3.741	0.9728	2.36231
SHANK1	ENST00000391814	-3.56146	-4.52413	-3.41154	-5.63878	0.96267	2.22724
NLGN2	ENST00000575301	-3.9601	-4.92724	-3.65673	-5.86418	0.96714	2.20745
RNF135	ENST00000328381	-6.0426	-6.60866	-11.635	-12.6316	0.56606	0.9966
DDC	ENST00000426377	-12.1963	-12.7652	-12.2151	-13.299	0.5689	1.0839
SLIT3	ENST00000521150	-11.3356	-11.8942	-4.42645	-5.54023	0.5586	1.11378
MED13L	ENST00000281928	2.06153	1.33495	2.47376	1.63567	0.72658	0.83809
DUSP15	ENST00000493115	-11.2454	-11.9987	-5.29484	-6.17485	0.7533	0.88001
MOCOS	ENST00000261326	-5.48094	-6.12437	-1.8251	-2.72796	0.64343	0.90286
IL16	ENST00000560989	-11.5088	-12.1566	-10.607	-11.5617	0.6478	0.9547
AGAP1	ENST00000304032	2.06539	1.36839	2.71153	1.81686	0.697	0.89467
GSN	ENST00000485767	-0.224478	-0.954554	-0.0613583	-1.00277	0.730076	0.941412
CACNA1C	ENST00000399629	-11.51	-12.0434	-12.0117	-12.543	0.5334	0.5313
NCKAP5	ENST00000409213	-10.9533	-11.561	-10.2851	-10.8409	0.6077	0.5558
PCDH15	ENST00000361849	-11.1431	-11.6508	-10.9082	-11.6263	0.5077	0.7181
EIF4EBP2	ENST00000373218	2.26842	1.74512	2.39291	1.70783	0.5233	0.68508
CGNL1	ENST00000281282	1.31919	0.655631	1.27515	0.554462	0.663559	0.720688
MBD4	ENST00000515266	-10.4676	-11.0605	-4.44639	-5.13637	0.5929	0.68998
TSC2	ENST00000568454	-9.27235	-9.8478	-9.2471	-9.9549	0.57545	0.7078
CNTNAP3	ENST00000323947	-7.2146	-8.1074	-7.46346	-8.0469	0.8928	0.58344
PDE1C	ENST00000396184	1.22833	0.38751	1.63652	1.08711	0.84082	0.54941
EML1	ENST00000556758	-10.9451	-11.7958	-0.62455	-1.1921	0.8507	0.56755
ADORA2A	ENST00000337539	-1.82681	-2.72484	-9.1295	-9.87815	0.89803	0.74865
ANKS1B	ENST00000546631	-10.8679	-11.7642	-11.0993	-11.8653	0.8963	0.766
SLC33A1	ENST00000392845	0.70174	-0.146437	0.760263	-0.0766118	0.848177	0.836875
GABRB1	ENST00000510909	-10.5097	-11.3775	-10.3866	-11.299	0.8678	0.9124
GPR85	ENST00000610164	-5.11567	-6.85415	-5.26444	-6.34166	1.73848	1.07722
SYNGAP1	ENST00000428982	1.3807	-0.205135	-4.71743	-5.95742	1.58584	1.23999
CNTN4	ENST00000448906	-5.57971	-7.28504	-3.7377	-5.0399	1.70533	1.3022
ANK3	ENST00000503925	-11.0856	-12.3588	-10.6725	-11.6595	1.2732	0.987
NEO1	ENST00000560262	1.29197	0.014558	-0.41209	-1.70402	1.27741	1.29193
TOMM20	ENST00000366607	3.99506	2.33972	4.05227	3.45603	1.65534	0.59624
MBD4	ENST00000393278	-5.70685	-7.33399	-11.2591	-11.8791	1.62714	0.62
MTHFR	ENST00000376583	-4.31476	-5.84139	-9.48052	-10.1255	1.52663	0.64498
DPP6	ENST00000480367	0.555986	-1.02332	-0.115974	-0.871668	1.57931	0.755694
CADM1	ENST00000537058	-5.0923	-6.56838	-3.81084	-4.56993	1.47608	0.75909
PCDH15	ENST00000409834	-11.321	-12.477	-12.7936	-13.4178	1.156	0.6242
STX1A	ENST00000496216	-10.8373	-12.0493	-11.0174	-11.5283	1.212	0.5109
BDNF	ENST00000418212	-10.8846	-11.9093	-12.237	-12.8379	1.0247	0.6009
NEO1	ENST00000560352	-9.6097	-10.6928	-9.54115	-10.3236	1.0831	0.78245
ELAVL2	ENST00000380117	-0.65042	-4.61403	-2.22671	-3.39885	3.96361	1.17214
DYDC2	ENST00000372197	-4.56115	-8.26469	-11.5064	-12.5717	3.70354	1.0653
PREX1	ENST00000396220	-7.84841	-11.6984	-11.3808	-12.3613	3.84999	0.9805
PDE1C	ENST00000396193	0.499784	-2.6748	-0.0292698	-0.729448	3.17458	0.700178
AGAP1	ENST00000336665	-2.15319	-5.91905	-9.91887	-10.4975	3.76586	0.57863
PCDHA3	ENST00000532566	-2.69414	-6.45973	-10.279	-11.0541	3.76559	0.7751
KATNAL2	ENST00000592005	-2.40862	-5.40684	-2.95812	-5.05574	2.99822	2.09762
ARHGAP33	ENST00000007510	-2.9755	-5.65705	-0.215959	-2.43793	2.68155	2.22197
EXOC3	ENST00000503889	-5.11159	-7.90263	-2.20798	-4.21628	2.79104	2.0083
GABRA5	ENST00000557449	-1.4267	-4.17776	-4.36581	-6.42953	2.75106	2.06372
CACNA2D3	ENST00000288197	-6.12624	-8.44421	-6.3029	-8.23139	2.31797	1.92849
TTN	ENST00000436599	-5.40736	-7.49451	-5.86124	-7.53139	2.08715	1.67015
DDX11	ENST00000228264	-10.0892	-12.058	-11.8861	-12.5676	1.9688	0.6815
HOMER1	ENST00000334082	3.76282	1.84666	2.53102	1.93006	1.91616	0.60096
CELF6	ENST00000395258	-3.05758	-5.15441	-4.974	-5.64189	2.09683	0.66789
ADARB1	ENST00000460734	-4.39962	-6.62096	-5.0369	-5.66366	2.22134	0.62676
GRIK2	ENST00000487161	-2.4974	-5.17413	-3.5909	-4.45862	2.67673	0.86772
ATP10A	ENST00000555815	-4.87709	-7.78491	-11.0422	-11.8073	2.90782	0.7651
LAMB1	ENST00000472714	-3.29809	-5.72164	-3.48362	-4.22114	2.42355	0.73752
NR3C2	ENST00000512865	-5.0151	-7.69856	-11.0007	-11.5036	2.68346	0.5029
ETFB	ENST00000354232	0.321176	-2.35865	0.12195	-1.17137	2.67983	1.29332
RPS6KA2	ENST00000503859	-2.48898	-4.53939	0.952356	-0.0899231	2.05041	1.04228
CNTN6	ENST00000539053	-4.64532	-6.9822	-7.13485	-8.28475	2.33688	1.1499
MBD3	ENST00000434436	-4.04549	-6.97135	-4.33033	-3.44075	2.92586	-0.88958
BCKDK	ENST00000394950	-3.96335	-6.16069	-8.58608	-8.05533	2.19734	-0.53075
YTHDC2	ENST00000515883	-4.04744	-6.26666	-5.25584	-4.66159	2.21922	-0.59425
GRID2	ENST00000505687	-6.62564	-9.17776	-8.74564	-8.13742	2.55212	-0.60822
DISC1	ENST00000602281	-8.63689	-11.2728	-11.8035	-11.2847	2.63591	-0.5188
HLA-DRB1	ENST00000360004	3.31809	0.995387	-0.870281	0.815729	2.3227	-1.68601
GRIK4	ENST00000438375	-8.20377	-10.2518	-12.0395	-10.1853	2.04803	-1.8542
PDE4B	ENST00000371048	-5.04069	-7.01539	-5.0808	-3.46398	1.9747	-1.61682
SDK1	ENST00000476701	-6.72965	-8.50674	-12.8434	-11.0912	1.77709	-1.7522
TSC1	ENST00000545250	-3.37306	-5.48894	-6.09319	-5.00515	2.11588	-1.08804
KDM6B	ENST00000254846	-3.28174	-4.87591	-7.1426	-6.05185	1.59417	-1.09075
APH1A	ENST00000414276	-6.4232	-7.96547	-7.53564	-6.39788	1.54227	-1.13776
CACNA1B	ENST00000277549	-3.03419	-4.63563	-6.22191	-4.88191	1.60144	-1.34
UBE2H	ENST00000473814	1.33411	-0.38111	-0.673717	0.705128	1.71522	-1.37885
EIF4E	ENST00000504432	-5.41907	-7.17197	-6.25336	-4.80728	1.7529	-1.44608
NR3C2	ENST00000355292	-10.4699	-11.4354	-8.13688	-5.70196	0.9655	-2.43492
SLC39A11	ENST00000255559	-8.17535	-8.93713	-10.1233	-7.66217	0.76178	-2.46113
CACNA1B	ENST00000371372	-9.85096	-10.6044	-6.68826	-4.14225	0.75344	-2.54601
MCM4	ENST00000262105	-9.95208	-10.6095	-11.1926	-9.15823	0.65742	-2.03437
SSPO	ENST00000484709	-9.57573	-10.3988	-11.2508	-9.4354	0.82307	-1.8154
OXTR	ENST00000316793	1.01043	0.157983	-1.91611	0.0198131	0.852447	-1.93592
KHDRBS3	ENST00000522079	-6.7721	-7.6201	-8.26148	-6.27677	0.848	-1.98471
CDH8	ENST00000585315	-8.89772	-10.0106	-8.88166	-6.97459	1.11288	-1.90707
CNTN5	ENST00000524871	-3.96056	-4.95984	-1.94479	0.152935	0.99928	-2.09773
CACNA1A	ENST00000573710	1.24514	0.363164	-5.11213	-2.86718	0.881976	-2.24495
CNR1	ENST00000549890	-7.12947	-8.2518	-13.1919	-12.052	1.12233	-1.1399
PLN	ENST00000357525	0.331492	-0.748698	-1.13383	-0.269983	1.08019	-0.863847
TAF1C	ENST00000564208	-9.32183	-10.4927	-11.0842	-10.2244	1.17087	-0.8598
CADM1	ENST00000537140	-6.53538	-7.80449	-8.36327	-7.50998	1.26911	-0.85329
ROBO2	ENST00000461745	1.57708	0.215416	0.385599	1.27126	1.36166	-0.885661
CNTNAP4	ENST00000469667	-5.18347	-6.49672	-9.17397	-8.26665	1.31325	-0.90732
SYT17	ENST00000568115	-5.31337	-7.05004	-12.7468	-12.0107	1.73667	-0.7361
CDC42BPB	ENST00000361246	3.01825	1.74078	2.27015	2.90601	1.27747	-0.63586
MYO9B	ENST00000596942	-10.7597	-12.0512	-11.4809	-10.8793	1.2915	-0.6016
PDE1C	ENST00000321453	-6.24176	-7.61379	-5.15992	-4.52782	1.37203	-0.6321
PCDH15	ENST00000373957	-5.0803	-6.4392	-7.02698	-6.47039	1.3589	-0.55659
EPHB6	ENST00000392957	2.7041	1.91823	1.28892	2.62096	0.78587	-1.33204
PCDHA1	ENST00000378133	-7.05403	-8.29656	-11.6227	-10.2288	1.24253	-1.3939
CD38	ENST00000502843	-10.404	-11.4631	-7.77692	-6.22074	1.0591	-1.55618
ABAT	ENST00000561870	-8.69137	-9.66721	-6.06295	-4.61126	0.97584	-1.45169
NDUFA5	ENST00000490618	-4.87457	-5.5552	-6.35698	-5.32345	0.68063	-1.03353
EXOC3	ENST00000515601	-9.28081	-9.96676	-9.53833	-8.40438	0.68595	-1.13395
CIB2	ENST00000258930	-2.96305	-3.51598	-6.00945	-5.05641	0.55293	-0.95304
DEPDC5	ENST00000382105	-11.2328	-11.7768	-8.50926	-7.54253	0.544	-0.96673
ADARB1	ENST00000539173	-10.8566	-11.4123	-11.2909	-10.3238	0.5557	-0.9671
BIN1	ENST00000466111	-11.2034	-11.721	-6.52639	-5.61418	0.5176	-0.91221
PARK2	ENST00000366892	-5.81559	-6.35762	-12.2988	-11.4344	0.54203	-0.8644
USP45	ENST00000496518	-9.84894	-10.384	-9.64956	-8.79065	0.53506	-0.85891
WAC	ENST00000345541	0.597026	-0.00836359	-0.452648	0.303165	0.60539	-0.755813
ITGA4	ENST00000465522	-7.63168	-8.15266	-7.48585	-6.8251	0.52098	-0.66075
NAV2	ENST00000534299	-10.2481	-10.7986	-11.2955	-10.6678	0.5505	-0.6277
NEO1	ENST00000560328	1.10201	0.453874	0.562849	1.21866	0.648136	-0.655811
SLC1A2	ENST00000278379	3.88236	3.24857	3.7873	4.34002	0.63379	-0.55272
CADM1	ENST00000540373	-5.52425	-6.14473	-5.94278	-5.35937	0.62048	-0.58341
ERBB4	ENST00000342788	-5.29494	-6.06495	-0.22873	0.27959	0.77001	-0.50832
TPO	ENST00000382201	-13.0175	-13.7059	-14.0971	-13.5645	0.6884	-0.5326
CACNA1C	ENST00000399634	-8.55894	-9.28369	-11.8678	-11.2654	0.72475	-0.6024
BRCA2	ENST00000544455	-6.51665	-7.49085	-8.86013	-7.96974	0.9742	-0.89039
ABAT	ENST00000563992	-2.35336	-3.21562	-2.2543	-1.34925	0.86226	-0.90505
PCDHA5	ENST00000378126	-5.74942	-6.56529	-6.18949	-5.32687	0.81587	-0.86262
PXDN	ENST00000478155	-1.75422	-2.56241	-7.71658	-6.84176	0.80819	-0.87482
CACNB2	ENST00000377329	-8.89879	-9.84307	-10.2456	-9.66238	0.94428	-0.58322
CACNA1E	ENST00000360108	-12.0288	-12.9194	-12.9158	-12.3968	0.8906	-0.519
DISC1	ENST00000602700	-11.0778	-12.0222	-11.9134	-11.4116	0.9444	-0.5018
THAP8	ENST00000607730	-10.8737	-11.9188	-11.7945	-11.1325	1.0451	-0.662
SYT17	ENST00000355377	1.48986	0.54312	0.960448	1.68558	0.94674	-0.725132
NIPA1	ENST00000437912	0.647152	-0.221634	-0.195331	0.508173	0.868786	-0.703504
GPR85	ENST00000438062	-10.9513	-11.7923	-10.9701	-10.2847	0.841	-0.6854
KMT2E	ENST00000334877	-7.35172	-4.45437	-6.12549	-3.91037	-2.89735	-2.21512
STX1A	ENST00000484736	-11.5497	-9.23729	-11.1223	-9.74368	-2.31241	-1.37862
CACNA1B	ENST00000371363	-8.62931	-6.50922	-5.74729	-3.78737	-2.12009	-1.95992
SYNE1	ENST00000265368	-11.8999	-10.2715	-11.6194	-9.58017	-1.6284	-2.03923
GIGYF2	ENST00000373566	-5.33606	-3.47057	-1.17885	0.792235	-1.86549	-1.97108
ARHGAP15	ENST00000469117	-11.1329	-9.38058	-10.2747	-8.42441	-1.75232	-1.85029
NELL1	ENST00000534263	-12.3985	-10.7349	-12.6996	-11.4944	-1.6636	-1.2052
GRIK2	ENST00000369137	-6.36815	-4.59834	-11.6826	-10.773	-1.76981	-0.9096
PCDHA3	ENST00000522353	-6.62276	-5.06092	-0.826617	0.0705071	-1.56184	-0.897124
SOX5	ENST00000536911	-1.49492	0.129755	-0.666271	0.16664	-1.62468	-0.832911
ICA1	ENST00000339809	-8.28407	-6.52457	-10.0735	-9.44607	-1.7595	-0.62743
ATP2B2	ENST00000343816	-7.62277	-6.11595	-12.1015	-11.429	-1.50682	-0.6725
SSPO	ENST00000493567	-12.2066	-10.6236	-3.66518	-3.15165	-1.583	-0.51353
PSD3	ENST00000523619	-6.53195	-4.45531	-5.46107	-4.53029	-2.07664	-0.93078
RAB11FIP5	ENST00000482554	-6.4494	-4.29302	-7.39342	-6.74631	-2.15638	-0.64711
MYO9B	ENST00000597073	-6.87464	-4.72843	-7.57521	-6.83352	-2.14621	-0.74169
NAV2	ENST00000349880	-9.58627	-7.54311	-8.76504	-7.99915	-2.04316	-0.76589
CMIP	ENST00000569146	-2.03432	-0.0214643	-5.58447	-4.96973	-2.01286	-0.61474
ANKS1B	ENST00000547776	-0.249917	0.865528	-1.91211	-0.280303	-1.11545	-1.63181
PARD3B	ENST00000349953	-11.8128	-10.7974	-10.8948	-9.50858	-1.0154	-1.38622
CHRNB3	ENST00000289957	-7.33476	-6.08422	-6.28264	-4.96717	-1.25054	-1.31547
FHIT	ENST00000490952	-6.8942	-5.71007	-2.08564	-0.732082	-1.18413	-1.35356
CACNB2	ENST00000282343	-5.77561	-5.04586	-6.73768	-5.26318	-0.72975	-1.4745
JMJD1C	ENST00000399251	-10.9326	-10.3878	-6.63853	-5.03206	-0.5448	-1.60647
CSMD1	ENST00000400186	-8.41732	-7.84798	-6.55684	-4.8745	-0.56934	-1.68234
SLC22A15	ENST00000369502	-5.43855	-4.35894	-1.15096	0.792281	-1.07961	-1.94324
PINX1	ENST00000524114	-10.3612	-9.22353	-10.2843	-8.278	-1.13767	-2.0063
ERG	ENST00000288319	-5.54913	-4.85248	-6.83841	-4.93281	-0.69665	-1.9056
AKAP9	ENST00000358100	-5.35003	-4.57407	-8.79344	-6.65655	-0.77596	-2.13689
DDX11	ENST00000536265	-12.1485	-11.0864	-12.5869	-11.9201	-1.0621	-0.6668
CEP41	ENST00000334451	-11.1061	-9.91021	-9.92616	-9.24694	-1.19589	-0.67922
PAX6	ENST00000474783	-7.75807	-6.62603	-7.05418	-6.34672	-1.13204	-0.70746
MYO9B	ENST00000594824	-10.7874	-9.65522	-10.0307	-9.35471	-1.13218	-0.67599
CACNA1I	ENST00000336649	-6.36413	-5.05237	-6.84314	-6.17399	-1.31176	-0.66915
PRKDC	ENST00000523565	-4.19525	-2.94801	-5.80558	-5.22796	-1.24724	-0.57762
NIPA1	ENST00000538684	-11.5113	-10.3354	-12.4482	-11.8464	-1.1759	-0.6018
CACNA2D3	ENST00000492460	-5.30006	-4.33188	-4.80337	-3.63982	-0.96818	-1.16355
CACNA1D	ENST00000288139	-0.0706418	0.935237	-0.26608	0.817043	-1.00588	-1.08312
REEP3	ENST00000298249	-3.2623	-2.22648	-4.18732	-3.17407	-1.03582	-1.01325
NRCAM	ENST00000425651	-10.6922	-9.29883	-10.5868	-9.66815	-1.39337	-0.91865
NRCAM	ENST00000522550	-6.29936	-5.00603	-6.49843	-5.30867	-1.29333	-1.18976
INADL	ENST00000459752	-9.49173	-8.13395	-11.1525	-10.0392	-1.35778	-1.1133
P2RX5	ENST00000547178	-8.17578	-6.78131	-10.229	-9.03066	-1.39447	-1.19834
ATG7	ENST00000451830	-4.17146	-3.5757	-4.25358	-3.51796	-0.59576	-0.73562
HTR3A	ENST00000504030	-10.6748	-10.0809	-12.1137	-11.4149	-0.5939	-0.6988
NSD1	ENST00000361032	-12.4527	-11.786	-11.7428	-10.9286	-0.6667	-0.8142
STYK1	ENST00000075503	0.351764	1.02568	0.253828	1.03996	-0.673916	-0.786132
CDH9	ENST00000513289	-11.1751	-10.4886	-10.9101	-10.1372	-0.6865	-0.7729
GRIK2	ENST00000318991	-12.0129	-11.3104	-12.8104	-12.1705	-0.7025	-0.6399
SGSM3	ENST00000485962	-11.003	-10.4382	-10.8713	-10.2792	-0.5648	-0.5921
SDC2	ENST00000520233	-11.1999	-10.5633	-5.42139	-4.87038	-0.6366	-0.55101
PTPRT	ENST00000373201	-11.4254	-10.6408	-11.6091	-10.772	-0.7846	-0.8371
GRIP1	ENST00000538164	-11.7705	-10.9319	-11.1862	-10.3976	-0.8386	-0.7886
ARHGAP33	ENST00000314737	-5.66016	-4.72437	-9.7799	-8.96223	-0.93579	-0.81767
CACNA1A	ENST00000360228	1.1563	2.05473	0.904223	1.79116	-0.89843	-0.886937
EIF4E	ENST00000450253	0.457679	1.31194	0.627412	1.513	-0.854261	-0.885588
NBEA	ENST00000540320	-12.4113	-11.5101	-11.5405	-11.0087	-0.9012	-0.5318
CACNB2	ENST00000377319	-4.63078	-3.84355	-5.14516	-4.45333	-0.78723	-0.69183
P2RX5	ENST00000225328	-6.7173	-5.86525	-6.84719	-6.17481	-0.85205	-0.67238
PRUNE2	ENST00000464414	-9.25005	-8.38731	-3.74539	-3.06575	-0.86274	-0.67964
ADCY5	ENST00000462833	0.399371	1.1288	0.77449	1.72507	-0.729429	-0.95058
ANKS1B	ENST00000547010	-7.54062	-6.8351	-12.4678	-11.5249	-0.70552	-0.9429
GABRA5	ENST00000557484	-11.5719	-11.0051	-7.23893	-6.32914	-0.5668	-0.90979
MET	ENST00000397752	1.62846	2.17802	-0.123016	0.921657	-0.54956	-1.04467
RB1CC1	ENST00000539297	1.48841	2.06517	1.56469	2.57255	-0.57676	-1.00786
DPP6	ENST00000332007	-2.2225	-1.69542	1.24188	2.44237	-0.52708	-1.20049
ZNF407	ENST00000577538	-4.54626	-3.99326	-4.49359	-3.37448	-0.553	-1.11911
EML1	ENST00000556947	-6.36162	-5.77116	-5.931	-4.57391	-0.59046	-1.35709
CACNA1I	ENST00000407673	-7.5162	-6.84484	-5.62052	-4.39169	-0.67136	-1.22883
PTPRB	ENST00000451516	-10.6764	-10.0114	-6.63121	-5.3737	-0.665	-1.25751
ICA1	ENST00000402384	-9.66815	-8.87995	-5.79081	-1.4572	-0.7882	-4.33361
FAM135B	ENST00000467365	-10.7018	-9.5192	-7.14936	-2.7054	-1.1826	-4.44396
TUBGCP5	ENST00000283645	-4.19481	-3.01279	-5.95365	-3.02009	-1.18202	-2.93356
NAV2	ENST00000525322	-7.92119	-6.71008	-6.66071	-4.03773	-1.21111	-2.62298
PDE4B	ENST00000423207	0.45561	1.22313	-1.00046	1.62614	-0.76752	-2.6266
POT1	ENST00000357628	-2.62192	-2.11447	-5.80872	-2.9156	-0.50745	-2.89312
PAX6	ENST00000470027	-12.4676	-11.9399	-12.062	-9.22164	-0.5277	-2.84036
RASSF5	ENST00000304534	0.247853	0.826332	-6.01064	-2.39801	-0.578479	-3.61263
NCKAP5	ENST00000409261	-5.65732	-4.14953	-6.93558	-3.55843	-1.50779	-3.37715
SLC38A10	ENST00000374759	1.57797	1.06072	-1.69449	1.33648	0.51725	-3.03097
CEP41	ENST00000541543	-7.5456	-8.08521	-9.00034	-5.84448	0.53961	-3.15586
MACROD2	ENST00000402914	-8.72626	-9.47341	-8.10617	-3.95131	0.74715	-4.15486
HTR2A	ENST00000542664	3.01206	2.35507	-1.28803	2.41529	0.65699	-3.70332
SGSM3	ENST00000481408	-0.354849	-1.35154	-4.12358	-0.4519	0.996691	-3.67168
ARHGAP33	ENST00000587447	-11.6535	-12.5385	-10.0023	-6.44998	0.885	-3.55232
CNTN4	ENST00000484686	-6.27918	-8.41406	-7.95309	-5.5798	2.13488	-2.37329
SETDB2	ENST00000317257	-5.15704	-6.58261	-7.16439	-4.52915	1.42557	-2.63524
PTPRB	ENST00000334414	0.358911	-1.22783	-5.06283	-2.79362	1.58674	-2.26921
CEP41	ENST00000484549	-3.89387	-5.49114	-6.76398	-3.17574	1.59727	-3.58824
HLA-A	ENST00000496081	0.757543	-0.669024	-7.96004	-4.49071	1.42657	-3.46933
MYO16	ENST00000375857	-5.28234	-6.48064	-5.9688	-2.89986	1.1983	-3.06894
GPR85	ENST00000297146	0.255876	-1.30483	-7.11282	-4.02937	1.56071	-3.08345
HLA-B	ENST00000497377	0.582859	-1.06074	-6.23805	-3.14622	1.6436	-3.09183
USP45	ENST00000500704	-0.945933	-3.11774	-4.02737	-0.498767	2.17181	-3.5286
SYNE1	ENST00000537033	-1.22923	-3.14295	-3.81476	-0.217036	1.91372	-3.59772
DISC1	ENST00000439617	-4.71699	-6.62467	-6.91693	-3.79203	1.90768	-3.1249
SYNGAP1	ENST00000293748	-4.37665	-6.49828	-6.53852	-3.57501	2.12163	-2.96351
BRCA2	ENST00000380152	-5.97566	-8.12495	-9.48895	-6.42411	2.14929	-3.06484
