# Supplementary material for: Allele-specific expression in a family quartet with autism reveals mono-to-biallelic switch and novel transcriptional processes of autism susceptibility genes
Source: Sci Rep. 2018 Mar 9;8:4277. doi: 10.1038/s41598-018-22753-4 (PMC5844893; doi:10.1038/s41598-018-22753-4)
Supplement: Supplementary file 16 — Table S15 [file 41598_2018_22753_MOESM16_ESM.xlsx]

## Sheet: Table S15
Gene	Aliases	Location	Status	Expressed Allele
NDUFA4P1	NDUFA4	1p13.3	Predicted	Paternal
GFI1	GFI-1, ZNF163, FLJ94509	1p22 AS	Predicted	Paternal
DIRAS3	ARHI, NOEY2	1p31 AS	Imprinted	Paternal
FUCA1	FUCA	1p34 AS	Predicted	Paternal
RNU5D-1	U5DL, U5DS, RNU5D	1p34.1 AS	Imprinted	Paternal
BMP8B	OP2, BMP8, MGC131757	1p35-p32 AS	Predicted	Paternal
DVL1	DVL, MGC54245	1p36 AS	Predicted	Maternal
TP73	P73	1p36.3	Imprinted	Maternal
WDR8	FLJ20430, MGC99569	1p36.3 AS	Predicted	Maternal
RPL22	EAP, HBP15, HBP15/L22	1p36.3-p36.2 AS	Predicted	Paternal
PRDM16	MEL1, PFM13, KIAA1675, MGC166915	1p36.23-p33	Predicted	Paternal
PEX10	NALD, RNF69, MGC1998	1p36.32 AS	Predicted	Maternal
TMEM52		1p36.33 AS	Predicted	Paternal
HSPA6		1q23	Predicted	Maternal
PTPN14	PEZ, PTP36, MGC126803	1q32.2 AS	Predicted	Maternal
OBSCN	UNC89, FLJ14124, KIAA1556, KIAA1639, MGC120409, MGC120410, MGC120411, MGC120412, MGC138590, DKFZp666E245	1q42.13	Predicted	Paternal
HIST3H2BB		1q42.13	Predicted	Maternal
OR11L1		1q44 AS	Predicted	Paternal
LRRTM1		2p12 AS	Imprinted	Paternal
OTX1	FLJ38361, MGC15736	2p13	Predicted	Maternal
VAX2	DRES93	2p13	Predicted	Maternal
COMMD1	MURR1, C2orf5, MGC27155	2p15	Not Imprinted	Biallelic
CCDC85A	KIAA1912	2p16.1	Predicted	Paternal
CYP1B1	CP1B, GLC3A, P4501B1	2p21 AS	Predicted	Paternal
ABCG8	GBD4, STSL, MGC142217	2p21	Predicted	Maternal
ZFP36L2	BRF2, ERF2, ERF-2, TIS11D, RNF162C	2p22.3-p21 AS	Predicted	Maternal
GPR1		2q33.3 AS	Imprinted	Paternal
ZDBF2		2q33.3	Imprinted	Paternal
TIGD1	EEYORE	2q37.1 AS	Predicted	Paternal
MYEOV2		2q37.3 AS	Predicted	Paternal
ALDH1L1	FTHFD, DKFZp781N0997	3q21.3 AS	Predicted	Maternal
ZIC1	ZIC, ZNF201	3q24	Predicted	Maternal
HES1	HHL, HRY, HES-1, bHLHb39, FLJ20408	3q28-q29	Predicted	Paternal
FGFRL1	FHFR, FGFR5	4p16	Predicted	Maternal
KIAA1530	MGC117169	4p16.3	Predicted	Maternal
SPON2	DIL1, DIL-1, Mindin, M-spondin	4p16.3 AS	Predicted	Paternal
NAP1L5	DRLM	4q22.1 AS	Imprinted	Paternal
GAB1		4q31.21	Not Imprinted	Biallelic
ADAMTS16	FLJ16731, ADAMTS16s	5p15	Predicted	Maternal
CDH18	CDH14, CDH24, CDH14L, EY-CADHERIN	5p15.2-p15.1 AS	Predicted	Paternal
CSF2	GMCSF, MGC131935, MGC138897	5q31.1	Predicted	Maternal
VTRNA2-1	CBL3, CBL-3, hvg-5, nc886, MIR886, VTRNA2, MIRN886, svtRNA2-1a, hsa-mir-886	5q31.1 AS	Imprinted	Paternal
PRIM2	p58, PRIM2A	6p12-p11.1 AS	Conflicting Data	Biallelic
BTNL2	SS2, BTL-II, HSBLMHC1	6p21.3 AS	Predicted	Maternal
FAM50B	X5L, D6S2654E	6p25.2	Imprinted	Paternal
MRAP2	C6orf117, bA51G5.2, RP11-51G5.2	6q14.2	Predicted	Paternal
C6orf117	RP11-51G5.2	6q14.3	Predicted	Paternal
AIM1	ST4, CRYBG1	6q21	Imprinted	Paternal
LIN28B	CSDD2	6q21	Imprinted	Paternal
PLAGL1	ZAC, LOT1, ZAC1, MGC126275, MGC126276, DKFZp781P1017	6q24-q25 AS	Imprinted	Paternal
HYMAI	NCRNA00020	6q24.2 AS	Imprinted	Paternal
SLC22A2*	OCT2, MGC32628	6q26 AS	Imprinted	Maternal
IGF2R	MPR1, MPRI, CD222, CIMPR, M6P-R	6q26	Conflicting Data	Biallelic
SLC22A3*	EMT, EMTH, OCT3	6q26-q27	Imprinted	Maternal
BRP44L	CGI-129, dJ68L15.3	6q27 AS	Predicted	Paternal
GRB10	RSS, IRBP, MEG1, GRB-IR, Grb-10, KIAA0207	7p12-p11.2 AS	Imprinted	Isoform Dependent
DDC	AADC	7p12.2 AS	Imprinted	Isoform Dependent
GLI3	PHS, ACLS, GCPS, PAPA, PAPB, PAP-A, PAPA1, PPDIV	7p13 AS	Predicted	Maternal
HOXA5	HOX1, HOX1C, HOX1.3, MGC9376	7p15-p14 AS	Predicted	Maternal
EVX1		7p15-p14	Predicted	Paternal
HOXA4	HOX1, HOX1D	7p15-p14 AS	Predicted	Maternal
HOXA2	HOX1K	7p15-p14 AS	Predicted	Maternal
HOXA11	HOX1, HOX1I	7p15-p14 AS	Predicted	Maternal
HOXA3	HOX1, HOX1E, MGC10155	7p15-p14 AS	Predicted	Maternal
TMEM60	DC32, C7orf35, MGC74482	7q11.23 AS	Predicted	Paternal
MAGI2	AIP1, AIP-1, ARIP1, SSCAM, MAGI-2, ACVRIP1	7q21 AS	Imprinted	Maternal
PEG10	EDR, HB-1, Mar2, MEF3L, Mart2, RGAG3	7q21	Imprinted	Paternal
ASB4	ASB-4, MGC142039, MGC142041	7q21-q22	Not Imprinted	Biallelic
SGCE	ESG, DYT11	7q21-q22 AS	Imprinted	Paternal
CALCR	CRT, CTR, CTR1	7q21.3 AS	Provisional Data	Maternal
PPP1R9A	NRB1, NRBI, FLJ20068, KIAA1222, Neurabin-I	7q21.3	Imprinted	Maternal
PON1	ESA, PON, MVCD5	7q21.3 AS	Provisional Data	Maternal
PON3		7q21.3 AS	Not Imprinted	Biallelic
PON2		7q21.3 AS	Not Imprinted	Biallelic
TFPI2	PP5, REF1, TFPI-2, FLJ21164	7q22 AS	Imprinted	Maternal
DLX5		7q22 AS	Imprinted	Maternal
CPA4	CPA3	7q32	Imprinted	Maternal
COPG2IT1	CIT1, COPG2AS, FLJ41646, NCRNA00170, DKFZP761N09121	7q32	Imprinted	Paternal
COPG2	2-COP, FLJ11781, DKFZp761N09121	7q32 AS	Conflicting Data	Paternal
MEST	PEG1, MGC8703, MGC111102, DKFZp686L18234	7q32	Imprinted	Paternal
MESTIT1	MEST-IT, PEG1-AS, MEST-AS1, MEST-IT1, NCRNA00040	7q32.2 AS	Imprinted	Paternal
KLF14	BTEB5	7q32.3 AS	Imprinted	Maternal
FASTK	FAST	7q35 AS	Predicted	Maternal
SLC4A2	AE2, HKB3, BND3L, NBND3, EPB3L1	7q35-q36	Predicted	Maternal
PURG	PURG-A, PURG-B, MGC119274	8p11 AS	Predicted	Paternal
DLGAP2	DAP2, SAPAP2	8p23	Imprinted	Paternal
NKAIN3	FAM77D, FLJ39630	8q12.3	Predicted	Paternal
LY6D	E48	8q24-qter AS	Predicted	Paternal
GPT	AAT1, ALT1, GPT1	8q24.3	Predicted	Maternal
KCNK9	KT3.2, TASK3, K2p9.1, TASK-3, MGC138268, MGC138270	8q24.3 AS	Imprinted	Maternal
ZFAT-AS1	ZFATAS, ZFAT-AS, SAS-ZFAT, NCRNA00070	8q24.22	Imprinted	Paternal
ZFAT	AITD3, ZFAT1, ZNF406	8q24.22 AS	Imprinted	Paternal
PEG13		8q24.22	Imprinted	Paternal
GLIS3	ZNF515	9p24.2 AS	Imprinted	Paternal
APBA1	X11, X11A, MINT1, D9S411E, X11ALPHA	9q13-q21.1 AS	Predicted	Paternal
C9orf85	MGC61599, RP11-346E17.2	9q21.13	Predicted	Paternal
FLJ46321	FLJ46321	9q21.32	Predicted	Maternal
LMX1B	NPS1, LMX1.2, MGC138325, MGC142051	9q34	Predicted	Maternal
C9orf116	FLJ13945, MGC29761, RP11-426A6.4	9q34.3 AS	Predicted	Paternal
EGFL7	ZNEU1, MGC111117, VE-STATIN, RP11-251M1.2	9q34.3	Predicted	Paternal
PHPT1	PHP14, CGI-202, HSPC141, bA216L13.10, DKFZp564M173, RP11-216L13.10	9q34.3	Predicted	Maternal
SFMBT2		10p14 AS	Not Imprinted	Biallelic
GATA3	HDR, MGC2346, MGC5199, MGC5445	10p15	Predicted	Paternal
CTNNA3	VR22, MGC26194, MGC75041	10q22.2 AS	Provisional Data	Maternal
LDB1	NLI, CLIM2	10q24-q25 AS	Predicted	Maternal
NKX6-2	GTX, NKX6B, NKX6.2, MGC126684	10q26 AS	Predicted	Maternal
C10orf93	bB137A17.3, RP13-137A17.3	10q26.3 AS	Predicted	Maternal
VENTX	NA88A, HPX42B, VENTX2, MGC119910, MGC119911	10q26.3	Predicted	Maternal
PAOX	PAO, MGC45464, DKFZp434J245	10q26.3	Predicted	Maternal
C10orf91	bA432J24.4, RP11-432J24.4	10q26.3	Predicted	Maternal
INPP5F V2	SAC2, hSAC2, MSTP007, MSTPO47, FLJ13081, KIAA0966, MGC59773, MGC131851	10q26.11	Imprinted	Paternal
WT1-Alt trans	WT1, GUD, WAGR, WT33, WIT-2	11p13 AS	Imprinted	Paternal
PKP3		11p15	Predicted	Maternal
AMPD3		11p15	Not Imprinted	Biallelic
KCNQ1OT1	LIT1, KvDMR1, KCNQ10T1, KvLQT1-AS, long QT intronic transcript 1	11p15	Imprinted	Paternal
OSBPL5	ORP5, OBPH1, FLJ42929	11p15.4 AS	Imprinted	Maternal
KCNQ1DN	BWRT, HSA404617	11p15.4	Imprinted	Maternal
ZNF215	BAZ2, ZKSCAN11	11p15.4	Provisional Data	Maternal
IGF2AS	PEG8, MGC168198	11p15.5	Imprinted	Paternal
B4GALNT4	FLJ25045	11p15.5	Predicted	Maternal
PHLDA2	IPL, BRW1C, BWR1C, HLDA2, TSSC3	11p15.5 AS	Imprinted	Maternal
NAP1L4	NAP2, NAP2L, hNAP2, MGC4565, NAP1L4b	11p15.5 AS	Unknown	Unknown
TH	TYH, DYT14, DYT5b	11p15.5 AS	Unknown	Unknown
TRPM5	MTR1, LTRPC5	11p15.5 AS	Provisional Data	Paternal
TSSC4		11p15.5	Not Imprinted	Biallelic
TSPAN32	ART1, PHMX, PHEMX, TSSC6, FLJ17158, FLJ97586, MGC22455	11p15.5	Not Imprinted	Biallelic
IFITM1	9-27, CD225, IFI17, LEU13	11p15.5	Predicted	Maternal
SLC22A18AS	BWR1B, BWSCR1B, ORCTL2S, SLC22A1LS, p27-BWR1B	11p15.5 AS	Provisional Data	Maternal
ASCL2	ASH2, HASH2, MASH2, bHLHa45	11p15.5 AS	Not Imprinted	Biallelic
H19	ASM, BWS, ASM1, MGC4485, PRO2605, D11S813E	11p15.5 AS	Imprinted	Maternal
KCNQ1	LQT, RWS, WRS, LQT1, SQT2, ATFB1, ATFB3, JLNS1, KCNA8, KCNA9, Kv1.9, Kv7.1, KVLQT1, FLJ26167	11p15.5	Imprinted	Maternal
IGF2	INSIGF, pp9974, C11orf43, FLJ22066, FLJ44734	11p15.5 AS	Imprinted	Paternal
SLC22A18	HET, ITM, BWR1A, IMPT1, TSSC5, ORCTL2, BWSCR1A, SLC22A1L, p45-BWR1A, DKFZp667A184	11p15.5	Imprinted	Maternal
INS	ILPR, IRDN	11p15.5 AS	Imprinted	Paternal
CD81	S5.7, TAPA1, TSPAN28	11p15.5	Not Imprinted	Biallelic
CDKN1C	BWS, WBS, p57, BWCR, KIP2	11p15.5 AS	Imprinted	Maternal
RAB1B		11q12	Predicted	Maternal
ANO1	DOG1, TAOS2, ORAOV2, TMEM16A	11q13.3	Imprinted	Maternal
DHCR7	SLOS	11q13.4 AS	Not Imprinted	Biallelic
ZC3H12C	MCPIP3	11q22.3	Imprinted	Paternal
KBTBD3	BKLHD3, FLJ30685	11q22.3 AS	Predicted	Paternal
SDHD	PGL, CBT1, PGL1, SDH4	11q23	Conflicting Data	Paternal
NTM	HNT, NTRI, IGLON2	11q25	Imprinted	Maternal
ABCC9	SUR2, ABC37, CMD1O, FLJ36852	12p12.1 AS	Predicted	Maternal
RBP5	CRBP3, CRBPIII, CRBP-III	12p13.31 AS	Imprinted	Maternal
SLC26A10		12q13	Predicted	Maternal
SLC38A4	ATA3, NAT3, PAAT, FLJ10191, MGC126876	12q13 AS	Unknown	Unknown
HOXC4	HOX3, cp19, HOX3E	12q13.3	Predicted	Maternal
HOXC9	HOX3, HOX3B	12q13.3	Predicted	Maternal
CDK4	CMM3, PSK-J3, MGC14458	12q14 AS	Predicted	Maternal
E2F7	FLJ12981	12q21.2 AS	Predicted	Maternal
DCN	CSCD, PG40, PGII, PGS2, DSPG2, SLRR1B	12q21.33 AS	Unknown	Unknown
FBRSL1	KIAA1545	12q24.33	Predicted	Maternal
KIAA1545	KIAA1545	12q24.33	Predicted	Maternal
HTR2A	HTR2, 5-HT2A	13q14-q21 AS	Conflicting Data	Maternal
RB1	RB, pRb, OSRC, pp110, p105-Rb	13q14.2	Imprinted	Maternal
FLJ40296	FLJ40296, MGC149404, MGC149405	13q21.1	Predicted	Maternal
FAM70B	MGC20579, RP11-199F6.1	13q34	Predicted	Maternal
FOXG1	BF1, BF2, QIN, FKH2, HBF2, HFK1, HFK2, HFK3, KHL2, FHKL3, FKHL1, FKHL2, FKHL3, FKHL4, HBF-1, HBF-2, HBF-3, FOXG1A, FOXG1B, FOXG1C, HBF-G2	14q13	Predicted	Paternal
FERMT2	MIG2, KIND2, mig-2, UNC112, PLEKHC1, UNC112B, FLJ34213, FLJ44462, DKFZp686G11125	14q22.1 AS	Predicted	Paternal
MEG3	GTL2, FP504, prebp1, PRO0518, PRO2160, FLJ31163, FLJ42589	14q32	Imprinted	Maternal
DLK1	DLK, FA1, ZOG, pG2, PREF1, Pref-1	14q32	Imprinted	Paternal
DIO3	D3, 5DIII, TXDI3, DIOIII	14q32	Unknown	Unknown
RTL1	MART1, PEG11, LOC388015	14q32.31 AS	Imprinted	Paternal
MEG8	Rian	14q32.31	Imprinted	Maternal
MAGEL2	nM15, NDNL1	15q11-q12 AS	Imprinted	Paternal
NPAP1	C15orf2	15q11-q13	Imprinted	Unknown
MKRN3	D15S9, RNF63, ZFP127, ZNF127, MGC88288	15q11-q13	Imprinted	Paternal
UBE3A	AS, ANCR, E6-AP, HPVE6A, EPVE6AP, FLJ26981	15q11-q13 AS	Imprinted	Maternal
ZNF127AS	MKRN3AS, Znp127as	15q11-q13	Unknown	Unknown
ATP10A	ATPVA, ATPVC, ATP10C, KIAA0566	15q11.2 AS	Imprinted	Maternal
SNORD107	HBII-436, HBII-436 C/D box snoRNA	15q11.2	Imprinted	Paternal
SNORD108	HBII-437, HBII-437 C/D box snoRNA	15q11.2	Imprinted	Paternal
PWCR1	PET1, non-coding RNA in the Prader-Willi critical region	15q11.2	Imprinted	Paternal
SNORD109A	HBII-438A	15q11.2	Imprinted	Paternal
SNORD116@	PET1, PWCR1, HBII-85	15q11.2	Imprinted	Paternal
SNORD115@	HBII-52	15q11.2	Imprinted	Paternal
SNORD115-48	HBII-52-48	15q11.2	Imprinted	Paternal
SNORD109B	HBII-438B, HBII-438B C/D box snoRNA	15q11.2	Imprinted	Paternal
SNRPN	SMN, PWCR, SM-D, RT-LI, HCERN3, SNRNP-N, FLJ33569, FLJ36996, FLJ39265, MGC29886, SNURF-SNRPN, DKFZp762N022, DKFZp686C0927, DKFZp761I1912, DKFZp686M12165	15q11.2	Imprinted	Paternal
GABRA5	MGC138184	15q11.2-q12	Conflicting Data	Paternal
GABRB3	MGC9051	15q11.2-q12 AS	Conflicting Data	Paternal
NDN	HsT16328	15q11.2-q12 AS	Imprinted	Paternal
SNURF		15q12	Imprinted	Paternal
GABRG3		15q12	Conflicting Data	Paternal
SNORD64	HBII-13, HBII-13 snoRNA	15q12	Imprinted	Paternal
GATM	AT, AGAT	15q21.1 AS	Unknown	Unknown
RASGRF1	GNRP, GRF1, CDC25, GRF55, CDC25L, H-GRF55, PP13187	15q24.2 AS	Unknown	Unknown
MIR184	EDICT, MIRN184, miR-184	15q25.1	Unknown	Unknown
IRAIN	IGF1R-AS	15q26.3 AS	Imprinted	Paternal
NAA60	HAT4, NAT15	16p13.3	Imprinted	Maternal
ZNF597		16p13.3 AS	Imprinted	Maternal
SOX8	MGC24837	16p13.3	Predicted	Paternal
SALL1	TBS, HSAL1, ZNF794	16q12.1 AS	Predicted	Maternal
C16orf57	HVSL1, FLJ13154	16q21	Predicted	Maternal
ACD	PIP1, PTOP, TPP1, TINT1	16q22.1 AS	Predicted	Maternal
FOXF1	FKHL5, ACDMPV, FREAC1, MGC105125	16q24	Predicted	Maternal
TMEM88	FLJ20025, MGC71744	17p13.1	Predicted	Maternal
PYY2		17q11	Predicted	Paternal
HOXB2	K8, HOX2, HOX2H, Hox-2.8	17q21-q22 AS	Predicted	Maternal
HOXB3	HOX2, HOX2G, Hox-2.7	17q21.3 AS	Predicted	Maternal
LOC100131170	LOC100131170	17q25.3 AS	Predicted	Paternal
IMPACT	MGC33718	18q11.2-q12.1	Not Imprinted	Biallelic
BRUNOL4	CELF4, BRUNOL-4	18q12 AS	Predicted	Maternal
FAM59A	GAREM, Gm944, C18orf11	18q12.1 AS	Predicted	Paternal
TCEB3C	HsT829, TCEB3L2, Elongin A3	18q21.1 AS	Imprinted	Maternal
PPAP2C	LPP2, PAP-2c, PAP2-g	19p13 AS	Predicted	Maternal
DNMT1	AIM, DNMT, MCMT, CXXC9, HSN1E, ADCADN	19p13.2 AS	Imprinted	Paternal
CHMP2A	BC2, BC-2, VPS2, CHMP2, VPS2A	19q AS	Predicted	Maternal
TSHZ3	TSH3, ZNF537, FLJ54422, KIAA1474	19q12 AS	Predicted	Paternal
CHST8	GalNAc4ST, GALNAC4ST1	19q13.1	Predicted	Maternal
ZNF225	MGC119735	19q13.2	Predicted	Paternal
PEG3	PW1, ZNF904, ZSCAN24	19q13.4 AS	Imprinted	Paternal
ZIM2	ZNF656	19q13.4 AS	Imprinted	Paternal
MIMT1	MIM1, LINC00067, NCRNA00067	19q13.4	Imprinted	Paternal
LILRB4	HM18, ILT3, LIR5, CD85K, LIR-5, LILRB5	19q13.4	Predicted	Maternal
MZF1	MZF-1, MZF1B, ZNF42, Zfp98, ZSCAN6	19q13.4 AS	Predicted	Maternal
ZNF264	Zfp264	19q13.4	Unknown	Unknown
ZNF229	FLJ34222	19q13.31 AS	Predicted	Maternal
MIR371A	C19MC, MIR371, MIRN371, hsa-mir-371, hsa-mir-371a	19q13.42	Imprinted	Paternal
NLRP2	NBS1, PAN1, NALP2, PYPAF2, CLR19.9	19q13.42	Imprinted	Maternal
USP29	MGC163266, MGC163270, HOM-TES-84/86	19q13.43	Unknown	Unknown
ZIM3	ZNF657	19q13.43 AS	Unknown	Unknown
C20orf82	bA149I18.1, dJ1077I2.1	20p12.1	Predicted	Paternal
ISM1	ISM, Isthmin, C20orf82, bA149I18.1, dJ1077I2.1	20p12.1	Predicted	Paternal
PSIMCT-1		20q11.2	Imprinted	Paternal
BLCAP	BC10	20q11.2-q12 AS	Imprinted	Isoform Dependent
NNAT	Peg5	20q11.2-q12	Imprinted	Paternal
HM13	H13, SPP, IMP1, PSL3, IMPAS, SPPL1, PSENL3, IMPAS-1, MSTP086, dJ324O17.1	20q11.21	Unknown	Unknown
MCTS2		20q11.21	Imprinted	Paternal
GDAP1L1	dJ881L22.1, dJ995J12.1.1	20q12	Imprinted	Paternal
SGK2	H-SGK2, dJ138B7.2	20q13.2	Imprinted	Paternal
GNAS	AHO, GSA, GSP, POH, GPSA, NESP, GNAS1, PHP1A, PHP1B, C20orf45, MGC33735, dJ309F20.1.1, dJ806M20.3.3	20q13.3	Imprinted	Isoform Dependent
COL9A3	IDD, MED, EDM3, FLJ90759, DJ885L7.4.1	20q13.3	Predicted	Maternal
L3MBTL	L3MBTL1, FLJ41181, KIAA0681, H-L(3)MBT, dJ138B7.3, DKFZp586P1522	20q13.12	Imprinted	Paternal
GNASAS	SANG, NESPAS, GNAS1AS, NCRNA00075	20q13.32 AS	Imprinted	Paternal
MIR298	MIRN298, hsa-mir-298	20q13.32 AS	Imprinted	Paternal
SANG	SANG, Nespas	20q13.32	Imprinted	Paternal
MIR296	MIRN296, miRNA296	20q13.32 AS	Imprinted	Paternal
C20orf20	Eaf7, MRGBP, URCC4, MRG15BP, FLJ10914	20q13.33	Predicted	Maternal
SIM2	SIM, bHLHe15, MGC119447	21q22.2	Predicted	Paternal
DGCR6L		22q11.21 AS	Imprinted	Random
DGCR6		22q11.21	Imprinted	Random
FLJ20464	FLJ20464	22q12.2	Predicted	Paternal
TSIX	XISTAS, NCRNA00013	Xq13.2	Not Imprinted	Biallelic
XIST	XCE, XIC, SXI1, swd66, DXS1089, DXS399E, NCRNA00001, DKFZp779P0129	Xq13.2 AS	Not Imprinted	Biallelic
