# Supplementary material for: Allele-specific expression in a family quartet with autism reveals mono-to-biallelic switch and novel transcriptional processes of autism susceptibility genes
Source: Sci Rep. 2018 Mar 9;8:4277. doi: 10.1038/s41598-018-22753-4 (PMC5844893; doi:10.1038/s41598-018-22753-4)
Supplement: Supplementary file 17 — Table S16 [file 41598_2018_22753_MOESM17_ESM.xlsx]

## Sheet: Table S16
miRNA ID	Transcript ID	ASE (Log10(Maternal)-Log10(Paternal))
		Non-ASD	ASD
miR-570	ENST00000384917M	1.01144	13.515
miR-654	ENST00000385199M	-9.9611	-11.3603
miR-548u	ENST00000390728M	-10.0152	-10.8846
miR-635	ENST00000384830M	-10.1704	10.3141
miR-32	ENST00000384965M	-9.97608	9.80776
miR-95	ENST00000385072M	-11.1377	10.7543
miR-320d1	ENST00000390157M	-10.194	11.0259
miR-299	ENST00000385016M	-0.5297	-0.94328

## Sheet: Log(Ma)-Log(Pa) >0.5 or <-0.5
Non-ASD	Ensembl Transcript ID	Associated Gene Name	Log10(Ma)	Log10(Pa)	Log10(Ma)-Log10(Pa)		ASD	Ensembl Transcript ID	Associated Gene Name	Log10(Ma)	Log10(Pa)	Log10(Ma)-Log10(Pa)	Note
	ENST00000408856M	MIR1183	-1.53149	-11.5651	-10.0336			ENST00000408856M	MIR1183	-1.53891	-11.4929	-9.95399	bi-allelic
	ENST00000408861M	MIR1252	-8.97504	1.10478	10.0798			ENST00000408861M	MIR1252	-2.55886	-4.56088	-2.00202
	ENST00000581814M	MIR2681	-0.109751	0.451238	0.560989			ENST00000581814M	MIR2681	0.782354	0.00549155	-0.776862
	ENST00000385016M	MIR299	-6.32469	-5.38141	0.94328			ENST00000385016M	MIR299	-5.79742	-5.26772	0.5297	maternal
	ENST00000384965M	MIR32	-0.223744	-10.0315	-9.80776			ENST00000384965M	MIR32	-11.4315	-1.45542	9.97608	bi-allelic
	ENST00000390157M	MIR320D1	-0.0561742	-11.0821	-11.0259			ENST00000390157M	MIR320D1	-10.2303	-0.0362805	10.194	bi-allelic
	ENST00000362173M	MIR335	-10.0705	-10.6637	-0.5932			ENST00000362173M	MIR335	-10.6523	-11.5085	-0.8562	paternal
	ENST00000582661M	MIR3609	-1.30027	-0.670466	0.629804			ENST00000582661M	MIR3609	-1.46639	-0.496975	0.969415	not detectable
	ENST00000584484M	MIR3611	-5.27501	-6.03481	-0.7598			ENST00000584484M	MIR3611	-11.4739	-0.105598	11.3683
	ENST00000581792M	MIR3648	3.10173	1.08673	-2.015			ENST00000581792M	MIR3648	0.960143	3.01368	2.05354
	ENST00000579424M	MIR3907	-10.8729	-0.887625	9.98527			ENST00000579424M	MIR3907	-11.6707	-1.66884	10.0019	not detectable
	ENST00000584304M	MIR3936	0.727837	1.42834	0.700503			ENST00000584304M	MIR3936	1.24279	0.0212888	-1.2215
	ENST00000584390M	MIR4444-1	-12.0701	-2.71963	9.35047			ENST00000584390M	MIR4444-1	-11.316	-3.70316	7.61284	not detectable
	ENST00000580862M	MIR4461	-10.0332	2.21342	12.2466			ENST00000580862M	MIR4461	2.6849	-9.20596	-11.8909
	ENST00000585066M	MIR4761	0.0434723	-10.1405	-10.184			ENST00000585066M	MIR4761	-1.23768	-11.2739	-10.0362	not detectable
	ENST00000582634M	MIR5194	0.380932	-9.55823	-9.93916			ENST00000582634M	MIR5194	-10.5303	-0.725334	9.80497
	ENST00000390728M	MIR548U	-11.5395	-0.654895	10.8846			ENST00000390728M	MIR548U	-11.4675	-1.45228	10.0152	no SNP
	ENST00000584165M	MIR548V	-0.651068	-10.7683	-10.1172			ENST00000584165M	MIR548V	0.429621	-10.6292	-11.0588	bi-allelic
	ENST00000577959M	MIR5692C2	-6.4891	-4.74033	1.74877			ENST00000577959M	MIR5692C2	-6.05429	-5.2286	0.82569	not detectable
	ENST00000384917M	MIR570	1.66146	0.650016	-1.01144			ENST00000384917M	MIR570	2.41942	-11.0956	-13.515	no SNP
	ENST00000384830M	MIR635	-0.749373	-11.0635	-10.3141			ENST00000384830M	MIR635	-9.63752	0.532924	10.1704	bi-allelic
	ENST00000385199M	MIR654	-11.5395	-0.179239	11.3603			ENST00000385199M	MIR654	-11.4675	-1.5064	9.9611	maternal
	ENST00000385072M	MIR95	0.726126	-10.0282	-10.7543			ENST00000385072M	MIR95	-11.2205	-0.082772	11.1377	bi-allelic
