# Supplementary material for: Allele-specific expression in a family quartet with autism reveals mono-to-biallelic switch and novel transcriptional processes of autism susceptibility genes
Source: Sci Rep. 2018 Mar 9;8:4277. doi: 10.1038/s41598-018-22753-4 (PMC5844893; doi:10.1038/s41598-018-22753-4)
Supplement: Supplementary file 18 — Table S17 [file 41598_2018_22753_MOESM18_ESM.xlsx]

## Sheet: matched_Pa
Gene symbol	Ensemble Transcript ID	Expressed allele(ref)	Log10(Ma)-Log10(Pa) (Non-ASD)
SNURF	ENST00000338094	Paternal	-15.8166
SNRPN	ENST00000390687	Paternal	-15.6216
BMP8B	ENST00000397360	Paternal	-0.8663
SNRPN	ENST00000400098	Paternal	-1.4445
SNRPN	ENST00000400100	Paternal	-9.56858
SNRPN	ENST00000444203	Paternal	-12.5835
AIM1	ENST00000457437	Paternal	-0.6605
SPON2	ENST00000504871	Paternal	-4.94234
ZFAT	ENST00000518408	Paternal	-5.42912
SDHD	ENST00000525987	Paternal	-0.52218
KBTBD3	ENST00000531837	Paternal	-1.35185
SDHD	ENST00000532699	Paternal	-0.8198
AIM1	ENST00000535438	Paternal	-0.71861
SNRPN	ENST00000554227	Paternal	-10.9982
SNRPN	ENST00000577565	Paternal	-11.4739
SNRPN	ENST00000584968	Paternal	-7.78745
ZDBF2	ENST00000374423	Paternal	-13.6296
PEG3	ENST00000598410	Paternal	-15.4752
ZIM2	ENST00000597281	Paternal	-3.18004
SNRPN	ENST00000400097	Paternal	-13.412
PEG3	ENST00000594706	Paternal	-13.9636
MEST	ENST00000463263	Paternal	-11.6543
MEST	ENST00000488093	Paternal	-12.4461
ZIM2	ENST00000391708	Paternal	-13.2401
PEG3	ENST00000423103	Paternal	-12.2887
GLIS3	ENST00000469833	Paternal	-0.828692
GLIS3	ENST00000461870	Paternal	-3.14933
ZIM2	ENST00000221722	Paternal	-12.6478
MEST	ENST00000223215	Paternal	-2.75461
PEG3	ENST00000326441	Paternal	-8.17354
GABRA5	ENST00000554038	Paternal	-0.74482
NAP1L5	ENST00000323061	Paternal	-5.07573
OBSCN	ENST00000483539	Paternal	-7.17213
ZC3H12C	ENST00000453089	Paternal	-4.50731
ZIM2	ENST00000601070	Paternal	-13.8621
PEG10	ENST00000482108	Paternal	-4.17469
OBSCN	ENST00000366706	Paternal	-1.4995
PEG3	ENST00000600833	Paternal	-11.6628
PURG	ENST00000475541	Paternal	-4.10082
KCNQ1OT1	ENST00000597346	Paternal	-3.91576
PRDM16	ENST00000378398	Paternal	-6.22815
MEST	ENST00000437945	Paternal	-0.919035
GLIS3	ENST00000471664	Paternal	-0.9551
OBSCN	ENST00000366709	Paternal	-5.59463
PRDM16	ENST00000441472	Paternal	-5.4709
MAGEL2	ENST00000532292	Paternal	-8.42898
GLIS3	ENST00000491889	Paternal	-3.99968
PRDM16	ENST00000270722	Paternal	-0.9165
ZIM2	ENST00000593931	Paternal	-0.68507
ZIM2	ENST00000599935	Paternal	-1.0967
GABRA5	ENST00000557484	Paternal	-0.5668
SNRPN	ENST00000553597	Paternal	-3.11502
ZIM2	ENST00000593711	Paternal	-1.3504
MEST	ENST00000475188	Paternal	-6.85038
OBSCN	ENST00000284548	Paternal	-3.82165
CYP1B1	ENST00000492443	Paternal	-1.13065
TSHZ3	ENST00000240587	Paternal	-0.722741
TMEM52	ENST00000378602	Paternal	-0.6189
GABRA5	ENST00000355395	Paternal	-0.76142
IGF2	ENST00000300632	Paternal	-0.85067
GATA3	ENST00000346208	Paternal	-1.3106
WT1	ENST00000379079	Paternal	-0.5383
WT1	ENST00000448076	Paternal	-0.6628
EGFL7	ENST00000371698	Paternal	-5.21359
IGF2	ENST00000381406	Paternal	-1.61732
OBSCN	ENST00000366704	Paternal	-4.13272
IGF2	ENST00000416167	Paternal	-1.17704
GABRB3	ENST00000554722	Paternal	-9.6899
CDH18	ENST00000508350	Paternal	-10.6447
PURG	ENST00000339382	Paternal	-0.594438
PEG3	ENST00000593695	Paternal	-0.7969
SIM2	ENST00000481185	Paternal	-0.9746
SPON2	ENST00000510542	Paternal	-4.89788
MIMT1	ENST00000599641	Paternal	-9.64171
C9orf116	ENST00000371789	Paternal	-10.0761
KBTBD3	ENST00000526793	Paternal	-1.57058
PRDM16	ENST00000442529	Paternal	-4.25058
NKAIN3	ENST00000523367	Paternal	-0.6481
PEG3	ENST00000599534	Paternal	-8.69499
SPON2	ENST00000290902	Paternal	-2.2005
SPON2	ENST00000431380	Paternal	-0.57702
NKAIN3	ENST00000519049	Paternal	-9.208

## Sheet: matched_Ma
Gene symbol	Ensemble Transcript ID	Expressed allele(ref)	Log10(Ma)-Log10(Pa) (Non-ASD)
USB1	ENST00000423271	Maternal	1.2164
MEG3	ENST00000423456	Maternal	9.99606
H19	ENST00000447298	Maternal	1.85117
ALDH1L1	ENST00000462808	Maternal	0.62118
SLC22A18	ENST00000495518	Maternal	10.0253
MEG3	ENST00000523671	Maternal	1.21692
RB1	ENST00000525036	Maternal	10.2387
MEG3	ENST00000555928	Maternal	11.1773
USB1	ENST00000566082	Maternal	9.88236
NAA60	ENST00000572584	Maternal	1.88156
NAA60	ENST00000575076	Maternal	0.85352
NAA60	ENST00000610180	Maternal	0.60971
MAGI2	ENST00000522391	Maternal	0.93267
OSBPL5	ENST00000532951	Maternal	9.98932
MZF1	ENST00000600004	Maternal	6.29736
NTM	ENST00000374791	Maternal	12.5695
UVSSA	ENST00000511563	Maternal	10.6426
ADAMTS16	ENST00000511368	Maternal	9.0044
HTR2A	ENST00000378688	Maternal	3.19235
PPAP2C	ENST00000269812	Maternal	5.80573
ALDH1L1	ENST00000273450	Maternal	5.51207
MZF1	ENST00000215057	Maternal	5.32764
ZNF215	ENST00000414517	Maternal	12.021
ALDH1L1	ENST00000472186	Maternal	1.47929
UVSSA	ENST00000503548	Maternal	6.38868
HTR2A	ENST00000542664	Maternal	0.65699
SLC4A2	ENST00000490898	Maternal	2.11762
OSBPL5	ENST00000348039	Maternal	1.24694
SLC4A2	ENST00000485713	Maternal	1.74931
CDK4	ENST00000551706	Maternal	11.5031
PKP3	ENST00000528036	Maternal	0.7797
PHPT1	ENST00000492540	Maternal	9.73072
OSBPL5	ENST00000471998	Maternal	0.91678
LILRB4	ENST00000470943	Maternal	7.20707
MAGI2	ENST00000536571	Maternal	2.40175
LILRB4	ENST00000434286	Maternal	2.21748
UVSSA	ENST00000512728	Maternal	5.11322
ZNF215	ENST00000529903	Maternal	2.50343
SLC4A2	ENST00000482950	Maternal	0.82926
CALCR	ENST00000360249	Maternal	4.8216
ABCC9	ENST00000538350	Maternal	0.56827
SLC4A2	ENST00000392826	Maternal	2.03369
CPA4	ENST00000445470	Maternal	1.3861
PPP1R9A	ENST00000424654	Maternal	3.50261
PTPN14	ENST00000366956	Maternal	0.786683
CHMP2A	ENST00000600118	Maternal	0.569
SLC4A2	ENST00000461735	Maternal	1.171
SLC22A18	ENST00000441077	Maternal	0.9238
HOXC4	ENST00000609810	Maternal	0.6929
SLC22A18	ENST00000449603	Maternal	1.1964
MEG3	ENST00000524131	Maternal	1.0611
NLRP2	ENST00000540005	Maternal	2.42692
FASTK	ENST00000469237	Maternal	0.8061
E2F7	ENST00000416496	Maternal	0.5304
NTM	ENST00000374786	Maternal	7.1159
MEG3	ENST00000520714	Maternal	11.0332
CPA4	ENST00000470542	Maternal	2.25033
CPA4	ENST00000488025	Maternal	0.8232
CPA4	ENST00000490117	Maternal	1.47458
CPA4	ENST00000492072	Maternal	2.05391
CPA4	ENST00000497388	Maternal	0.6044
SLC22A18	ENST00000463571	Maternal	1.8566
MAGI2	ENST00000535697	Maternal	10.0385
SLC22A18	ENST00000380574	Maternal	0.978
H19	ENST00000411861	Maternal	1.5465
CHST8	ENST00000434302	Maternal	0.5167
FASTK	ENST00000460980	Maternal	0.96736
OSBPL5	ENST00000263650	Maternal	6.91807
CPA4	ENST00000222482	Maternal	5.89805
PPAP2C	ENST00000586998	Maternal	0.7207
SLC22A18	ENST00000485423	Maternal	0.66852
PPP1R9A	ENST00000456331	Maternal	4.14909
MEG3	ENST00000524035	Maternal	2.1076
MZF1	ENST00000596039	Maternal	0.50593
SLC22A25	ENST00000525295	Maternal	3.50795
H19	ENST00000439725	Maternal	2.5336
NTM	ENST00000474900	Maternal	8.0669
LILRB4	ENST00000391733	Maternal	5.66121
ATP10A	ENST00000555815	Maternal	2.90782
CALCR	ENST00000426151	Maternal	1.306
LILRB4	ENST00000391736	Maternal	2.00719
CPA4	ENST00000493259	Maternal	5.33927
SLC22A25	ENST00000527057	Maternal	2.203
MEG3	ENST00000522618	Maternal	1.44592
H19	ENST00000431095	Maternal	2.90331
SLC22A18	ENST00000347936	Maternal	2.56975
FASTK	ENST00000467237	Maternal	1.26108
CHST8	ENST00000591231	Maternal	0.7308
H19	ENST00000417089	Maternal	4.48305
H19	ENST00000442037	Maternal	2.88814
H19	ENST00000422826	Maternal	2.9442
FGFRL1	ENST00000398484	Maternal	1.3829
ACD	ENST00000602860	Maternal	4.305
ZNF215	ENST00000278319	Maternal	3.3403
H19	ENST00000411754	Maternal	3.75361
SLC22A25	ENST00000306494	Maternal	1.4108
MEG3	ENST00000522771	Maternal	17.1816
CHST8	ENST00000438847	Maternal	3.48325
KCNK9	ENST00000522317	Maternal	1.6285
UVSSA	ENST00000389851	Maternal	10.7168
ALDH1L1	ENST00000393434	Maternal	1.12639
ZNF229	ENST00000588931	Maternal	10.1396
H19	ENST00000428066	Maternal	1.0606
H19	ENST00000436715	Maternal	0.6302
H19	ENST00000446406	Maternal	2.7012
H19	ENST00000412788	Maternal	13.01
ZNF215	ENST00000527171	Maternal	11.0349
MEG3	ENST00000398461	Maternal	12.7711
ZNF597	ENST00000301744	Maternal	12.1066
MEG3	ENST00000455531	Maternal	14.112
MEG3	ENST00000452120	Maternal	13.954
H19	ENST00000414790	Maternal	5.85757
MEG3	ENST00000398460	Maternal	15.0426
MEG3	ENST00000424076	Maternal	16.2243

## Sheet: Original data
Gene symbol	Ensemble Transcript ID	Expressed allele(ref)	Log10(Ma)-Log10(Pa)(WG ASE non-ASD)	Log10(Ma)-Log10(Pa) (WG ASE ASD)	Non-ASD-ma(log_mu)	Non-ASD-Pa(log_mu)	ASD-Ma(log_mu)	ASD-Pa(log_mu)
HOXA11	ENST00000006015	Maternal	#VALUE!	#VALUE!	no ASE	no ASE	no ASE	no ASE
DCN	ENST00000052754	Unknown	#VALUE!	#VALUE!	no ASE	no ASE	no ASE	no ASE
NNAT	ENST00000062104	Paternal	#VALUE!	#VALUE!	no ASE	no ASE	no ASE	no ASE
USB1	ENST00000219281	Maternal	-9.6457	#VALUE!	-9.51254	0.133159	no ASE	no ASE
PON1	ENST00000222381	Maternal	#VALUE!	#VALUE!	no ASE	no ASE	no ASE	no ASE
DLX5	ENST00000222598	Maternal	#VALUE!	#VALUE!	no ASE	no ASE	no ASE	no ASE
HOXA5	ENST00000222726	Maternal	#VALUE!	#VALUE!	no ASE	no ASE	no ASE	no ASE
EVX1	ENST00000222761	Paternal	#VALUE!	#VALUE!	no ASE	no ASE	no ASE	no ASE
DCN	ENST00000228329	Unknown	#VALUE!	#VALUE!	no ASE	no ASE	no ASE	no ASE
UBE3A	ENST00000232165	Maternal	#VALUE!	#VALUE!	no ASE	no ASE	no ASE	no ASE
HES1	ENST00000232424	Paternal	#VALUE!	#VALUE!	no ASE	no ASE	no ASE	no ASE
RPL22	ENST00000234875	Paternal	#VALUE!	#VALUE!	no ASE	no ASE	no ASE	no ASE
PHPT1	ENST00000247665	Maternal	#VALUE!	#VALUE!	no ASE	no ASE	no ASE	no ASE
USP29	ENST00000254181	Unknown	#VALUE!	#VALUE!	no ASE	no ASE	no ASE	no ASE
ASB4	ENST00000257621	Biallelic	#VALUE!	#VALUE!	no ASE	no ASE	no ASE	no ASE
TMEM60	ENST00000257663	Paternal	1.41146	#VALUE!	0.1281	-1.28336	no ASE	no ASE
MRAP2	ENST00000257776	Paternal	#VALUE!	#VALUE!	no ASE	no ASE	no ASE	no ASE
CDK4	ENST00000257904	Maternal	#VALUE!	#VALUE!	no ASE	no ASE	no ASE	no ASE
ABCC9	ENST00000261200	Maternal	#VALUE!	#VALUE!	no ASE	no ASE	no ASE	no ASE
ABCC9	ENST00000261201	Maternal	#VALUE!	#VALUE!	no ASE	no ASE	no ASE	no ASE
CHST8	ENST00000262622	Maternal	#VALUE!	#VALUE!	no ASE	no ASE	no ASE	no ASE
ZNF225	ENST00000262894	Paternal	#VALUE!	#VALUE!	no ASE	no ASE	no ASE	no ASE
ZNF264	ENST00000263095	Unknown	#VALUE!	#VALUE!	no ASE	no ASE	no ASE	no ASE
TTC40	ENST00000263170	Maternal	#VALUE!	#VALUE!	no ASE	no ASE	no ASE	no ASE
CD81	ENST00000263645	Biallelic	#VALUE!	#VALUE!	no ASE	no ASE	no ASE	no ASE
GNAS	ENST00000265620	Isoform Dependent	3.62527	#VALUE!	-0.141818	-3.76709	no ASE	no ASE
PON3	ENST00000265627	Biallelic	#VALUE!	#VALUE!	no ASE	no ASE	no ASE	no ASE
SGCE	ENST00000265735	Paternal	#VALUE!	#VALUE!	no ASE	no ASE	no ASE	no ASE
SLC38A4	ENST00000266579	Unknown	#VALUE!	#VALUE!	no ASE	no ASE	no ASE	no ASE
RB1	ENST00000267163	Maternal	#VALUE!	#VALUE!	no ASE	no ASE	no ASE	no ASE
WRAP73	ENST00000270708	Maternal	#VALUE!	#VALUE!	no ASE	no ASE	no ASE	no ASE
PRIM2	ENST00000274891	Biallelic	#VALUE!	#VALUE!	no ASE	no ASE	no ASE	no ASE
PAOX	ENST00000278060	Maternal	#VALUE!	#VALUE!	no ASE	no ASE	no ASE	no ASE
OTX1	ENST00000282549	Maternal	#VALUE!	#VALUE!	no ASE	no ASE	no ASE	no ASE
ZIC1	ENST00000282928	Maternal	-1.63248	#VALUE!	-1.04955	0.58293	no ASE	no ASE
LRRTM1	ENST00000295057	Paternal	#VALUE!	#VALUE!	no ASE	no ASE	no ASE	no ASE
CSF2	ENST00000296871	Maternal	#VALUE!	#VALUE!	no ASE	no ASE	no ASE	no ASE
TMEM88	ENST00000301599	Maternal	#VALUE!	#VALUE!	no ASE	no ASE	no ASE	no ASE
KCNK9	ENST00000303015	Maternal	#VALUE!	#VALUE!	no ASE	no ASE	no ASE	no ASE
DCN	ENST00000303320	Unknown	#VALUE!	#VALUE!	no ASE	no ASE	no ASE	no ASE
HOXC4	ENST00000303406	Maternal	#VALUE!	#VALUE!	no ASE	no ASE	no ASE	no ASE
GNAS	ENST00000306090	Isoform Dependent	1.03844	#VALUE!	3.6165	2.57806	no ASE	no ASE
GNAS	ENST00000306120	Isoform Dependent	#VALUE!	#VALUE!	no ASE	no ASE	no ASE	no ASE
MYEOV2	ENST00000307266	Paternal	0	#VALUE!	-12.1827	-12.1827	no ASE	no ASE
RAB1B	ENST00000311481	Maternal	-0.36825	#VALUE!	2.30214	2.67039	no ASE	no ASE
GABRB3	ENST00000311550	Paternal	#VALUE!	#VALUE!	no ASE	no ASE	no ASE	no ASE
HOXB3	ENST00000311626	Maternal	#VALUE!	#VALUE!	no ASE	no ASE	no ASE	no ASE
COMMD1	ENST00000311832	Biallelic	#VALUE!	#VALUE!	no ASE	no ASE	no ASE	no ASE
CHMP2A	ENST00000312547	Maternal	#VALUE!	#VALUE!	no ASE	no ASE	no ASE	no ASE
CDK4	ENST00000312990	Maternal	#VALUE!	#VALUE!	no ASE	no ASE	no ASE	no ASE
FOXG1	ENST00000313071	Paternal	#VALUE!	#VALUE!	no ASE	no ASE	no ASE	no ASE
CDKN1C	ENST00000313407	Maternal	#VALUE!	#VALUE!	no ASE	no ASE	no ASE	no ASE
GNAS	ENST00000313949	Isoform Dependent	-0.3379	#VALUE!	-9.15737	-8.81947	no ASE	no ASE
PHLDA2	ENST00000314222	Maternal	-0.21243	#VALUE!	-7.86394	-7.65151	no ASE	no ASE
MKRN3	ENST00000314520	Paternal	#VALUE!	#VALUE!	no ASE	no ASE	no ASE	no ASE
PYY2	ENST00000315776	Paternal	#VALUE!	#VALUE!	no ASE	no ASE	no ASE	no ASE
HOXA3	ENST00000317201	Maternal	#VALUE!	#VALUE!	no ASE	no ASE	no ASE	no ASE
SLC26A10	ENST00000320442	Maternal	-1.485	#VALUE!	-13.3646	-11.8796	no ASE	no ASE
C10orf91	ENST00000321248	Maternal	#VALUE!	#VALUE!	no ASE	no ASE	no ASE	no ASE
VENTX	ENST00000325980	Maternal	#VALUE!	#VALUE!	no ASE	no ASE	no ASE	no ASE
IFITM1	ENST00000328221	Maternal	#VALUE!	#VALUE!	no ASE	no ASE	no ASE	no ASE
B4GALNT4	ENST00000329962	Maternal	0.10448	#VALUE!	1.50654	1.40206	no ASE	no ASE
HOXB2	ENST00000330070	Maternal	0.48618	#VALUE!	-8.2042	-8.69038	no ASE	no ASE
CTNNA3	ENST00000330298	Maternal	#VALUE!	#VALUE!	no ASE	no ASE	no ASE	no ASE
TCEB3C	ENST00000330682	Maternal	#VALUE!	#VALUE!	no ASE	no ASE	no ASE	no ASE
COPG2	ENST00000330992	Paternal	#VALUE!	#VALUE!	no ASE	no ASE	no ASE	no ASE
DLK1	ENST00000331224	Paternal	#VALUE!	#VALUE!	no ASE	no ASE	no ASE	no ASE
DGCR6	ENST00000331444	Random	0.32631	#VALUE!	2.06091	1.7346	no ASE	no ASE
NDN	ENST00000331837	Paternal	#VALUE!	#VALUE!	no ASE	no ASE	no ASE	no ASE
TSSC4	ENST00000333256	Biallelic	#VALUE!	#VALUE!	no ASE	no ASE	no ASE	no ASE
TH	ENST00000333684	Unknown	#VALUE!	#VALUE!	no ASE	no ASE	no ASE	no ASE
GABRG3	ENST00000333743	Paternal	#VALUE!	#VALUE!	no ASE	no ASE	no ASE	no ASE
C9orf85	ENST00000334731	Paternal	#VALUE!	#VALUE!	no ASE	no ASE	no ASE	no ASE
KCNQ1	ENST00000335475	Maternal	#VALUE!	#VALUE!	no ASE	no ASE	no ASE	no ASE
HM13	ENST00000335574	Unknown	#VALUE!	#VALUE!	no ASE	no ASE	no ASE	no ASE
SNURF	ENST00000338094	Paternal	-15.8166	#VALUE!	-10.7489	5.06765	no ASE	no ASE
SNURF	ENST00000338327	Paternal	#VALUE!	#VALUE!	no ASE	no ASE	no ASE	no ASE
GNAS	ENST00000338783	Isoform Dependent	-1.52195	#VALUE!	-9.46401	-7.94206	no ASE	no ASE
DNMT1	ENST00000340748	Paternal	#VALUE!	#VALUE!	no ASE	no ASE	no ASE	no ASE
HM13	ENST00000340852	Unknown	#VALUE!	#VALUE!	no ASE	no ASE	no ASE	no ASE
DLK1	ENST00000341267	Paternal	#VALUE!	#VALUE!	no ASE	no ASE	no ASE	no ASE
SGK2	ENST00000341458	Paternal	#VALUE!	#VALUE!	no ASE	no ASE	no ASE	no ASE
FERMT2	ENST00000341590	Paternal	#VALUE!	#VALUE!	no ASE	no ASE	no ASE	no ASE
FERMT2	ENST00000343279	Paternal	#VALUE!	#VALUE!	no ASE	no ASE	no ASE	no ASE
HM13	ENST00000344042	Unknown	#VALUE!	#VALUE!	no ASE	no ASE	no ASE	no ASE
KCNQ1	ENST00000345015	Maternal	#VALUE!	#VALUE!	no ASE	no ASE	no ASE	no ASE
ABCC9	ENST00000345162	Maternal	#VALUE!	#VALUE!	no ASE	no ASE	no ASE	no ASE
NNAT	ENST00000346199	Paternal	#VALUE!	#VALUE!	no ASE	no ASE	no ASE	no ASE
SNRPN	ENST00000346403	Paternal	#VALUE!	#VALUE!	no ASE	no ASE	no ASE	no ASE
GNAS	ENST00000349036	Isoform Dependent	-0.01188	#VALUE!	-6.42305	-6.41117	no ASE	no ASE
GNAS	ENST00000354359	Isoform Dependent	-0.16546	#VALUE!	3.34611	3.51157	no ASE	no ASE
PLAGL1	ENST00000354765	Paternal	#VALUE!	#VALUE!	no ASE	no ASE	no ASE	no ASE
GPT	ENST00000354769	Maternal	#VALUE!	#VALUE!	no ASE	no ASE	no ASE	no ASE
DHCR7	ENST00000355527	Biallelic	#VALUE!	#VALUE!	no ASE	no ASE	no ASE	no ASE
OR11L1	ENST00000355784	Paternal	#VALUE!	#VALUE!	no ASE	no ASE	no ASE	no ASE
PAOX	ENST00000356306	Maternal	#VALUE!	#VALUE!	no ASE	no ASE	no ASE	no ASE
PAOX	ENST00000357296	Maternal	#VALUE!	#VALUE!	no ASE	no ASE	no ASE	no ASE
DIO3	ENST00000359323	Unknown	-0.58912	#VALUE!	-9.62004	-9.03092	no ASE	no ASE
DNMT1	ENST00000359526	Paternal	#VALUE!	#VALUE!	no ASE	no ASE	no ASE	no ASE
HOXA4	ENST00000360046	Maternal	#VALUE!	#VALUE!	no ASE	no ASE	no ASE	no ASE
PLAGL1	ENST00000360537	Paternal	#VALUE!	#VALUE!	no ASE	no ASE	no ASE	no ASE
NAA60	ENST00000360862	Maternal	-1.14363	#VALUE!	-7.61948	-6.47585	no ASE	no ASE
LDB1	ENST00000361198	Maternal	#VALUE!	#VALUE!	no ASE	no ASE	no ASE	no ASE
MIR371A	ENST00000362161M	Paternal	#VALUE!	#VALUE!	no ASE	no ASE	no ASE	no ASE
SNORD115-48	ENST00000364764	Paternal	#VALUE!	#VALUE!	no ASE	no ASE	no ASE	no ASE
VTRNA2-1	ENST00000365160	Paternal	#VALUE!	#VALUE!	no ASE	no ASE	no ASE	no ASE
OTX1	ENST00000366671	Maternal	#VALUE!	#VALUE!	no ASE	no ASE	no ASE	no ASE
MPC1	ENST00000366868	Paternal	#VALUE!	#VALUE!	no ASE	no ASE	no ASE	no ASE
PLAGL1	ENST00000367571	Paternal	#VALUE!	#VALUE!	no ASE	no ASE	no ASE	no ASE
PLAGL1	ENST00000367572	Paternal	#VALUE!	#VALUE!	no ASE	no ASE	no ASE	no ASE
PAOX	ENST00000368535	Maternal	#VALUE!	#VALUE!	no ASE	no ASE	no ASE	no ASE
PAOX	ENST00000368539	Maternal	#VALUE!	#VALUE!	no ASE	no ASE	no ASE	no ASE
TTC40	ENST00000368582	Maternal	#VALUE!	#VALUE!	no ASE	no ASE	no ASE	no ASE
TTC40	ENST00000368585	Maternal	#VALUE!	#VALUE!	no ASE	no ASE	no ASE	no ASE
TTC40	ENST00000368586	Maternal	#VALUE!	#VALUE!	no ASE	no ASE	no ASE	no ASE
NKX6-2	ENST00000368592	Maternal	#VALUE!	#VALUE!	no ASE	no ASE	no ASE	no ASE
AIM1	ENST00000369066	Paternal	0.668057	#VALUE!	-0.917403	-1.58546	no ASE	no ASE
HIST3H2BB	ENST00000369160	Maternal	#VALUE!	#VALUE!	no ASE	no ASE	no ASE	no ASE
PRIM2	ENST00000370687	Biallelic	#VALUE!	#VALUE!	no ASE	no ASE	no ASE	no ASE
DIRAS3	ENST00000370981	Paternal	#VALUE!	#VALUE!	no ASE	no ASE	no ASE	no ASE
GNAS	ENST00000371075	Isoform Dependent	-0.10601	#VALUE!	-8.84662	-8.74061	no ASE	no ASE
GNAS	ENST00000371081	Isoform Dependent	3.06163	#VALUE!	2.43227	-0.629357	no ASE	no ASE
GNAS	ENST00000371085	Isoform Dependent	0.34171	#VALUE!	5.17591	4.8342	no ASE	no ASE
GNAS	ENST00000371095	Isoform Dependent	0.10398	#VALUE!	-5.48002	-5.584	no ASE	no ASE
GNAS	ENST00000371098	Isoform Dependent	-0.4355	#VALUE!	-10.6901	-10.2546	no ASE	no ASE
GNAS	ENST00000371100	Isoform Dependent	-0.2296	#VALUE!	-11.888	-11.6584	no ASE	no ASE
GNAS	ENST00000371102	Isoform Dependent	-0.55	#VALUE!	-11.1736	-10.6236	no ASE	no ASE
PHPT1	ENST00000371661	Maternal	#VALUE!	#VALUE!	no ASE	no ASE	no ASE	no ASE
C9orf116	ENST00000371791	Paternal	#VALUE!	#VALUE!	no ASE	no ASE	no ASE	no ASE
GDAP1L1	ENST00000372952	Paternal	#VALUE!	#VALUE!	no ASE	no ASE	no ASE	no ASE
SGK2	ENST00000373077	Paternal	#VALUE!	#VALUE!	no ASE	no ASE	no ASE	no ASE
SGK2	ENST00000373092	Paternal	#VALUE!	#VALUE!	no ASE	no ASE	no ASE	no ASE
SGK2	ENST00000373100	Paternal	#VALUE!	#VALUE!	no ASE	no ASE	no ASE	no ASE
BLCAP	ENST00000373537	Isoform Dependent	#VALUE!	#VALUE!	no ASE	no ASE	no ASE	no ASE
CTNNA3	ENST00000373735	Maternal	#VALUE!	#VALUE!	no ASE	no ASE	no ASE	no ASE
CTNNA3	ENST00000373744	Maternal	#VALUE!	#VALUE!	no ASE	no ASE	no ASE	no ASE
FUCA1	ENST00000374479	Paternal	11.706	#VALUE!	1.50608	-10.1999	no ASE	no ASE
NTM	ENST00000374784	Maternal	#VALUE!	#VALUE!	no ASE	no ASE	no ASE	no ASE
BTNL2	ENST00000374993	Maternal	-2.0414	#VALUE!	-12.8493	-10.8079	no ASE	no ASE
BTNL2	ENST00000374995	Maternal	-2.262	#VALUE!	-12.385	-10.123	no ASE	no ASE
TMEM255B	ENST00000375348	Maternal	#VALUE!	#VALUE!	no ASE	no ASE	no ASE	no ASE
TMEM255B	ENST00000375353	Maternal	#VALUE!	#VALUE!	no ASE	no ASE	no ASE	no ASE
SDHD	ENST00000375549	Paternal	0.0008	#VALUE!	1.88477	1.88397	no ASE	no ASE
HM13	ENST00000376127	Unknown	#VALUE!	#VALUE!	no ASE	no ASE	no ASE	no ASE
C9orf85	ENST00000377027	Paternal	#VALUE!	#VALUE!	no ASE	no ASE	no ASE	no ASE
C9orf85	ENST00000377031	Paternal	#VALUE!	#VALUE!	no ASE	no ASE	no ASE	no ASE
ZFAT	ENST00000377838	Paternal	5.64321	#VALUE!	-1.33462	-6.97783	no ASE	no ASE
PRR20A	ENST00000377931	Maternal	#VALUE!	#VALUE!	no ASE	no ASE	no ASE	no ASE
TP73	ENST00000378280	Maternal	#VALUE!	#VALUE!	no ASE	no ASE	no ASE	no ASE
TP73	ENST00000378285	Maternal	#VALUE!	#VALUE!	no ASE	no ASE	no ASE	no ASE
TP73	ENST00000378288	Maternal	#VALUE!	#VALUE!	no ASE	no ASE	no ASE	no ASE
TP73	ENST00000378290	Maternal	#VALUE!	#VALUE!	no ASE	no ASE	no ASE	no ASE
WRAP73	ENST00000378322	Maternal	#VALUE!	#VALUE!	no ASE	no ASE	no ASE	no ASE
PRDM16	ENST00000378389	Paternal	#VALUE!	#VALUE!	no ASE	no ASE	no ASE	no ASE
TMEM52	ENST00000378598	Paternal	#VALUE!	#VALUE!	no ASE	no ASE	no ASE	no ASE
DVL1	ENST00000378888	Maternal	#VALUE!	#VALUE!	no ASE	no ASE	no ASE	no ASE
DVL1	ENST00000378891	Maternal	#VALUE!	#VALUE!	no ASE	no ASE	no ASE	no ASE
SLC26A10	ENST00000379218	Maternal	-1.1327	#VALUE!	-13.5411	-12.4084	no ASE	no ASE
SFMBT2	ENST00000379711	Biallelic	#VALUE!	#VALUE!	no ASE	no ASE	no ASE	no ASE
SFMBT2	ENST00000379713	Biallelic	#VALUE!	#VALUE!	no ASE	no ASE	no ASE	no ASE
NAP1L4	ENST00000380542	Unknown	1.29334	#VALUE!	1.9491	0.655761	no ASE	no ASE
CDKN1C	ENST00000380725	Maternal	#VALUE!	#VALUE!	no ASE	no ASE	no ASE	no ASE
KCNQ1	ENST00000380776	Maternal	#VALUE!	#VALUE!	no ASE	no ASE	no ASE	no ASE
TSSC4	ENST00000380992	Biallelic	#VALUE!	#VALUE!	no ASE	no ASE	no ASE	no ASE
TSSC4	ENST00000380996	Biallelic	#VALUE!	#VALUE!	no ASE	no ASE	no ASE	no ASE
CD81	ENST00000381036	Biallelic	#VALUE!	#VALUE!	no ASE	no ASE	no ASE	no ASE
TSPAN32	ENST00000381117	Biallelic	#VALUE!	#VALUE!	no ASE	no ASE	no ASE	no ASE
IGF2	ENST00000381389	Paternal	#VALUE!	#VALUE!	no ASE	no ASE	no ASE	no ASE
IGF2	ENST00000381392	Paternal	#VALUE!	#VALUE!	no ASE	no ASE	no ASE	no ASE
NLRP2	ENST00000381637	Maternal	#VALUE!	#VALUE!	no ASE	no ASE	no ASE	no ASE
FOXG1	ENST00000382535	Paternal	#VALUE!	#VALUE!	no ASE	no ASE	no ASE	no ASE
MIR184	ENST00000384962M	Unknown	-0.31406	#VALUE!	-6.52953	-6.21547	no ASE	no ASE
MIR296	ENST00000385215	Paternal	#VALUE!	#VALUE!	no ASE	no ASE	no ASE	no ASE
SNORD64	ENST00000386683	Paternal	#VALUE!	#VALUE!	no ASE	no ASE	no ASE	no ASE
H19	ENST00000390168	Maternal	#VALUE!	#VALUE!	no ASE	no ASE	no ASE	no ASE
SNRPN	ENST00000390687	Paternal	-15.6216	#VALUE!	-11.9468	3.67485	no ASE	no ASE
SNORD64	ENST00000390859	Paternal	#VALUE!	#VALUE!	no ASE	no ASE	no ASE	no ASE
PLAGL1	ENST00000392307	Paternal	#VALUE!	#VALUE!	no ASE	no ASE	no ASE	no ASE
PLAGL1	ENST00000392309	Paternal	#VALUE!	#VALUE!	no ASE	no ASE	no ASE	no ASE
C10orf91	ENST00000392630	Maternal	#VALUE!	#VALUE!	no ASE	no ASE	no ASE	no ASE
DLK1	ENST00000392848	Paternal	#VALUE!	#VALUE!	no ASE	no ASE	no ASE	no ASE
DCN	ENST00000393155	Unknown	#VALUE!	#VALUE!	no ASE	no ASE	no ASE	no ASE
RP3-324O17.4	ENST00000394552	Paternal	#VALUE!	#VALUE!	no ASE	no ASE	no ASE	no ASE
GPT	ENST00000394955	Maternal	#VALUE!	#VALUE!	no ASE	no ASE	no ASE	no ASE
DIRAS3	ENST00000395201	Paternal	#VALUE!	#VALUE!	no ASE	no ASE	no ASE	no ASE
FERMT2	ENST00000395631	Paternal	#VALUE!	#VALUE!	no ASE	no ASE	no ASE	no ASE
HOXA3	ENST00000396352	Maternal	#VALUE!	#VALUE!	no ASE	no ASE	no ASE	no ASE
GATM	ENST00000396659	Unknown	-1.164	#VALUE!	1.81776	2.98176	no ASE	no ASE
BLCAP	ENST00000397131	Isoform Dependent	#VALUE!	#VALUE!	no ASE	no ASE	no ASE	no ASE
BLCAP	ENST00000397134	Isoform Dependent	#VALUE!	#VALUE!	no ASE	no ASE	no ASE	no ASE
BLCAP	ENST00000397135	Isoform Dependent	#VALUE!	#VALUE!	no ASE	no ASE	no ASE	no ASE
BLCAP	ENST00000397137	Isoform Dependent	#VALUE!	#VALUE!	no ASE	no ASE	no ASE	no ASE
SFMBT2	ENST00000397160	Biallelic	#VALUE!	#VALUE!	no ASE	no ASE	no ASE	no ASE
NLRP2	ENST00000397169	Maternal	#VALUE!	#VALUE!	no ASE	no ASE	no ASE	no ASE
BMP8B	ENST00000397360	Paternal	-0.8663	#VALUE!	-12.9991	-12.1328	no ASE	no ASE
UBE3A	ENST00000397954	Maternal	#VALUE!	#VALUE!	no ASE	no ASE	no ASE	no ASE
HM13	ENST00000398174	Unknown	#VALUE!	#VALUE!	no ASE	no ASE	no ASE	no ASE
MEG3	ENST00000398474	Maternal	0.00619	#VALUE!	-7.62256	-7.62875	no ASE	no ASE
MEG3	ENST00000398518	Maternal	#VALUE!	#VALUE!	no ASE	no ASE	no ASE	no ASE
FERMT2	ENST00000399304	Paternal	#VALUE!	#VALUE!	no ASE	no ASE	no ASE	no ASE
NAP1L4	ENST00000399614	Unknown	-5.98275	#VALUE!	-4.94362	1.03913	no ASE	no ASE
MEST	ENST00000399874	Paternal	#VALUE!	#VALUE!	no ASE	no ASE	no ASE	no ASE
SNRPN	ENST00000400098	Paternal	-1.4445	#VALUE!	-12.3416	-10.8971	no ASE	no ASE
SNRPN	ENST00000400100	Paternal	-9.56858	#VALUE!	-9.82275	-0.254172	no ASE	no ASE
GABRB3	ENST00000400188	Paternal	#VALUE!	#VALUE!	no ASE	no ASE	no ASE	no ASE
MIR298	ENST00000401212M	Paternal	#VALUE!	#VALUE!	no ASE	no ASE	no ASE	no ASE
MYEOV2	ENST00000403160	Paternal	0	#VALUE!	-11.8869	-11.8869	no ASE	no ASE
OTX1	ENST00000405984	Maternal	#VALUE!	#VALUE!	no ASE	no ASE	no ASE	no ASE
GPR1	ENST00000407325	Paternal	#VALUE!	#VALUE!	no ASE	no ASE	no ASE	no ASE
NAA60	ENST00000407558	Maternal	-0.491	#VALUE!	-10.7279	-10.2369	no ASE	no ASE
DHCR7	ENST00000407721	Biallelic	#VALUE!	#VALUE!	no ASE	no ASE	no ASE	no ASE
TIGD1	ENST00000408957	Paternal	-0.034316	#VALUE!	-0.359186	-0.32487	no ASE	no ASE
IFITM1	ENST00000408968	Maternal	#VALUE!	#VALUE!	no ASE	no ASE	no ASE	no ASE
LRRTM1	ENST00000409148	Paternal	#VALUE!	#VALUE!	no ASE	no ASE	no ASE	no ASE
GPR1	ENST00000411719	Paternal	#VALUE!	#VALUE!	no ASE	no ASE	no ASE	no ASE
BLCAP	ENST00000411780	Isoform Dependent	#VALUE!	#VALUE!	no ASE	no ASE	no ASE	no ASE
TH	ENST00000412076	Unknown	#VALUE!	#VALUE!	no ASE	no ASE	no ASE	no ASE
SGK2	ENST00000412111	Paternal	#VALUE!	#VALUE!	no ASE	no ASE	no ASE	no ASE
PPP1R9A	ENST00000413325	Maternal	#VALUE!	#VALUE!	no ASE	no ASE	no ASE	no ASE
ALDH1L1	ENST00000413612	Maternal	#VALUE!	#VALUE!	no ASE	no ASE	no ASE	no ASE
DGCR6	ENST00000413981	Random	0.32758	#VALUE!	-6.73013	-7.05771	no ASE	no ASE
NAA60	ENST00000414063	Maternal	0.01104	#VALUE!	-7.89827	-7.90931	no ASE	no ASE
BLCAP	ENST00000414080	Isoform Dependent	#VALUE!	#VALUE!	no ASE	no ASE	no ASE	no ASE
BTNL2	ENST00000414363	Maternal	-1.7986	#VALUE!	-12.1462	-10.3476	no ASE	no ASE
BLCAP	ENST00000414542	Isoform Dependent	#VALUE!	#VALUE!	no ASE	no ASE	no ASE	no ASE
CDKN1C	ENST00000414822	Maternal	#VALUE!	#VALUE!	no ASE	no ASE	no ASE	no ASE
LRRTM1	ENST00000415098	Paternal	#VALUE!	#VALUE!	no ASE	no ASE	no ASE	no ASE
SGCE	ENST00000415788	Paternal	#VALUE!	#VALUE!	no ASE	no ASE	no ASE	no ASE
RP11-270C12.3	ENST00000416095	Paternal	#VALUE!	#VALUE!	no ASE	no ASE	no ASE	no ASE
TH	ENST00000416223	Unknown	#VALUE!	#VALUE!	no ASE	no ASE	no ASE	no ASE
LRRTM1	ENST00000416268	Paternal	#VALUE!	#VALUE!	no ASE	no ASE	no ASE	no ASE
TMEM52	ENST00000416272	Paternal	#VALUE!	#VALUE!	no ASE	no ASE	no ASE	no ASE
XIST	ENST00000416330	Biallelic	#VALUE!	#VALUE!	no ASE	no ASE	no ASE	no ASE
PLAGL1	ENST00000416623	Paternal	#VALUE!	#VALUE!	no ASE	no ASE	no ASE	no ASE
NTM	ENST00000416661	Maternal	0	#VALUE!	-11.5619	-11.5619	no ASE	no ASE
LRRTM1	ENST00000417012	Paternal	#VALUE!	#VALUE!	no ASE	no ASE	no ASE	no ASE
TTC40	ENST00000417862	Maternal	#VALUE!	#VALUE!	no ASE	no ASE	no ASE	no ASE
XIST	ENST00000417942	Biallelic	#VALUE!	#VALUE!	no ASE	no ASE	no ASE	no ASE
PLAGL1	ENST00000417959	Paternal	#VALUE!	#VALUE!	no ASE	no ASE	no ASE	no ASE
PON3	ENST00000418617	Biallelic	#VALUE!	#VALUE!	no ASE	no ASE	no ASE	no ASE
IGF2	ENST00000418738	Paternal	#VALUE!	#VALUE!	no ASE	no ASE	no ASE	no ASE
GNAS	ENST00000419558	Isoform Dependent	0.24883	#VALUE!	-8.93919	-9.18802	no ASE	no ASE
WRAP73	ENST00000419924	Maternal	#VALUE!	#VALUE!	no ASE	no ASE	no ASE	no ASE
PRIM2	ENST00000419977	Biallelic	#VALUE!	#VALUE!	no ASE	no ASE	no ASE	no ASE
DCN	ENST00000420120	Unknown	#VALUE!	#VALUE!	no ASE	no ASE	no ASE	no ASE
DDC	ENST00000420203	Isoform Dependent	#VALUE!	#VALUE!	no ASE	no ASE	no ASE	no ASE
MEST	ENST00000421001	Paternal	#VALUE!	#VALUE!	no ASE	no ASE	no ASE	no ASE
XIST	ENST00000421322	Biallelic	#VALUE!	#VALUE!	no ASE	no ASE	no ASE	no ASE
NAA60	ENST00000421765	Maternal	#VALUE!	#VALUE!	no ASE	no ASE	no ASE	no ASE
PPP1R9A	ENST00000422324	Maternal	#VALUE!	#VALUE!	no ASE	no ASE	no ASE	no ASE
USB1	ENST00000423271	Maternal	1.2164	#VALUE!	-11.7662	-12.9826	no ASE	no ASE
SGK2	ENST00000423407	Paternal	#VALUE!	#VALUE!	no ASE	no ASE	no ASE	no ASE
MEG3	ENST00000423456	Maternal	9.99606	#VALUE!	-0.924237	-10.9203	no ASE	no ASE
GNAS	ENST00000423897	Isoform Dependent	-0.52791	#VALUE!	-9.72151	-9.1936	no ASE	no ASE
GNAS-AS1	ENST00000424094	Paternal	0	#VALUE!	-12.7001	-12.7001	no ASE	no ASE
WRAP73	ENST00000424367	Maternal	#VALUE!	#VALUE!	no ASE	no ASE	no ASE	no ASE
NAA60	ENST00000424546	Maternal	#VALUE!	#VALUE!	no ASE	no ASE	no ASE	no ASE
DCN	ENST00000425043	Unknown	#VALUE!	#VALUE!	no ASE	no ASE	no ASE	no ASE
COPG2	ENST00000425248	Paternal	#VALUE!	#VALUE!	no ASE	no ASE	no ASE	no ASE
LDB1	ENST00000425280	Maternal	#VALUE!	#VALUE!	no ASE	no ASE	no ASE	no ASE
SGCE	ENST00000425444	Paternal	#VALUE!	#VALUE!	no ASE	no ASE	no ASE	no ASE
SGK2	ENST00000426287	Paternal	#VALUE!	#VALUE!	no ASE	no ASE	no ASE	no ASE
DGCR6	ENST00000427407	Random	0.5612	#VALUE!	-11.9622	-12.5234	no ASE	no ASE
PON3	ENST00000427422	Biallelic	#VALUE!	#VALUE!	no ASE	no ASE	no ASE	no ASE
NTM	ENST00000427481	Maternal	#VALUE!	#VALUE!	no ASE	no ASE	no ASE	no ASE
MEST	ENST00000427521	Paternal	#VALUE!	#VALUE!	no ASE	no ASE	no ASE	no ASE
ASB4	ENST00000428113	Biallelic	#VALUE!	#VALUE!	no ASE	no ASE	no ASE	no ASE
HOXA4	ENST00000428284	Maternal	#VALUE!	#VALUE!	no ASE	no ASE	no ASE	no ASE
GLI3	ENST00000428534	Maternal	#VALUE!	#VALUE!	no ASE	no ASE	no ASE	no ASE
SGCE	ENST00000428696	Paternal	#VALUE!	#VALUE!	no ASE	no ASE	no ASE	no ASE
UBE3A	ENST00000428984	Maternal	#VALUE!	#VALUE!	no ASE	no ASE	no ASE	no ASE
PLAGL1	ENST00000429150	Paternal	#VALUE!	#VALUE!	no ASE	no ASE	no ASE	no ASE
MEG3	ENST00000429159	Maternal	#VALUE!	#VALUE!	no ASE	no ASE	no ASE	no ASE
BTNL2	ENST00000429232	Maternal	-1.4126	#VALUE!	-11.9555	-10.5429	no ASE	no ASE
C9orf116	ENST00000429260	Paternal	#VALUE!	#VALUE!	no ASE	no ASE	no ASE	no ASE
ZFAT	ENST00000429442	Paternal	0.2887	#VALUE!	-12.0974	-12.3861	no ASE	no ASE
XIST	ENST00000429829	Biallelic	#VALUE!	#VALUE!	no ASE	no ASE	no ASE	no ASE
CDKN1C	ENST00000430149	Maternal	#VALUE!	#VALUE!	no ASE	no ASE	no ASE	no ASE
BLCAP	ENST00000432507	Isoform Dependent	#VALUE!	#VALUE!	no ASE	no ASE	no ASE	no ASE
MEST	ENST00000433159	Paternal	#VALUE!	#VALUE!	no ASE	no ASE	no ASE	no ASE
LRRTM1	ENST00000433224	Paternal	#VALUE!	#VALUE!	no ASE	no ASE	no ASE	no ASE
PON1	ENST00000433729	Maternal	#VALUE!	#VALUE!	no ASE	no ASE	no ASE	no ASE
XIST	ENST00000433732	Biallelic	#VALUE!	#VALUE!	no ASE	no ASE	no ASE	no ASE
NLRP2	ENST00000433772	Maternal	#VALUE!	#VALUE!	no ASE	no ASE	no ASE	no ASE
IGF2	ENST00000434045	Paternal	#VALUE!	#VALUE!	no ASE	no ASE	no ASE	no ASE
XIST	ENST00000434839	Biallelic	#VALUE!	#VALUE!	no ASE	no ASE	no ASE	no ASE
TSSC4	ENST00000435795	Biallelic	#VALUE!	#VALUE!	no ASE	no ASE	no ASE	no ASE
DGCR6	ENST00000436645	Random	0.2507	#VALUE!	-11.2369	-11.4876	no ASE	no ASE
NTM	ENST00000436745	Maternal	#VALUE!	#VALUE!	no ASE	no ASE	no ASE	no ASE
TSSC4	ENST00000437110	Biallelic	#VALUE!	#VALUE!	no ASE	no ASE	no ASE	no ASE
PLAGL1	ENST00000437412	Paternal	#VALUE!	#VALUE!	no ASE	no ASE	no ASE	no ASE
GPR1	ENST00000437420	Paternal	#VALUE!	#VALUE!	no ASE	no ASE	no ASE	no ASE
SGCE	ENST00000437425	Paternal	#VALUE!	#VALUE!	no ASE	no ASE	no ASE	no ASE
MEST	ENST00000437637	Paternal	#VALUE!	#VALUE!	no ASE	no ASE	no ASE	no ASE
UBE3A	ENST00000438097	Maternal	#VALUE!	#VALUE!	no ASE	no ASE	no ASE	no ASE
CDKN1C	ENST00000440480	Maternal	#VALUE!	#VALUE!	no ASE	no ASE	no ASE	no ASE
SLC26A10	ENST00000440686	Maternal	-0.5782	#VALUE!	-12.9403	-12.3621	no ASE	no ASE
TSSC4	ENST00000440813	Biallelic	#VALUE!	#VALUE!	no ASE	no ASE	no ASE	no ASE
PYY2	ENST00000441253	Paternal	#VALUE!	#VALUE!	no ASE	no ASE	no ASE	no ASE
DCN	ENST00000441303	Unknown	#VALUE!	#VALUE!	no ASE	no ASE	no ASE	no ASE
KCNQ1DN	ENST00000441418	Maternal	#VALUE!	#VALUE!	no ASE	no ASE	no ASE	no ASE
GPR1	ENST00000442134	Paternal	#VALUE!	#VALUE!	no ASE	no ASE	no ASE	no ASE
PON3	ENST00000442770	Biallelic	#VALUE!	#VALUE!	no ASE	no ASE	no ASE	no ASE
GNAS-AS1	ENST00000443966	Paternal	0.2725	#VALUE!	-11.2256	-11.4981	no ASE	no ASE
PLAGL1	ENST00000444202	Paternal	#VALUE!	#VALUE!	no ASE	no ASE	no ASE	no ASE
SNRPN	ENST00000444203	Paternal	-12.5835	#VALUE!	-10.8302	1.75335	no ASE	no ASE
COMMD1	ENST00000445644	Biallelic	#VALUE!	#VALUE!	no ASE	no ASE	no ASE	no ASE
BLCAP	ENST00000445723	Isoform Dependent	#VALUE!	#VALUE!	no ASE	no ASE	no ASE	no ASE
XIST	ENST00000445814	Biallelic	#VALUE!	#VALUE!	no ASE	no ASE	no ASE	no ASE
SGCE	ENST00000445866	Paternal	#VALUE!	#VALUE!	no ASE	no ASE	no ASE	no ASE
COPG2	ENST00000445977	Paternal	#VALUE!	#VALUE!	no ASE	no ASE	no ASE	no ASE
BTNL2	ENST00000446536	Maternal	#VALUE!	#VALUE!	no ASE	no ASE	no ASE	no ASE
H19	ENST00000447298	Maternal	1.85117	#VALUE!	-9.44993	-11.3011	no ASE	no ASE
SLC38A4	ENST00000447411	Unknown	#VALUE!	#VALUE!	no ASE	no ASE	no ASE	no ASE
BLCAP	ENST00000447625	Isoform Dependent	#VALUE!	#VALUE!	no ASE	no ASE	no ASE	no ASE
GDAP1L1	ENST00000447658	Paternal	#VALUE!	#VALUE!	no ASE	no ASE	no ASE	no ASE
GPR1	ENST00000447845	Paternal	#VALUE!	#VALUE!	no ASE	no ASE	no ASE	no ASE
SGCE	ENST00000447873	Paternal	#VALUE!	#VALUE!	no ASE	no ASE	no ASE	no ASE
NAP1L4	ENST00000448187	Unknown	0.11453	#VALUE!	-9.5646	-9.67913	no ASE	no ASE
GLI3	ENST00000448703	Maternal	#VALUE!	#VALUE!	no ASE	no ASE	no ASE	no ASE
TTC40	ENST00000448925	Maternal	#VALUE!	#VALUE!	no ASE	no ASE	no ASE	no ASE
GNAS	ENST00000450130	Isoform Dependent	0.2869	#VALUE!	-11.2388	-11.5257	no ASE	no ASE
SGCE	ENST00000450385	Paternal	#VALUE!	#VALUE!	no ASE	no ASE	no ASE	no ASE
GABRG3	ENST00000451330	Paternal	#VALUE!	#VALUE!	no ASE	no ASE	no ASE	no ASE
TSSC4	ENST00000451491	Biallelic	#VALUE!	#VALUE!	no ASE	no ASE	no ASE	no ASE
MEG3	ENST00000451743	Maternal	#VALUE!	#VALUE!	no ASE	no ASE	no ASE	no ASE
PON3	ENST00000451904	Biallelic	#VALUE!	#VALUE!	no ASE	no ASE	no ASE	no ASE
COL9A3	ENST00000452372	Maternal	#VALUE!	#VALUE!	no ASE	no ASE	no ASE	no ASE
MEG3	ENST00000452514	Maternal	#VALUE!	#VALUE!	no ASE	no ASE	no ASE	no ASE
LRRTM1	ENST00000452811	Paternal	#VALUE!	#VALUE!	no ASE	no ASE	no ASE	no ASE
GNAS	ENST00000453292	Isoform Dependent	#VALUE!	#VALUE!	no ASE	no ASE	no ASE	no ASE
BTNL2	ENST00000454136	Maternal	-0.5496	#VALUE!	-12.0915	-11.5419	no ASE	no ASE
ALDH1L1	ENST00000455064	Maternal	#VALUE!	#VALUE!	no ASE	no ASE	no ASE	no ASE
MEG3	ENST00000455286	Maternal	#VALUE!	#VALUE!	no ASE	no ASE	no ASE	no ASE
NAP1L4	ENST00000455338	Unknown	#VALUE!	#VALUE!	no ASE	no ASE	no ASE	no ASE
COMMD1	ENST00000455659	Biallelic	#VALUE!	#VALUE!	no ASE	no ASE	no ASE	no ASE
SLC22A18AS	ENST00000455942	Maternal	0	#VALUE!	-12.0708	-12.0708	no ASE	no ASE
BLCAP	ENST00000456058	Isoform Dependent	#VALUE!	#VALUE!	no ASE	no ASE	no ASE	no ASE
DCN	ENST00000456569	Unknown	#VALUE!	#VALUE!	no ASE	no ASE	no ASE	no ASE
PON3	ENST00000456855	Biallelic	#VALUE!	#VALUE!	no ASE	no ASE	no ASE	no ASE
AIM1	ENST00000457437	Paternal	-0.6605	#VALUE!	-12.4091	-11.7486	no ASE	no ASE
MEST	ENST00000458161	Paternal	#VALUE!	#VALUE!	no ASE	no ASE	no ASE	no ASE
GATM	ENST00000458245	Unknown	0	#VALUE!	-12.649	-12.649	no ASE	no ASE
GPR1	ENST00000458440	Paternal	#VALUE!	#VALUE!	no ASE	no ASE	no ASE	no ASE
SNORD109B	ENST00000458961	Paternal	#VALUE!	#VALUE!	no ASE	no ASE	no ASE	no ASE
MEG8	ENST00000458974	Maternal	#VALUE!	#VALUE!	no ASE	no ASE	no ASE	no ASE
SNORD109A	ENST00000459128	Paternal	#VALUE!	#VALUE!	no ASE	no ASE	no ASE	no ASE
SNORD108	ENST00000459332	Paternal	#VALUE!	#VALUE!	no ASE	no ASE	no ASE	no ASE
FASTK	ENST00000459800	Maternal	#VALUE!	#VALUE!	no ASE	no ASE	no ASE	no ASE
PON2	ENST00000459842	Biallelic	#VALUE!	#VALUE!	no ASE	no ASE	no ASE	no ASE
OSBPL5	ENST00000459995	Maternal	#VALUE!	#VALUE!	no ASE	no ASE	no ASE	no ASE
HOXB3	ENST00000460160	Maternal	#VALUE!	#VALUE!	no ASE	no ASE	no ASE	no ASE
HM13	ENST00000460225	Unknown	#VALUE!	#VALUE!	no ASE	no ASE	no ASE	no ASE
PON3	ENST00000460248	Biallelic	#VALUE!	#VALUE!	no ASE	no ASE	no ASE	no ASE
HM13	ENST00000460389	Unknown	#VALUE!	#VALUE!	no ASE	no ASE	no ASE	no ASE
MEST	ENST00000460590	Paternal	#VALUE!	#VALUE!	no ASE	no ASE	no ASE	no ASE
PON2	ENST00000460873	Biallelic	#VALUE!	#VALUE!	no ASE	no ASE	no ASE	no ASE
GNAS	ENST00000461152	Isoform Dependent	#VALUE!	#VALUE!	no ASE	no ASE	no ASE	no ASE
GATA3	ENST00000461472	Paternal	#VALUE!	#VALUE!	no ASE	no ASE	no ASE	no ASE
TFPI2	ENST00000461482	Maternal	#VALUE!	#VALUE!	no ASE	no ASE	no ASE	no ASE
LILRB4	ENST00000461839	Maternal	#VALUE!	#VALUE!	no ASE	no ASE	no ASE	no ASE
LDB1	ENST00000461873	Maternal	#VALUE!	#VALUE!	no ASE	no ASE	no ASE	no ASE
FASTK	ENST00000461979	Maternal	#VALUE!	#VALUE!	no ASE	no ASE	no ASE	no ASE
MEST	ENST00000462132	Paternal	#VALUE!	#VALUE!	no ASE	no ASE	no ASE	no ASE
PHPT1	ENST00000462205	Maternal	#VALUE!	#VALUE!	no ASE	no ASE	no ASE	no ASE
PON1	ENST00000462594	Maternal	#VALUE!	#VALUE!	no ASE	no ASE	no ASE	no ASE
SGCE	ENST00000462731	Paternal	#VALUE!	#VALUE!	no ASE	no ASE	no ASE	no ASE
ALDH1L1	ENST00000462808	Maternal	0.62118	#VALUE!	-5.82899	-6.45017	no ASE	no ASE
CYP1B1	ENST00000462864	Paternal	#VALUE!	#VALUE!	no ASE	no ASE	no ASE	no ASE
PHPT1	ENST00000463215	Maternal	#VALUE!	#VALUE!	no ASE	no ASE	no ASE	no ASE
NTM	ENST00000463395	Maternal	#VALUE!	#VALUE!	no ASE	no ASE	no ASE	no ASE
COL9A3	ENST00000463487	Maternal	#VALUE!	#VALUE!	no ASE	no ASE	no ASE	no ASE
PRDM16	ENST00000463591	Paternal	0	#VALUE!	-11.166	-11.166	no ASE	no ASE
GLIS3	ENST00000463680	Paternal	#VALUE!	#VALUE!	no ASE	no ASE	no ASE	no ASE
SLC26A10	ENST00000463802	Maternal	-5.00653	#VALUE!	-11.8107	-6.80417	no ASE	no ASE
HM13	ENST00000464173	Unknown	#VALUE!	#VALUE!	no ASE	no ASE	no ASE	no ASE
HOXB3	ENST00000464266	Maternal	#VALUE!	#VALUE!	no ASE	no ASE	no ASE	no ASE
GLI3	ENST00000464291	Maternal	#VALUE!	#VALUE!	no ASE	no ASE	no ASE	no ASE
GLIS3	ENST00000464391	Paternal	#VALUE!	#VALUE!	no ASE	no ASE	no ASE	no ASE
HM13	ENST00000464508	Unknown	#VALUE!	#VALUE!	no ASE	no ASE	no ASE	no ASE
GNAS	ENST00000464624	Isoform Dependent	-0.4169	#VALUE!	-10.7569	-10.34	no ASE	no ASE
IGF2R	ENST00000464636	Biallelic	#VALUE!	#VALUE!	no ASE	no ASE	no ASE	no ASE
HM13	ENST00000464661	Unknown	#VALUE!	#VALUE!	no ASE	no ASE	no ASE	no ASE
CD81	ENST00000464784	Biallelic	#VALUE!	#VALUE!	no ASE	no ASE	no ASE	no ASE
GNAS	ENST00000464788	Isoform Dependent	-1.06221	#VALUE!	-10.7824	-9.72019	no ASE	no ASE
GNAS	ENST00000464960	Isoform Dependent	-0.1555	#VALUE!	-12.3976	-12.2421	no ASE	no ASE
HOXB3	ENST00000465120	Maternal	#VALUE!	#VALUE!	no ASE	no ASE	no ASE	no ASE
PEG10	ENST00000465184	Paternal	#VALUE!	#VALUE!	no ASE	no ASE	no ASE	no ASE
OSBPL5	ENST00000465323	Maternal	#VALUE!	#VALUE!	no ASE	no ASE	no ASE	no ASE
RPL22	ENST00000465387	Paternal	#VALUE!	#VALUE!	no ASE	no ASE	no ASE	no ASE
BTNL2	ENST00000465865	Maternal	-1.4425	#VALUE!	-12.3212	-10.8787	no ASE	no ASE
WRAP73	ENST00000465916	Maternal	#VALUE!	#VALUE!	no ASE	no ASE	no ASE	no ASE
SLC4A2	ENST00000466368	Maternal	#VALUE!	#VALUE!	no ASE	no ASE	no ASE	no ASE
COL9A3	ENST00000466532	Maternal	#VALUE!	#VALUE!	no ASE	no ASE	no ASE	no ASE
HM13	ENST00000466766	Unknown	#VALUE!	#VALUE!	no ASE	no ASE	no ASE	no ASE
TTC40	ENST00000466834	Maternal	#VALUE!	#VALUE!	no ASE	no ASE	no ASE	no ASE
TMEM255B	ENST00000467169	Maternal	#VALUE!	#VALUE!	no ASE	no ASE	no ASE	no ASE
GNAS	ENST00000467227	Isoform Dependent	0.3735	#VALUE!	-10.9835	-11.357	no ASE	no ASE
NTM	ENST00000467255	Maternal	#VALUE!	#VALUE!	no ASE	no ASE	no ASE	no ASE
TSSC4	ENST00000467308	Biallelic	#VALUE!	#VALUE!	no ASE	no ASE	no ASE	no ASE
GNAS	ENST00000467321	Isoform Dependent	-0.6936	#VALUE!	-10.9186	-10.225	no ASE	no ASE
RB1	ENST00000467505	Maternal	#VALUE!	#VALUE!	no ASE	no ASE	no ASE	no ASE
BLCAP	ENST00000467603	Isoform Dependent	#VALUE!	#VALUE!	no ASE	no ASE	no ASE	no ASE
CD81	ENST00000468153	Biallelic	#VALUE!	#VALUE!	no ASE	no ASE	no ASE	no ASE
HM13	ENST00000468559	Unknown	#VALUE!	#VALUE!	no ASE	no ASE	no ASE	no ASE
GNAS	ENST00000468895	Isoform Dependent	0.0234	#VALUE!	-11.0394	-11.0628	no ASE	no ASE
NAP1L4	ENST00000469089	Unknown	#VALUE!	#VALUE!	no ASE	no ASE	no ASE	no ASE
HM13	ENST00000469097	Unknown	#VALUE!	#VALUE!	no ASE	no ASE	no ASE	no ASE
HM13	ENST00000469126	Unknown	#VALUE!	#VALUE!	no ASE	no ASE	no ASE	no ASE
SLC4A2	ENST00000469355	Maternal	#VALUE!	#VALUE!	no ASE	no ASE	no ASE	no ASE
GNAS	ENST00000469431	Isoform Dependent	-0.1534	#VALUE!	-10.5222	-10.3688	no ASE	no ASE
WRAP73	ENST00000469643	Maternal	#VALUE!	#VALUE!	no ASE	no ASE	no ASE	no ASE
COL9A3	ENST00000469802	Maternal	#VALUE!	#VALUE!	no ASE	no ASE	no ASE	no ASE
APBA1	ENST00000470082	Paternal	#VALUE!	#VALUE!	no ASE	no ASE	no ASE	no ASE
NTM	ENST00000470371	Maternal	#VALUE!	#VALUE!	no ASE	no ASE	no ASE	no ASE
HOXB3	ENST00000470495	Maternal	#VALUE!	#VALUE!	no ASE	no ASE	no ASE	no ASE
PON1	ENST00000470502	Maternal	#VALUE!	#VALUE!	no ASE	no ASE	no ASE	no ASE
GNAS	ENST00000470512	Isoform Dependent	0.296	#VALUE!	-10.2931	-10.5891	no ASE	no ASE
PRIM2	ENST00000470638	Biallelic	#VALUE!	#VALUE!	no ASE	no ASE	no ASE	no ASE
GRB10	ENST00000470992	Isoform Dependent	#VALUE!	#VALUE!	no ASE	no ASE	no ASE	no ASE
CDKN1C	ENST00000471157	Maternal	#VALUE!	#VALUE!	no ASE	no ASE	no ASE	no ASE
RPL22	ENST00000471204	Paternal	#VALUE!	#VALUE!	no ASE	no ASE	no ASE	no ASE
HOXB3	ENST00000471459	Maternal	#VALUE!	#VALUE!	no ASE	no ASE	no ASE	no ASE
COMMD1	ENST00000471704	Biallelic	#VALUE!	#VALUE!	no ASE	no ASE	no ASE	no ASE
HM13	ENST00000472128	Unknown	#VALUE!	#VALUE!	no ASE	no ASE	no ASE	no ASE
SLC4A2	ENST00000472204	Maternal	#VALUE!	#VALUE!	no ASE	no ASE	no ASE	no ASE
SGCE	ENST00000472326	Paternal	#VALUE!	#VALUE!	no ASE	no ASE	no ASE	no ASE
DVL1	ENST00000472445	Maternal	#VALUE!	#VALUE!	no ASE	no ASE	no ASE	no ASE
ZIC1	ENST00000472523	Maternal	#VALUE!	#VALUE!	no ASE	no ASE	no ASE	no ASE
COMMD1	ENST00000472729	Biallelic	#VALUE!	#VALUE!	no ASE	no ASE	no ASE	no ASE
HOXB3	ENST00000472863	Maternal	#VALUE!	#VALUE!	no ASE	no ASE	no ASE	no ASE
C9orf85	ENST00000473252	Paternal	#VALUE!	#VALUE!	no ASE	no ASE	no ASE	no ASE
ZIC1	ENST00000474034	Maternal	#VALUE!	#VALUE!	no ASE	no ASE	no ASE	no ASE
SLC26A10	ENST00000474359	Maternal	-1.2175	#VALUE!	-13.4105	-12.193	no ASE	no ASE
SLC26A10	ENST00000474791	Maternal	#VALUE!	#VALUE!	no ASE	no ASE	no ASE	no ASE
TTC40	ENST00000475340	Maternal	#VALUE!	#VALUE!	no ASE	no ASE	no ASE	no ASE
PON3	ENST00000475439	Biallelic	#VALUE!	#VALUE!	no ASE	no ASE	no ASE	no ASE
IGF2R	ENST00000475584	Biallelic	#VALUE!	#VALUE!	no ASE	no ASE	no ASE	no ASE
GNAS	ENST00000475610	Isoform Dependent	#VALUE!	#VALUE!	no ASE	no ASE	no ASE	no ASE
MPC1	ENST00000475708	Paternal	#VALUE!	#VALUE!	no ASE	no ASE	no ASE	no ASE
IGF2R	ENST00000475834	Biallelic	#VALUE!	#VALUE!	no ASE	no ASE	no ASE	no ASE
CD81	ENST00000475945	Biallelic	#VALUE!	#VALUE!	no ASE	no ASE	no ASE	no ASE
GNAS	ENST00000476196	Isoform Dependent	-0.750314	#VALUE!	0.381526	1.13184	no ASE	no ASE
HOXB3	ENST00000476342	Maternal	#VALUE!	#VALUE!	no ASE	no ASE	no ASE	no ASE
OTX1	ENST00000476383	Maternal	#VALUE!	#VALUE!	no ASE	no ASE	no ASE	no ASE
TTC40	ENST00000476633	Maternal	#VALUE!	#VALUE!	no ASE	no ASE	no ASE	no ASE
PAOX	ENST00000476834	Maternal	#VALUE!	#VALUE!	no ASE	no ASE	no ASE	no ASE
HES1	ENST00000476918	Paternal	#VALUE!	#VALUE!	no ASE	no ASE	no ASE	no ASE
GNAS	ENST00000476935	Isoform Dependent	0.7124	#VALUE!	-10.0517	-10.7641	no ASE	no ASE
OTX1	ENST00000477348	Maternal	#VALUE!	#VALUE!	no ASE	no ASE	no ASE	no ASE
GNAS	ENST00000477931	Isoform Dependent	-0.48804	#VALUE!	-4.34847	-3.86043	no ASE	no ASE
GLIS3	ENST00000478315	Paternal	#VALUE!	#VALUE!	no ASE	no ASE	no ASE	no ASE
FASTK	ENST00000478477	Maternal	#VALUE!	#VALUE!	no ASE	no ASE	no ASE	no ASE
GNAS	ENST00000478585	Isoform Dependent	-0.2617	#VALUE!	-11.4287	-11.167	no ASE	no ASE
HOXB3	ENST00000478644	Maternal	#VALUE!	#VALUE!	no ASE	no ASE	no ASE	no ASE
PON2	ENST00000478801	Biallelic	#VALUE!	#VALUE!	no ASE	no ASE	no ASE	no ASE
GLIS3	ENST00000478844	Paternal	#VALUE!	#VALUE!	no ASE	no ASE	no ASE	no ASE
FASTK	ENST00000478883	Maternal	#VALUE!	#VALUE!	no ASE	no ASE	no ASE	no ASE
GNAS	ENST00000479025	Isoform Dependent	-0.48019	#VALUE!	-0.159571	0.320619	no ASE	no ASE
HM13	ENST00000479096	Unknown	#VALUE!	#VALUE!	no ASE	no ASE	no ASE	no ASE
WRAP73	ENST00000479331	Maternal	#VALUE!	#VALUE!	no ASE	no ASE	no ASE	no ASE
C9orf85	ENST00000479413	Paternal	#VALUE!	#VALUE!	no ASE	no ASE	no ASE	no ASE
NTM	ENST00000479431	Maternal	#VALUE!	#VALUE!	no ASE	no ASE	no ASE	no ASE
PAOX	ENST00000480071	Maternal	#VALUE!	#VALUE!	no ASE	no ASE	no ASE	no ASE
SLC4A2	ENST00000480107	Maternal	#VALUE!	#VALUE!	no ASE	no ASE	no ASE	no ASE
GNAS	ENST00000480232	Isoform Dependent	-0.1284	#VALUE!	-11.3132	-11.1848	no ASE	no ASE
RB1	ENST00000480491	Maternal	#VALUE!	#VALUE!	no ASE	no ASE	no ASE	no ASE
DGCR6	ENST00000480608	Random	0.0748	#VALUE!	-11.4006	-11.4754	no ASE	no ASE
GNAS	ENST00000480975	Isoform Dependent	-0.1394	#VALUE!	-11.4345	-11.2951	no ASE	no ASE
GNAS	ENST00000481039	Isoform Dependent	0.30774	#VALUE!	-7.98309	-8.29083	no ASE	no ASE
CD81	ENST00000481386	Biallelic	#VALUE!	#VALUE!	no ASE	no ASE	no ASE	no ASE
CD81	ENST00000481687	Biallelic	#VALUE!	#VALUE!	no ASE	no ASE	no ASE	no ASE
GATA3	ENST00000481743	Paternal	#VALUE!	#VALUE!	no ASE	no ASE	no ASE	no ASE
GNAS	ENST00000481768	Isoform Dependent	-0.0072	#VALUE!	-11.4144	-11.4072	no ASE	no ASE
GLIS3	ENST00000481827	Paternal	#VALUE!	#VALUE!	no ASE	no ASE	no ASE	no ASE
ZIC1	ENST00000481840	Maternal	#VALUE!	#VALUE!	no ASE	no ASE	no ASE	no ASE
NTM	ENST00000482316	Maternal	#VALUE!	#VALUE!	no ASE	no ASE	no ASE	no ASE
PON3	ENST00000482624	Biallelic	#VALUE!	#VALUE!	no ASE	no ASE	no ASE	no ASE
SLC4A2	ENST00000482697	Maternal	#VALUE!	#VALUE!	no ASE	no ASE	no ASE	no ASE
NTM	ENST00000483174	Maternal	#VALUE!	#VALUE!	no ASE	no ASE	no ASE	no ASE
SIM2	ENST00000483178	Paternal	0	#VALUE!	-12.2879	-12.2879	no ASE	no ASE
PAOX	ENST00000483211	Maternal	#VALUE!	#VALUE!	no ASE	no ASE	no ASE	no ASE
TSPAN32	ENST00000483227	Biallelic	#VALUE!	#VALUE!	no ASE	no ASE	no ASE	no ASE
HM13	ENST00000483310	Unknown	#VALUE!	#VALUE!	no ASE	no ASE	no ASE	no ASE
GNAS	ENST00000483387	Isoform Dependent	7.22403	#VALUE!	2.21558	-5.00845	no ASE	no ASE
GFI1	ENST00000483490	Paternal	#VALUE!	#VALUE!	no ASE	no ASE	no ASE	no ASE
NAP1L4	ENST00000483643	Unknown	#VALUE!	#VALUE!	no ASE	no ASE	no ASE	no ASE
SLC26A10	ENST00000483647	Maternal	#VALUE!	#VALUE!	no ASE	no ASE	no ASE	no ASE
TMEM255B	ENST00000483678	Maternal	#VALUE!	#VALUE!	no ASE	no ASE	no ASE	no ASE
DGCR6	ENST00000483718	Random	-6.28155	#VALUE!	-8.69517	-2.41362	no ASE	no ASE
GRB10	ENST00000483819	Isoform Dependent	#VALUE!	#VALUE!	no ASE	no ASE	no ASE	no ASE
OTX1	ENST00000484066	Maternal	#VALUE!	#VALUE!	no ASE	no ASE	no ASE	no ASE
GNAS	ENST00000484504	Isoform Dependent	-0.67178	#VALUE!	-9.28934	-8.61756	no ASE	no ASE
RPL22	ENST00000484532	Paternal	#VALUE!	#VALUE!	no ASE	no ASE	no ASE	no ASE
RB1	ENST00000484879	Maternal	#VALUE!	#VALUE!	no ASE	no ASE	no ASE	no ASE
GNAS	ENST00000485673	Isoform Dependent	-0.23242	#VALUE!	-6.10165	-5.86923	no ASE	no ASE
TSSC4	ENST00000485682	Biallelic	#VALUE!	#VALUE!	no ASE	no ASE	no ASE	no ASE
HOXB3	ENST00000485909	Maternal	#VALUE!	#VALUE!	no ASE	no ASE	no ASE	no ASE
SGK2	ENST00000485914	Paternal	#VALUE!	#VALUE!	no ASE	no ASE	no ASE	no ASE
TSPAN32	ENST00000486011	Biallelic	#VALUE!	#VALUE!	no ASE	no ASE	no ASE	no ASE
TTC40	ENST00000486104	Maternal	#VALUE!	#VALUE!	no ASE	no ASE	no ASE	no ASE
PTPN14	ENST00000486173	Maternal	#VALUE!	#VALUE!	no ASE	no ASE	no ASE	no ASE
DLX5	ENST00000486603	Maternal	#VALUE!	#VALUE!	no ASE	no ASE	no ASE	no ASE
HM13	ENST00000487281	Unknown	#VALUE!	#VALUE!	no ASE	no ASE	no ASE	no ASE
IGF2R	ENST00000487607	Biallelic	#VALUE!	#VALUE!	no ASE	no ASE	no ASE	no ASE
AIM1	ENST00000487681	Paternal	0.10616	#VALUE!	-6.23012	-6.33628	no ASE	no ASE
SLC26A10	ENST00000487816	Maternal	#VALUE!	#VALUE!	no ASE	no ASE	no ASE	no ASE
GNAS	ENST00000487862	Isoform Dependent	-9.50703	#VALUE!	-8.66011	0.846922	no ASE	no ASE
HM13	ENST00000487964	Unknown	#VALUE!	#VALUE!	no ASE	no ASE	no ASE	no ASE
GNAS	ENST00000487981	Isoform Dependent	0.66243	#VALUE!	-5.09471	-5.75714	no ASE	no ASE
TMEM255B	ENST00000488362	Maternal	#VALUE!	#VALUE!	no ASE	no ASE	no ASE	no ASE
ZIC1	ENST00000488404	Maternal	#VALUE!	#VALUE!	no ASE	no ASE	no ASE	no ASE
GNAS	ENST00000488546	Isoform Dependent	-0.2636	#VALUE!	-11.3794	-11.1158	no ASE	no ASE
GNAS	ENST00000488652	Isoform Dependent	1.91818	#VALUE!	1.14637	-0.771812	no ASE	no ASE
DDC	ENST00000489162	Isoform Dependent	#VALUE!	#VALUE!	no ASE	no ASE	no ASE	no ASE
HOXB3	ENST00000489475	Maternal	#VALUE!	#VALUE!	no ASE	no ASE	no ASE	no ASE
MYEOV2	ENST00000489698	Paternal	#VALUE!	#VALUE!	no ASE	no ASE	no ASE	no ASE
COPG2	ENST00000490070	Paternal	#VALUE!	#VALUE!	no ASE	no ASE	no ASE	no ASE
SLC26A10	ENST00000490243	Maternal	#VALUE!	#VALUE!	no ASE	no ASE	no ASE	no ASE
PRIM2	ENST00000490313	Biallelic	#VALUE!	#VALUE!	no ASE	no ASE	no ASE	no ASE
NTM	ENST00000490356	Maternal	#VALUE!	#VALUE!	no ASE	no ASE	no ASE	no ASE
EGFL7	ENST00000490469	Paternal	#VALUE!	#VALUE!	no ASE	no ASE	no ASE	no ASE
HOXB3	ENST00000490677	Maternal	#VALUE!	#VALUE!	no ASE	no ASE	no ASE	no ASE
LDB1	ENST00000490751	Maternal	#VALUE!	#VALUE!	no ASE	no ASE	no ASE	no ASE
C10orf91	ENST00000490765	Maternal	#VALUE!	#VALUE!	no ASE	no ASE	no ASE	no ASE
PTPN14	ENST00000491277	Maternal	#VALUE!	#VALUE!	no ASE	no ASE	no ASE	no ASE
CYP1B1	ENST00000491456	Paternal	#VALUE!	#VALUE!	no ASE	no ASE	no ASE	no ASE
MYEOV2	ENST00000491765	Paternal	0.3758	#VALUE!	-10.7789	-11.1547	no ASE	no ASE
CD81	ENST00000492252	Biallelic	#VALUE!	#VALUE!	no ASE	no ASE	no ASE	no ASE
GRB10	ENST00000492265	Isoform Dependent	#VALUE!	#VALUE!	no ASE	no ASE	no ASE	no ASE
NAP1L4	ENST00000492594	Unknown	#VALUE!	#VALUE!	no ASE	no ASE	no ASE	no ASE
CD81	ENST00000492627	Biallelic	#VALUE!	#VALUE!	no ASE	no ASE	no ASE	no ASE
NAP1L4	ENST00000492685	Unknown	#VALUE!	#VALUE!	no ASE	no ASE	no ASE	no ASE
HM13	ENST00000492709	Unknown	#VALUE!	#VALUE!	no ASE	no ASE	no ASE	no ASE
PON3	ENST00000492800	Biallelic	#VALUE!	#VALUE!	no ASE	no ASE	no ASE	no ASE
EGFL7	ENST00000492862	Paternal	#VALUE!	#VALUE!	no ASE	no ASE	no ASE	no ASE
GNAS	ENST00000492907	Isoform Dependent	0.2435	#VALUE!	-11.5047	-11.7482	no ASE	no ASE
HM13	ENST00000493364	Unknown	#VALUE!	#VALUE!	no ASE	no ASE	no ASE	no ASE
CD81	ENST00000493525	Biallelic	#VALUE!	#VALUE!	no ASE	no ASE	no ASE	no ASE
DLX5	ENST00000493764	Maternal	#VALUE!	#VALUE!	no ASE	no ASE	no ASE	no ASE
ALDH1L1	ENST00000493803	Maternal	#VALUE!	#VALUE!	no ASE	no ASE	no ASE	no ASE
PLAGL1	ENST00000493898	Paternal	#VALUE!	#VALUE!	no ASE	no ASE	no ASE	no ASE
PEG10	ENST00000493935	Paternal	#VALUE!	#VALUE!	no ASE	no ASE	no ASE	no ASE
GNAS	ENST00000493958	Isoform Dependent	-0.24606	#VALUE!	-6.50056	-6.2545	no ASE	no ASE
OBSCN	ENST00000493977	Paternal	#VALUE!	#VALUE!	no ASE	no ASE	no ASE	no ASE
GNAS	ENST00000494081	Isoform Dependent	-11.1817	#VALUE!	-9.70737	1.4743	no ASE	no ASE
HM13	ENST00000494153	Unknown	#VALUE!	#VALUE!	no ASE	no ASE	no ASE	no ASE
SLC4A2	ENST00000494298	Maternal	#VALUE!	#VALUE!	no ASE	no ASE	no ASE	no ASE
CTNNA3	ENST00000494580	Maternal	#VALUE!	#VALUE!	no ASE	no ASE	no ASE	no ASE
MEST	ENST00000494868	Paternal	#VALUE!	#VALUE!	no ASE	no ASE	no ASE	no ASE
WRAP73	ENST00000494884	Maternal	#VALUE!	#VALUE!	no ASE	no ASE	no ASE	no ASE
SLC22A18	ENST00000495518	Maternal	10.0253	#VALUE!	-1.81219	-11.8375	no ASE	no ASE
NTM	ENST00000496094	Maternal	#VALUE!	#VALUE!	no ASE	no ASE	no ASE	no ASE
NTM	ENST00000496198	Maternal	#VALUE!	#VALUE!	no ASE	no ASE	no ASE	no ASE
SGK2	ENST00000496343	Paternal	#VALUE!	#VALUE!	no ASE	no ASE	no ASE	no ASE
HM13	ENST00000496438	Unknown	#VALUE!	#VALUE!	no ASE	no ASE	no ASE	no ASE
TSSC4	ENST00000496468	Biallelic	10.7066	#VALUE!	-0.0221767	-10.7288	no ASE	no ASE
FASTK	ENST00000496663	Maternal	#VALUE!	#VALUE!	no ASE	no ASE	no ASE	no ASE
KCNQ1	ENST00000496887	Maternal	#VALUE!	#VALUE!	no ASE	no ASE	no ASE	no ASE
EVX1	ENST00000496902	Paternal	#VALUE!	#VALUE!	no ASE	no ASE	no ASE	no ASE
GNAS	ENST00000496934	Isoform Dependent	10.3998	#VALUE!	0.652251	-9.74757	no ASE	no ASE
SLC26A10	ENST00000497297	Maternal	#VALUE!	#VALUE!	no ASE	no ASE	no ASE	no ASE
PHPT1	ENST00000497413	Maternal	#VALUE!	#VALUE!	no ASE	no ASE	no ASE	no ASE
WRAP73	ENST00000497940	Maternal	#VALUE!	#VALUE!	no ASE	no ASE	no ASE	no ASE
HM13	ENST00000498035	Unknown	#VALUE!	#VALUE!	no ASE	no ASE	no ASE	no ASE
SLC22A18	ENST00000498244	Maternal	0	#VALUE!	-10.8592	-10.8592	no ASE	no ASE
HOXB3	ENST00000498678	Maternal	#VALUE!	#VALUE!	no ASE	no ASE	no ASE	no ASE
TMEM255B	ENST00000498692	Maternal	#VALUE!	#VALUE!	no ASE	no ASE	no ASE	no ASE
NTM	ENST00000498764	Maternal	#VALUE!	#VALUE!	no ASE	no ASE	no ASE	no ASE
SPON2	ENST00000502657	Paternal	#VALUE!	#VALUE!	no ASE	no ASE	no ASE	no ASE
CDH18	ENST00000503132	Paternal	#VALUE!	#VALUE!	no ASE	no ASE	no ASE	no ASE
HOXC9	ENST00000504557	Maternal	#VALUE!	#VALUE!	no ASE	no ASE	no ASE	no ASE
HOXB2	ENST00000504772	Maternal	#VALUE!	#VALUE!	no ASE	no ASE	no ASE	no ASE
SPON2	ENST00000504871	Paternal	-4.94234	#VALUE!	-11.8205	-6.87816	no ASE	no ASE
SPON2	ENST00000505653	Paternal	#VALUE!	#VALUE!	no ASE	no ASE	no ASE	no ASE
UVSSA	ENST00000505716	Maternal	-0.55846	#VALUE!	-5.84987	-5.29141	no ASE	no ASE
ZFAT-AS1	ENST00000505776	Paternal	0	#VALUE!	-12.4506	-12.4506	no ASE	no ASE
SPON2	ENST00000506266	Paternal	#VALUE!	#VALUE!	no ASE	no ASE	no ASE	no ASE
GAB1	ENST00000507070	Biallelic	#VALUE!	#VALUE!	no ASE	no ASE	no ASE	no ASE
GAB1	ENST00000507334	Biallelic	#VALUE!	#VALUE!	no ASE	no ASE	no ASE	no ASE
UVSSA	ENST00000507422	Maternal	#VALUE!	#VALUE!	no ASE	no ASE	no ASE	no ASE
CDH18	ENST00000507632	Paternal	#VALUE!	#VALUE!	no ASE	no ASE	no ASE	no ASE
HOXC4	ENST00000507650	Maternal	#VALUE!	#VALUE!	no ASE	no ASE	no ASE	no ASE
GAB1	ENST00000508833	Biallelic	#VALUE!	#VALUE!	no ASE	no ASE	no ASE	no ASE
SPON2	ENST00000509233	Paternal	#VALUE!	#VALUE!	no ASE	no ASE	no ASE	no ASE
ALDH1L1	ENST00000509952	Maternal	#VALUE!	#VALUE!	no ASE	no ASE	no ASE	no ASE
CDH18	ENST00000510297	Paternal	#VALUE!	#VALUE!	no ASE	no ASE	no ASE	no ASE
DIO3	ENST00000510508	Unknown	0.567	#VALUE!	-9.10239	-9.66939	no ASE	no ASE
GAB1	ENST00000510615	Biallelic	#VALUE!	#VALUE!	no ASE	no ASE	no ASE	no ASE
ALDH1L1	ENST00000511283	Maternal	#VALUE!	#VALUE!	no ASE	no ASE	no ASE	no ASE
CDH18	ENST00000511423	Paternal	#VALUE!	#VALUE!	no ASE	no ASE	no ASE	no ASE
SPON2	ENST00000511679	Paternal	#VALUE!	#VALUE!	no ASE	no ASE	no ASE	no ASE
GAB1	ENST00000511836	Biallelic	#VALUE!	#VALUE!	no ASE	no ASE	no ASE	no ASE
HOXA4	ENST00000511914	Maternal	#VALUE!	#VALUE!	no ASE	no ASE	no ASE	no ASE
INS	ENST00000512523	Paternal	#VALUE!	#VALUE!	no ASE	no ASE	no ASE	no ASE
FGFRL1	ENST00000512562	Maternal	#VALUE!	#VALUE!	no ASE	no ASE	no ASE	no ASE
GAB1	ENST00000512843	Biallelic	#VALUE!	#VALUE!	no ASE	no ASE	no ASE	no ASE
ADAMTS16	ENST00000513709	Maternal	#VALUE!	#VALUE!	no ASE	no ASE	no ASE	no ASE
SPON2	ENST00000514490	Paternal	#VALUE!	#VALUE!	no ASE	no ASE	no ASE	no ASE
GAB1	ENST00000514639	Biallelic	#VALUE!	#VALUE!	no ASE	no ASE	no ASE	no ASE
GAB1	ENST00000515366	Biallelic	#VALUE!	#VALUE!	no ASE	no ASE	no ASE	no ASE
ZFAT	ENST00000517307	Paternal	#VALUE!	#VALUE!	no ASE	no ASE	no ASE	no ASE
HOXA11	ENST00000517402	Maternal	#VALUE!	#VALUE!	no ASE	no ASE	no ASE	no ASE
MAGI2	ENST00000517762	Maternal	#VALUE!	#VALUE!	no ASE	no ASE	no ASE	no ASE
ZFAT	ENST00000518191	Paternal	#VALUE!	#VALUE!	no ASE	no ASE	no ASE	no ASE
ZFAT	ENST00000518408	Paternal	-5.42912	#VALUE!	-9.00301	-3.57389	no ASE	no ASE
HOXA3	ENST00000518451	Maternal	#VALUE!	#VALUE!	no ASE	no ASE	no ASE	no ASE
DLGAP2	ENST00000518530	Paternal	#VALUE!	#VALUE!	no ASE	no ASE	no ASE	no ASE
EVX1	ENST00000518886	Paternal	#VALUE!	#VALUE!	no ASE	no ASE	no ASE	no ASE
ZFAT	ENST00000519827	Paternal	0.568	#VALUE!	-10.8799	-11.4479	no ASE	no ASE
KCNK9	ENST00000519923	Maternal	#VALUE!	#VALUE!	no ASE	no ASE	no ASE	no ASE
ZFAT	ENST00000520214	Paternal	-0.42147	#VALUE!	-10.1524	-9.73093	no ASE	no ASE
ZFAT	ENST00000520356	Paternal	2.00974	#VALUE!	-6.31778	-8.32752	no ASE	no ASE
KCNK9	ENST00000520439	Maternal	#VALUE!	#VALUE!	no ASE	no ASE	no ASE	no ASE
ZFAT	ENST00000520727	Paternal	0.4166	#VALUE!	-11.5377	-11.9543	no ASE	no ASE
HOXA5	ENST00000520854	Maternal	#VALUE!	#VALUE!	no ASE	no ASE	no ASE	no ASE
MEG3	ENST00000521404	Maternal	#VALUE!	#VALUE!	no ASE	no ASE	no ASE	no ASE
ZFAT	ENST00000521673	Paternal	0.0709	#VALUE!	-10.7894	-10.8603	no ASE	no ASE
MEG3	ENST00000521812	Maternal	#VALUE!	#VALUE!	no ASE	no ASE	no ASE	no ASE
SGCE	ENST00000522045	Paternal	#VALUE!	#VALUE!	no ASE	no ASE	no ASE	no ASE
ZFAT	ENST00000522257	Paternal	#VALUE!	#VALUE!	no ASE	no ASE	no ASE	no ASE
MAGI2	ENST00000522342	Maternal	#VALUE!	#VALUE!	no ASE	no ASE	no ASE	no ASE
HOXA3	ENST00000522456	Maternal	#VALUE!	#VALUE!	no ASE	no ASE	no ASE	no ASE
DLGAP2	ENST00000522499	Paternal	#VALUE!	#VALUE!	no ASE	no ASE	no ASE	no ASE
ZFAT	ENST00000522723	Paternal	0	#VALUE!	-11.3823	-11.3823	no ASE	no ASE
ZFAT	ENST00000522974	Paternal	2.37239	#VALUE!	-5.28325	-7.65564	no ASE	no ASE
ZFAT	ENST00000523040	Paternal	#VALUE!	#VALUE!	no ASE	no ASE	no ASE	no ASE
ZFAT	ENST00000523243	Paternal	-0.3568	#VALUE!	-12.4126	-12.0558	no ASE	no ASE
PURG	ENST00000523392	Paternal	#VALUE!	#VALUE!	no ASE	no ASE	no ASE	no ASE
ZFAT	ENST00000523399	Paternal	-0.405	#VALUE!	-6.31985	-5.91485	no ASE	no ASE
KCNK9	ENST00000523653	Maternal	#VALUE!	#VALUE!	no ASE	no ASE	no ASE	no ASE
MEG3	ENST00000523671	Maternal	1.21692	#VALUE!	-5.94039	-7.15731	no ASE	no ASE
ZFAT	ENST00000523924	Paternal	0.2809	#VALUE!	-10.7575	-11.0384	no ASE	no ASE
DLGAP2	ENST00000524065	Paternal	#VALUE!	#VALUE!	no ASE	no ASE	no ASE	no ASE
NKAIN3	ENST00000524201	Paternal	#VALUE!	#VALUE!	no ASE	no ASE	no ASE	no ASE
MAGI2	ENST00000524268	Maternal	#VALUE!	#VALUE!	no ASE	no ASE	no ASE	no ASE
B4GALNT4	ENST00000524443	Maternal	0.05317	#VALUE!	-1.03745	-1.09062	no ASE	no ASE
PKP3	ENST00000524646	Maternal	0	#VALUE!	-10.7806	-10.7806	no ASE	no ASE
CD81	ENST00000524805	Biallelic	#VALUE!	#VALUE!	no ASE	no ASE	no ASE	no ASE
RB1	ENST00000525036	Maternal	10.2387	#VALUE!	-0.10262	-10.3413	no ASE	no ASE
DHCR7	ENST00000525137	Biallelic	#VALUE!	#VALUE!	no ASE	no ASE	no ASE	no ASE
SDHD	ENST00000525291	Paternal	0.0141	#VALUE!	-11.1522	-11.1663	no ASE	no ASE
DHCR7	ENST00000525346	Biallelic	#VALUE!	#VALUE!	no ASE	no ASE	no ASE	no ASE
ANO1	ENST00000525494	Maternal	#VALUE!	#VALUE!	no ASE	no ASE	no ASE	no ASE
IFITM1	ENST00000525554	Maternal	#VALUE!	#VALUE!	no ASE	no ASE	no ASE	no ASE
PKP3	ENST00000525642	Maternal	0	#VALUE!	-11.5838	-11.5838	no ASE	no ASE
SDHD	ENST00000525987	Paternal	-0.52218	#VALUE!	-7.41725	-6.89507	no ASE	no ASE
CD81	ENST00000526072	Biallelic	#VALUE!	#VALUE!	no ASE	no ASE	no ASE	no ASE
OSBPL5	ENST00000526122	Maternal	#VALUE!	#VALUE!	no ASE	no ASE	no ASE	no ASE
B4GALNT4	ENST00000526584	Maternal	#VALUE!	#VALUE!	no ASE	no ASE	no ASE	no ASE
SDHD	ENST00000526592	Paternal	0.4109	#VALUE!	-11.62	-12.0309	no ASE	no ASE
DHCR7	ENST00000526780	Biallelic	#VALUE!	#VALUE!	no ASE	no ASE	no ASE	no ASE
KBTBD3	ENST00000526805	Paternal	#VALUE!	#VALUE!	no ASE	no ASE	no ASE	no ASE
NAP1L4	ENST00000526842	Unknown	-1.83123	#VALUE!	-10.3573	-8.52607	no ASE	no ASE
PKP3	ENST00000526971	Maternal	0	#VALUE!	-11.6926	-11.6926	no ASE	no ASE
GPT	ENST00000527165	Maternal	#VALUE!	#VALUE!	no ASE	no ASE	no ASE	no ASE
DHCR7	ENST00000527316	Biallelic	#VALUE!	#VALUE!	no ASE	no ASE	no ASE	no ASE
CD81	ENST00000527343	Biallelic	#VALUE!	#VALUE!	no ASE	no ASE	no ASE	no ASE
AMPD3	ENST00000527369	Biallelic	#VALUE!	#VALUE!	no ASE	no ASE	no ASE	no ASE
RAB1B	ENST00000527397	Maternal	0.43182	#VALUE!	-4.21278	-4.6446	no ASE	no ASE
DHCR7	ENST00000527452	Biallelic	#VALUE!	#VALUE!	no ASE	no ASE	no ASE	no ASE
GATM	ENST00000527933	Unknown	#VALUE!	#VALUE!	no ASE	no ASE	no ASE	no ASE
GPT	ENST00000527961	Maternal	#VALUE!	#VALUE!	no ASE	no ASE	no ASE	no ASE
SDHD	ENST00000528048	Paternal	12.2492	#VALUE!	-0.515312	-12.7645	no ASE	no ASE
PAOX	ENST00000528127	Maternal	#VALUE!	#VALUE!	no ASE	no ASE	no ASE	no ASE
SDHD	ENST00000528182	Paternal	0.2391	#VALUE!	-10.7517	-10.9908	no ASE	no ASE
NAP1L4	ENST00000528261	Unknown	-11.1196	#VALUE!	-12.1116	-0.99202	no ASE	no ASE
NAP1L4	ENST00000528363	Unknown	#VALUE!	#VALUE!	no ASE	no ASE	no ASE	no ASE
KBTBD3	ENST00000528483	Paternal	#VALUE!	#VALUE!	no ASE	no ASE	no ASE	no ASE
IFITM1	ENST00000528780	Maternal	#VALUE!	#VALUE!	no ASE	no ASE	no ASE	no ASE
NAP1L4	ENST00000529361	Unknown	1.67903	#VALUE!	2.64879	0.969758	no ASE	no ASE
PAOX	ENST00000529585	Maternal	#VALUE!	#VALUE!	no ASE	no ASE	no ASE	no ASE
ANO1	ENST00000529636	Maternal	#VALUE!	#VALUE!	no ASE	no ASE	no ASE	no ASE
AMPD3	ENST00000529744	Biallelic	#VALUE!	#VALUE!	no ASE	no ASE	no ASE	no ASE
ANO1	ENST00000529913	Maternal	#VALUE!	#VALUE!	no ASE	no ASE	no ASE	no ASE
DHCR7	ENST00000529990	Biallelic	#VALUE!	#VALUE!	no ASE	no ASE	no ASE	no ASE
CD81	ENST00000530239	Biallelic	#VALUE!	#VALUE!	no ASE	no ASE	no ASE	no ASE
OSBPL5	ENST00000530372	Maternal	#VALUE!	#VALUE!	no ASE	no ASE	no ASE	no ASE
ANO1	ENST00000530480	Maternal	#VALUE!	#VALUE!	no ASE	no ASE	no ASE	no ASE
PAOX	ENST00000530555	Maternal	#VALUE!	#VALUE!	no ASE	no ASE	no ASE	no ASE
CD81	ENST00000530648	Biallelic	#VALUE!	#VALUE!	no ASE	no ASE	no ASE	no ASE
PKP3	ENST00000530695	Maternal	0	#VALUE!	-11.401	-11.401	no ASE	no ASE
B4GALNT4	ENST00000530717	Maternal	#VALUE!	#VALUE!	no ASE	no ASE	no ASE	no ASE
AMPD3	ENST00000530864	Biallelic	#VALUE!	#VALUE!	no ASE	no ASE	no ASE	no ASE
SDHD	ENST00000530923	Paternal	0.1723	#VALUE!	-10.997	-11.1693	no ASE	no ASE
RB1	ENST00000531171	Maternal	#VALUE!	#VALUE!	no ASE	no ASE	no ASE	no ASE
ANO1	ENST00000531300	Maternal	0	#VALUE!	-11.8107	-11.8107	no ASE	no ASE
GPT	ENST00000531330	Maternal	#VALUE!	#VALUE!	no ASE	no ASE	no ASE	no ASE
DHCR7	ENST00000531364	Biallelic	#VALUE!	#VALUE!	no ASE	no ASE	no ASE	no ASE
KBTBD3	ENST00000531482	Paternal	#VALUE!	#VALUE!	no ASE	no ASE	no ASE	no ASE
ANO1	ENST00000531604	Maternal	#VALUE!	#VALUE!	no ASE	no ASE	no ASE	no ASE
SDHD	ENST00000531744	Paternal	-0.0799	#VALUE!	-11.633	-11.5531	no ASE	no ASE
KBTBD3	ENST00000531837	Paternal	-1.35185	#VALUE!	-6.13749	-4.78564	no ASE	no ASE
NAP1L4	ENST00000532325	Unknown	#VALUE!	#VALUE!	no ASE	no ASE	no ASE	no ASE
ZNF215	ENST00000532533	Maternal	#VALUE!	#VALUE!	no ASE	no ASE	no ASE	no ASE
KBTBD3	ENST00000532662	Paternal	#VALUE!	#VALUE!	no ASE	no ASE	no ASE	no ASE
SDHD	ENST00000532699	Paternal	-0.8198	#VALUE!	-12.2636	-11.4438	no ASE	no ASE
PKP3	ENST00000533069	Maternal	0	#VALUE!	-11.8424	-11.8424	no ASE	no ASE
AMPD3	ENST00000533116	Biallelic	#VALUE!	#VALUE!	no ASE	no ASE	no ASE	no ASE
OSBPL5	ENST00000533234	Maternal	#VALUE!	#VALUE!	no ASE	no ASE	no ASE	no ASE
CD81	ENST00000533417	Biallelic	#VALUE!	#VALUE!	no ASE	no ASE	no ASE	no ASE
SLC22A18AS	ENST00000533594	Maternal	0	#VALUE!	-13.1134	-13.1134	no ASE	no ASE
OSBPL5	ENST00000533721	Maternal	#VALUE!	#VALUE!	no ASE	no ASE	no ASE	no ASE
DHCR7	ENST00000533800	Biallelic	#VALUE!	#VALUE!	no ASE	no ASE	no ASE	no ASE
OSBPL5	ENST00000534157	Maternal	#VALUE!	#VALUE!	no ASE	no ASE	no ASE	no ASE
DHCR7	ENST00000534701	Biallelic	#VALUE!	#VALUE!	no ASE	no ASE	no ASE	no ASE
GPT	ENST00000534702	Maternal	#VALUE!	#VALUE!	no ASE	no ASE	no ASE	no ASE
B4GALNT4	ENST00000534778	Maternal	#VALUE!	#VALUE!	no ASE	no ASE	no ASE	no ASE
DHCR7	ENST00000534795	Biallelic	-0.5045	#VALUE!	-12.6714	-12.1669	no ASE	no ASE
AIM1	ENST00000535438	Paternal	-0.71861	#VALUE!	-9.98195	-9.26334	no ASE	no ASE
EVX1	ENST00000535619	Paternal	#VALUE!	#VALUE!	no ASE	no ASE	no ASE	no ASE
ZNF264	ENST00000536056	Unknown	#VALUE!	#VALUE!	no ASE	no ASE	no ASE	no ASE
FBRSL1	ENST00000536075	Maternal	#VALUE!	#VALUE!	no ASE	no ASE	no ASE	no ASE
FBRSL1	ENST00000537804	Maternal	#VALUE!	#VALUE!	no ASE	no ASE	no ASE	no ASE
COMMD1	ENST00000538736	Biallelic	#VALUE!	#VALUE!	no ASE	no ASE	no ASE	no ASE
USB1	ENST00000539737	Maternal	#VALUE!	#VALUE!	no ASE	no ASE	no ASE	no ASE
NTM	ENST00000539799	Maternal	#VALUE!	#VALUE!	no ASE	no ASE	no ASE	no ASE
NLRP2	ENST00000539848	Maternal	#VALUE!	#VALUE!	no ASE	no ASE	no ASE	no ASE
BTNL2	ENST00000540315	Maternal	-0.6377	#VALUE!	-12.1462	-11.5085	no ASE	no ASE
CDK4	ENST00000540325	Maternal	#VALUE!	#VALUE!	no ASE	no ASE	no ASE	no ASE
DNMT1	ENST00000540357	Paternal	#VALUE!	#VALUE!	no ASE	no ASE	no ASE	no ASE
SALL1	ENST00000541611	Maternal	#VALUE!	#VALUE!	no ASE	no ASE	no ASE	no ASE
RBP5	ENST00000542370	Maternal	#VALUE!	#VALUE!	no ASE	no ASE	no ASE	no ASE
PON1	ENST00000542556	Maternal	#VALUE!	#VALUE!	no ASE	no ASE	no ASE	no ASE
RBP5	ENST00000543045	Maternal	#VALUE!	#VALUE!	no ASE	no ASE	no ASE	no ASE
NLRP2	ENST00000543277	Maternal	#VALUE!	#VALUE!	no ASE	no ASE	no ASE	no ASE
FBRSL1	ENST00000543453	Maternal	#VALUE!	#VALUE!	no ASE	no ASE	no ASE	no ASE
HTR2A	ENST00000543956	Maternal	#VALUE!	#VALUE!	no ASE	no ASE	no ASE	no ASE
ABCC9	ENST00000544039	Maternal	#VALUE!	#VALUE!	no ASE	no ASE	no ASE	no ASE
BTNL2	ENST00000544175	Maternal	-1.0977	#VALUE!	-12.3197	-11.222	no ASE	no ASE
CTNNA3	ENST00000545309	Maternal	#VALUE!	#VALUE!	no ASE	no ASE	no ASE	no ASE
GABRB3	ENST00000545868	Paternal	#VALUE!	#VALUE!	no ASE	no ASE	no ASE	no ASE
DCN	ENST00000546370	Unknown	#VALUE!	#VALUE!	no ASE	no ASE	no ASE	no ASE
DCN	ENST00000546391	Unknown	#VALUE!	#VALUE!	no ASE	no ASE	no ASE	no ASE
CDK4	ENST00000546489	Maternal	#VALUE!	#VALUE!	no ASE	no ASE	no ASE	no ASE
DCN	ENST00000546745	Unknown	#VALUE!	#VALUE!	no ASE	no ASE	no ASE	no ASE
SLC38A4	ENST00000546940	Unknown	#VALUE!	#VALUE!	no ASE	no ASE	no ASE	no ASE
CDK4	ENST00000547281	Maternal	#VALUE!	#VALUE!	no ASE	no ASE	no ASE	no ASE
SLC38A4	ENST00000547477	Unknown	#VALUE!	#VALUE!	no ASE	no ASE	no ASE	no ASE
DCN	ENST00000547568	Unknown	#VALUE!	#VALUE!	no ASE	no ASE	no ASE	no ASE
CDK4	ENST00000547853	Maternal	#VALUE!	#VALUE!	no ASE	no ASE	no ASE	no ASE
DCN	ENST00000547937	Unknown	#VALUE!	#VALUE!	no ASE	no ASE	no ASE	no ASE
DCN	ENST00000548218	Unknown	#VALUE!	#VALUE!	no ASE	no ASE	no ASE	no ASE
DCN	ENST00000548768	Unknown	#VALUE!	#VALUE!	no ASE	no ASE	no ASE	no ASE
DCN	ENST00000549513	Unknown	#VALUE!	#VALUE!	no ASE	no ASE	no ASE	no ASE
CDK4	ENST00000549606	Maternal	#VALUE!	#VALUE!	no ASE	no ASE	no ASE	no ASE
DCN	ENST00000550099	Unknown	#VALUE!	#VALUE!	no ASE	no ASE	no ASE	no ASE
NTM	ENST00000550167	Maternal	#VALUE!	#VALUE!	no ASE	no ASE	no ASE	no ASE
CDK4	ENST00000550419	Maternal	#VALUE!	#VALUE!	no ASE	no ASE	no ASE	no ASE
PRIM2	ENST00000550475	Biallelic	#VALUE!	#VALUE!	no ASE	no ASE	no ASE	no ASE
DCN	ENST00000550563	Unknown	#VALUE!	#VALUE!	no ASE	no ASE	no ASE	no ASE
SLC38A4	ENST00000550670	Unknown	#VALUE!	#VALUE!	no ASE	no ASE	no ASE	no ASE
SNURF	ENST00000551312	Paternal	#VALUE!	#VALUE!	no ASE	no ASE	no ASE	no ASE
DCN	ENST00000551354	Unknown	#VALUE!	#VALUE!	no ASE	no ASE	no ASE	no ASE
CDK4	ENST00000551800	Maternal	#VALUE!	#VALUE!	no ASE	no ASE	no ASE	no ASE
CDK4	ENST00000551888	Maternal	#VALUE!	#VALUE!	no ASE	no ASE	no ASE	no ASE
HOXB3	ENST00000552000	Maternal	#VALUE!	#VALUE!	no ASE	no ASE	no ASE	no ASE
DCN	ENST00000552145	Unknown	#VALUE!	#VALUE!	no ASE	no ASE	no ASE	no ASE
CDK4	ENST00000552254	Maternal	#VALUE!	#VALUE!	no ASE	no ASE	no ASE	no ASE
CDK4	ENST00000552388	Maternal	#VALUE!	#VALUE!	no ASE	no ASE	no ASE	no ASE
CDK4	ENST00000552713	Maternal	#VALUE!	#VALUE!	no ASE	no ASE	no ASE	no ASE
CDK4	ENST00000552862	Maternal	#VALUE!	#VALUE!	no ASE	no ASE	no ASE	no ASE
DCN	ENST00000552962	Unknown	#VALUE!	#VALUE!	no ASE	no ASE	no ASE	no ASE
CDK4	ENST00000553237	Maternal	#VALUE!	#VALUE!	no ASE	no ASE	no ASE	no ASE
FERMT2	ENST00000553373	Paternal	#VALUE!	#VALUE!	no ASE	no ASE	no ASE	no ASE
MEG8	ENST00000553421	Maternal	#VALUE!	#VALUE!	no ASE	no ASE	no ASE	no ASE
GABRG3	ENST00000553440	Paternal	#VALUE!	#VALUE!	no ASE	no ASE	no ASE	no ASE
MEG8	ENST00000553465	Maternal	#VALUE!	#VALUE!	no ASE	no ASE	no ASE	no ASE
MEG8	ENST00000553584	Maternal	#VALUE!	#VALUE!	no ASE	no ASE	no ASE	no ASE
FERMT2	ENST00000553663	Paternal	#VALUE!	#VALUE!	no ASE	no ASE	no ASE	no ASE
FERMT2	ENST00000553768	Paternal	#VALUE!	#VALUE!	no ASE	no ASE	no ASE	no ASE
GABRA5	ENST00000554083	Paternal	#VALUE!	#VALUE!	no ASE	no ASE	no ASE	no ASE
SNRPN	ENST00000554227	Paternal	-10.9982	#VALUE!	-10.4813	0.516874	no ASE	no ASE
FERMT2	ENST00000554288	Paternal	#VALUE!	#VALUE!	no ASE	no ASE	no ASE	no ASE
MEG8	ENST00000554323	Maternal	#VALUE!	#VALUE!	no ASE	no ASE	no ASE	no ASE
GABRB3	ENST00000554556	Paternal	#VALUE!	#VALUE!	no ASE	no ASE	no ASE	no ASE
GABRA5	ENST00000554599	Paternal	#VALUE!	#VALUE!	no ASE	no ASE	no ASE	no ASE
GABRG3	ENST00000554696	Paternal	#VALUE!	#VALUE!	no ASE	no ASE	no ASE	no ASE
FERMT2	ENST00000554712	Paternal	#VALUE!	#VALUE!	no ASE	no ASE	no ASE	no ASE
GABRG3	ENST00000554786	Paternal	#VALUE!	#VALUE!	no ASE	no ASE	no ASE	no ASE
MEG8	ENST00000554852	Maternal	#VALUE!	#VALUE!	no ASE	no ASE	no ASE	no ASE
GABRA5	ENST00000555060	Paternal	#VALUE!	#VALUE!	no ASE	no ASE	no ASE	no ASE
GABRG3	ENST00000555083	Paternal	#VALUE!	#VALUE!	no ASE	no ASE	no ASE	no ASE
GABRB3	ENST00000555094	Paternal	#VALUE!	#VALUE!	no ASE	no ASE	no ASE	no ASE
GABRA5	ENST00000555182	Paternal	#VALUE!	#VALUE!	no ASE	no ASE	no ASE	no ASE
FERMT2	ENST00000555546	Paternal	#VALUE!	#VALUE!	no ASE	no ASE	no ASE	no ASE
GABRB3	ENST00000555632	Paternal	#VALUE!	#VALUE!	no ASE	no ASE	no ASE	no ASE
FERMT2	ENST00000555692	Paternal	#VALUE!	#VALUE!	no ASE	no ASE	no ASE	no ASE
DLK1	ENST00000555747	Paternal	#VALUE!	#VALUE!	no ASE	no ASE	no ASE	no ASE
ATP10A	ENST00000555756	Maternal	#VALUE!	#VALUE!	no ASE	no ASE	no ASE	no ASE
MEG3	ENST00000555928	Maternal	11.1773	#VALUE!	2.62601	-8.55131	no ASE	no ASE
DLK1	ENST00000556051	Paternal	#VALUE!	#VALUE!	no ASE	no ASE	no ASE	no ASE
GABRB3	ENST00000556166	Paternal	#VALUE!	#VALUE!	no ASE	no ASE	no ASE	no ASE
MEG3	ENST00000556407	Maternal	#VALUE!	#VALUE!	no ASE	no ASE	no ASE	no ASE
MEG8	ENST00000556475	Maternal	#VALUE!	#VALUE!	no ASE	no ASE	no ASE	no ASE
GABRB3	ENST00000556636	Paternal	#VALUE!	#VALUE!	no ASE	no ASE	no ASE	no ASE
MEG3	ENST00000556736	Maternal	#VALUE!	#VALUE!	no ASE	no ASE	no ASE	no ASE
SNURF	ENST00000557230	Paternal	#VALUE!	#VALUE!	no ASE	no ASE	no ASE	no ASE
FERMT2	ENST00000557562	Paternal	#VALUE!	#VALUE!	no ASE	no ASE	no ASE	no ASE
GABRG3	ENST00000557596	Paternal	#VALUE!	#VALUE!	no ASE	no ASE	no ASE	no ASE
GABRB3	ENST00000557641	Paternal	#VALUE!	#VALUE!	no ASE	no ASE	no ASE	no ASE
GABRB3	ENST00000557765	Paternal	#VALUE!	#VALUE!	no ASE	no ASE	no ASE	no ASE
GATM	ENST00000558118	Unknown	0.0996	#VALUE!	-11.4241	-11.5237	no ASE	no ASE
GATM	ENST00000558163	Unknown	1.2311	#VALUE!	-5.2951	-6.5262	no ASE	no ASE
GATM	ENST00000558336	Unknown	-0.40421	#VALUE!	3.10139	3.5056	no ASE	no ASE
GATM	ENST00000558362	Unknown	11.9002	#VALUE!	0.209805	-11.6904	no ASE	no ASE
GATM	ENST00000558537	Unknown	0.07694	#VALUE!	-9.28719	-9.36413	no ASE	no ASE
TSHZ3	ENST00000558569	Paternal	#VALUE!	#VALUE!	no ASE	no ASE	no ASE	no ASE
GATM	ENST00000558916	Unknown	0.167296	#VALUE!	0.289866	0.12257	no ASE	no ASE
GATM	ENST00000559885	Unknown	4.26502	#VALUE!	-7.10278	-11.3678	no ASE	no ASE
RASGRF1	ENST00000560286	Unknown	#VALUE!	#VALUE!	no ASE	no ASE	no ASE	no ASE
GATM	ENST00000560538	Unknown	#VALUE!	#VALUE!	no ASE	no ASE	no ASE	no ASE
TSHZ3	ENST00000560707	Paternal	#VALUE!	#VALUE!	no ASE	no ASE	no ASE	no ASE
GATM	ENST00000561148	Unknown	0.2185	#VALUE!	-11.4788	-11.6973	no ASE	no ASE
GATM	ENST00000561376	Unknown	#VALUE!	#VALUE!	no ASE	no ASE	no ASE	no ASE
USB1	ENST00000561568	Maternal	#VALUE!	#VALUE!	no ASE	no ASE	no ASE	no ASE
USB1	ENST00000561743	Maternal	#VALUE!	#VALUE!	no ASE	no ASE	no ASE	no ASE
USB1	ENST00000562534	Maternal	#VALUE!	#VALUE!	no ASE	no ASE	no ASE	no ASE
SALL1	ENST00000562674	Maternal	#VALUE!	#VALUE!	no ASE	no ASE	no ASE	no ASE
RP11-73C9.1	ENST00000563044	Unknown	#VALUE!	#VALUE!	no ASE	no ASE	no ASE	no ASE
USB1	ENST00000563149	Maternal	#VALUE!	#VALUE!	no ASE	no ASE	no ASE	no ASE
USB1	ENST00000563207	Maternal	#VALUE!	#VALUE!	no ASE	no ASE	no ASE	no ASE
USB1	ENST00000564387	Maternal	#VALUE!	#VALUE!	no ASE	no ASE	no ASE	no ASE
MKRN3	ENST00000564592	Paternal	#VALUE!	#VALUE!	no ASE	no ASE	no ASE	no ASE
USB1	ENST00000565151	Maternal	#VALUE!	#VALUE!	no ASE	no ASE	no ASE	no ASE
USB1	ENST00000565662	Maternal	#VALUE!	#VALUE!	no ASE	no ASE	no ASE	no ASE
USB1	ENST00000566082	Maternal	9.88236	#VALUE!	-0.719341	-10.6017	no ASE	no ASE
SALL1	ENST00000566102	Maternal	#VALUE!	#VALUE!	no ASE	no ASE	no ASE	no ASE
UBE3A	ENST00000566215	Maternal	#VALUE!	#VALUE!	no ASE	no ASE	no ASE	no ASE
USB1	ENST00000566292	Maternal	#VALUE!	#VALUE!	no ASE	no ASE	no ASE	no ASE
USB1	ENST00000568848	Maternal	#VALUE!	#VALUE!	no ASE	no ASE	no ASE	no ASE
MKRN3	ENST00000568945	Paternal	#VALUE!	#VALUE!	no ASE	no ASE	no ASE	no ASE
USB1	ENST00000569252	Maternal	#VALUE!	#VALUE!	no ASE	no ASE	no ASE	no ASE
MKRN3	ENST00000570112	Paternal	#VALUE!	#VALUE!	no ASE	no ASE	no ASE	no ASE
NAA60	ENST00000570372	Maternal	#VALUE!	#VALUE!	no ASE	no ASE	no ASE	no ASE
NAA60	ENST00000570551	Maternal	#VALUE!	#VALUE!	no ASE	no ASE	no ASE	no ASE
NAA60	ENST00000570819	Maternal	#VALUE!	#VALUE!	no ASE	no ASE	no ASE	no ASE
NAA60	ENST00000571107	Maternal	#VALUE!	#VALUE!	no ASE	no ASE	no ASE	no ASE
HOXB2	ENST00000571287	Maternal	#VALUE!	#VALUE!	no ASE	no ASE	no ASE	no ASE
NAA60	ENST00000571696	Maternal	#VALUE!	#VALUE!	no ASE	no ASE	no ASE	no ASE
NAA60	ENST00000571798	Maternal	#VALUE!	#VALUE!	no ASE	no ASE	no ASE	no ASE
NAA60	ENST00000572131	Maternal	#VALUE!	#VALUE!	no ASE	no ASE	no ASE	no ASE
NAA60	ENST00000572169	Maternal	#VALUE!	#VALUE!	no ASE	no ASE	no ASE	no ASE
NAA60	ENST00000572584	Maternal	1.88156	#VALUE!	-4.31061	-6.19217	no ASE	no ASE
NAA60	ENST00000572739	Maternal	#VALUE!	#VALUE!	no ASE	no ASE	no ASE	no ASE
NAA60	ENST00000572757	Maternal	#VALUE!	#VALUE!	no ASE	no ASE	no ASE	no ASE
NAA60	ENST00000572942	Maternal	#VALUE!	#VALUE!	no ASE	no ASE	no ASE	no ASE
NAA60	ENST00000573201	Maternal	#VALUE!	#VALUE!	no ASE	no ASE	no ASE	no ASE
NAA60	ENST00000573345	Maternal	#VALUE!	#VALUE!	no ASE	no ASE	no ASE	no ASE
NAA60	ENST00000573580	Maternal	#VALUE!	#VALUE!	no ASE	no ASE	no ASE	no ASE
NAA60	ENST00000573593	Maternal	#VALUE!	#VALUE!	no ASE	no ASE	no ASE	no ASE
NAA60	ENST00000573617	Maternal	#VALUE!	#VALUE!	no ASE	no ASE	no ASE	no ASE
NAA60	ENST00000574256	Maternal	#VALUE!	#VALUE!	no ASE	no ASE	no ASE	no ASE
NAA60	ENST00000574328	Maternal	#VALUE!	#VALUE!	no ASE	no ASE	no ASE	no ASE
NAA60	ENST00000574380	Maternal	#VALUE!	#VALUE!	no ASE	no ASE	no ASE	no ASE
TMEM88	ENST00000574668	Maternal	#VALUE!	#VALUE!	no ASE	no ASE	no ASE	no ASE
HOXB2	ENST00000574746	Maternal	#VALUE!	#VALUE!	no ASE	no ASE	no ASE	no ASE
NAA60	ENST00000574950	Maternal	#VALUE!	#VALUE!	no ASE	no ASE	no ASE	no ASE
NAA60	ENST00000575042	Maternal	#VALUE!	#VALUE!	no ASE	no ASE	no ASE	no ASE
NAA60	ENST00000575076	Maternal	0.85352	#VALUE!	-4.09772	-4.95124	no ASE	no ASE
NAA60	ENST00000575733	Maternal	#VALUE!	#VALUE!	no ASE	no ASE	no ASE	no ASE
NAA60	ENST00000575754	Maternal	#VALUE!	#VALUE!	no ASE	no ASE	no ASE	no ASE
NAA60	ENST00000575785	Maternal	#VALUE!	#VALUE!	no ASE	no ASE	no ASE	no ASE
NAA60	ENST00000575936	Maternal	#VALUE!	#VALUE!	no ASE	no ASE	no ASE	no ASE
NAA60	ENST00000576787	Maternal	#VALUE!	#VALUE!	no ASE	no ASE	no ASE	no ASE
NAA60	ENST00000576819	Maternal	#VALUE!	#VALUE!	no ASE	no ASE	no ASE	no ASE
NAA60	ENST00000576916	Maternal	#VALUE!	#VALUE!	no ASE	no ASE	no ASE	no ASE
NAA60	ENST00000577013	Maternal	#VALUE!	#VALUE!	no ASE	no ASE	no ASE	no ASE
SNRPN	ENST00000577565	Paternal	-11.4739	#VALUE!	-11.1851	0.288832	no ASE	no ASE
SNURF	ENST00000577949	Paternal	#VALUE!	#VALUE!	no ASE	no ASE	no ASE	no ASE
GAREM	ENST00000578619	Paternal	#VALUE!	#VALUE!	no ASE	no ASE	no ASE	no ASE
SNRPN	ENST00000579070	Paternal	#VALUE!	#VALUE!	no ASE	no ASE	no ASE	no ASE
IMPACT	ENST00000580035	Biallelic	#VALUE!	#VALUE!	no ASE	no ASE	no ASE	no ASE
SNURF	ENST00000580062	Paternal	#VALUE!	#VALUE!	no ASE	no ASE	no ASE	no ASE
EVX1	ENST00000580535	Paternal	#VALUE!	#VALUE!	no ASE	no ASE	no ASE	no ASE
IMPACT	ENST00000581278	Biallelic	#VALUE!	#VALUE!	no ASE	no ASE	no ASE	no ASE
GAREM	ENST00000583696	Paternal	#VALUE!	#VALUE!	no ASE	no ASE	no ASE	no ASE
SNRPN	ENST00000584968	Paternal	-7.78745	#VALUE!	-9.40136	-1.61391	no ASE	no ASE
NLRP2	ENST00000585500	Maternal	#VALUE!	#VALUE!	no ASE	no ASE	no ASE	no ASE
DNMT1	ENST00000585843	Paternal	#VALUE!	#VALUE!	no ASE	no ASE	no ASE	no ASE
DNMT1	ENST00000585920	Paternal	#VALUE!	#VALUE!	no ASE	no ASE	no ASE	no ASE
DNMT1	ENST00000586086	Paternal	#VALUE!	#VALUE!	no ASE	no ASE	no ASE	no ASE
DNMT1	ENST00000586588	Paternal	#VALUE!	#VALUE!	no ASE	no ASE	no ASE	no ASE
DNMT1	ENST00000586667	Paternal	#VALUE!	#VALUE!	no ASE	no ASE	no ASE	no ASE
DNMT1	ENST00000586799	Paternal	#VALUE!	#VALUE!	no ASE	no ASE	no ASE	no ASE
DNMT1	ENST00000586800	Paternal	#VALUE!	#VALUE!	no ASE	no ASE	no ASE	no ASE
DNMT1	ENST00000586988	Paternal	#VALUE!	#VALUE!	no ASE	no ASE	no ASE	no ASE
DNMT1	ENST00000587197	Paternal	#VALUE!	#VALUE!	no ASE	no ASE	no ASE	no ASE
DNMT1	ENST00000587604	Paternal	#VALUE!	#VALUE!	no ASE	no ASE	no ASE	no ASE
CELF4	ENST00000587911	Maternal	#VALUE!	#VALUE!	no ASE	no ASE	no ASE	no ASE
CELF4	ENST00000587924	Maternal	#VALUE!	#VALUE!	no ASE	no ASE	no ASE	no ASE
NLRP2	ENST00000588107	Maternal	#VALUE!	#VALUE!	no ASE	no ASE	no ASE	no ASE
DNMT1	ENST00000588118	Paternal	#VALUE!	#VALUE!	no ASE	no ASE	no ASE	no ASE
NLRP2	ENST00000588619	Maternal	#VALUE!	#VALUE!	no ASE	no ASE	no ASE	no ASE
DNMT1	ENST00000588913	Paternal	#VALUE!	#VALUE!	no ASE	no ASE	no ASE	no ASE
ZNF225	ENST00000588926	Paternal	#VALUE!	#VALUE!	no ASE	no ASE	no ASE	no ASE
DNMT1	ENST00000588952	Paternal	#VALUE!	#VALUE!	no ASE	no ASE	no ASE	no ASE
DNMT1	ENST00000589091	Paternal	#VALUE!	#VALUE!	no ASE	no ASE	no ASE	no ASE
ZNF225	ENST00000589155	Paternal	#VALUE!	#VALUE!	no ASE	no ASE	no ASE	no ASE
CELF4	ENST00000589229	Maternal	#VALUE!	#VALUE!	no ASE	no ASE	no ASE	no ASE
DNMT1	ENST00000589349	Paternal	#VALUE!	#VALUE!	no ASE	no ASE	no ASE	no ASE
DNMT1	ENST00000589351	Paternal	#VALUE!	#VALUE!	no ASE	no ASE	no ASE	no ASE
DNMT1	ENST00000589538	Paternal	#VALUE!	#VALUE!	no ASE	no ASE	no ASE	no ASE
CELF4	ENST00000590011	Maternal	#VALUE!	#VALUE!	no ASE	no ASE	no ASE	no ASE
ZNF225	ENST00000590612	Paternal	#VALUE!	#VALUE!	no ASE	no ASE	no ASE	no ASE
DNMT1	ENST00000590619	Paternal	#VALUE!	#VALUE!	no ASE	no ASE	no ASE	no ASE
DNMT1	ENST00000591239	Paternal	#VALUE!	#VALUE!	no ASE	no ASE	no ASE	no ASE
PPAP2C	ENST00000591572	Maternal	#VALUE!	#VALUE!	no ASE	no ASE	no ASE	no ASE
DNMT1	ENST00000591764	Paternal	#VALUE!	#VALUE!	no ASE	no ASE	no ASE	no ASE
DNMT1	ENST00000591798	Paternal	#VALUE!	#VALUE!	no ASE	no ASE	no ASE	no ASE
DNMT1	ENST00000592054	Paternal	#VALUE!	#VALUE!	no ASE	no ASE	no ASE	no ASE
DNMT1	ENST00000592342	Paternal	#VALUE!	#VALUE!	no ASE	no ASE	no ASE	no ASE
DNMT1	ENST00000592705	Paternal	#VALUE!	#VALUE!	no ASE	no ASE	no ASE	no ASE
ZNF225	ENST00000592780	Paternal	#VALUE!	#VALUE!	no ASE	no ASE	no ASE	no ASE
DNMT1	ENST00000593049	Paternal	#VALUE!	#VALUE!	no ASE	no ASE	no ASE	no ASE
ZNF264	ENST00000594126	Unknown	#VALUE!	#VALUE!	no ASE	no ASE	no ASE	no ASE
PEG3	ENST00000596261	Paternal	#VALUE!	#VALUE!	no ASE	no ASE	no ASE	no ASE
MIR296	ENST00000596276	Paternal	#VALUE!	#VALUE!	no ASE	no ASE	no ASE	no ASE
CHMP2A	ENST00000596708	Maternal	#VALUE!	#VALUE!	no ASE	no ASE	no ASE	no ASE
CHMP2A	ENST00000597209	Maternal	#VALUE!	#VALUE!	no ASE	no ASE	no ASE	no ASE
ZNF264	ENST00000597447	Unknown	#VALUE!	#VALUE!	no ASE	no ASE	no ASE	no ASE
CHMP2A	ENST00000597848	Maternal	#VALUE!	#VALUE!	no ASE	no ASE	no ASE	no ASE
GNAS-AS1	ENST00000598163	Paternal	#VALUE!	#VALUE!	no ASE	no ASE	no ASE	no ASE
USP29	ENST00000598197	Unknown	#VALUE!	#VALUE!	no ASE	no ASE	no ASE	no ASE
PEG3	ENST00000599565	Paternal	#VALUE!	#VALUE!	no ASE	no ASE	no ASE	no ASE
ZNF264	ENST00000599653	Unknown	#VALUE!	#VALUE!	no ASE	no ASE	no ASE	no ASE
CHMP2A	ENST00000600006	Maternal	#VALUE!	#VALUE!	no ASE	no ASE	no ASE	no ASE
USP29	ENST00000600020	Unknown	#VALUE!	#VALUE!	no ASE	no ASE	no ASE	no ASE
ZNF264	ENST00000600531	Unknown	#VALUE!	#VALUE!	no ASE	no ASE	no ASE	no ASE
CHMP2A	ENST00000600804	Maternal	#VALUE!	#VALUE!	no ASE	no ASE	no ASE	no ASE
USP29	ENST00000600940	Unknown	#VALUE!	#VALUE!	no ASE	no ASE	no ASE	no ASE
CHMP2A	ENST00000601220	Maternal	#VALUE!	#VALUE!	no ASE	no ASE	no ASE	no ASE
CELF4	ENST00000601392	Maternal	#VALUE!	#VALUE!	no ASE	no ASE	no ASE	no ASE
VTRNA2-1	ENST00000602301	Paternal	#VALUE!	#VALUE!	no ASE	no ASE	no ASE	no ASE
ACD	ENST00000602423	Maternal	#VALUE!	#VALUE!	no ASE	no ASE	no ASE	no ASE
XIST	ENST00000602495	Biallelic	#VALUE!	#VALUE!	no ASE	no ASE	no ASE	no ASE
ACD	ENST00000602519	Maternal	#VALUE!	#VALUE!	no ASE	no ASE	no ASE	no ASE
XIST	ENST00000602587	Biallelic	#VALUE!	#VALUE!	no ASE	no ASE	no ASE	no ASE
ACD	ENST00000602780	Maternal	#VALUE!	#VALUE!	no ASE	no ASE	no ASE	no ASE
ACD	ENST00000602821	Maternal	#VALUE!	#VALUE!	no ASE	no ASE	no ASE	no ASE
ACD	ENST00000602850	Maternal	#VALUE!	#VALUE!	no ASE	no ASE	no ASE	no ASE
XIST	ENST00000602863	Biallelic	#VALUE!	#VALUE!	no ASE	no ASE	no ASE	no ASE
ACD	ENST00000602945	Maternal	#VALUE!	#VALUE!	no ASE	no ASE	no ASE	no ASE
TP73	ENST00000603362	Maternal	#VALUE!	#VALUE!	no ASE	no ASE	no ASE	no ASE
TP73	ENST00000603364	Maternal	#VALUE!	#VALUE!	no ASE	no ASE	no ASE	no ASE
GNAS	ENST00000603546	Isoform Dependent	-0.87286	#VALUE!	-3.26889	-2.39603	no ASE	no ASE
GNAS	ENST00000604005	Isoform Dependent	0.3925	#VALUE!	-10.7477	-11.1402	no ASE	no ASE
SNORD109A	ENST00000604135	Paternal	#VALUE!	#VALUE!	no ASE	no ASE	no ASE	no ASE
TP73	ENST00000604194	Maternal	#VALUE!	#VALUE!	no ASE	no ASE	no ASE	no ASE
TSIX	ENST00000604411	Biallelic	#VALUE!	#VALUE!	no ASE	no ASE	no ASE	no ASE
TP73	ENST00000604479	Maternal	#VALUE!	#VALUE!	no ASE	no ASE	no ASE	no ASE
TP73	ENST00000604566	Maternal	#VALUE!	#VALUE!	no ASE	no ASE	no ASE	no ASE
UBE3A	ENST00000604860	Maternal	#VALUE!	#VALUE!	no ASE	no ASE	no ASE	no ASE
SNORD64	ENST00000605533	Paternal	#VALUE!	#VALUE!	no ASE	no ASE	no ASE	no ASE
MYEOV2	ENST00000607357	Paternal	#VALUE!	#VALUE!	no ASE	no ASE	no ASE	no ASE
PRDM16	ENST00000607632	Paternal	#VALUE!	#VALUE!	no ASE	no ASE	no ASE	no ASE
NAA60	ENST00000608722	Maternal	-0.16468	#VALUE!	-9.81833	-9.65365	no ASE	no ASE
DGCR6	ENST00000608842	Random	-0.3153	#VALUE!	-4.29195	-3.97665	no ASE	no ASE
NAA60	ENST00000608993	Maternal	0.11205	#VALUE!	-7.08904	-7.20109	no ASE	no ASE
RP11-2E11.10	ENST00000610046	Paternal	#VALUE!	#VALUE!	no ASE	no ASE	no ASE	no ASE
NAA60	ENST00000610180	Maternal	0.60971	#VALUE!	-7.65608	-8.26579	no ASE	no ASE
ZDBF2	ENST00000374423	Paternal	-13.6296	-15.2858	-10.6315	2.9981	-12.467	2.81877
PEG3	ENST00000598410	Paternal	-15.4752	-14.3764	-11.5717	3.90352	-10.765	3.61142
ZIM2	ENST00000597281	Paternal	-3.18004	-13.5994	-12.1173	-8.93726	-12.2137	1.38566
SNRPN	ENST00000400097	Paternal	-13.412	-13.3918	-10.7833	2.62868	-11.0581	2.33367
PEG3	ENST00000594706	Paternal	-13.9636	-12.653	-10.8477	3.11593	-10.6817	1.97133
MAGI2	ENST00000522391	Maternal	0.93267	-12.0758	-3.31557	-4.24824	-10.6829	1.39291
GRB10	ENST00000398810	Isoform Dependent	-10.413	-12.0287	-8.2362	2.17678	-9.90243	2.12629
OSBPL5	ENST00000532951	Maternal	9.98932	-11.9655	-0.577478	-10.5668	-11.1768	0.78865
NPAP1	ENST00000329468	Unknown	-10.4648	-11.7974	-11.6793	-1.21448	-12.3816	-0.584167
PON2	ENST00000490778	Biallelic	-0.0407	-11.6992	-10.373	-10.3323	-10.7439	0.955342
GRB10	ENST00000406641	Isoform Dependent	-2.20517	-11.663	-3.72649	-1.52132	-9.7015	1.96147
MEST	ENST00000463263	Paternal	-11.6543	-11.6043	-8.44889	3.20541	-8.59967	3.00465
OSBPL5	ENST00000478260	Maternal	0.15569	-11.5499	-1.32412	-1.47981	-12.3941	-0.844198
MEST	ENST00000488093	Paternal	-12.4461	-11.4778	-12.0706	0.375463	-10.9354	0.542359
PEG10	ENST00000488574	Paternal	2.78487	-11.4757	-1.01376	-3.79863	-9.54943	1.92632
SLC4A2	ENST00000494125	Maternal	0.4754	-11.3866	-10.9781	-11.4535	-10.871	0.515623
MZF1	ENST00000600004	Maternal	6.29736	-11.3844	-0.154282	-6.45164	-10.1472	1.23722
ZIM2	ENST00000391708	Paternal	-13.2401	-11.334	-12.5608	0.679326	-11.3377	-0.00365749
PEG3	ENST00000423103	Paternal	-12.2887	-11.3172	-8.43362	3.85505	-7.83501	3.48218
OSBPL5	ENST00000477622	Maternal	-9.93169	-10.9899	-12.2423	-2.31061	-11.7953	-0.805406
NAP1L4	ENST00000469805	Unknown	0.450671	-10.7861	-0.941889	-1.39256	-11.0583	-0.272193
PPP1R9A	ENST00000289495	Maternal	0.1751	-10.5803	-10.5514	-10.7265	-9.03674	1.54352
GLIS3	ENST00000469833	Paternal	-0.828692	-10.4448	-1.08518	-0.256488	-10.9884	-0.543598
GLIS3	ENST00000461870	Paternal	-3.14933	-10.442	-11.2216	-8.07227	-10.4643	-0.0223243
GNAS	ENST00000371099	Isoform Dependent	#VALUE!	-10.2223	no ASE	no ASE	-13.5681	-3.34576
ZIM2	ENST00000221722	Paternal	-12.6478	-10.1886	-12.7896	-0.141768	-11.695	-1.50637
MEST	ENST00000223215	Paternal	-2.75461	-10.1432	-2.97496	-0.22035	-7.40323	2.73998
RPL22	ENST00000480661	Paternal	0.58427	-10.1181	-3.94039	-4.52466	-9.16008	0.957988
PHPT1	ENST00000545326	Maternal	-10.9892	-9.87567	-11.2426	-0.253352	-10.6231	-0.747433
ACD	ENST00000602622	Maternal	-10.4743	-9.79922	-12.8394	-2.36511	-11.8245	-2.02528
AMPD3	ENST00000396553	Biallelic	2.23859	-9.77316	-0.258144	-2.49673	-10.5225	-0.749338
ISM1	ENST00000262487	Paternal	1.69112	-9.70773	0.111787	-1.57933	-10.5607	-0.852971
SFMBT2	ENST00000361972	Biallelic	1.20234	-9.60935	1.30607	0.103726	-8.47226	1.13709
NTM	ENST00000374791	Maternal	12.5695	-9.55826	2.98334	-9.58614	-6.60762	2.95064
GRB10	ENST00000482397	Isoform Dependent	-10.6752	-9.36956	-12.3309	-1.65573	-10.9869	-1.61734
PON2	ENST00000469716	Biallelic	-0.94442	-9.24886	-5.50509	-4.56067	-8.07401	1.17485
PEG3	ENST00000326441	Paternal	-8.17354	-9.21632	-6.42816	1.74538	-7.8456	1.37072
CELF4	ENST00000334919	Maternal	#VALUE!	-9.08436	no ASE	no ASE	-7.62837	1.45599
UVSSA	ENST00000511563	Maternal	10.6426	-8.89674	-0.127064	-10.7697	-9.37047	-0.473733
ADAMTS16	ENST00000511368	Maternal	9.0044	-8.87184	-0.770078	-9.77448	-9.95201	-1.08017
GAB1	ENST00000505913	Biallelic	#VALUE!	-8.40626	no ASE	no ASE	-7.37385	1.03241
ZC3H12C	ENST00000528673	Paternal	0.92902	-8.22118	-2.09185	-3.02087	-7.90582	0.315357
PON2	ENST00000222572	Biallelic	1.65431	-8.19991	2.13987	0.48556	-5.75139	2.44852
NAP1L4	ENST00000528968	Unknown	-2.23691	-7.97842	-7.44337	-5.20646	-10.1476	-2.16918
KCNQ1	ENST00000155840	Maternal	-1.18306	-7.83178	-6.2621	-5.07904	-9.65563	-1.82385
GABRA5	ENST00000554038	Paternal	-0.74482	-7.78835	-7.93955	-7.19473	-7.17739	0.610959
HTR2A	ENST00000378688	Maternal	3.19235	-7.58663	2.87859	-0.313757	-5.85464	1.73199
GDAP1L1	ENST00000438466	Paternal	8.68373	-7.4309	1.27884	-7.40489	-6.33091	1.09999
PPAP2C	ENST00000269812	Maternal	5.80573	-6.39457	0.486996	-5.31873	-5.85685	0.537717
SPON2	ENST00000507466	Paternal	5.14678	-6.34712	-2.83553	-7.98231	-10.1551	-3.80798
ACD	ENST00000393919	Maternal	-4.81426	-6.19294	-8.39922	-3.58496	-8.19545	-2.00251
ALDH1L1	ENST00000273450	Maternal	5.51207	-6.17125	-0.373179	-5.88525	-6.58048	-0.409234
NAP1L5	ENST00000323061	Paternal	-5.07573	-6.05132	-0.803002	4.27273	-2.53945	3.51187
SLC22A3	ENST00000392145	Maternal	#VALUE!	-6.03747	no ASE	no ASE	-9.33272	-3.29525
GRB10	ENST00000402578	Isoform Dependent	-0.7105	-5.93603	-11.5156	-10.8051	-8.18346	-2.24743
KBTBD3	ENST00000534815	Paternal	1.2288	-5.5851	-10.3248	-11.5536	-5.84526	-0.260156
OBSCN	ENST00000483539	Paternal	-7.17213	-5.51508	-6.73782	0.434313	-5.64081	-0.125732
NTM	ENST00000457381	Maternal	-6.14153	-5.31404	-4.51461	1.62692	-6.66131	-1.34727
PON2	ENST00000446142	Biallelic	-1.39305	-5.16466	-8.19997	-6.80692	-8.02859	-2.86393
MZF1	ENST00000215057	Maternal	5.32764	-5.12908	-0.11147	-5.43911	-7.33198	-2.2029
ZNF215	ENST00000414517	Maternal	12.021	-5.09423	-0.863093	-12.8841	-6.3746	-1.28037
ALDH1L1	ENST00000472186	Maternal	1.47929	-5.0479	-4.47203	-5.95132	-5.40975	-0.361852
CELF4	ENST00000588591	Maternal	#VALUE!	-4.83973	no ASE	no ASE	-4.85793	-0.0181999
UVSSA	ENST00000503548	Maternal	6.38868	-4.57028	-3.33078	-9.71946	-8.65036	-4.08008
ZC3H12C	ENST00000453089	Paternal	-4.50731	-4.06443	-7.16486	-2.65755	-7.11276	-3.04833
ZIM2	ENST00000601070	Paternal	-13.8621	-3.93423	-12.9744	0.887749	-12.5486	-8.61437
AMPD3	ENST00000524866	Biallelic	-0.83758	-3.75388	-7.92547	-7.08789	-10.2481	-6.49422
HTR2A	ENST00000542664	Maternal	0.65699	-3.70332	3.01206	2.35507	-1.28803	2.41529
GRB10	ENST00000335866	Isoform Dependent	-0.46102	-3.69314	-6.85604	-6.39502	-6.25132	-2.55818
NLRP2	ENST00000427260	Maternal	-0.14	-3.56532	-12.1929	-12.0529	-7.59866	-4.03334
PEG10	ENST00000482108	Paternal	-4.17469	-3.55561	-0.396052	3.77864	0.135481	3.69109
GAB1	ENST00000511109	Biallelic	#VALUE!	-3.37336	no ASE	no ASE	-5.85437	-2.48101
PKP3	ENST00000531857	Maternal	-0.2697	-3.28185	-10.7169	-10.4472	-10.8854	-7.60355
IMPACT	ENST00000580706	Biallelic	#VALUE!	-3.22796	no ASE	no ASE	-6.90453	-3.67657
NLRP2	ENST00000448584	Maternal	-1.6673	-3.14807	-12.0994	-10.4321	-10.504	-7.35593
ACD	ENST00000602382	Maternal	-0.83873	-3.11131	-3.10685	-2.26812	-9.26826	-6.15695
FASTK	ENST00000297532	Maternal	0.29514	-3.07763	-4.27797	-4.57311	-5.50711	-2.42948
NLRP2	ENST00000543010	Maternal	-1.3639	-3.05658	-11.9509	-10.587	-10.0943	-7.03772
OBSCN	ENST00000366706	Paternal	-1.4995	-3.02044	-10.4701	-8.9706	-11.9347	-8.91426
SLC4A2	ENST00000469467	Maternal	-1.07439	-2.88585	-10.8952	-9.82081	-9.13626	-6.25041
IMPACT	ENST00000585067	Biallelic	#VALUE!	-2.86678	no ASE	no ASE	-8.51288	-5.6461
PON2	ENST00000469926	Biallelic	-0.19581	-2.65456	-10.0591	-9.86329	-5.37907	-2.72451
COL9A3	ENST00000466192	Maternal	0.11216	-2.47236	-5.48637	-5.59853	-4.26594	-1.79358
RASGRF1	ENST00000419573	Unknown	-10.0292	-2.45698	-8.27659	1.75259	-4.54135	-2.08437
PEG3	ENST00000600833	Paternal	-11.6628	-2.44554	-10.4658	1.19705	-6.51073	-4.06519
SLC4A2	ENST00000490898	Maternal	2.11762	-2.31595	-7.20507	-9.32269	-6.91604	-4.60009
FBRSL1	ENST00000542061	Maternal	-0.008269	-2.28719	-0.539667	-0.531398	-2.13178	0.155405
OSBPL5	ENST00000348039	Maternal	1.24694	-2.24604	-7.23453	-8.48147	-6.84825	-4.60221
FBRSL1	ENST00000434748	Maternal	-0.549289	-2.13191	-0.305688	0.243601	-2.03238	0.0995305
PKP3	ENST00000527442	Maternal	-0.4892	-2.11001	-11.3926	-10.9034	-11.4185	-9.30849
PURG	ENST00000475541	Paternal	-4.10082	-1.96863	-6.19351	-2.09269	-5.35616	-3.38753
KCNQ1OT1	ENST00000597346	Paternal	-3.91576	-1.89354	-3.1181	0.797658	-0.801771	1.09177
PRDM16	ENST00000378398	Paternal	-6.22815	-1.70548	-13.3321	-7.10395	-9.10362	-7.39814
NAP1L4	ENST00000534372	Unknown	0.195	-1.58934	-11.1881	-11.3831	-11.5293	-9.93996
FERMT2	ENST00000557255	Paternal	#VALUE!	-1.58663	no ASE	no ASE	-6.24379	-4.65716
OSBPL5	ENST00000534454	Maternal	-0.64837	-1.57825	-6.37976	-5.73139	-6.28738	-4.70913
DLGAP2	ENST00000520901	Paternal	0.0536	-1.57675	-12.4235	-12.4771	-8.82343	-7.24668
PKP3	ENST00000331563	Maternal	-0.2477	-1.56733	-13.1675	-12.9198	-8.29787	-6.73054
AMPD3	ENST00000529834	Biallelic	0.1355	-1.54349	-11.4987	-11.6342	-7.48548	-5.94199
NAP1L4	ENST00000531291	Unknown	-1.10183	-1.53434	-10.4479	-9.34607	-10.5747	-9.04036
IMPACT	ENST00000578221	Biallelic	#VALUE!	-1.52174	no ASE	no ASE	-9.04904	-7.5273
SLC4A2	ENST00000485713	Maternal	1.74931	-1.50986	-9.72639	-11.4757	-7.51133	-6.00147
ABCC9	ENST00000326684	Maternal	#VALUE!	-1.46383	no ASE	no ASE	-5.93602	-4.47219
MAGI2	ENST00000419488	Maternal	-5.03909	-1.38925	-6.42156	-1.38247	-4.77138	-3.38213
CDK4	ENST00000551706	Maternal	11.5031	-1.36844	-0.564532	-12.0676	-1.63377	-0.26533
MEST	ENST00000437945	Paternal	-0.919035	-1.30878	-0.502061	0.416974	-5.36763	-4.05885
GLIS3	ENST00000471664	Paternal	-0.9551	-1.29387	-12.268	-11.3129	-10.9189	-9.62503
CELF4	ENST00000412753	Maternal	#VALUE!	-1.28954	no ASE	no ASE	-4.61801	-3.32847
PPP1R9A	ENST00000433360	Maternal	0.18117	-1.27189	-6.52431	-6.70548	-7.97982	-6.70793
PKP3	ENST00000528036	Maternal	0.7797	-1.2649	-11.0423	-11.822	-11.7359	-10.471
OBSCN	ENST00000366709	Paternal	-5.59463	-1.26321	-11.6171	-6.02247	-9.54904	-8.28583
GAB1	ENST00000515388	Biallelic	0.979522	-1.25592	-0.784488	-1.76401	-0.969199	0.286718
CDH18	ENST00000502796	Paternal	#VALUE!	-1.25276	no ASE	no ASE	-5.2168	-3.96404
PHPT1	ENST00000492540	Maternal	9.73072	-1.21676	0.788853	-8.94187	-6.24451	-5.02775
OSBPL5	ENST00000471998	Maternal	0.91678	-1.21522	-8.47189	-9.38867	-9.81316	-8.59794
FAM50B	ENST00000380274	Paternal	#VALUE!	-1.19814	no ASE	no ASE	-6.68036	-5.48222
GRB10	ENST00000401949	Isoform Dependent	-2.15478	-1.19198	-2.48048	-0.325702	-1.96868	-0.776698
FGFRL1	ENST00000510644	Maternal	-0.1881	-1.14646	-5.64206	-5.45396	-11.0221	-9.87564
PRDM16	ENST00000441472	Paternal	-5.4709	-1.13614	-12.4927	-7.0218	-9.58145	-8.44531
MAGEL2	ENST00000532292	Paternal	-8.42898	-1.13222	-8.36067	0.0683135	-5.85357	-4.72135
AMPD3	ENST00000396554	Biallelic	1.95278	-1.06136	-5.08125	-7.03403	-6.35228	-5.29092
GABRB3	ENST00000541819	Paternal	-0.3771	-1.0378	-11.5006	-11.1235	-11.1874	-10.1496
GLIS3	ENST00000491889	Paternal	-3.99968	-1.02359	-6.65563	-2.65595	-5.60545	-4.58186
PRDM16	ENST00000270722	Paternal	-0.9165	-1.01607	-12.0098	-11.0933	-8.61338	-7.59731
OSBPL5	ENST00000542243	Maternal	-0.2458	-1.01418	-10.4211	-10.1753	-9.62914	-8.61496
CELF4	ENST00000586009	Maternal	#VALUE!	-0.98732	no ASE	no ASE	-10.0117	-9.02438
PRDM16	ENST00000512462	Paternal	-0.2719	-0.976	-12.7849	-12.513	-13.1053	-12.1293
GRB10	ENST00000439599	Isoform Dependent	0.14889	-0.97524	-8.21349	-8.36238	-10.4532	-9.47796
ZIM2	ENST00000593931	Paternal	-0.68507	-0.96731	-5.68361	-4.99854	-5.92701	-4.9597
ZIM2	ENST00000599935	Paternal	-1.0967	-0.9477	-12.1894	-11.0927	-11.8155	-10.8678
LILRB4	ENST00000470943	Maternal	7.20707	-0.925071	-0.616382	-7.82345	-1.82399	-0.898919
GRB10	ENST00000461886	Isoform Dependent	0.84078	-0.9247	-6.10628	-6.94706	-12.2591	-11.3344
ACD	ENST00000602320	Maternal	-0.574	-0.9151	-11.4704	-10.8964	-11.5127	-10.5976
GABRA5	ENST00000557484	Paternal	-0.5668	-0.90979	-11.5719	-11.0051	-7.23893	-6.32914
PPP1R9A	ENST00000433881	Maternal	0.23918	-0.89276	-6.50494	-6.74412	-4.82757	-3.93481
ZFP36L2	ENST00000282388	Maternal	0.11045	-0.890866	1.7056	1.59515	-0.183761	0.707105
GLIS3	ENST00000467497	Paternal	-0.02363	-0.88529	-1.13945	-1.11582	-2.32141	-1.43612
MAGI2	ENST00000536571	Maternal	2.40175	-0.87423	-2.12479	-4.52654	-2.8222	-1.94797
AMPD3	ENST00000528723	Biallelic	0.4541	-0.85874	-6.76221	-7.21631	-7.43748	-6.57874
LY6D	ENST00000301263	Paternal	#VALUE!	-0.8383	no ASE	no ASE	-10.8599	-10.0216
SALL1	ENST00000570206	Maternal	#VALUE!	-0.80679	no ASE	no ASE	-10.7307	-9.92391
LILRB4	ENST00000434286	Maternal	2.21748	-0.80518	-4.4684	-6.68588	-7.17314	-6.36796
SNRPN	ENST00000553597	Paternal	-3.11502	-0.80292	-7.85152	-4.7365	-6.96215	-6.15923
SLC4A2	ENST00000483786	Maternal	0.10463	-0.79212	-9.72172	-9.82635	-7.84666	-7.05454
ATP10A	ENST00000356865	Maternal	-3.6342	-0.765276	-4.20256	-0.568361	-0.743	0.0222759
GLI3	ENST00000395925	Maternal	#VALUE!	-0.763374	no ASE	no ASE	-1.09121	-0.327836
SFMBT2	ENST00000397167	Biallelic	0.3062	-0.7575	-11.3468	-11.653	-13.0157	-12.2582
UVSSA	ENST00000512728	Maternal	5.11322	-0.7462	-3.58508	-8.6983	-11.8393	-11.0931
EGFL7	ENST00000406555	Paternal	4.69393	-0.73594	-1.07318	-5.76711	-10.0348	-9.29886
CDH18	ENST00000515257	Paternal	#VALUE!	-0.72865	no ASE	no ASE	-10.4068	-9.67815
TSPAN32	ENST00000381121	Biallelic	#VALUE!	-0.6954	no ASE	no ASE	-12.3875	-11.6921
GAB1	ENST00000262994	Biallelic	#VALUE!	-0.69332	no ASE	no ASE	-9.18404	-8.49072
ZNF215	ENST00000529903	Maternal	2.50343	-0.6858	-6.29054	-8.79397	-12.8957	-12.2099
ALDH1L1	ENST00000473607	Maternal	#VALUE!	-0.67321	no ASE	no ASE	-5.36028	-4.68707
TSPAN32	ENST00000446063	Biallelic	#VALUE!	-0.6583	no ASE	no ASE	-12.7653	-12.107
ANO1	ENST00000538023	Maternal	#VALUE!	-0.65726	no ASE	no ASE	-9.3476	-8.69034
GRB10	ENST00000483157	Isoform Dependent	0	-0.6449	-11.7146	-11.7146	-11.3745	-10.7296
ANO1	ENST00000531349	Maternal	#VALUE!	-0.63688	no ASE	no ASE	-9.88288	-9.246
AMPD3	ENST00000529507	Biallelic	0.14394	-0.62742	-7.27047	-7.41441	-7.92768	-7.30026
SLC4A2	ENST00000493040	Maternal	0	-0.6256	-11.7573	-11.7573	-11.6549	-11.0293
EGFL7	ENST00000308874	Paternal	1.57628	-0.62379	-4.81275	-6.38903	-5.4191	-4.79531
SLC4A2	ENST00000482950	Maternal	0.82926	-0.62347	-9.55094	-10.3802	-8.97021	-8.34674
CELF4	ENST00000587074	Maternal	#VALUE!	-0.6224	no ASE	no ASE	-11.1566	-10.5342
C9orf85	ENST00000486911	Paternal	-0.002919	-0.611377	-0.605452	-0.602533	-0.0533652	0.558012
ZNF229	ENST00000592308	Maternal	-0.10152	-0.6074	-9.98723	-9.88571	-10.969	-10.3616
CALCR	ENST00000423724	Maternal	-0.1055	-0.6058	-13.1819	-13.0764	-12.4532	-11.8474
GPT	ENST00000528431	Maternal	#VALUE!	-0.60211	no ASE	no ASE	-9.75972	-9.15761
CELF4	ENST00000601019	Maternal	#VALUE!	-0.5927	no ASE	no ASE	-11.7497	-11.157
MZF1	ENST00000595245	Maternal	-0.818633	-0.589839	-0.52049	0.298143	-0.477581	0.112258
GABRB3	ENST00000299267	Paternal	9.04329	-0.58865	-2.36221	-11.4055	-5.5059	-4.91725
CALCR	ENST00000360249	Maternal	4.8216	-0.5801	-3.1133	-7.9349	-11.066	-10.4859
MZF1	ENST00000599369	Maternal	-1.7286	-0.5771	-12.38	-10.6514	-11.8072	-11.2301
PKP3	ENST00000533249	Maternal	0.0754	-0.5759	-11.9763	-12.0517	-12.0396	-11.4637
ABCC9	ENST00000538350	Maternal	0.56827	-0.55899	-5.47895	-6.04722	-5.95807	-5.39908
DGCR6	ENST00000477156	Random	10.0895	-0.5387	-1.07863	-11.1681	-11.1636	-10.6249
PTPN14	ENST00000543945	Maternal	-3.38959	-0.53661	-8.575	-5.18541	-7.41223	-6.87562
DDC	ENST00000444124	Isoform Dependent	-0.4369	-0.5234	-13.2394	-12.8025	-13.4363	-12.9129
EGFL7	ENST00000492002	Paternal	#VALUE!	-0.5075	no ASE	no ASE	-11.6724	-11.1649
TP73	ENST00000378295	Maternal	-0.1549	-0.4967	-11.1235	-10.9686	-10.8778	-10.3811
SLC4A2	ENST00000463414	Maternal	0.1084	-0.4861	-11.1617	-11.2701	-10.573	-10.0869
ZIM2	ENST00000593711	Paternal	-1.3504	-0.484	-13.423	-12.0726	-13.4392	-12.9552
OSBPL5	ENST00000525498	Maternal	0.0938	-0.483	-10.6707	-10.7645	-11.3946	-10.9116
CALCR	ENST00000415529	Maternal	-0.4986	-0.4778	-13.0154	-12.5168	-12.4795	-12.0017
TRPM5	ENST00000452833	Paternal	0	-0.4681	-14.0416	-14.0416	-12.4355	-11.9674
SALL1	ENST00000440970	Maternal	#VALUE!	-0.46485	no ASE	no ASE	-10.1815	-9.71665
PRDM16	ENST00000509860	Paternal	-0.4213	-0.462	-12.024	-11.6027	-11.638	-11.176
NLRP2	ENST00000391721	Maternal	-6.41274	-0.4491	-10.6774	-4.26466	-11.1409	-10.6918
IGF2	ENST00000381395	Paternal	5.83372	-0.445065	0.718817	-5.1149	0.933085	1.37815
CELF4	ENST00000587819	Maternal	#VALUE!	-0.444326	no ASE	no ASE	0.13302	0.577346
SPON2	ENST00000400762	Paternal	#VALUE!	-0.44339	no ASE	no ASE	-6.01621	-5.57282
FASTK	ENST00000353841	Maternal	-0.47388	-0.44195	-8.99078	-8.5169	-6.74998	-6.30803
TSPAN32	ENST00000493924	Biallelic	#VALUE!	-0.4273	no ASE	no ASE	-12.6028	-12.1755
TMEM52	ENST00000310991	Paternal	-0.34926	-0.42553	-9.83966	-9.4904	-10.024	-9.59847
CALCR	ENST00000359558	Maternal	-1.1374	-0.4111	-11.7062	-10.5688	-11.1875	-10.7764
SLC4A2	ENST00000392826	Maternal	2.03369	-0.41	-9.87601	-11.9097	-10.7523	-10.3423
NLRP2	ENST00000263437	Maternal	-0.9739	-0.4046	-11.5327	-10.5588	-11.1124	-10.7078
CPA4	ENST00000445470	Maternal	1.3861	-0.398	-10.6388	-12.0249	-12.115	-11.717
PPP1R9A	ENST00000424654	Maternal	3.50261	-0.39601	-4.50962	-8.01223	-9.57976	-9.18375
ACD	ENST00000602656	Maternal	0.2887	-0.3824	-11.3526	-11.6413	-11.6952	-11.3128
ALDH1L1	ENST00000488356	Maternal	#VALUE!	-0.3782	no ASE	no ASE	-5.44755	-5.06935
VAX2	ENST00000234392	Maternal	-9.66507	-0.3688	-11.5352	-1.87013	-7.70352	-7.33472
MEST	ENST00000475188	Paternal	-6.85038	-0.35981	-8.95431	-2.10393	-4.62431	-4.2645
TRPM5	ENST00000155858	Paternal	0	-0.3597	-14.0408	-14.0408	-12.5546	-12.1949
AMPD3	ENST00000529835	Biallelic	0.6349	-0.3595	-11.2083	-11.8432	-11.3746	-11.0151
DDC	ENST00000431062	Isoform Dependent	0.3379	-0.3579	-12.0192	-12.3571	-12.2651	-11.9072
PTPN14	ENST00000366956	Maternal	0.786683	-0.356523	0.517935	-0.268748	0.381052	0.737575
NLRP2	ENST00000339757	Maternal	0.4641	-0.3494	-10.7207	-11.1848	-11.1345	-10.7851
CHMP2A	ENST00000600118	Maternal	0.569	-0.34847	-3.7971	-4.3661	-6.75262	-6.40415
E2F7	ENST00000322886	Maternal	-3.85998	-0.347	-9.0413	-5.18132	-11.3258	-10.9788
DDC	ENST00000444733	Isoform Dependent	0.2295	-0.3466	-12.3132	-12.5427	-12.886	-12.5394
LIN28B	ENST00000345080	Paternal	10.3096	-0.34239	-0.754337	-11.0639	-6.20582	-5.86343
ALDH1L1	ENST00000467370	Maternal	0.14767	-0.335858	-1.28226	-1.42993	-0.51873	-0.182872
CYP1B1	ENST00000407341	Paternal	0.0403	-0.334	-12.3781	-12.4184	-12.3905	-12.0565
SLC4A2	ENST00000461735	Maternal	1.171	-0.333	-11.5308	-12.7018	-12.1168	-11.7838
ACD	ENST00000219251	Maternal	-1.0463	-0.3275	-11.3626	-10.3163	-12.1155	-11.788
TMEM52	ENST00000602604	Paternal	0	-0.31622	-12.3676	-12.3676	-7.41974	-7.10352
ANO1	ENST00000398543	Maternal	#VALUE!	-0.3116	no ASE	no ASE	-11.5423	-11.2307
OBSCN	ENST00000284548	Paternal	-3.82165	-0.30965	-11.2062	-7.38455	-9.93348	-9.62383
CYP1B1	ENST00000492443	Paternal	-1.13065	-0.30643	-7.38985	-6.2592	-6.87703	-6.5706
CELF4	ENST00000591421	Maternal	#VALUE!	-0.28073	no ASE	no ASE	-6.17969	-5.89896
OBSCN	ENST00000366707	Paternal	-0.1934	-0.2799	-12.7427	-12.5493	-12.5858	-12.3059
PON2	ENST00000491069	Biallelic	0.45497	-0.2774	-3.87273	-4.3277	-4.6282	-4.3508
FBRSL1	ENST00000542306	Maternal	0.26732	-0.27375	-4.55647	-4.82379	-4.98758	-4.71383
PKP3	ENST00000534401	Maternal	0	-0.2718	-12.1776	-12.1776	-11.5274	-11.2556
SLC22A18	ENST00000441077	Maternal	0.9238	-0.2642	-11.3748	-12.2986	-11.4098	-11.1456
CALCR	ENST00000394441	Maternal	-3.81316	-0.26341	-9.30083	-5.48767	-7.72466	-7.46125
NLRP2	ENST00000538819	Maternal	-3.58028	-0.2616	-10.2431	-6.66282	-12.0623	-11.8007
PRDM16	ENST00000514189	Paternal	0.044	-0.2606	-10.1968	-10.2408	-12.3081	-12.0475
ATP10A	ENST00000389967	Maternal	-0.3603	-0.2564	-12.5318	-12.1715	-12.9322	-12.6758
HOXC4	ENST00000609810	Maternal	0.6929	-0.2504	-10.0598	-10.7527	-10.3865	-10.1361
GNAS	ENST00000491348	Isoform Dependent	-0.1629	-0.2468	-12.0456	-11.8827	-12.3794	-12.1326
PON2	ENST00000493469	Biallelic	-1.38708	-0.2416	-1.44945	-0.0623691	-11.7504	-11.5088
GLI3	ENST00000479210	Maternal	#VALUE!	-0.2389	no ASE	no ASE	-11.37	-11.1311
DCN	ENST00000550758	Unknown	9.70561	-0.23829	-1.26549	-10.9711	-5.9852	-5.74691
DDC	ENST00000494914	Isoform Dependent	0.2342	-0.2348	-10.8991	-11.1333	-11.5873	-11.3525
TSHZ3	ENST00000240587	Paternal	-0.722741	-0.233217	0.250124	0.972865	0.821823	1.05504
SLC22A18	ENST00000449603	Maternal	1.1964	-0.2312	-10.8454	-12.0418	-11.8074	-11.5762
IGF2R	ENST00000356956	Biallelic	-0.20945	-0.22773	1.66266	1.87211	1.55688	1.78461
MEG3	ENST00000524131	Maternal	1.0611	-0.2256	-8.60219	-9.66329	-11.863	-11.6374
NAA60	ENST00000576906	Maternal	#VALUE!	-0.22546	no ASE	no ASE	-9.59837	-9.37291
TP73	ENST00000346387	Maternal	0.1126	-0.2251	-12.6766	-12.7892	-13.4502	-13.2251
ZNF215	ENST00000529755	Maternal	0.3334	-0.2215	-11.6696	-12.003	-12.3301	-12.1086
GLIS3	ENST00000473846	Paternal	8.86653	-0.22113	-2.35137	-11.2179	-8.90178	-8.68065
PEX10	ENST00000508384	Maternal	0.1552	-0.2182	-11.2415	-11.3967	-11.2966	-11.0784
NAP1L4	ENST00000530064	Unknown	-0.7835	-0.2127	-11.1035	-10.32	-10.6796	-10.4669
OBSCN	ENST00000422127	Paternal	-0.1918	-0.2032	-13.3676	-13.1758	-13.1794	-12.9762
PEX10	ENST00000288774	Maternal	0.29255	-0.2013	-6.23784	-6.53039	-10.8997	-10.6984
DDC	ENST00000430300	Isoform Dependent	-0.3481	-0.2011	-12.6552	-12.3071	-12.4521	-12.251
TP73	ENST00000604074	Maternal	-0.79374	-0.19188	-10.7055	-9.91176	-7.76765	-7.57577
NLRP2	ENST00000540005	Maternal	2.42692	-0.1915	-8.11838	-10.5453	-10.6813	-10.4898
FASTK	ENST00000469237	Maternal	0.8061	-0.1851	-11.2188	-12.0249	-11.9232	-11.7381
OSBPL5	ENST00000389989	Maternal	-0.0749	-0.1825	-11.9125	-11.8376	-11.6566	-11.4741
FBRSL1	ENST00000539264	Maternal	#VALUE!	-0.1715	no ASE	no ASE	-11.1916	-11.0201
FGFRL1	ENST00000264748	Maternal	-0.14816	-0.16958	1.93637	2.08453	1.63222	1.8018
FASTK	ENST00000465272	Maternal	0	-0.1662	-11.4586	-11.4586	-11.2027	-11.0365
E2F7	ENST00000416496	Maternal	0.5304	-0.1655	-12.9839	-13.5143	-9.8423	-9.6768
PON2	ENST00000493290	Biallelic	0.43013	-0.162272	-6.93228	-7.36241	0.284114	0.446386
MPC1	ENST00000341756	Paternal	#VALUE!	-0.1605	no ASE	no ASE	-10.2715	-10.111
NTM	ENST00000374786	Maternal	7.1159	-0.14952	-0.0932391	-7.20914	-5.47482	-5.3253
ASCL2	ENST00000331289	Biallelic	#VALUE!	-0.14729	no ASE	no ASE	-6.77524	-6.62795
TSPAN32	ENST00000182290	Biallelic	#VALUE!	-0.1341	no ASE	no ASE	-12.7078	-12.5737
SLC4A2	ENST00000310317	Maternal	0.3857	-0.134	-12.0971	-12.4828	-12.3646	-12.2306
CELF4	ENST00000587449	Maternal	#VALUE!	-0.1308	no ASE	no ASE	-11.5683	-11.4375
GRB10	ENST00000398812	Isoform Dependent	0.18374	-0.12899	-9.93816	-10.1219	-8.33369	-8.2047
GLIS3	ENST00000381971	Paternal	0.4103	-0.1284	-11.135	-11.5453	-12.7329	-12.6045
NKAIN3	ENST00000523211	Paternal	0.1591	-0.1192	-12.317	-12.4761	-13.0383	-12.9191
TMEM52	ENST00000378602	Paternal	-0.6189	-0.11655	-10.9983	-10.3794	-10.0242	-9.90765
PEG3	ENST00000594389	Paternal	0.4369	-0.1147	-10.4018	-10.8387	-11.2168	-11.1021
FASTK	ENST00000466855	Maternal	0.22698	-0.114	-6.11227	-6.33925	-12.3748	-12.2608
PPAP2C	ENST00000327790	Maternal	-1.7141	-0.1119	-11.8879	-10.1738	-10.5607	-10.4488
PEX10	ENST00000502666	Maternal	-0.9139	-0.1074	-12.4461	-11.5322	-11.6469	-11.5395
SDHD	ENST00000528021	Paternal	-0.0175	-0.106	-11.6575	-11.64	-11.5005	-11.3945
GABRA5	ENST00000355395	Paternal	-0.76142	-0.1041	-6.66761	-5.90619	-10.8356	-10.7315
NLRP2	ENST00000537859	Maternal	-0.3637	-0.103	-11.9895	-11.6258	-10.7203	-10.6173
MAGI2	ENST00000354212	Maternal	-10.5092	-0.09668	-8.61569	1.89353	1.33207	1.42875
LILRB4	ENST00000391734	Maternal	-0.2792	-0.0959	-11.2539	-10.9747	-10.3195	-10.2236
MEG3	ENST00000520714	Maternal	11.0332	-0.0936	0.314871	-10.7183	-10.1463	-10.0527
DGCR6L	ENST00000405465	Random	-9.73169	-0.08898	-10.9516	-1.21991	-6.92419	-6.83521
GNAS	ENST00000493744	Isoform Dependent	-0.4756	-0.087	-11.902	-11.4264	-11.2662	-11.1792
MAGI2	ENST00000520379	Maternal	-0.982	-0.0854	-11.9806	-10.9986	-10.8929	-10.8075
C9orf116	ENST00000371786	Paternal	-0.2081	-0.0848	-12.0056	-11.7975	-11.1486	-11.0638
GNAS	ENST00000490374	Isoform Dependent	-0.3794	-0.0768	-11.495	-11.1156	-10.774	-10.6972
COMMD1	ENST00000458337	Biallelic	9.07565	-0.07673	-1.10155	-10.1772	-9.89744	-9.82071
CCDC85A	ENST00000407595	Paternal	1.07569	-0.07529	1.88425	0.808559	1.95492	2.03021
AMPD3	ENST00000534047	Biallelic	0.45032	-0.07153	-6.66409	-7.11441	-6.31477	-6.24324
TP73	ENST00000357733	Maternal	-0.2468	-0.0647	-13.2241	-12.9773	-12.8798	-12.8151
TH	ENST00000381178	Unknown	#VALUE!	-0.0603	no ASE	no ASE	-11.2454	-11.1851
LY6D	ENST00000518434	Paternal	#VALUE!	-0.0508	no ASE	no ASE	-10.6714	-10.6206
GRB10	ENST00000439044	Isoform Dependent	-10.4988	-0.04793	-12.5096	-2.01085	-5.3764	-5.32847
IGF2	ENST00000300632	Paternal	-0.85067	-0.0395	-8.32118	-7.47051	-11.9916	-11.9521
E2F7	ENST00000550669	Maternal	0.028	-0.0382	-12.0891	-12.1171	-12.6719	-12.6337
COL9A3	ENST00000489045	Maternal	#VALUE!	-0.0356	no ASE	no ASE	-11.8813	-11.8457
COMMD1	ENST00000427417	Biallelic	4.49613	-0.03557	-7.87127	-12.3674	-7.04842	-7.01285
GRB10	ENST00000428711	Isoform Dependent	-0.07607	-0.0296	-5.69247	-5.6164	-11.554	-11.5244
ZNF229	ENST00000291187	Maternal	-8.47249	-0.02734	-10.4895	-2.01701	-7.25719	-7.22985
TFPI2	ENST00000222543	Maternal	0.29068	-0.02266	-6.28783	-6.57851	-8.10573	-8.08307
UVSSA	ENST00000507531	Maternal	-6.36824	-0.0225	-10.2622	-3.89396	-11.3833	-11.3608
GRB10	ENST00000403097	Isoform Dependent	-0.8883	-0.0208	-13.1516	-12.2633	-11.6735	-11.6527
COMMD1	ENST00000444166	Biallelic	2.0193	-0.0187	-9.0742	-11.0935	-10.0121	-9.9934
PEX10	ENST00000510434	Maternal	-2.15351	-0.01645	-7.19176	-5.03825	-5.45444	-5.43799
GNAS	ENST00000482112	Isoform Dependent	0.5186	-0.0124	-11.1207	-11.6393	-11.6119	-11.5995
CDH18	ENST00000274170	Paternal	#VALUE!	-0.0104	no ASE	no ASE	-10.5244	-10.514
ANO1	ENST00000530676	Maternal	#VALUE!	-0.0079	no ASE	no ASE	-12.9193	-12.9114
MZF1	ENST00000594108	Maternal	-0.7737	-0.002	-11.1904	-10.4167	-11.9	-11.898
HOXA2	ENST00000222718	Maternal	0	0	-13.3555	-13.3555	-13.2764	-13.2764
INS	ENST00000250971	Paternal	#VALUE!	0	no ASE	no ASE	-11.5359	-11.5359
ZIM3	ENST00000269834	Unknown	0	0	-13.6151	-13.6151	-13.5357	-13.5357
AMPD3	ENST00000295663	Biallelic	0	0	-10.3859	-10.3859	-10.319	-10.319
HOXC9	ENST00000303450	Maternal	#VALUE!	0	no ASE	no ASE	-12.9337	-12.9337
KLF14	ENST00000310992	Maternal	0	0	-12.9911	-12.9911	-12.9127	-12.9127
TH	ENST00000324155	Unknown	#VALUE!	0	no ASE	no ASE	-12.5799	-12.5799
WT1	ENST00000332351	Paternal	-0.3874	0	-13.1654	-12.778	-13.7193	-13.7193
GATA3	ENST00000346208	Paternal	-1.3106	0	-11.5618	-10.2512	-13.5466	-13.5466
TP73	ENST00000354437	Maternal	0.3187	0	-13.1506	-13.4693	-13.3147	-13.3147
LMX1B	ENST00000355497	Maternal	0.16672	0	-9.23711	-9.40383	-14.3666	-14.3666
RNU5D-1	ENST00000363299	Paternal	0	0	-8.95198	-8.95198	-8.89632	-8.89632
LMX1B	ENST00000373474	Maternal	0	0	-12.8492	-12.8492	-12.7711	-12.7711
WT1	ENST00000379077	Paternal	-0.2706	0	-13.0229	-12.7523	-13.6883	-13.6883
WT1	ENST00000379079	Paternal	-0.5383	0	-12.9716	-12.4333	-13.4679	-13.4679
GATA3	ENST00000379328	Paternal	-0.4119	0	-11.8732	-11.4613	-13.7043	-13.7043
DDC	ENST00000380984	Isoform Dependent	0	0	-12.8938	-12.8938	-12.8155	-12.8155
TH	ENST00000381168	Unknown	#VALUE!	0	no ASE	no ASE	-12.4318	-12.4318
INS	ENST00000381330	Paternal	#VALUE!	0	no ASE	no ASE	-11.7848	-11.7848
IGF2-AS	ENST00000381361	Paternal	0.37	0	-10.888	-11.258	-13.2738	-13.2738
IGF2-AS	ENST00000381363	Paternal	-0.1571	0	-10.5766	-10.4195	-13.1655	-13.1655
INS	ENST00000397262	Paternal	#VALUE!	0	no ASE	no ASE	-11.8787	-11.8787
C9orf116	ENST00000419770	Paternal	0	0	-10.516	-10.516	-10.4492	-10.4492
INS	ENST00000421783	Paternal	#VALUE!	0	no ASE	no ASE	-11.4113	-11.4113
LMX1B	ENST00000425646	Maternal	0.44056	0	-8.08528	-8.52584	-14.3607	-14.3607
SIM2	ENST00000431229	Paternal	0	0	-12.9735	-12.9735	-12.8951	-12.8951
TSPAN32	ENST00000437313	Biallelic	#VALUE!	0	no ASE	no ASE	-12.0633	-12.0633
GLI3	ENST00000437480	Maternal	0	0	-11.4374	-11.4374	-11.3662	-11.3662
GPR1	ENST00000439932	Paternal	#VALUE!	0	no ASE	no ASE	-11.773	-11.773
IGF2-AS	ENST00000445504	Paternal	0	0	-13.2889	-13.2889	-13.2099	-13.2099
WT1	ENST00000448076	Paternal	-0.6628	0	-12.7902	-12.1274	-13.3015	-13.3015
GPR1	ENST00000451790	Paternal	#VALUE!	0	no ASE	no ASE	-12.1016	-12.1016
WT1	ENST00000452863	Paternal	0.0826	0	-12.6707	-12.7533	-13.5915	-13.5915
SIM2	ENST00000460783	Paternal	0	0	-13.441	-13.441	-13.3619	-13.3619
TH	ENST00000461172	Unknown	#VALUE!	0	no ASE	no ASE	-12.2342	-12.2342
LILRB4	ENST00000461262	Maternal	-6.59788	0	-9.77065	-3.17277	-11.2889	-11.2889
GRB10	ENST00000465602	Isoform Dependent	0	0	-11.1522	-11.1522	-11.0831	-11.0831
GRB10	ENST00000467386	Isoform Dependent	0	0	-11.67	-11.67	-11.5971	-11.5971
TH	ENST00000469226	Unknown	#VALUE!	0	no ASE	no ASE	-12.4044	-12.4044
CPA4	ENST00000470542	Maternal	2.25033	0	-9.18637	-11.4367	-11.6574	-11.6574
TMEM52	ENST00000470931	Paternal	0	0	-12.0574	-12.0574	-11.982	-11.982
COL9A3	ENST00000472880	Maternal	#VALUE!	0	no ASE	no ASE	-12.3993	-12.3993
CPA4	ENST00000473956	Maternal	-1.0923	0	-11.4899	-10.3976	-11.6707	-11.6707
TH	ENST00000479437	Unknown	#VALUE!	0	no ASE	no ASE	-12.0827	-12.0827
TSPAN32	ENST00000479508	Biallelic	#VALUE!	0	no ASE	no ASE	-12.0757	-12.0757
TSPAN32	ENST00000484104	Biallelic	#VALUE!	0	no ASE	no ASE	-12.0472	-12.0472
TSPAN32	ENST00000484523	Biallelic	#VALUE!	0	no ASE	no ASE	-11.749	-11.749
CPA4	ENST00000486598	Maternal	0.2713	0	-11.3838	-11.6551	-11.7144	-11.7144
CPA4	ENST00000488025	Maternal	0.8232	0	-10.9209	-11.7441	-11.6707	-11.6707
CPA4	ENST00000490117	Maternal	1.47458	0	-9.70392	-11.1785	-11.7144	-11.7144
COL9A3	ENST00000490398	Maternal	#VALUE!	0	no ASE	no ASE	-11.5146	-11.5146
CPA4	ENST00000492072	Maternal	2.05391	0	-9.32069	-11.3746	-11.6277	-11.6277
TSPAN32	ENST00000493948	Biallelic	#VALUE!	0	no ASE	no ASE	-11.883	-11.883
CPA4	ENST00000497388	Maternal	0.6044	0	-10.9053	-11.5097	-11.6811	-11.6811
HOXC9	ENST00000508190	Maternal	#VALUE!	0	no ASE	no ASE	-12.9255	-12.9255
SPON2	ENST00000511672	Paternal	#VALUE!	0	no ASE	no ASE	-11.6863	-11.6863
FGFRL1	ENST00000512174	Maternal	0.3066	0	-11.4433	-11.7499	-11.7219	-11.7219
PEX10	ENST00000514502	Maternal	-0.1305	0	-11.9284	-11.7979	-11.6627	-11.6627
SPON2	ENST00000515553	Paternal	#VALUE!	0	no ASE	no ASE	-10.1358	-10.1358
MEG3	ENST00000516892	Maternal	0	0	-8.47466	-8.47466	-8.44167	-8.44167
LY6D	ENST00000518469	Paternal	#VALUE!	0	no ASE	no ASE	-12.8621	-12.8621
HOXA3	ENST00000521401	Maternal	0	0	-11.8614	-11.8614	-11.7871	-11.7871
HOXA3	ENST00000521779	Maternal	0	0	-11.7754	-11.7754	-11.7017	-11.7017
HOXA3	ENST00000522788	Maternal	0	0	-11.8205	-11.8205	-11.7465	-11.7465
SDHD	ENST00000525468	Paternal	0	0	-11.3785	-11.3785	-11.3078	-11.3078
LMX1B	ENST00000526117	Maternal	0.3276	0	-11.3706	-11.6982	-12.6612	-12.6612
WT1	ENST00000526685	Paternal	0	0	-12.1102	-12.1102	-12.0345	-12.0345
AMPD3	ENST00000527261	Biallelic	0	0	-11.8254	-11.8254	-11.7514	-11.7514
WT1	ENST00000527775	Paternal	#VALUE!	0	no ASE	no ASE	-11.7392	-11.7392
WT1	ENST00000527882	Paternal	#VALUE!	0	no ASE	no ASE	-11.6707	-11.6707
OSBPL5	ENST00000528124	Maternal	#VALUE!	0	no ASE	no ASE	-11.7118	-11.7118
TRPM5	ENST00000528453	Paternal	0	0	-13.9299	-13.9299	-13.8503	-13.8503
WT1	ENST00000530998	Paternal	-0.4941	0	-12.9819	-12.4878	-13.4481	-13.4481
AMPD3	ENST00000532966	Biallelic	0	0	-9.89571	-9.89571	-9.82878	-9.82878
TRPM5	ENST00000533060	Paternal	0	0	-13.9379	-13.9379	-13.8582	-13.8582
SDHD	ENST00000534010	Paternal	0.4505	0	-11.0186	-11.4691	-11.3976	-11.3976
FBRSL1	ENST00000543360	Maternal	#VALUE!	0	no ASE	no ASE	-10.1704	-10.1704
TFPI2	ENST00000545378	Maternal	-0.4813	0	-12.7185	-12.2372	-12.8645	-12.8645
E2F7	ENST00000547316	Maternal	#VALUE!	0	no ASE	no ASE	-11.7194	-11.7194
E2F7	ENST00000551058	Maternal	-3.53247	0	-10.8213	-7.28883	-12.0454	-12.0454
E2F7	ENST00000551558	Maternal	0.0247	0	-12.534	-12.5587	-12.8943	-12.8943
E2F7	ENST00000552907	Maternal	-2.76658	0	-11.3355	-8.56892	-12.193	-12.193
ATP10A	ENST00000553577	Maternal	0.09142	0	-6.78901	-6.88043	-11.7848	-11.7848
ATP10A	ENST00000555450	Maternal	-0.57188	0	-6.26209	-5.69021	-12.2222	-12.2222
RP11-35O15.1	ENST00000560221	Paternal	#VALUE!	0	no ASE	no ASE	-10.8434	-10.8434
LMX1B	ENST00000561065	Maternal	-0.21	0	-12.2594	-12.0494	-12.7587	-12.7587
RASGRF1	ENST00000561112	Unknown	#VALUE!	0	no ASE	no ASE	-10.3891	-10.3891
NAA60	ENST00000574762	Maternal	0.25099	0	-5.10931	-5.3603	-11.6332	-11.6332
NLRP2	ENST00000586512	Maternal	0	0	-11.8424	-11.8424	-11.7682	-11.7682
WRAP73	ENST00000471223	Maternal	-10.2496	0.01434	-10.9374	-0.68782	-5.72025	-5.73459
CALCR	ENST00000421592	Maternal	-2.005	0.0169	-12.3728	-10.3678	-10.9739	-10.9908
MAGI2	ENST00000524316	Maternal	#VALUE!	0.023066	no ASE	no ASE	-0.192953	-0.216019
AC005003.1	ENST00000504184	Paternal	10.6709	0.035904	-0.521096	-11.192	-0.53069	-0.566594
OSBPL5	ENST00000498536	Maternal	-0.4878	0.0408	-12.3179	-11.8301	-10.8518	-10.8926
BMP8B	ENST00000372827	Paternal	0.130548	0.049141	-0.0911132	-0.221661	-0.453741	-0.502882
ZNF229	ENST00000591289	Maternal	-5.46705	0.0511	-8.96307	-3.49602	-10.2644	-10.3155
GRB10	ENST00000402497	Isoform Dependent	0.12822	0.0531	-7.21628	-7.3445	-12.0991	-12.1522
LY6D	ENST00000518884	Paternal	#VALUE!	0.05582	no ASE	no ASE	-7.56266	-7.61848
FASTK	ENST00000482806	Maternal	0.0821	0.0675	-10.7822	-10.8643	-11.7803	-11.8478
SLC22A18	ENST00000463571	Maternal	1.8566	0.0684	-10.7193	-12.5759	-12.3667	-12.4351
ABCG8	ENST00000272286	Maternal	-0.7831	0.06895	-8.98662	-8.20352	-6.58065	-6.6496
ALDH1L1	ENST00000476245	Maternal	#VALUE!	0.0691383	no ASE	no ASE	-0.0193697	-0.088508
AMPD3	ENST00000531227	Biallelic	1.24176	0.0748	-5.67536	-6.91712	-10.7716	-10.8464
MAGI2	ENST00000535697	Maternal	10.0385	0.08193	2.71177	-7.32669	2.55773	2.4758
SIM2	ENST00000430056	Paternal	0	0.0873	-13.5243	-13.5243	-12.3411	-12.4284
TRPM5	ENST00000533881	Paternal	0	0.0987	-14.0335	-14.0335	-11.9682	-12.0669
PEX10	ENST00000507596	Maternal	-0.0286	0.1056	-10.6307	-10.6021	-10.6418	-10.7474
DNMT1	ENST00000589294	Paternal	-0.1396	0.1105	-11.6062	-11.4666	-11.4122	-11.5227
OBSCN	ENST00000602832	Paternal	-0.11703	0.112	-9.79361	-9.67658	-10.3006	-10.4126
CELF4	ENST00000603232	Maternal	#VALUE!	0.122	no ASE	no ASE	-11.2755	-11.3975
RASGRF1	ENST00000559926	Unknown	#VALUE!	0.1284	no ASE	no ASE	-10.9303	-11.0587
ALDH1L1	ENST00000460368	Maternal	#VALUE!	0.12991	no ASE	no ASE	-6.79269	-6.9226
GNAS	ENST00000472183	Isoform Dependent	1.2494	0.1441	-10.7517	-12.0011	-11.6771	-11.8212
SLC22A18	ENST00000492567	Maternal	#VALUE!	0.148	no ASE	no ASE	-11.0168	-11.1648
DGCR6L	ENST00000443409	Random	-7.15821	0.149134	-7.76368	-0.605472	-0.798238	-0.947372
GAREM	ENST00000399218	Paternal	0.03942	0.15532	1.5772	1.53778	1.2494	1.09408
AMPD3	ENST00000532250	Biallelic	0.1289	0.1584	-11.0365	-11.1654	-10.6057	-10.7641
SLC22A18	ENST00000380574	Maternal	0.978	0.1602	-10.4226	-11.4006	-11.8136	-11.9738
PEX10	ENST00000515760	Maternal	-0.3608	0.1684	-11.9548	-11.594	-11.3098	-11.4782
CYP1B1	ENST00000490576	Paternal	0.76997	0.1702	-6.17849	-6.94846	-5.63259	-5.80279
EGFL7	ENST00000371698	Paternal	-5.21359	0.1834	-2.84294	2.37065	2.04977	1.86637
HOXC4	ENST00000430889	Maternal	-0.0923	0.1864	-10.3936	-10.3013	-10.6021	-10.7885
TSPAN32	ENST00000461200	Biallelic	#VALUE!	0.19904	no ASE	no ASE	-5.75189	-5.95093
MPC1	ENST00000360961	Paternal	#VALUE!	0.20236	no ASE	no ASE	3.18254	2.98018
RASGRF1	ENST00000560943	Unknown	#VALUE!	0.20245	no ASE	no ASE	-9.35547	-9.55792
H19	ENST00000411861	Maternal	1.5465	0.2043	-11.3325	-12.879	-11.2886	-11.4929
TH	ENST00000381175	Unknown	#VALUE!	0.219	no ASE	no ASE	-10.5497	-10.7687
IGF2	ENST00000381406	Paternal	-1.61732	0.2337	-7.05605	-5.43873	-10.3177	-10.5514
OBSCN	ENST00000366704	Paternal	-4.13272	0.2366	-8.51248	-4.37976	-7.50241	-7.73901
TH	ENST00000352909	Unknown	#VALUE!	0.2448	no ASE	no ASE	-10.8226	-11.0674
SLC22A18	ENST00000467719	Maternal	-9.8747	0.2514	-11.7315	-1.8568	-8.46578	-8.71718
CELF4	ENST00000591282	Maternal	#VALUE!	0.2514	no ASE	no ASE	-10.0078	-10.2592
UVSSA	ENST00000511216	Maternal	-2.1885	0.2557	-11.916	-9.7275	-12.5256	-12.7813
DDC	ENST00000357936	Isoform Dependent	-1.1091	0.2575	-13.6436	-12.5345	-12.2767	-12.5342
COL9A3	ENST00000481800	Maternal	#VALUE!	0.2575	no ASE	no ASE	-10.8379	-11.0954
TSPAN32	ENST00000451520	Biallelic	#VALUE!	0.2612	no ASE	no ASE	-12.3017	-12.5629
GDAP1L1	ENST00000537864	Paternal	10.6827	0.262	0.83741	-9.84525	-10.4586	-10.7206
CYP1B1	ENST00000260630	Paternal	-0.04703	0.26408	2.03035	2.07738	1.46806	1.20398
CHST8	ENST00000434302	Maternal	0.5167	0.2657	-11.7482	-12.2649	-10.309	-10.5747
IGF2	ENST00000416167	Paternal	-1.17704	0.2672	-6.78364	-5.6066	-12.5555	-12.8227
FASTK	ENST00000483953	Maternal	0.157	0.2706	-11.018	-11.175	-10.0873	-10.3579
FASTK	ENST00000460980	Maternal	0.96736	0.27537	-9.22674	-10.1941	-9.00888	-9.28425
CTNNA3	ENST00000433211	Maternal	-2.21795	0.279636	-7.21747	-4.99952	0.584513	0.304877
PRDM16	ENST00000378391	Paternal	-0.0625	0.2837	-11.7815	-11.719	-11.8699	-12.1536
MAGI2	ENST00000519748	Maternal	0.104352	0.287101	0.145368	0.0410164	0.510444	0.223343
OBSCN	ENST00000602685	Paternal	-0.33374	0.28941	-8.64917	-8.31543	-6.54836	-6.83777
MEST	ENST00000393187	Paternal	1.78962	0.29007	-6.47048	-8.2601	-9.11833	-9.4084
OSBPL5	ENST00000263650	Maternal	6.91807	0.295065	-0.509544	-7.42761	-0.470537	-0.765602
CPA4	ENST00000222482	Maternal	5.89805	0.2962	-5.85505	-11.7531	-12.5453	-12.8415
FASTK	ENST00000540185	Maternal	0.3131	0.29988	-8.55411	-8.86721	-7.22877	-7.52865
ALDH1L1	ENST00000490367	Maternal	#VALUE!	0.3002	no ASE	no ASE	-10.828	-11.1282
ZIM2	ENST00000596270	Paternal	-0.1324	0.304	-11.8894	-11.757	-11.1052	-11.4092
GABRB3	ENST00000554722	Paternal	-9.6899	0.30546	-11.2628	-1.5729	-6.46648	-6.77194
FASTK	ENST00000482571	Maternal	0.15978	0.30652	-8.60394	-8.76372	-6.27393	-6.58045
GRB10	ENST00000407526	Isoform Dependent	-0.9857	0.3106	-12.8784	-11.8927	-10.9298	-11.2404
PPAP2C	ENST00000586998	Maternal	0.7207	0.3135	-10.9966	-11.7173	-10.9152	-11.2287
CDH18	ENST00000508350	Paternal	-10.6447	0.3157	-11.4054	-0.760739	-11.4756	-11.7913
SLC4A2	ENST00000488420	Maternal	0.2949	0.3165	-11.5254	-11.8203	-11.3463	-11.6628
TSPAN32	ENST00000339046	Biallelic	#VALUE!	0.3229	no ASE	no ASE	-12.42	-12.7429
SLC22A18	ENST00000485423	Maternal	0.66852	0.3235	-8.91572	-9.58424	-10.9383	-11.2618
TFPI2	ENST00000451238	Maternal	-0.5355	0.32471	-11.4511	-10.9156	-9.70769	-10.0324
PURG	ENST00000339382	Paternal	-0.594438	0.32932	0.529762	1.1242	1.34905	1.01973
GNAS	ENST00000462499	Isoform Dependent	-0.0951	0.3463	-11.1852	-11.0901	-11.2687	-11.615
SLC4A2	ENST00000413384	Maternal	-4.66377	0.350869	-3.85546	0.808314	0.217161	-0.133708
GABRA5	ENST00000400081	Paternal	-0.17404	0.35529	2.6761	2.85014	3.26194	2.90665
GLIS3	ENST00000462164	Paternal	3.10837	0.35619	-7.86203	-10.9704	-7.29791	-7.6541
FGFRL1	ENST00000504138	Maternal	0.0809	0.358	-12.1882	-12.2691	-11.9068	-12.2648
GDAP1L1	ENST00000342560	Paternal	0.09641	0.368275	1.63251	1.5361	1.23014	0.861865
PPP1R9A	ENST00000456331	Maternal	4.14909	0.3721	-3.9462	-8.09529	-5.72928	-6.10138
PRDM16	ENST00000511072	Paternal	-0.37875	0.3777	-10.3536	-9.97485	-12.4565	-12.8342
ALDH1L1	ENST00000393431	Maternal	-1.84024	0.3835	-5.87639	-4.03615	-4.47978	-4.86328
ZIM2	ENST00000595671	Paternal	0.4033	0.3858	-12.5875	-12.9908	-12.5263	-12.9121
FGFRL1	ENST00000507339	Maternal	0.2853	0.3867	-11.2268	-11.5121	-11.6029	-11.9896
COL9A3	ENST00000462700	Maternal	#VALUE!	0.3962	no ASE	no ASE	-10.7613	-11.1575
CELF4	ENST00000587657	Maternal	#VALUE!	0.3977	no ASE	no ASE	-10.2164	-10.6141
MEG3	ENST00000524035	Maternal	2.1076	0.4044	-10.4758	-12.5834	-11.4144	-11.8188
GAREM	ENST00000269209	Paternal	0.8963	0.4051	-10.8681	-11.7644	-10.9193	-11.3244
CDH18	ENST00000382275	Paternal	#VALUE!	0.40621	no ASE	no ASE	2.55025	2.14404
PEG3	ENST00000593695	Paternal	-0.7969	0.4091	-11.6652	-10.8683	-11.015	-11.4241
MZF1	ENST00000596039	Maternal	0.50593	0.4155	-6.62476	-7.13069	-11.7241	-12.1396
SLC4A2	ENST00000460010	Maternal	-0.25127	0.4178	-6.84984	-6.59857	-11.1341	-11.5519
PON2	ENST00000536183	Biallelic	-2.10738	0.42706	-8.55976	-6.45238	-8.48699	-8.91405
OBSCN	ENST00000494839	Paternal	5.79725	0.42724	-2.10905	-7.9063	-9.474	-9.90124
FAM50B	ENST00000380272	Paternal	#VALUE!	0.42986	no ASE	no ASE	-2.47733	-2.90719
SIM2	ENST00000481185	Paternal	-0.9746	0.43879	-9.15278	-8.17818	-8.04568	-8.48447
SLC22A18	ENST00000449793	Maternal	-1.63721	0.445	-10.015	-8.37779	-11.2303	-11.6753
CELF4	ENST00000589386	Maternal	#VALUE!	0.46423	no ASE	no ASE	-5.72453	-6.18876
MEG3	ENST00000412736	Maternal	0.41425	0.4788	-7.37423	-7.78848	-12.2866	-12.7654
PEG3	ENST00000599577	Paternal	-0.0618	0.4807	-12.7099	-12.6481	-12.2599	-12.7406
OSBPL5	ENST00000534491	Maternal	#VALUE!	0.4829	no ASE	no ASE	-11.0468	-11.5297
COL9A3	ENST00000477612	Maternal	#VALUE!	0.489	no ASE	no ASE	-11.5326	-12.0216
DLGAP2	ENST00000421627	Paternal	-0.1081	0.50137	1.59493	1.70303	1.84339	1.34202
ANO1	ENST00000355303	Maternal	#VALUE!	0.5039	no ASE	no ASE	-10.0483	-10.5522
PEX10	ENST00000447513	Maternal	0.2136	0.50413	1.90156	1.68796	2.06282	1.55869
NLRP2	ENST00000540597	Maternal	-1.92686	0.5061	-7.6322	-5.70534	-11.0309	-11.537
FERMT2	ENST00000554152	Paternal	#VALUE!	0.51018	no ASE	no ASE	1.56645	1.05627
SPON2	ENST00000512888	Paternal	1.03322	0.5381	-9.03828	-10.0715	-11.7139	-12.252
PON2	ENST00000433091	Biallelic	-1.03518	0.541692	-1.12183	-0.0866515	0.616131	0.0744388
DGCR6L	ENST00000248879	Random	1.01019	0.56871	2.01628	1.00609	2.16336	1.59465
SLC22A25	ENST00000525295	Maternal	3.50795	0.5744	-8.67425	-12.1822	-12.2378	-12.8122
CELF4	ENST00000361795	Maternal	#VALUE!	0.5764	no ASE	no ASE	-10.0012	-10.5776
SPON2	ENST00000510542	Paternal	-4.89788	0.57893	-11.9405	-7.04262	-6.50227	-7.0812
RBP5	ENST00000542784	Maternal	#VALUE!	0.58171	no ASE	no ASE	-6.46429	-7.046
APBA1	ENST00000265381	Paternal	0.29136	0.59544	2.44083	2.14947	2.93188	2.33644
H19	ENST00000439725	Maternal	2.5336	0.5985	-10.2776	-12.8112	-10.9486	-11.5471
FOXF1	ENST00000262426	Maternal	#VALUE!	0.63001	no ASE	no ASE	-6.84328	-7.47329
COL9A3	ENST00000343916	Maternal	#VALUE!	0.633091	no ASE	no ASE	0.70889	0.0757988
PON2	ENST00000483292	Biallelic	-0.3839	0.6362	-11.1395	-10.7556	-10.5328	-11.169
MIMT1	ENST00000599641	Paternal	-9.64171	0.63833	-9.9525	-0.310787	-4.79727	-5.4356
SLC22A18AS	ENST00000526203	Maternal	0	0.63879	-12.0058	-12.0058	-8.48586	-9.12465
HM13	ENST00000474466	Unknown	-0.4965	0.6543	-11.1192	-10.6227	-10.6608	-11.3151
FASTK	ENST00000489884	Maternal	0.07238	0.7012	-8.65059	-8.72297	-5.66158	-6.36278
NTM	ENST00000474900	Maternal	8.0669	0.70233	0.0639492	-8.00295	-5.27405	-5.97638
TSPAN32	ENST00000498313	Biallelic	#VALUE!	0.7029	no ASE	no ASE	-12.0885	-12.7914
CELF4	ENST00000593271	Maternal	#VALUE!	0.70339	no ASE	no ASE	-8.05985	-8.76324
LILRB4	ENST00000391733	Maternal	5.66121	0.71825	-1.61301	-7.27422	-4.34652	-5.06477
C9orf116	ENST00000371789	Paternal	-10.0761	0.72219	-12.5651	-2.489	-6.1795	-6.90169
MRGBP	ENST00000370487	Maternal	#VALUE!	0.726388	no ASE	no ASE	0.867687	0.141299
MIMT1	ENST00000597105	Paternal	0.93582	0.73857	-4.44037	-5.37619	-5.20133	-5.9399
GABRA5	ENST00000335625	Paternal	-0.00243	0.75734	-1.34349	-1.34106	-5.67924	-6.43658
EGFL7	ENST00000371699	Paternal	0.185	0.7641	-12.3268	-12.5118	-11.7585	-12.5226
ATP10A	ENST00000555815	Maternal	2.90782	0.7651	-4.87709	-7.78491	-11.0422	-11.8073
CHST8	ENST00000604556	Maternal	-2.37011	0.7666	-5.92147	-3.55136	-10.5871	-11.3537
SPON2	ENST00000504909	Paternal	10.0792	0.7763	-1.77907	-11.8583	-10.8944	-11.6707
CALCR	ENST00000426151	Maternal	1.306	0.7768	-10.2775	-11.5835	-12.0186	-12.7954
GRB10	ENST00000357271	Isoform Dependent	-0.1966	0.7844	-12.1411	-11.9445	-11.2108	-11.9952
FBRSL1	ENST00000261673	Maternal	0.4474	0.7914	-11.4974	-11.9448	-11.373	-12.1644
SLC22A25	ENST00000403374	Maternal	0.3138	0.7957	-11.9138	-12.2276	-12.5758	-13.3715
LILRB4	ENST00000270452	Maternal	0.38745	0.8036	-5.80694	-6.19439	-11.231	-12.0346
MZF1	ENST00000594234	Maternal	-1.38022	0.8204	-11.2233	-9.84308	-11.3013	-12.1217
RBP5	ENST00000266560	Maternal	#VALUE!	0.83212	no ASE	no ASE	-7.29447	-8.12659
OBSCN	ENST00000359599	Paternal	0.3943	0.8366	-12.5153	-12.9096	-11.998	-12.8346
CD81	ENST00000531840	Biallelic	#VALUE!	0.844875	no ASE	no ASE	-0.697425	-1.5423
RASGRF1	ENST00000394745	Unknown	0.27632	0.86361	-3.24073	-3.51705	-3.69915	-4.56276
LILRB4	ENST00000430952	Maternal	-8.55133	0.8668	-7.59255	0.958781	-9.8308	-10.6976
SPON2	ENST00000503765	Paternal	-0.267	0.8827	-11.313	-11.046	-10.9021	-11.7848
NAP1L4	ENST00000526023	Unknown	0.2695	0.89611	-10.3588	-10.6283	-9.60389	-10.5
GLIS3	ENST00000490709	Paternal	2.49334	0.90121	-4.88081	-7.37415	-5.56756	-6.46877
KBTBD3	ENST00000526793	Paternal	-1.57058	0.94263	-1.78999	-0.21941	-4.89999	-5.84262
PEX10	ENST00000504111	Maternal	0.3996	0.9454	-11.4727	-11.8723	-11.1517	-12.0971
LILRB4	ENST00000391736	Maternal	2.00719	0.95358	-4.09696	-6.10415	-5.39954	-6.35312
CPA4	ENST00000493259	Maternal	5.33927	0.9548	-5.85203	-11.1913	-9.8978	-10.8526
PRDM16	ENST00000442529	Paternal	-4.25058	0.9676	-12.2459	-7.99532	-11.2658	-12.2334
PTPN14	ENST00000473261	Maternal	0.1296	0.98345	-10.7138	-10.8434	-8.27797	-9.26142
NKAIN3	ENST00000523367	Paternal	-0.6481	1.01587	-12.2826	-11.6345	-5.98841	-7.00428
GABRA5	ENST00000554596	Paternal	0.1693	1.0282	-10.879	-11.0483	-10.593	-11.6212
MPC1	ENST00000487218	Paternal	#VALUE!	1.03132	no ASE	no ASE	-5.5282	-6.55952
SPON2	ENST00000509697	Paternal	9.53276	1.04451	-0.874043	-10.4068	-7.04745	-8.09196
RASGRF1	ENST00000560334	Unknown	10.6757	1.05	1.83025	-8.84541	1.50793	0.457935
SLC22A25	ENST00000527057	Maternal	2.203	1.0672	-10.2521	-12.4551	-11.8299	-12.8971
CDH18	ENST00000506372	Paternal	#VALUE!	1.07003	no ASE	no ASE	-4.49028	-5.56031
DDC	ENST00000426377	Isoform Dependent	0.5689	1.0839	-12.1963	-12.7652	-12.2151	-13.299
LILRB4	ENST00000494796	Maternal	-9.94234	1.1038	-12.2775	-2.33516	-11.6753	-12.7791
NLRP2	ENST00000542755	Maternal	-10.3262	1.1163	-12.3692	-2.04302	-12.0057	-13.122
SLC22A18	ENST00000498209	Maternal	-0.39345	1.1367	-7.18787	-6.79442	-11.7213	-12.858
MEST	ENST00000378576	Paternal	-0.04158	1.149	-9.45968	-9.4181	-8.32116	-9.47016
RPL22	ENST00000462296	Paternal	1.02397	1.1678	-9.97103	-10.995	-10.3981	-11.5659
MZF1	ENST00000600048	Maternal	0.33381	1.17298	-8.93025	-9.26406	-5.70241	-6.87539
MEG3	ENST00000522618	Maternal	1.44592	1.1979	-9.87488	-11.3208	-10.5636	-11.7615
SPON2	ENST00000512150	Paternal	0.94368	1.2058	-7.23307	-8.17675	-10.3361	-11.5419
RASGRF1	ENST00000558480	Unknown	0.97237	1.21145	2.81005	1.83768	-1.25294	-2.46439
CDH18	ENST00000507958	Paternal	#VALUE!	1.21785	no ASE	no ASE	-9.98945	-11.2073
GLIS3	ENST00000465708	Paternal	-0.106536	1.28429	-0.298616	-0.19208	-0.955911	-2.2402
H19	ENST00000431095	Maternal	2.90331	1.32	-9.60619	-12.5095	-9.4287	-10.7487
DDC	ENST00000495320	Isoform Dependent	0	1.32539	-11.423	-11.423	-6.45513	-7.78052
SLC22A18	ENST00000347936	Maternal	2.56975	1.3485	-9.21325	-11.783	-10.5907	-11.9392
CDH18	ENST00000511273	Paternal	#VALUE!	1.35577	no ASE	no ASE	-4.65676	-6.01253
GAB1	ENST00000509992	Biallelic	0.896778	1.36991	1.43435	0.537572	1.80462	0.43471
PPAP2C	ENST00000589672	Maternal	#VALUE!	1.38603	no ASE	no ASE	-0.593214	-1.97924
FASTK	ENST00000467237	Maternal	1.26108	1.42975	-3.78235	-5.04343	-3.03197	-4.46172
CHST8	ENST00000591231	Maternal	0.7308	1.4331	-11.0429	-11.7737	-11.7734	-13.2065
SIM2	ENST00000290399	Paternal	1.41006	1.45276	-1.01688	-2.42694	-4.11484	-5.5676
SPON2	ENST00000515004	Paternal	0.1934	1.49778	-11.2683	-11.4617	-9.72342	-11.2212
ADAMTS16	ENST00000433402	Maternal	-0.069	1.51616	-10.2415	-10.1725	-8.14628	-9.66244
ZNF229	ENST00000591604	Maternal	-0.18142	1.52605	-1.30127	-1.11985	-2.68187	-4.20792
H19	ENST00000417089	Maternal	4.48305	1.57805	-7.79925	-12.2823	-9.89015	-11.4682
RPL22	ENST00000465335	Paternal	0.7821	1.8015	-11.1151	-11.8972	-4.32098	-6.12248
H19	ENST00000442037	Maternal	2.88814	1.80245	-9.06546	-11.9536	-8.70285	-10.5053
SALL1	ENST00000251020	Maternal	#VALUE!	1.99624	no ASE	no ASE	1.45316	-0.54308
H19	ENST00000422826	Maternal	2.9442	2.01089	-10.6121	-13.5563	-8.52631	-10.5372
GABRA5	ENST00000557449	Paternal	2.75106	2.06372	-1.4267	-4.17776	-4.36581	-6.42953
PON2	ENST00000471883	Biallelic	-1.11509	2.07781	-6.78524	-5.67015	-4.18087	-6.25868
PON2	ENST00000455123	Biallelic	-10.4668	2.13092	-8.76649	1.70029	2.43106	0.300137
GLIS3	ENST00000477901	Paternal	3.61401	2.13612	-6.39109	-10.0051	-6.98956	-9.12568
FGFRL1	ENST00000398484	Maternal	1.3829	2.21833	-4.9226	-6.3055	-3.92285	-6.14118
MEST	ENST00000341441	Paternal	2.11042	2.24301	-2.91996	-5.03038	-2.53629	-4.7793
CELF4	ENST00000588597	Maternal	#VALUE!	2.32664	no ASE	no ASE	-2.60378	-4.93042
MEG3	ENST00000519709	Maternal	0.2082	2.64601	-10.6172	-10.8254	-8.22269	-10.8687
NKAIN3	ENST00000328472	Paternal	5.61023	2.71106	-1.57919	-7.18942	-7.93534	-10.6464
ACD	ENST00000602860	Maternal	4.305	2.77633	-1.70242	-6.00742	-2.81011	-5.58644
ADAMTS16	ENST00000274181	Maternal	-10.0236	2.90732	-10.8295	-0.805852	-4.28631	-7.19363
MEST	ENST00000416162	Paternal	2.45231	3.1355	-3.84502	-6.29733	-4.50007	-7.63557
GFI1	ENST00000294702	Paternal	#VALUE!	3.15016	no ASE	no ASE	-9.70244	-12.8526
GFI1	ENST00000427103	Paternal	#VALUE!	3.15329	no ASE	no ASE	-8.67321	-11.8265
ZNF215	ENST00000278319	Maternal	3.3403	3.17186	-9.1695	-12.5098	-8.22634	-11.3982
PEG3	ENST00000599534	Paternal	-8.69499	3.2368	-8.86471	-0.169723	-4.64246	-7.87926
OBSCN	ENST00000441106	Paternal	-0.3628	3.24888	-12.8325	-12.4697	-6.01216	-9.26104
NAP1L4	ENST00000526115	Unknown	-10.1379	3.28132	-8.28066	1.85722	2.08791	-1.19341
GRB10	ENST00000490051	Isoform Dependent	0	3.28444	-11.8131	-11.8131	-7.18356	-10.468
PPAP2C	ENST00000434325	Maternal	-0.675	3.32584	-11.0576	-10.3826	-2.82423	-6.15007
OBSCN	ENST00000570156	Paternal	0.211821	3.54207	-0.867199	-1.07902	-0.88236	-4.42443
GFI1	ENST00000370332	Paternal	#VALUE!	3.69329	no ASE	no ASE	-9.61901	-13.3123
H19	ENST00000411754	Maternal	3.75361	3.69768	-9.19789	-12.9515	-7.35262	-11.0503
SPON2	ENST00000290902	Paternal	-2.2005	3.90182	-1.50019	0.700311	-6.78118	-10.683
MEG3	ENST00000521256	Maternal	#VALUE!	4.50006	no ASE	no ASE	-2.95209	-7.45215
CELF4	ENST00000591287	Maternal	#VALUE!	4.70869	no ASE	no ASE	-0.273363	-4.98205
COL9A3	ENST00000469852	Maternal	#VALUE!	4.71023	no ASE	no ASE	-7.17487	-11.8851
IMPACT	ENST00000284202	Biallelic	#VALUE!	4.86958	no ASE	no ASE	1.37547	-3.49411
SLC22A25	ENST00000306494	Maternal	1.4108	4.9224	-11.3975	-12.8083	-4.91	-9.8324
SPON2	ENST00000431380	Paternal	-0.57702	4.98034	-9.74119	-9.16417	-5.26206	-10.2424
ALDH1L1	ENST00000484724	Maternal	#VALUE!	5.70364	no ASE	no ASE	-1.20376	-6.9074
GRB10	ENST00000473696	Isoform Dependent	-11.6863	5.7166	-11.3465	0.339763	-1.78258	-7.49918
CYP1B1	ENST00000494864	Paternal	8.06405	6.04629	2.254	-5.81005	1.50931	-4.53698
ZC3H12C	ENST00000278590	Paternal	5.46776	6.23595	-1.62418	-7.09194	-0.49424	-6.73019
GRB10	ENST00000478162	Isoform Dependent	0	6.45304	-11.8637	-11.8637	-3.79316	-10.2462
NTM	ENST00000425719	Maternal	-9.8718	6.47174	-8.17877	1.69303	0.687571	-5.78417
ALDH1L1	ENST00000452905	Maternal	0.10735	6.48772	-3.10254	-3.20989	0.148932	-6.33879
PRIM2	ENST00000607273	Biallelic	#VALUE!	6.55399	no ASE	no ASE	-5.89901	-12.453
PRIM2	ENST00000389488	Biallelic	#VALUE!	6.77047	no ASE	no ASE	-5.38473	-12.1552
MEG3	ENST00000554639	Maternal	0.2807	7.20562	-11.9982	-12.2789	-2.40761	-9.61323
MEG3	ENST00000522771	Maternal	17.1816	7.41861	4.88442	-12.2972	4.38695	-3.03166
RPL22	ENST00000497965	Paternal	8.93982	7.64545	-0.0917025	-9.03152	1.01461	-6.63084
COL9A3	ENST00000467819	Maternal	#VALUE!	7.74426	no ASE	no ASE	0.388943	-7.35532
CHST8	ENST00000438847	Maternal	3.48325	8.04641	-1.10017	-4.58342	-0.373057	-8.41947
KCNK9	ENST00000523477	Maternal	0.48289	8.20568	-4.57425	-5.05714	-1.34589	-9.55157
SLC22A3	ENST00000275300	Maternal	#VALUE!	8.53662	no ASE	no ASE	-0.492096	-9.02872
SLC22A18	ENST00000312221	Maternal	-3.19005	8.68824	-7.77583	-4.58578	-1.80436	-10.4926
KCNK9	ENST00000522317	Maternal	1.6285	8.71053	-3.05955	-4.68805	-2.22117	-10.9317
KCNQ1	ENST00000526095	Maternal	-0.0349	8.71528	-10.3943	-10.3594	-2.54472	-11.26
AMPD3	ENST00000444303	Biallelic	5.82435	8.9983	-0.452687	-6.27704	0.663086	-8.33521
GDAP1L1	ENST00000445952	Paternal	-0.19975	9.05565	-7.98166	-7.78191	0.320305	-8.73534
UVSSA	ENST00000389851	Maternal	10.7168	9.41105	1.25651	-9.46024	0.781438	-8.62961
HSPA6	ENST00000309758	Maternal	-1.02631	9.44386	-0.515819	0.510487	-0.857244	-10.3011
GAB1	ENST00000262995	Biallelic	#VALUE!	9.65964	no ASE	no ASE	2.3961	-7.26354
CELF4	ENST00000420428	Maternal	#VALUE!	9.86686	no ASE	no ASE	2.13632	-7.73054
NKAIN3	ENST00000519049	Paternal	-9.208	9.88192	-9.81947	-0.611473	0.393392	-9.48853
PPP1R9A	ENST00000340694	Maternal	-9.34018	9.92503	-6.03566	3.30452	3.1481	-6.77693
ALDH1L1	ENST00000393434	Maternal	1.12639	9.95358	-7.88905	-9.01544	0.752268	-9.20131
PRDM16	ENST00000606170	Paternal	9.85217	9.99275	-0.0556554	-9.90783	-0.0786524	-10.0714
MKRN3	ENST00000568252	Paternal	0.081	10.0066	-12.5777	-12.6587	-1.49359	-11.5002
ZNF229	ENST00000588931	Maternal	10.1396	10.0409	-1.83064	-11.9702	0.0779041	-9.96295
ANO1	ENST00000316296	Maternal	#VALUE!	10.0823	no ASE	no ASE	-2.34316	-12.4255
CPA4	ENST00000474254	Maternal	0.3902	10.2411	-11.9444	-12.3346	-1.63423	-11.8753
SPON2	ENST00000502483	Paternal	0.7536	10.3559	-10.9466	-11.7002	-0.811195	-11.1671
ASB4	ENST00000325885	Biallelic	-1.01937	10.3593	-9.31903	-8.29966	-2.42625	-12.7855
H19	ENST00000428066	Maternal	1.0606	10.4012	-10.7867	-11.8473	0.273222	-10.128
OBSCN	ENST00000474237	Paternal	6.03149	10.4651	-2.22417	-8.25566	-1.93057	-12.3957
GLIS3	ENST00000324333	Paternal	2.37694	10.5199	0.724128	-1.65281	0.239906	-10.28
ZNF225	ENST00000592360	Paternal	#VALUE!	10.5961	no ASE	no ASE	-1.66934	-12.2654
SLC22A25	ENST00000528239	Maternal	-8.98695	10.693	-11.5295	-2.54255	-1.62805	-12.3211
NTM	ENST00000477098	Maternal	#VALUE!	10.897	no ASE	no ASE	0.669942	-10.2271
RTL1	ENST00000534062	Paternal	11.2991	10.9386	0.526025	-10.7731	-0.552805	-11.4914
H19	ENST00000436715	Maternal	0.6302	11.3753	-12.096	-12.7262	0.00334497	-11.372
H19	ENST00000446406	Maternal	2.7012	11.4373	-10.0424	-12.7436	0.930604	-10.5067
H19	ENST00000412788	Maternal	13.01	11.4773	0.33384	-12.6762	0.680247	-10.7971
ZNF215	ENST00000527171	Maternal	11.0349	11.642	-0.968745	-12.0036	-0.801765	-12.4438
MEG3	ENST00000398461	Maternal	12.7711	11.7149	0.906814	-11.8643	0.802486	-10.9124
SOX8	ENST00000566034	Paternal	0.534592	11.7755	0.353383	-0.181209	0.112967	-11.6625
ZNF597	ENST00000301744	Maternal	12.1066	11.8537	1.27359	-10.833	1.20977	-10.6439
CELF4	ENST00000590112	Maternal	#VALUE!	11.9984	no ASE	no ASE	0.794777	-11.2036
NAP1L4	ENST00000430811	Unknown	-4.92497	12.1388	-6.85239	-1.92742	2.00213	-10.1367
MEG3	ENST00000455531	Maternal	14.112	12.8944	1.40505	-12.707	0.987811	-11.9066
MEG3	ENST00000452120	Maternal	13.954	13.1377	1.37179	-12.5822	1.44693	-11.6908
H19	ENST00000414790	Maternal	5.85757	13.4223	-6.81443	-12.672	2.06528	-11.357
SOX8	ENST00000293894	Paternal	-0.201399	13.7281	0.349981	0.55138	2.5239	-11.2042
MEG3	ENST00000398460	Maternal	15.0426	14.5958	3.80977	-11.2328	3.37473	-11.2211
MEG3	ENST00000424076	Maternal	16.2243	15.7172	4.65606	-11.5682	4.10471	-11.6125
