# Supplementary material for: Allele-specific expression in a family quartet with autism reveals mono-to-biallelic switch and novel transcriptional processes of autism susceptibility genes
Source: Sci Rep. 2018 Mar 9;8:4277. doi: 10.1038/s41598-018-22753-4 (PMC5844893; doi:10.1038/s41598-018-22753-4)
Supplement: Supplementary file 19 — Table S18 [file 41598_2018_22753_MOESM19_ESM.xlsx]

## Sheet: sigDiff.genes (BA8 vs BA10)
Gene name	FC	p.val	fdr
PAX8	-1.87776	8.04115e-29	1.20562e-27
CYP2A6	-1.29556	1.46645e-25	1.3243e-24
KLK8	-1.22931	1.79326e-27	2.17425e-26
TRIOBP	-1.17946	2.87637e-32	7.7605e-31
GPR182	-1.16329	1.2696e-21	7.11021e-21
RAI1	-1.03827	8.27368e-31	1.68882e-29
STMN1	1.33247	6.55075e-34	2.44531e-32
LRRC15	-1.07564	4.64721e-22	2.75596e-21
FGF4	-1.65892	6.81093e-39	7.65352e-37
GATA4	-1.0584	7.74754e-28	9.95851e-27
CCDC7	1.55882	1.80556e-27	2.18431e-26
ZNF41	1.10891	8.87704e-30	1.53101e-28
LSM14B	1.00924	2.26778e-33	7.53621e-32
SLC5A3	-2.60408	1.18926e-49	1.44032e-46
DGKB	1.48272	5.22102e-29	7.98164e-28
INSL3	-1.67018	1.17553e-24	9.40768e-24
PRF1	-1.10071	3.31236e-24	2.50728e-23
FGD2	-1.41391	2.43823e-34	9.99125e-33
WFDC8	-1.06884	1.2494e-19	5.54725e-19
PTPRO	-1.82575	3.20924e-41	5.64206e-39
UHRF1BP1L	1.00273	3.13063e-30	5.79353e-29
DOCK2	1.07346	7.21687e-17	2.43919e-16
DENND4A	1.19178	1.27872e-31	3.05929e-30
FIP1L1	1.01074	3.94913e-34	1.53734e-32
CD80	-1.31043	2.00031e-25	1.77264e-24
KCTD17	1.08042	2.21472e-32	6.17402e-31
CYB5R3	-1.22159	6.00841e-33	1.84484e-31
GGA1	-1.20599	2.17429e-46	1.39411e-43
CDH7	1.23808	8.94481e-19	3.65299e-18
CNTN1	1.00787	2.01406e-36	1.2475e-34
ZBED1	-1.86756	5.06441e-31	1.07397e-29
PARK2	1.00648	1.22361e-24	9.77092e-24
PTPN7	-1.00768	3.94116e-25	3.3353e-24
PRR16	1.03316	1.52006e-24	1.1937e-23
ACAN	-1.02425	1.47676e-32	4.22484e-31
RBL1	1.00326	9.16486e-24	6.56353e-23
TLL1	1.15145	4.29172e-26	4.27333e-25
SLC11A1	-1.04532	9.56561e-28	1.21663e-26
FGD6	1.19956	1.26199e-27	1.57749e-26
OTOF	1.14954	3.57332e-30	6.56816e-29
PAK6	-1.04142	1.10393e-29	1.86108e-28
SLC38A4	1.00087	1.80046e-08	3.21357e-08
TYR	-1.26661	2.43513e-23	1.65686e-22
GABRG3	1.30596	1.73079e-25	1.54257e-24
COL9A1	1.25544	7.76717e-26	7.36193e-25
G6PC	-1.00812	3.29891e-15	9.76061e-15
CFL1	-1.04712	1.95309e-45	1.01375e-42
CD79A	-1.57668	1.54116e-26	1.6437e-25
SEPW1	-1.39438	9.06433e-43	2.19558e-40
RNASET2	-1.10212	3.2257e-25	2.76634e-24
VCPIP1	1.05194	4.32533e-31	9.35438e-30
COL1A1	-1.16805	4.88806e-28	6.45034e-27
OR2H1	-1.09989	6.70522e-21	3.44262e-20
ACSL4	1.02057	1.57901e-20	7.74584e-20
RPAP3	1.07452	3.30527e-25	2.83012e-24
UBE2I	-1.03864	4.45394e-39	5.16468e-37
KRT7	-1.1455	2.56883e-38	2.46583e-36
ORAI2	-1.63563	5.77035e-39	6.55175e-37
LMF1	-2.00642	2.00657e-47	1.68243e-44
LPP	-1.27531	4.96801e-28	6.54792e-27
MPP6	2.39506	4.88981e-41	8.32796e-39
BLZF1	1.27521	7.55667e-31	1.56593e-29
ZNF33B	1.1766	4.92394e-26	4.84395e-25
C1orf61	-1.2496	1.63611e-25	1.46417e-24
NDST2	-1.02973	4.02275e-31	8.73465e-30
DNAH3	-1.68136	2.48687e-43	6.95047e-41
SLC17A1	-1.18519	7.07072e-26	6.74286e-25
CLDN11	-1.37659	1.51139e-18	6.03006e-18
CCDC144A	1.08202	6.72441e-22	3.92377e-21
MUC4	-1.08197	2.19717e-22	1.35077e-21
DYNC2H1	1.05957	2.76477e-34	1.10388e-32
JAK2	1.14758	5.75079e-32	1.45437e-30
C5orf42	1.37245	1.28396e-24	1.01783e-23
HBB	-1.09299	2.14631e-09	4.06442e-09
RPS15	-1.37641	1.31623e-40	1.99263e-38
CCDC33	-1.04098	5.40404e-25	4.49649e-24
TMBIM4	-1.29806	1.92509e-34	7.97849e-33
FCRL2	-1.17942	1.46569e-24	1.1535e-23
FBXW12	-1.84846	8.54684e-38	7.22174e-36
ATP5O	-1.12451	3.33907e-38	3.0844e-36
MGA	1.01414	1.22109e-25	1.11848e-24
FUT6	-2.20682	1.74073e-43	5.27054e-41
SLC17A4	-1.07616	4.34339e-18	1.65477e-17
FABP6	1.23504	9.10245e-15	2.59662e-14
ANXA2	-1.16321	8.70814e-25	7.06241e-24
TROAP	-1.36222	5.25542e-28	6.91003e-27
PIK3R2	-2.59953	1.29073e-40	1.98154e-38
CHERP	-1.16876	1.11349e-34	4.79725e-33
ZNF93	-1.04963	6.76171e-36	3.72236e-34
HIRA	-1.10916	1.58984e-39	1.94711e-37
ATRNL1	1.47169	6.37169e-33	1.92921e-31
SNTG2	1.01341	1.32474e-18	5.31651e-18
ART1	-1.26935	6.26792e-21	3.22875e-20
KIAA0020	1.19743	4.31392e-35	1.99245e-33
RPL18	-1.32267	2.36171e-41	4.36316e-39
RPL9	-1.05216	3.9697e-38	3.63611e-36
TAF10	-1.01844	3.05484e-35	1.45405e-33
RNPS1	-1.03466	9.61919e-37	6.39324e-35
RPS7	-1.20523	4.73001e-44	1.66313e-41
FNTA	-1.13462	6.57423e-44	2.23935e-41
RPS10	-2.75644	9.37424e-57	3.40598e-53
GABARAP	-2.1738	7.38268e-57	3.40598e-53
CD81	-1.56257	1.44452e-35	7.49775e-34
GPX1	-1.12632	2.42146e-37	1.85873e-35
GNAS	-1.08411	7.41004e-36	4.03847e-34
RPS15A	-1.65266	5.46843e-46	3.13715e-43
RPLP2	3.01097	2.57894e-38	2.46583e-36
COX6A1	-1.09671	5.33359e-38	4.72651e-36
ATP6V0C	-3.41581	1.44716e-38	1.47596e-36
SSR4	-1.35146	2.64479e-43	7.20704e-41
CD99	-2.98196	1.22719e-41	2.38863e-39
RPLP0	-1.10044	3.92962e-36	2.25436e-34
TGM2	-1.03332	1.91015e-20	9.26599e-20
GOLGB1	1.10664	5.72695e-35	2.57949e-33
RPS29	-1.60687	2.59438e-45	1.22951e-42
CSTB	-1.02271	1.35327e-31	3.21365e-30
NDUFB8	-1.65457	2.28334e-51	3.11105e-48
RPS16	-1.936	2.04689e-41	3.91423e-39
IFITM2	-1.77565	1.54219e-23	1.07618e-22
PSMA2	-1.29753	4.79135e-42	1.04451e-39
RARS	1.18682	1.04622e-34	4.5253e-33
CSNK2B	-1.31163	1.64999e-43	5.13855e-41
RPL37A	-1.29644	3.68649e-40	5.15163e-38
LAMP1	-1.21226	1.1558e-36	7.49897e-35
NME1	-1.13646	4.72459e-30	8.54031e-29
CPSF1	1.11241	5.02197e-22	2.96852e-21
RPS17	-3.26656	8.7044e-41	1.43754e-38
TIMP1	-1.04575	2.69873e-16	8.68502e-16
PSMA1	-1.37004	2.82433e-35	1.36823e-33
NEDD8	-1.26065	1.1793e-33	4.13322e-32
CEACAM5	-1.35264	3.44344e-28	4.63377e-27
GNG10	-2.40882	2.98645e-34	1.17517e-32
SLC4A2	1.13303	6.21746e-25	5.13411e-24
ARHGAP1	-1.14514	1.10713e-36	7.22615e-35
TUBB3	-2.80182	1.50396e-53	4.0983e-50
PLOD3	-1.03956	4.13006e-35	1.91564e-33
CSTF1	1.11724	2.17042e-27	2.59119e-26
BCKDHA	-1.27769	4.92517e-42	1.05263e-39
SERPINA3	-2.07993	6.35707e-14	1.69543e-13
MBD3	-1.11214	1.22183e-34	5.2023e-33
FXYD3	-1.41161	3.86084e-36	2.23846e-34
ARL2	-1.08849	1.95682e-37	1.55688e-35
AK1	-1.52056	2.10516e-45	1.04301e-42
BLOC1S1	-1.04749	9.82291e-39	1.0601e-36
ITPR2	1.08555	2.95764e-22	1.79102e-21
VAMP7	-2.68547	1.30865e-58	1.42643e-54
NDUFB7	1.09006	6.05694e-37	4.23209e-35
U2AF1	-1.09074	4.34553e-32	1.12586e-30
S100A8	-1.16707	5.29543e-07	8.57145e-07
NDUFV2	-1.35112	1.12868e-40	1.78298e-38
UBE2C	-1.47387	4.94689e-27	5.65804e-26
RPL23A	-1.30222	1.81601e-36	1.14419e-34
MVD	1.16299	4.66376e-17	1.60413e-16
SEMA3B	1.35779	1.49569e-18	5.97179e-18
CDYL	1.03039	2.94403e-27	3.45796e-26
PAK4	-1.04174	1.52981e-31	3.60149e-30
RHOG	-1.19017	6.28032e-32	1.58096e-30
ABCB6	-1.05378	1.36746e-39	1.71326e-37
PMM2	1.20296	1.50692e-18	6.01443e-18
LAD1	-1.15788	1.32048e-25	1.20018e-24
GTPBP6	-2.17439	3.23179e-49	3.52266e-46
MMP15	1.19789	2.36134e-25	2.08242e-24
MTA2	2.29859	1.30546e-37	1.06191e-35
AFAP1	1.03465	3.85113e-18	1.47444e-17
SULT1A1	-1.19561	2.60204e-34	1.04478e-32
JUND	-1.1317	9.3546e-34	3.34312e-32
CEACAM6	-1.04056	7.14159e-27	7.96759e-26
TPD52L1	-1.06908	7.7948e-23	5.02147e-22
NSUN5	-1.10739	8.30732e-34	3.0083e-32
C17orf75	1.12942	1.13419e-23	8.02248e-23
IRF9	-1.42579	4.93296e-30	8.88747e-29
PCDH1	1.41913	2.35068e-29	3.79592e-28
MMP9	-1.29171	3.05139e-19	1.29872e-18
CEBPD	-1.28572	1.10549e-21	6.25821e-21
CYP27A1	1.29894	2.0686e-24	1.60254e-23
CEBPA	-1.82561	2.73149e-38	2.56665e-36
MVK	-1.05754	1.75088e-37	1.40328e-35
IL2RG	-1.10926	2.55855e-22	1.55948e-21
RRP9	1.22097	5.56331e-20	2.55973e-19
NDC80	2.37225	6.85409e-16	2.13945e-15
EMILIN1	1.09158	1.44875e-20	7.1325e-20
IFNAR1	1.15062	4.3708e-32	1.12895e-30
CHKB	-1.74891	2.15387e-44	8.38472e-42
BACH1	1.01757	2.56768e-26	2.64534e-25
PIGR	-1.35312	1.72376e-24	1.34496e-23
GMFG	1.18148	4.2845e-17	1.48022e-16
SMC2	1.00647	2.4046e-26	2.48673e-25
MMP7	-1.13472	1.26157e-29	2.10906e-28
GTSE1	-1.92112	1.10042e-32	3.26827e-31
MT1X	-2.02375	1.21872e-25	1.11724e-24
TRAF2	1.42424	2.28669e-32	6.35839e-31
IFI6	1.2625	7.68368e-20	3.49113e-19
GSTM2	-1.01679	6.27125e-29	9.46768e-28
LCAT	1.01289	6.17307e-28	8.06793e-27
MRC1	-1.11636	4.38182e-18	1.66766e-17
KIF11	1.06538	4.68803e-20	2.1763e-19
MMP1	1.01561	5.76416e-05	8.23884e-05
OSTF1	1.42629	5.4344e-29	8.2615e-28
C9orf16	-1.13373	3.81598e-37	2.81042e-35
CLDN5	-1.21741	3.30268e-25	2.83012e-24
ARHGAP11A	1.30134	4.3939e-14	1.18578e-13
PPP3R1	1.39578	1.00757e-27	1.27703e-26
PHF14	1.24527	2.19703e-37	1.71055e-35
GSTM1	-1.30848	2.77163e-16	8.91173e-16
KLK3	-2.02647	2.11675e-37	1.67193e-35
HMGCS2	-1.1948	2.87191e-29	4.56323e-28
CCDC85B	-1.13371	2.95469e-29	4.68793e-28
GFER	1.01558	4.15807e-21	2.18003e-20
MAPK4	1.53727	1.67037e-24	1.30797e-23
MT1G	-1.31485	1.52238e-19	6.6911e-19
NUDT1	1.07657	1.66768e-19	7.30029e-19
HOXB7	-1.45119	2.63031e-22	1.6008e-21
HLA-F	-1.47485	2.6773e-33	8.73731e-32
LEPREL2	1.15913	4.91777e-17	1.68884e-16
B3GNT3	-1.24183	1.40784e-20	6.94364e-20
CA3	1.24526	8.08246e-13	1.97442e-12
RASSF7	-1.17507	2.73654e-40	3.87381e-38
SLC10A3	1.27116	5.69479e-23	3.71696e-22
MAP4K2	1.78797	7.13687e-28	9.20614e-27
PTPRCAP	1.05841	2.65459e-25	2.32224e-24
TFF1	-1.35613	3.32208e-33	1.06816e-31
FGFBP1	-1.19463	3.05062e-28	4.14094e-27
CENPE	1.38273	1.37784e-33	4.75266e-32
ITGAE	-1.28163	4.66038e-44	1.66313e-41
EFNA4	1.0319	1.50599e-17	5.46629e-17
SPTBN2	1.01698	4.86778e-31	1.03833e-29
RNASE4	-1.23538	1.102e-23	7.83039e-23
RBBP5	1.11981	7.25365e-27	8.08433e-26
RNF2	1.74352	2.84003e-23	1.91325e-22
APOH	-1.06252	4.86717e-19	2.03265e-18
SURF2	2.03201	1.18296e-26	1.28685e-25
IL1RAP	1.18754	1.42583e-18	5.70542e-18
SLC16A4	1.13637	1.17965e-09	2.27337e-09
CEP290	1.07837	7.2003e-34	2.65146e-32
TCF7	-1.63782	6.71005e-40	9.02957e-38
IL2RB	-1.28522	6.25085e-16	1.95676e-15
AKAP6	1.05368	2.31078e-37	1.78635e-35
SH2B2	-1.43014	2.65483e-31	5.96652e-30
DBT	-1.01755	1.0096e-33	3.57295e-32
FXYD1	-1.99309	2.80446e-38	2.6127e-36
MRE11A	1.30617	2.01003e-31	4.63199e-30
SLC22A3	-1.26206	1.77015e-23	1.22506e-22
PRL	-1.11871	1.38686e-29	2.31144e-28
FOXO4	1.06851	7.56531e-22	4.37232e-21
HPCAL1	-1.27908	1.43147e-32	4.10606e-31
SCRG1	-1.10819	9.34546e-27	1.03103e-25
SNX15	-1.23443	5.6987e-36	3.20185e-34
TCN1	-1.16929	1.762e-21	9.65113e-21
RRAGB	1.16187	9.84051e-23	6.26894e-22
CSRP3	1.85334	2.19509e-15	6.59312e-15
AQP9	1.28636	1.51219e-22	9.46746e-22
GGT5	1.09052	2.68414e-20	1.27482e-19
TRAIP	1.01115	3.35039e-20	1.57751e-19
HOXB5	-1.42161	9.40935e-38	7.88938e-36
MYOM1	1.22682	2.75688e-17	9.71234e-17
FGA	-1.33522	2.46663e-34	1.00472e-32
OASL	-1.00391	7.03315e-20	3.20893e-19
NCAM2	2.39106	1.85477e-43	5.46406e-41
TPSAB1	-1.04672	1.5631e-25	1.40575e-24
CD38	1.07658	2.36578e-16	7.66067e-16
ANKRD26	1.1683	6.00302e-22	3.5179e-21
BST1	1.02185	2.23788e-22	1.37193e-21
PGAM2	1.19924	1.04628e-19	4.68164e-19
FABP3	1.89634	1.77726e-27	2.15966e-26
KLK13	-1.24838	1.63779e-27	1.99909e-26
TCP11L1	1.61796	7.02693e-29	1.05646e-27
HMGCS1	1.14611	1.60687e-27	1.96355e-26
PRSS22	-1.399	2.73693e-28	3.7478e-27
ZBTB7B	1.00494	1.2314e-21	6.90317e-21
GRIN1	1.0639	1.18935e-17	4.36936e-17
CTSE	-1.16448	1.55634e-26	1.65827e-25
CA1	-1.04858	2.03076e-14	5.63526e-14
MYH1	1.2929	9.02424e-06	1.35544e-05
ZNF426	1.16238	1.04846e-25	9.70966e-25
SCGB2A1	1.42561	9.21285e-08	1.5632e-07
CYP3A4	-1.65623	5.06949e-32	1.28805e-30
NMU	1.02759	4.88847e-10	9.72165e-10
USP5	1.07331	1.52314e-25	1.37208e-24
SELP	-1.34252	9.00045e-23	5.7641e-22
HCP5	1.23807	1.68212e-26	1.78011e-25
ZBTB6	1.17572	4.71526e-23	3.10552e-22
ANKRD7	1.6766	2.68037e-23	1.81241e-22
CLPS	-1.10214	3.36715e-19	1.42587e-18
RHAG	-1.62739	2.20136e-30	4.16577e-29
CYP4F11	1.22636	7.96389e-16	2.4696e-15
GJB5	1.06303	8.04124e-31	1.65376e-29
IL13RA2	1.18963	4.19834e-17	1.45092e-16
ZNF134	1.17203	4.29466e-18	1.63677e-17
CRYBB1	1.29934	4.4949e-33	1.39984e-31
HOXC4	-1.323	2.42132e-33	7.94951e-32
CEACAM7	-1.04695	5.47976e-21	2.83615e-20
MEOX2	1.36573	1.85133e-08	3.30162e-08
PAX2	-1.2258	2.0847e-20	1.00279e-19
BLK	-1.05304	8.09579e-21	4.10629e-20
CPN1	-1.32614	5.07275e-30	9.07931e-29
SLMO1	1.31154	1.76906e-20	8.62764e-20
TEC	1.53483	9.24765e-39	1.00799e-36
RFX1	-1.01489	3.44572e-32	9.07206e-31
MSI1	1.44089	2.76692e-25	2.41275e-24
IL2RA	-1.14146	4.6202e-20	2.14664e-19
APCS	-1.14053	4.56709e-37	3.29678e-35
MAP3K10	1.6717	6.91575e-37	4.71135e-35
ZIC1	-1.07392	3.37637e-18	1.30228e-17
CFP	1.33636	3.50292e-33	1.11643e-31
MYBPC2	1.28004	2.6477e-15	7.89602e-15
NPFF	-1.09135	3.49866e-25	2.98166e-24
MT1H	-2.50412	1.08642e-25	1.00441e-24
UGT2B4	1.89676	1.05381e-12	2.55087e-12
SUPT3H	1.17684	2.53437e-34	1.02313e-32
SIX2	-1.04182	1.30113e-22	8.21689e-22
SIGLEC6	-1.47444	2.34856e-25	2.0745e-24
MGAM	1.57122	1.30817e-10	2.70366e-10
RIBC2	1.31784	1.72885e-30	3.34122e-29
SYCP2	1.25533	3.29132e-28	4.43454e-27
CDKL5	2.81296	2.28204e-33	7.56057e-32
VIP	1.13399	9.05424e-14	2.38269e-13
CNR2	-1.45646	5.2675e-25	4.39631e-24
SLC2A4	1.1067	7.96828e-26	7.54598e-25
LIPC	1.35037	5.31255e-29	8.09886e-28
RENBP	1.33927	1.76312e-26	1.85682e-25
ADAMTSL2	1.63039	1.07968e-40	1.73066e-38
HTR2B	1.02897	6.68187e-10	1.31657e-09
DSG1	1.06261	1.37546e-19	6.07474e-19
AQP2	-1.67274	3.532e-24	2.66059e-23
GP2	-1.12054	5.38561e-23	3.5236e-22
ZNF165	2.01966	6.21238e-16	1.94583e-15
IL7	1.30495	9.72887e-10	1.88826e-09
HOXC11	-1.38935	9.76349e-32	2.37549e-30
BFSP1	1.21918	5.62219e-16	1.77013e-15
TMSB4Y	1.00661	7.45429e-06	1.12631e-05
HTN3	1.00835	1.61156e-06	2.53515e-06
PDYN	1.2795	1.63289e-21	9.01188e-21
DGKI	1.24608	1.02859e-25	9.54993e-25
SLC4A10	3.25523	3.99354e-43	1.03642e-40
SEMA3F	-1.19628	2.40068e-35	1.17343e-33
FKBP1B	-1.0686	9.00602e-34	3.22913e-32
CHAD	1.02859	3.24181e-27	3.79954e-26
CFHR2	-1.40258	1.79233e-34	7.48521e-33
BAAT	1.06537	3.46869e-18	1.33552e-17
ZNF124	1.25023	4.38798e-26	4.35998e-25
SCN9A	1.10145	4.23556e-27	4.88029e-26
HIST1H4E	2.72427	1.04788e-35	5.59896e-34
PTH	1.24433	9.60139e-06	1.43836e-05
C8B	-1.03917	3.92602e-18	1.50259e-17
CST4	-1.9055	1.05597e-46	7.67337e-44
PPP3CC	1.00749	1.56778e-33	5.34024e-32
ALDH1A2	1.10258	3.43814e-31	7.52524e-30
KRT10	-1.46695	3.0915e-43	8.21887e-41
CDKN2A	-1.09095	5.54465e-25	4.60294e-24
E2F2	-1.17812	5.23103e-24	3.87615e-23
NLRP3	1.25582	4.54535e-22	2.69702e-21
RPE65	1.12737	5.67933e-09	1.04586e-08
SULT1A2	-1.37312	1.02683e-36	6.74241e-35
ARR3	-1.2207	5.37619e-21	2.78917e-20
MSTN	1.05946	9.29768e-30	1.58847e-28
MYOZ2	1.33555	3.07907e-33	9.959e-32
GNG5	-1.20102	2.28869e-26	2.37361e-25
APOBEC1	-1.04407	2.00922e-20	9.69727e-20
GNGT1	1.04963	2.65398e-05	3.87106e-05
H2AFY	-1.06956	1.31916e-44	5.53032e-42
SLC10A1	-1.27212	5.43904e-19	2.25764e-18
CNTN6	1.06768	1.29083e-22	8.15653e-22
SLC22A1	1.04642	9.68846e-22	5.52323e-21
FSCN2	1.33299	9.84863e-14	2.58426e-13
CETN1	-1.59047	7.51231e-34	2.74565e-32
GABRA3	1.45585	1.05222e-19	4.70628e-19
HIST1H2BN	1.09603	3.88584e-19	1.63535e-18
KCNA3	1.75062	1.76913e-28	2.51415e-27
GRIK1	1.03042	7.45024e-24	5.42327e-23
KCNA4	1.60307	3.4319e-21	1.81944e-20
CNGA3	1.75575	3.04029e-22	1.838e-21
CDR1	4.09054	4.69169e-28	6.20624e-27
MMP25	-1.0371	3.22848e-19	1.36981e-18
SGCG	1.40532	5.52789e-27	6.27646e-26
DOC2B	1.3855	1.91256e-18	7.53957e-18
DSC1	1.1246	4.10343e-08	7.12219e-08
ALOX15	1.09845	1.15929e-21	6.5236e-21
AKAP3	1.09314	9.09682e-30	1.56643e-28
SLC1A7	-1.13979	8.56997e-21	4.33268e-20
HTR1D	1.12025	2.92456e-26	2.97644e-25
CYP7B1	1.06492	2.8671e-26	2.92343e-25
GP1BA	-1.20347	2.05809e-24	1.59553e-23
SLC22A13	1.20712	4.74896e-34	1.82266e-32
POU6F2	1.46521	2.30419e-19	9.91536e-19
CNTN5	1.15934	2.7012e-25	2.36111e-24
P2RY1	1.12136	5.3118e-20	2.44909e-19
MLN	-1.04397	1.88947e-25	1.67987e-24
MOGAT2	-1.04749	1.6814e-26	1.78011e-25
ZNF76	1.06353	1.94125e-19	8.42677e-19
ATP5G3	-1.10695	7.45712e-30	1.29431e-28
IL1RL1	-1.03117	1.53512e-11	3.39477e-11
TBXA2R	-1.00907	6.62454e-21	3.40441e-20
SLC28A1	-1.30795	7.06092e-25	5.79985e-24
ABCD2	1.81247	4.12384e-33	1.29539e-31
LPA	1.12458	4.7665e-06	7.30422e-06
ADRA1B	1.43339	6.16139e-22	3.60683e-21
SLC4A7	1.18472	4.05204e-28	5.41266e-27
CYP1A2	-1.81278	1.92054e-27	2.3157e-26
HIST1H2BL	1.80952	2.31024e-32	6.40755e-31
KCNH1	2.88253	3.74978e-34	1.47024e-32
TNFRSF13B	-1.33422	4.54322e-27	5.20726e-26
SSX3	-1.19021	6.35768e-37	4.35841e-35
CRYBB3	1.25488	2.56299e-37	1.9536e-35
INHBC	-1.5182	1.34156e-24	1.06118e-23
TBX10	-1.13276	2.39274e-24	1.84578e-23
USH2A	1.0407	1.12801e-05	1.67992e-05
SERPINH1	1.02827	1.90955e-26	1.99944e-25
KRT38	-1.27878	1.43672e-23	1.0058e-22
CDH9	1.47646	9.04094e-29	1.34442e-27
PSG9	-1.42116	6.1529e-33	1.87337e-31
PRB1	-1.23033	2.95727e-17	1.03681e-16
HUWE1	-1.01316	7.26873e-31	1.50969e-29
OPRD1	1.25321	2.84585e-22	1.7262e-21
AKAP5	1.15805	3.42655e-21	1.81749e-20
POU1F1	1.19979	2.62583e-05	3.83205e-05
NVL	1.36119	2.7122e-21	1.45059e-20
KRT2	-1.10221	1.08994e-18	4.40012e-18
EVX1	-1.39093	3.03694e-21	1.61634e-20
CST5	-1.03171	1.57175e-16	5.16337e-16
GLRA3	1.8261	6.20973e-29	9.3878e-28
RFPL3	-1.43358	2.69488e-23	1.81996e-22
IFNA4	-1.04331	2.80166e-29	4.47117e-28
ZNF157	1.71642	1.9784e-12	4.67474e-12
GRM6	-1.19833	2.92111e-23	1.96181e-22
IL1RL2	1.00084	1.47374e-17	5.35636e-17
HIST1H4A	1.09581	6.8618e-22	3.99112e-21
CEACAM3	-1.6518	2.41436e-29	3.89297e-28
HIST1H4D	1.97926	8.61925e-34	3.10065e-32
ZNF442	1.25254	3.19821e-20	1.50911e-19
CFHR5	1.75089	5.69573e-13	1.41035e-12
PSG6	-1.45178	9.80637e-31	1.98679e-29
PABPC3	-2.13494	1.41059e-40	2.10622e-38
KCNB2	1.02819	6.60212e-26	6.32364e-25
GAST	-1.31495	1.03585e-23	7.38438e-23
DDX11	-1.09404	1.92473e-30	3.70009e-29
IL9R	-1.40254	5.75859e-37	4.04959e-35
SLC34A1	-1.10009	9.48624e-28	1.20794e-26
KIR2DL3	-1.18333	6.90402e-20	3.15265e-19
HIST1H4H	1.34123	1.14619e-28	1.67473e-27
KRT9	-1.05667	5.94396e-15	1.72449e-14
PSG4	-1.65973	1.1215e-30	2.243e-29
DRD4	1.46537	1.86843e-15	5.64151e-15
SLIT1	-2.19714	1.19869e-44	5.22628e-42
HOXB1	-1.40475	1.14129e-37	9.42427e-36
IFNA7	-1.13543	9.60713e-29	1.42473e-27
UTF1	-1.00611	2.1327e-24	1.64868e-23
POLR3D	1.24289	7.84062e-23	5.04205e-22
RAD50	1.01111	6.50794e-34	2.43768e-32
PPEF2	1.24256	8.38554e-10	1.63716e-09
FGF6	-1.3811	4.30921e-27	4.95992e-26
KIR2DL4	-1.16581	4.00333e-29	6.25162e-28
FGF8	1.52406	2.3081e-13	5.87537e-13
SOX21	1.17748	4.54279e-17	1.56549e-16
HIST1H1A	2.21	3.51713e-32	9.19345e-31
SLC6A7	2.30069	8.72211e-44	2.88094e-41
PCDHB11	1.82579	1.76826e-40	2.60461e-38
PPARG	1.88994	3.61396e-36	2.11786e-34
HIST1H2BM	1.14496	3.24586e-20	1.53093e-19
OR10H3	-1.1563	5.5974e-17	1.91319e-16
HIST1H2BE	1.46099	1.6796e-24	1.31426e-23
ANP32C	1.61473	2.00082e-36	1.2475e-34
HIST1H2BB	2.73663	1.36622e-20	6.74142e-20
KCNG2	1.19581	1.75101e-14	4.88508e-14
HIST1H1E	3.62428	5.05642e-40	6.88938e-38
OR10H1	-1.35148	1.8316e-24	1.42501e-23
MC2R	-1.12674	6.18444e-17	2.10658e-16
ANP32D	1.19562	8.07722e-10	1.57922e-09
OR2H2	-1.18107	8.94014e-20	4.03677e-19
HIST1H3A	3.05911	1.91247e-16	6.25066e-16
HIST1H3C	1.42005	1.11731e-32	3.30942e-31
SCN10A	-1.30041	1.16428e-24	9.33136e-24
TRPC7	1.13454	1.97417e-11	4.33054e-11
RPS14	-1.34088	1.79278e-45	9.77064e-43
RPS3	-1.05602	1.44888e-38	1.47596e-36
RPL39	-1.40677	7.91071e-43	1.9597e-40
HLA-B	-1.03327	2.27035e-19	9.77748e-19
GOLGA8A	-1.01539	1.50774e-27	1.8528e-26
HLA-C	-1.29273	2.05611e-22	1.26691e-21
HSPA4	1.23841	6.45787e-34	2.42727e-32
RPS28	-1.70565	5.66349e-42	1.16476e-39
PSMB8	1.41638	4.61776e-16	1.46399e-15
MYD88	-1.01506	1.43999e-29	2.38902e-28
KRT6B	-1.09463	7.63735e-21	3.89005e-20
TUBA1C	-2.65244	7.73882e-38	6.64198e-36
SFN	-1.94383	3.65566e-26	3.67928e-25
EFHD1	-1.00114	3.62357e-19	1.53029e-18
GPS2	-1.36959	1.11598e-38	1.19257e-36
ASMTL	-2.43553	4.03806e-53	8.80297e-50
HIST1H1C	2.10295	2.99259e-28	4.06724e-27
TAF12	1.78671	1.06023e-25	9.81031e-25
NCBP1	1.32198	6.74607e-36	3.72236e-34
AMOT	1.80642	1.00808e-29	1.70622e-28
YIPF4	1.09974	3.45325e-30	6.35818e-29
GTF2F2	1.08915	2.42504e-22	1.48249e-21
ABCB7	1.14501	6.06025e-31	1.27523e-29
PGF	-2.43027	1.26876e-40	1.97563e-38
SERPINB3	-1.22141	8.54356e-29	1.27743e-27
ITCH	1.24843	3.03272e-35	1.45405e-33
SLC19A1	1.57185	1.02266e-22	6.51107e-22
TRIP11	1.09115	4.55075e-31	9.74522e-30
JAG2	-1.03425	2.55379e-39	3.02568e-37
SFTPB	-1.7533	1.2082e-30	2.38576e-29
SLC9A3R2	1.21579	4.88279e-19	2.03683e-18
RHOD	-1.85744	1.01446e-26	1.11132e-25
TNNC1	1.47708	1.84422e-21	1.00684e-20
IKBKG	-1.03634	1.7096e-39	2.04777e-37
FBXL4	1.09642	8.85092e-36	4.79975e-34
EPOR	-1.60852	2.85422e-42	6.34918e-40
TCL1A	-1.05139	6.4374e-22	3.76032e-21
CTSZ	1.07596	5.47342e-22	3.22314e-21
UPK1B	-1.29908	1.06076e-28	1.56247e-27
MYL4	-1.32923	2.07955e-28	2.91726e-27
KCNJ15	-1.17723	1.12332e-24	9.01631e-24
BANF1	-1.45362	1.5409e-38	1.54679e-36
PLA2G4A	1.10324	1.83456e-20	8.9271e-20
LILRB3	-1.0328	1.27803e-14	3.60521e-14
KCNK2	1.29616	8.9676e-15	2.55949e-14
RGS6	1.12203	1.43102e-14	4.02118e-14
XDH	-1.80447	1.68027e-39	2.035e-37
C8G	1.12269	4.74133e-18	1.79946e-17
CD1A	-1.56598	9.79333e-35	4.28704e-33
MS4A1	-1.01719	2.07761e-19	8.98651e-19
GRIN2B	1.39952	1.42776e-25	1.2915e-24
ALPPL2	-1.64911	1.54679e-38	1.54679e-36
POFUT1	1.19868	1.9428e-22	1.20184e-21
FUT7	-1.21751	3.68994e-21	1.94772e-20
HLA-G	-2.36175	6.08165e-33	1.85686e-31
SPAM1	-1.01696	2.53961e-21	1.36296e-20
TRIM10	-1.18029	8.27685e-24	5.97073e-23
ZNF235	1.38632	1.00482e-25	9.34513e-25
NRTN	2.37814	4.37795e-35	2.01349e-33
ZNF257	1.22105	7.23069e-18	2.70654e-17
FASLG	-1.05503	3.92043e-20	1.83088e-19
EVC	1.05823	3.58724e-27	4.17299e-26
GTF2I	1.7464	2.29655e-36	1.39069e-34
CDH20	1.46535	1.04291e-21	5.92995e-21
CAPN3	-1.30205	5.80777e-23	3.7839e-22
COL19A1	1.98148	1.49534e-30	2.92625e-29
PDE6C	2.5682	9.24073e-19	3.76679e-18
NF1	2.25455	4.27801e-33	1.33995e-31
SLC9A2	1.23334	1.23788e-17	4.53392e-17
SLC5A5	-1.06314	6.72149e-17	2.28167e-16
PROP1	-1.04839	1.30448e-16	4.3192e-16
PTCRA	-1.83898	1.27422e-31	3.05925e-30
HESX1	1.18524	1.95717e-25	1.73865e-24
IFNA2	1.31924	4.02674e-09	7.49641e-09
IFNA17	-1.49695	2.9567e-30	5.49965e-29
GGTLC1	-1.6093	8.65906e-33	2.6001e-31
TRHR	1.15146	1.00123e-14	2.84715e-14
NACAP1	-1.64226	4.20559e-44	1.58072e-41
BMP4	1.06664	1.41845e-21	7.90852e-21
LBP	-1.56974	3.34514e-32	8.84999e-31
GPR135	1.11301	1.58261e-18	6.28662e-18
PTGDS	-1.41885	3.41251e-25	2.91508e-24
CADM3	1.28436	2.26953e-31	5.17528e-30
TSSK1B	1.23647	2.84054e-10	5.72732e-10
PCDHGA9	1.64738	4.17957e-41	7.23131e-39
PCDHGA10	1.52185	8.18152e-38	6.96708e-36
HLA-DPA1	-1.09502	1.80483e-15	5.45264e-15
ATP6V0D1	-1.08819	2.09531e-30	3.98583e-29
NUDT4	2.59882	2.18556e-47	1.70161e-44
MT2A	-1.29591	6.75677e-19	2.78445e-18
IFITM3	-1.52076	3.82571e-19	1.61129e-18
ANKRD12	1.08573	3.49837e-35	1.64363e-33
FAM89B	-1.37634	6.91435e-43	1.75271e-40
CEBPB	-1.25551	8.92558e-29	1.32908e-27
MXRA7	-1.27821	1.86844e-44	7.54295e-42
LCN2	-1.01921	3.19077e-19	1.35592e-18
IGJ	1.20546	1.06819e-05	1.59454e-05
PNPLA2	-1.44399	1.21655e-36	7.84639e-35
MFAP4	1.08473	1.19235e-32	3.50312e-31
TCF7L2	-1.01331	4.78761e-26	4.71835e-25
AXIN1	1.01873	1.67599e-17	6.0351e-17
NBPF1	-1.09438	6.37417e-30	1.12243e-28
KLC1	-1.44542	8.20631e-32	2.01916e-30
GADD45GIP1	1.00764	2.94743e-32	7.91306e-31
NCAPH	1.08668	1.03636e-39	1.32898e-37
MAPK8IP1	1.50261	1.21168e-21	6.80441e-21
ARHGEF18	-1.0085	7.75299e-35	3.44929e-33
CDKN1C	-1.08203	6.41544e-24	4.71851e-23
SYP	1.25585	2.34085e-20	1.11811e-19
TNNT1	1.25786	1.12143e-14	3.17497e-14
PIBF1	1.33683	9.8828e-33	2.95941e-31
CXorf40A	-1.11822	1.34525e-33	4.66981e-32
PVRL3	1.10106	1.07661e-21	6.10881e-21
RPS11	2.48367	1.35016e-38	1.4016e-36
DHX57	1.01654	1.00749e-19	4.51689e-19
MXRA8	-1.14437	1.14253e-30	2.27671e-29
RNASE6	1.27663	3.13452e-15	9.29947e-15
MT1F	-1.6936	8.86066e-26	8.30527e-25
CALM1	2.13991	1.44769e-33	4.97788e-32
SPRR1A	-1.51657	4.84839e-34	1.8543e-32
SERPINA4	-1.1763	4.02679e-23	2.66658e-22
HLA-A	-1.1188	4.54578e-23	2.99934e-22
IFITM1	-1.17845	1.55524e-18	6.18931e-18
CLDN18	-1.06526	1.30928e-21	7.31854e-21
CADM4	1.33033	7.58572e-32	1.88777e-30
MUC5AC	-1.6257	6.47065e-30	1.13758e-28
ALOX12P2	1.14152	4.84995e-25	4.0665e-24
CTRL	-1.00236	1.99094e-17	7.11517e-17
CTRB2	-1.30178	3.10996e-28	4.211e-27
CYP2C9	-1.51664	2.23523e-26	2.32038e-25
HIST1H4J	1.66779	2.59233e-23	1.76052e-22
HIST1H2AE	2.90299	4.47134e-33	1.39649e-31
ZBTB25	1.13238	2.64178e-24	2.02357e-23
HIST1H2BJ	1.90574	6.27561e-28	8.18232e-27
FOXC2	-1.42378	3.96595e-22	2.36611e-21
CEBPE	-1.03399	8.15501e-17	2.7469e-16
TSHB	-1.16856	8.16786e-22	4.7031e-21
HIST1H1B	1.7156	3.27389e-11	7.06223e-11
HIST1H1D	2.07781	3.02093e-41	5.48802e-39
HIST1H2BO	1.03179	9.37671e-06	1.40606e-05
KRT36	1.95238	3.46199e-19	1.4649e-18
ATP8B1	-1.3057	4.16234e-30	7.56159e-29
IVL	-1.1802	1.37168e-26	1.48327e-25
GYS2	1.07812	6.90973e-10	1.35901e-09
MYO1C	-1.17762	1.45855e-35	7.53468e-34
WDR43	1.35911	3.77486e-36	2.20032e-34
TAF1B	1.07233	1.57921e-25	1.4179e-24
CDKAL1	1.92922	2.52665e-25	2.21743e-24
ZNF8	-1.66004	1.09201e-44	4.95954e-42
ZNF484	1.80363	3.91635e-36	2.25436e-34
SMG6	1.02094	6.12833e-26	5.92714e-25
TMPRSS6	-1.2752	3.12616e-33	1.00814e-31
MCF2L2	1.72516	2.91406e-32	7.84278e-31
LFNG	1.0328	9.25311e-21	4.64574e-20
ZNF749	2.05007	4.08051e-16	1.29862e-15
ZNF549	1.41014	1.84876e-22	1.14562e-21
SEMA3D	1.0628	2.87794e-17	1.01126e-16
MED24	1.96462	4.2389e-36	2.41906e-34
KIAA1614	1.02926	3.6432e-21	1.92398e-20
ZNRF4	-1.02003	6.19604e-20	2.84366e-19
FCF1	1.04882	1.60688e-31	3.75857e-30
NEUROG2	1.56202	1.59834e-09	3.05486e-09
EPHA5	1.04099	3.37304e-19	1.42781e-18
SHBG	1.01786	5.55509e-35	2.51247e-33
ANKRD53	-1.1593	2.20553e-18	8.63206e-18
MTMR7	1.47938	1.30354e-27	1.62198e-26
SIGLEC15	-1.01158	3.215e-19	1.36515e-18
MAGEC2	-1.04937	9.37364e-30	1.59895e-28
RNF5	1.70072	1.2935e-25	1.17985e-24
PHLDB1	1.83469	1.51481e-32	4.31108e-31
ZNF460	2.30399	2.79895e-37	2.10404e-35
PCDHB17	1.91605	4.27442e-18	1.6302e-17
HOXB9	-1.4157	6.91292e-38	5.98023e-36
HSP90B1	1.53612	3.04539e-35	1.45405e-33
ZNF287	1.0732	1.69449e-30	3.28646e-29
PRODH2	-1.39429	1.16209e-26	1.26668e-25
KLK1	-1.38263	8.34206e-28	1.07101e-26
DLEU2L	2.273	1.21732e-18	4.90346e-18
ARHGEF4	2.21765	2.48135e-31	5.59973e-30
NCR2	-1.72495	1.36969e-46	9.33104e-44
BTNL3	-1.33009	1.36188e-20	6.72307e-20
ZNF154	1.65436	7.34053e-22	4.25142e-21
HLA-DRB6	-1.04686	5.9401e-27	6.72348e-26
UBE2NL	-2.02155	6.74858e-27	7.55106e-26
OR7E37P	-1.63171	2.00406e-43	5.7485e-41
ABCA6	1.05208	6.97201e-24	5.10033e-23
ZNF675	1.16735	3.19818e-26	3.23884e-25
RAB40A	1.32183	4.0957e-12	9.42634e-12
ZNF234	1.11944	1.10784e-27	1.39439e-26
NGRN	-1.24897	1.3753e-47	1.24923e-44
MIF	-1.62804	1.1046e-37	9.19094e-36
VKORC1	-1.06898	9.1753e-40	1.1906e-37
PTMS	1.21245	8.30789e-32	2.03955e-30
SLC12A7	-1.13978	1.5188e-32	4.31119e-31
CMAS	1.23208	1.38358e-23	9.71086e-23
ASF1B	-1.0813	1.14385e-19	5.09519e-19
RBX1	-1.13403	2.18962e-41	4.11497e-39
CCDC92	-1.04401	4.11741e-28	5.48652e-27
NDUFB2	-1.18006	8.89897e-40	1.16866e-37
SCAND1	-1.12481	3.57507e-33	1.1328e-31
MLPH	-1.21317	9.70811e-26	9.05205e-25
ARL6IP4	-2.29884	1.7698e-35	8.94826e-34
NDUFB4	-1.04815	3.35934e-46	2.03427e-43
TACC3	1.13319	1.59282e-36	1.0094e-34
TMEM176A	-1.17899	2.90146e-28	3.95324e-27
SIL1	1.03593	1.51577e-17	5.49632e-17
BBS1	-1.36755	2.59431e-39	3.04065e-37
THTPA	-1.23075	2.58266e-37	1.95493e-35
C8orf4	1.05274	2.619e-19	1.12037e-18
CEP55	1.21726	3.05215e-07	5.01031e-07
TMEM57	1.00412	5.87406e-26	5.70653e-25
PCTP	1.00518	3.87336e-12	8.93348e-12
PACSIN3	1.50818	8.54268e-19	3.494e-18
XKR8	-1.14768	1.3943e-39	1.72703e-37
SIDT2	-1.05407	6.1729e-38	5.42618e-36
EPS8L1	-1.0174	1.00555e-20	5.01856e-20
CEP192	1.02002	1.06706e-30	2.15389e-29
RNF25	1.23318	7.53786e-18	2.81765e-17
TNS1	-1.07818	2.09725e-26	2.18966e-25
GUF1	1.12116	4.99463e-25	4.18458e-24
PAK1IP1	1.16834	2.68735e-29	4.30133e-28
YEATS4	1.03542	1.742e-23	1.20711e-22
SIGIRR	-1.05323	6.13334e-31	1.28812e-29
PYCRL	1.54044	1.70144e-35	8.66623e-34
PLCXD1	-2.10521	1.8489e-32	5.18073e-31
HOXC10	-1.06443	5.62884e-25	4.66573e-24
METRN	-1.01958	9.21559e-28	1.17485e-26
GPATCH2	1.03497	2.16681e-37	1.69915e-35
PODXL2	1.58636	1.77323e-35	8.94826e-34
IFT74	1.27693	2.90815e-27	3.41951e-26
BIN2	1.17438	2.30212e-28	3.19251e-27
SCG3	1.08208	5.33075e-32	1.35128e-30
ETAA1	1.58136	1.35734e-13	3.52011e-13
OGFOD2	-1.20542	2.79883e-36	1.67622e-34
FKBP10	1.20175	4.90014e-22	2.89965e-21
CENPQ	1.062	6.13048e-25	5.06997e-24
DIABLO	-1.39471	6.24498e-48	6.18821e-45
TRPM4	1.26184	3.55263e-36	2.09317e-34
DHX58	1.54233	1.56825e-32	4.43998e-31
KLF2	-1.22303	3.74911e-20	1.75538e-19
PRR11	-2.29478	9.44916e-44	3.02929e-41
CIDEC	-1.41289	2.192e-21	1.18516e-20
EPS8L3	-1.21423	2.84537e-22	1.7262e-21
TTC33	1.4329	7.09141e-32	1.77693e-30
DPEP2	1.05974	4.52454e-32	1.16041e-30
SH2D3A	-1.33765	7.80746e-21	3.97113e-20
C14orf169	-2.02245	1.13687e-51	1.77027e-48
NME7	-1.512	1.67739e-32	4.73667e-31
CYP20A1	1.50605	2.08291e-20	1.00237e-19
KIF16B	1.03088	5.39549e-26	5.25566e-25
WDR25	1.16027	4.12176e-18	1.57308e-17
LRP1B	1.1814	1.97916e-35	9.8506e-34
SAMD9	1.00068	1.389e-22	8.75658e-22
LGI2	1.92931	4.97444e-36	2.8094e-34
FN3K	1.85294	1.78048e-34	7.46433e-33
CBX8	1.23821	5.60767e-42	1.16476e-39
B9D2	1.24965	1.00476e-29	1.70325e-28
INCENP	1.29168	7.3002e-20	3.32382e-19
CPLX3	-1.73948	4.46782e-34	1.72082e-32
CXorf56	1.23704	4.00507e-34	1.55357e-32
SLC13A4	-1.02481	1.29422e-15	3.95154e-15
PRDM8	1.80384	4.23485e-24	3.17032e-23
CYTL1	1.00146	1.64368e-28	2.35119e-27
ZNF613	1.52964	1.30428e-25	1.18868e-24
SLFN12	1.1105	6.81154e-10	1.3409e-09
MAGEL2	-1.43846	6.33913e-25	5.22666e-24
ZFYVE21	-1.02016	4.01848e-32	1.04538e-30
SLC27A6	1.26918	8.70712e-20	3.93644e-19
DUSP13	-1.33378	7.01059e-24	5.12512e-23
ZNF750	1.03388	4.67623e-05	6.72705e-05
DDX43	1.6751	2.80183e-11	6.07519e-11
P2RY13	1.14009	3.02813e-11	6.54763e-11
CASZ1	-1.1265	1.43938e-37	1.16216e-35
EDAR	-1.62289	2.52938e-28	3.48549e-27
TNMD	1.05612	2.77427e-26	2.83939e-25
FBXL8	1.10983	8.98454e-12	2.01796e-11
HSD17B7	-1.11599	2.6114e-32	7.13389e-31
PPP1R14D	-1.41152	8.8511e-28	1.13236e-26
FXYD7	-1.15145	2.78362e-32	7.58538e-31
CRYBA2	1.15387	8.65942e-25	7.02812e-24
HAND1	-1.25501	3.21071e-28	4.34203e-27
FBXO40	1.07063	1.04397e-14	2.96259e-14
CASC1	1.34613	9.01962e-35	3.98032e-33
PLEKHH3	1.14448	2.88626e-19	1.23132e-18
TBC1D19	2.15299	2.10355e-40	3.01694e-38
ZBBX	1.11233	7.30416e-21	3.72731e-20
TRIM17	1.53836	3.45375e-24	2.60525e-23
AIM1L	-1.53847	6.33182e-37	4.35841e-35
CCDC102B	1.6284	2.21184e-21	1.19529e-20
CYP46A1	-1.02737	4.4768e-31	9.62468e-30
CLDN16	1.00053	1.08699e-18	4.38984e-18
LRRTM4	1.15904	7.36183e-22	4.25923e-21
DCHS2	1.57414	8.80584e-27	9.74453e-26
DNASE2B	1.0678	1.23498e-13	3.21502e-13
ABCG5	1.48454	8.6137e-24	6.19731e-23
PODNL1	-1.15828	1.94518e-23	1.33939e-22
UBASH3A	1.01424	1.0609e-08	1.92153e-08
NDST3	1.09828	5.69736e-27	6.46214e-26
SLC28A3	-1.26015	2.08742e-26	2.18148e-25
GPR75	1.4906	1.97048e-27	2.37067e-26
ZNF214	1.29787	1.00073e-26	1.09738e-25
LIM2	-1.05884	4.10518e-23	2.71685e-22
NUP62CL	1.57111	1.13044e-10	2.34745e-10
ATG16L1	1.23812	1.84164e-22	1.14186e-21
TRPC5	1.66734	2.12816e-21	1.15178e-20
TSPAN32	-1.17203	2.5613e-16	8.25493e-16
SHANK1	1.00532	2.27184e-17	8.06605e-17
KIF24	1.16964	7.59009e-18	2.8362e-17
TNIP3	1.40271	1.13966e-10	2.36616e-10
KLHL11	2.69942	1.02608e-32	3.05583e-31
ZNF556	1.03234	9.21432e-30	1.58315e-28
RPS6KA6	1.01836	3.76861e-26	3.78515e-25
IL19	-1.05796	6.41753e-17	2.18324e-16
ZNF580	-1.03455	6.78738e-30	1.18943e-28
ZNF665	-1.02805	2.37234e-31	5.36483e-30
LIMS2	-1.07748	3.8994e-34	1.52342e-32
BPESC1	2.29136	4.39744e-28	5.82407e-27
KLK12	-1.18238	9.06074e-28	1.15782e-26
SAGE1	1.28834	1.29896e-09	2.49977e-09
SLC35E1	-1.11662	5.5889e-34	2.11524e-32
TRPC4	1.48025	2.26537e-29	3.67449e-28
GALR1	1.56477	2.14612e-14	5.94629e-14
B3GALT1	1.13455	9.02452e-31	1.83521e-29
IMPG2	1.07566	5.63516e-19	2.33548e-18
C1orf112	1.37382	3.32168e-16	1.06053e-15
ZNF221	2.21242	1.25224e-38	1.31244e-36
MORC1	2.00284	1.53465e-11	3.39443e-11
NDUFA13	-2.07536	4.0356e-52	7.33134e-49
HPSE2	1.9057	3.65454e-30	6.69488e-29
PGLYRP4	-1.44044	1.56217e-25	1.40575e-24
A1CF	-1.40255	3.47687e-32	9.13203e-31
PADI1	-1.85581	3.44049e-32	9.07206e-31
TIGD6	1.12557	1.48094e-20	7.28114e-20
GPR63	1.10278	1.92089e-21	1.04532e-20
UNC93B1	1.01493	1.73917e-23	1.20591e-22
APOL2	1.06228	2.97103e-23	1.99188e-22
PUS7L	1.17834	8.07602e-21	4.10008e-20
POLL	1.10174	3.94998e-25	3.34017e-24
RXFP3	1.62024	5.31385e-20	2.44909e-19
IL26	1.41127	9.77822e-09	1.7746e-08
MEPE	1.25041	6.82601e-16	2.13158e-15
IL22	-1.09619	8.05444e-23	5.17345e-22
ZNF155	1.21054	5.3856e-16	1.69809e-15
PDPK1	1.69881	1.14002e-30	2.27587e-29
KIF18A	1.07513	3.1216e-06	4.83042e-06
GPRC5D	-1.39693	5.46226e-25	4.53801e-24
GLP2R	1.72931	3.00762e-32	8.0548e-31
GPR52	1.75245	1.39135e-42	3.15953e-40
PCDHB8	1.16383	2.52822e-18	9.83498e-18
OR52A1	-1.01999	2.17034e-19	9.36528e-19
CHRM2	1.14005	4.78773e-16	1.51616e-15
BMP15	-1.3399	2.88715e-34	1.14022e-32
OR12D2	-1.04179	8.69397e-22	4.98497e-21
NPPC	1.92493	1.39838e-13	3.62136e-13
HTR1A	1.49716	1.22558e-20	6.08326e-20
CHRNG	-1.22619	2.49328e-22	1.52165e-21
OMP	1.00744	1.00776e-10	2.10554e-10
HTR5A	1.27096	2.98825e-18	1.15585e-17
GRID2	1.3335	1.85597e-24	1.44294e-23
TAS2R13	1.68319	2.22793e-22	1.36737e-21
TAS2R8	1.49344	1.08056e-24	8.67953e-24
PCDHB12	1.26541	1.23116e-20	6.10815e-20
PCDHB3	1.35884	4.93693e-26	4.85235e-25
OR3A3	-1.36678	1.31203e-33	4.56907e-32
TEX12	1.72823	2.81706e-10	5.68208e-10
GSC2	1.16019	1.07582e-05	1.6046e-05
PRLH	-1.42801	1.5772e-35	8.07111e-34
TAS2R16	-1.09762	6.44294e-24	4.73554e-23
TAS2R3	2.21052	3.77719e-33	1.19337e-31
OR1D2	-1.50546	5.21959e-37	3.71853e-35
ZMIZ2	-1.13423	1.6611e-31	3.87708e-30
WNT6	-2.23022	2.86345e-32	7.74482e-31
DDX4	2.02786	3.4164e-15	1.00945e-14
LHX3	-1.5622	3.17785e-41	5.64206e-39
PCDHGB6	1.607	1.03667e-16	3.47043e-16
SPSB3	-1.07058	1.19493e-39	1.5145e-37
CLPB	1.33941	6.97002e-26	6.65847e-25
MRPL41	-1.10557	1.61191e-29	2.65807e-28
TRMT5	-1.05777	1.03593e-34	4.49866e-33
DND1	-1.08418	5.1516e-35	2.33968e-33
POLR2J4	-1.08304	4.90923e-32	1.25025e-30
ZNF480	1.19386	3.54221e-20	1.66208e-19
KCNC2	3.01637	5.21073e-37	3.71853e-35
OR7E156P	-1.33555	3.71221e-28	4.9709e-27
RNF126P1	-1.29782	7.19631e-42	1.42618e-39

## Sheet: ASD_up.genes
Gene name	FC	p.val	fdr
THRA	0.411155	1.60523e-20	7.86031e-20
CNOT7	-0.148624	7.95878e-05	0.000112634
PRUNE2	-0.14077	4.58828e-07	7.45896e-07
COBL	-0.551286	2.89791e-25	2.51291e-24
HIPK1	0.285809	8.79328e-16	2.7206e-15
ADAM21	-0.24096	1.26529e-06	2.00403e-06
JAK1	0.216249	4.14147e-19	1.73757e-18
ACACB	-0.511529	8.4174e-14	2.22262e-13
PHC3	-0.23349	6.71977e-11	1.41976e-10
HPS4	0.239098	6.89973e-09	1.26398e-08
NAV3	0.0333298	0.105992	0.119958
WWP2	-0.159191	8.7046e-09	1.5853e-08
DENND1B	0.474086	4.38493e-18	1.66826e-17
ICK	0.969775	6.85833e-21	3.51131e-20
PDE8A	-0.144959	0.0359348	0.0423906
SUOX	-0.264322	4.88844e-09	9.04959e-09
SVEP1	-0.350354	1.27562e-13	3.31606e-13
BRWD1	0.317844	1.39945e-06	2.20977e-06
LRCH3	-0.0134273	0.531963	0.555402
PPIL6	0.594	1.72177e-18	6.80963e-18
VPS13B	0.329808	1.97734e-18	7.78647e-18
FGD2	-1.41391	2.43823e-34	9.99125e-33
CBS	-0.444313	1.30853e-13	3.39918e-13
MYO10	-0.421333	1.5024e-07	2.51555e-07
C14orf159	-0.281752	2.66869e-10	5.39579e-10
PARP11	0.567217	1.02694e-23	7.32566e-23
CLDND1	-0.427693	2.5776e-09	4.8634e-09
PHF21A	0.4849	6.28266e-18	2.36386e-17
ZMYND11	0.150244	1.76192e-12	4.17407e-12
SH3YL1	-0.663875	2.26045e-28	3.13872e-27
ARHGEF10	-0.258432	3.58167e-06	5.5243e-06
CCDC132	0.201107	1.32995e-05	1.97258e-05
CTNNA3	0.0426162	0.52761	0.551016
HP1BP3	-0.160022	7.2822e-08	1.24394e-07
FRYL	-0.301172	1.38431e-09	2.6598e-09
ITPKB	-0.316979	0.000329971	0.000447962
HDAC4	-0.219378	9.46667e-10	1.83934e-09
DYNC2LI1	0.343307	4.12105e-14	1.11407e-13
PDE1C	-0.0199195	0.542492	0.565745
SPOCK3	0.559428	4.73701e-10	9.42559e-10
THADA	0.363391	5.12238e-14	1.37522e-13
WWC1	-0.0308282	0.216078	0.236542
TMEM126B	-0.209546	1.953e-09	3.71189e-09
SPAG9	0.565743	1.36926e-25	1.24167e-24
MBP	-0.664606	5.27463e-15	1.53767e-14
BPNT1	0.630247	9.69624e-20	4.35472e-19
PSMD10	-0.135871	8.17689e-08	1.39067e-07
RHOBTB2	0.40965	3.15804e-09	5.92166e-09
SLC1A6	-0.463493	3.37356e-11	7.26858e-11
SYMPK	-0.239266	3.48425e-08	6.07851e-08
RBM8A	-0.0477482	0.00675258	0.00839451
ASCC1	-0.0857755	0.000261543	0.00035738
EPHA7	0.722792	2.88737e-22	1.75041e-21
ZFYVE16	0.540231	4.76226e-12	1.0896e-11
RGS11	-0.14732	0.00137523	0.00179113
TACC1	-0.213353	8.91537e-16	2.75759e-15
PDE4D	0.35134	5.21786e-16	1.64759e-15
TRPM3	-0.279756	7.01637e-10	1.37948e-09
MCTP1	0.0861837	0.0432127	0.0505982
CNTN1	1.00787	2.01406e-36	1.2475e-34
CCDC82	-0.0116817	0.773128	0.789128
UBE3C	0.464436	6.408e-23	4.16501e-22
PLA2G4C	-0.465238	3.39691e-18	1.30974e-17
CSPP1	0.430281	5.98344e-17	2.03938e-16
MPHOSPH6	0.427454	1.37067e-22	8.646e-22
IKZF2	0.607814	9.08869e-17	3.05102e-16
WNK1	-0.0603369	0.18263	0.201668
MOCS1	0.336015	1.75986e-15	5.327e-15
QKI	-0.437012	3.75112e-08	6.52317e-08
TERF2	-0.543202	3.69729e-24	2.77935e-23
HRH3	-0.414068	2.26832e-15	6.80371e-15
RGR	-0.221412	0.000123924	0.000173176
KCNIP2	-0.667075	1.21242e-25	1.1124e-24
RAPGEF6	-0.976637	3.02195e-35	1.45405e-33
MCF2	0.758384	5.40202e-19	2.24398e-18
HIF3A	-0.27366	0.00239834	0.00307154
LARP4	0.184894	2.82475e-12	6.58464e-12
MYO1D	0.794824	1.4776e-12	3.52348e-12
SLC39A14	-0.0948049	0.022286	0.0267148
PPP1R12B	0.0930345	1.46051e-05	2.16093e-05
CLASP2	0.291477	3.94607e-16	1.25672e-15
SORBS2	-0.511031	1.84083e-21	1.00577e-20
PTPRM	0.352221	2.86509e-25	2.49238e-24
ZMAT3	-0.0920232	6.1938e-05	8.83596e-05
SF1	-0.126014	0.0121539	0.0148534
C11orf57	0.444565	2.97137e-23	1.99188e-22
ADAM15	-0.182917	0.00255704	0.00326902
FRY	-0.00129042	0.962405	0.96515
CBX3	-0.321696	1.27563e-14	3.59937e-14
CRTAC1	-0.698426	7.68467e-24	5.58048e-23
DAAM1	-0.0102139	0.732068	0.749816
ZNF207	-0.352365	1.82959e-21	1.00063e-20
ZNF451	0.160909	5.90369e-09	1.08626e-08
NAP1L1	0.0580119	3.83735e-06	5.90778e-06
LMO7	0.506012	5.43119e-21	2.81368e-20
RBM6	0.264192	3.01795e-07	4.95492e-07
TCTN1	0.144285	0.0147617	0.0179499
GAB1	0.187252	0.000134659	0.00018772
UBE2G2	0.249041	4.45248e-12	1.02151e-11
PLD1	0.419602	1.22034e-10	2.52644e-10
TPCN1	-0.688107	1.7743e-18	7.0072e-18
TPR	0.326192	5.20668e-12	1.18755e-11
KIDINS220	0.563088	4.39476e-30	7.97052e-29
ITSN1	0.25662	9.2102e-13	2.24087e-12
RASAL2	0.318889	1.0336e-14	2.93468e-14
VPS13D	0.319602	6.2447e-18	2.3512e-17
BIN3	-0.51955	1.72458e-26	1.81974e-25
ST18	0.124068	0.279415	0.302235
MYO16	0.559647	1.02081e-14	2.9014e-14
NKTR	-0.395668	1.08823e-09	2.10427e-09
CD44	-0.84846	9.2162e-11	1.93e-10
CNP	-0.678809	7.10506e-11	1.49768e-10
CDC42BPB	0.617524	3.0516e-20	1.44056e-19
EIF4G2	-0.00200895	0.879623	0.89024
RPS6KA2	-0.285271	1.52777e-16	5.02648e-16
TTN	0.259906	9.60378e-10	1.86498e-09
SLC1A2	0.074364	0.125241	0.140851
RABEPK	0.240377	3.07556e-07	5.04721e-07
CTNNA1	-0.225096	1.23563e-11	2.74977e-11
PPFIA2	0.947743	1.92742e-28	2.72136e-27
SEMA6A	-0.432481	1.53914e-12	3.66621e-12
TMEM144	-0.362966	0.000482238	0.000647499
RPE	0.912196	1.8072e-24	1.40804e-23
TPM1	-0.173999	5.95606e-09	1.09571e-08
PDE1A	0.149362	0.00848589	0.0104752
KIAA0430	-0.0637901	0.0440891	0.0516022
NRXN1	0.21588	7.93499e-12	1.78923e-11
SMCHD1	0.567148	4.50385e-18	1.71171e-17
SREBF1	-0.361495	8.78331e-10	1.71236e-09
CLIP1	-0.00831793	0.772559	0.788621
NFYC	-0.100671	5.15162e-06	7.87445e-06
PRR14	-0.770663	7.27143e-31	1.50969e-29
ZNF254	0.490799	4.48392e-11	9.58141e-11
PTK2	0.039819	0.123879	0.139406
RNF130	-0.259884	5.96104e-15	1.72899e-14
PRDM11	0.193853	7.94766e-06	1.19786e-05
RHOQ	-0.463837	2.89812e-15	8.61689e-15
CHPT1	-0.123669	0.000114969	0.000160951
SPG11	-0.0582591	0.0212161	0.0254827
COPA	0.454607	5.42167e-22	3.19611e-21
DDX42	0.145932	7.20265e-06	1.08934e-05
BSDC1	0.0279679	0.0819301	0.0936295
DNAJC13	0.37923	3.99524e-25	3.37582e-24
AKT2	-0.304207	1.51254e-10	3.10366e-10
TOR1AIP1	-0.377199	7.35945e-18	2.7519e-17
ARHGAP22	0.584858	1.95157e-16	6.3708e-16
PGD	0.486862	1.44883e-26	1.55442e-25
TMC7	0.230202	0.000266215	0.000363445
CLDN11	-1.37659	1.51139e-18	6.03006e-18
CDKL3	-0.360062	1.39192e-12	3.33009e-12
DOCK5	-0.195606	0.009263	0.0114087
SSPN	-0.417354	1.53385e-07	2.56583e-07
CCND3	-0.83838	8.68841e-35	3.84974e-33
SNTG1	0.899441	1.49846e-28	2.15478e-27
TRAPPC2	-0.385413	9.76336e-21	4.88392e-20
C5orf42	1.37245	1.28396e-24	1.01783e-23
CCDC88A	0.603172	4.6513e-16	1.47381e-15
ITGB8	-0.366819	1.3059e-06	2.06474e-06
ERBB3	-0.560079	2.7889e-10	5.62736e-10
RNF216	0.373192	2.27822e-19	9.80752e-19
HSD17B4	-0.038312	0.0987473	0.112096
INPP4B	0.770887	2.18203e-27	2.6022e-26
CAST	0.0382572	0.0839823	0.0959445
YTHDF3	0.0430939	0.0267475	0.0318701
CAD	-0.0122879	0.734307	0.751897
GSN	-0.876884	2.22291e-20	1.06551e-19
PRMT1	-0.384545	5.36021e-23	3.50909e-22
FCGR2A	0.00423409	0.955251	0.958593
ABCA8	-0.490896	2.86316e-05	4.16556e-05
NADSYN1	-0.170248	8.90885e-07	1.42468e-06
LMO3	-0.133412	1.00949e-05	1.50939e-05
TTLL5	0.100264	1.60919e-05	2.37443e-05
PLCE1	0.271153	1.51493e-09	2.89697e-09
RAC1	-0.670318	2.82834e-34	1.12105e-32
CADPS	0.022988	0.717664	0.736169
GABRG2	0.340008	2.9154e-07	4.7916e-07
AP3M2	-0.0459098	0.192694	0.212308
TP53BP1	0.36686	1.65309e-24	1.29537e-23
CCNC	-0.305785	4.662e-14	1.25595e-13
GRIN2C	-0.183189	0.00197071	0.0025388
PIK3C3	0.115331	3.00531e-07	4.93491e-07
ZNF91	0.159862	1.90303e-06	2.98504e-06
MDN1	0.263112	7.94768e-15	2.27973e-14
PRDM5	0.591322	5.41681e-25	4.50368e-24
PTPN18	-0.471005	8.23747e-20	3.73496e-19
SOX5	0.133601	0.00193308	0.00249268
ATP8A1	0.276807	3.39145e-16	1.08248e-15
ATRNL1	1.47169	6.37169e-33	1.92921e-31
STRN	0.544593	1.17881e-25	1.08431e-24
ATG7	0.138061	1.2715e-08	2.29043e-08
DYNC1I1	0.17311	0.000103336	0.00014515
TPP2	0.898374	1.41513e-28	2.04033e-27
PPP2R3C	0.040642	0.158409	0.176298
SIRT5	0.641159	1.16269e-24	9.32548e-24
TACC2	-0.649882	2.39265e-26	2.47672e-25
BDH1	0.09721	0.0124962	0.0152598
STX8	-0.310581	2.37814e-20	1.13493e-19
CCDC91	0.48814	2.01382e-19	8.72097e-19
EIF3D	-0.150445	8.44091e-11	1.77207e-10
RPS5	-0.489864	1.15844e-21	6.5222e-21
C1D	-0.240363	1.10072e-05	1.64062e-05
NONO	-0.399626	6.50079e-27	7.31255e-26
SNX3	-0.0233468	0.294482	0.317745
HNRNPD	-0.429239	4.74001e-15	1.38627e-14
OAZ1	-0.732507	8.70933e-30	1.50446e-28
USP22	0.225776	3.60835e-18	1.38661e-17
NCL	0.0323126	0.293871	0.317117
CLTC	0.105584	0.00138015	0.00179733
CSRP1	-0.896161	2.03262e-20	9.79901e-20
NDRG1	-0.938402	1.35266e-21	7.55325e-21
GABARAP	-2.1738	7.38268e-57	3.40598e-53
GLUL	-0.248545	1.94557e-06	3.0487e-06
LDHA	-0.336783	5.12412e-13	1.27285e-12
PHB	0.086572	0.000354072	0.000479308
PRKCSH	-0.404118	5.30291e-15	1.54509e-14
GOT2	0.00849413	0.847742	0.859971
GNB1	-0.187505	1.35152e-09	2.59817e-09
CALU	0.583358	1.59175e-25	1.42799e-24
GNAS	-1.08411	7.41004e-36	4.03847e-34
ECH1	-0.627726	2.34668e-23	1.59968e-22
ACO2	-0.0601978	0.0607817	0.0703312
SPARCL1	0.190013	1.09424e-15	3.36169e-15
NCOR1	0.207214	2.09335e-15	6.29274e-15
RAB11A	0.268465	3.44561e-12	7.96883e-12
UQCRC2	-0.0708859	2.43827e-06	3.79402e-06
HDGF	0.030649	0.134022	0.15037
M6PR	0.792457	1.95659e-21	1.06421e-20
AHCY	-0.110661	6.40149e-05	9.12586e-05
RPLP2	3.01097	2.57894e-38	2.46583e-36
RPS23	-0.894512	2.56211e-26	2.6421e-25
DEK	0.353978	4.68486e-15	1.37051e-14
SEC31A	-0.397885	1.24171e-24	9.8793e-24
ABLIM1	-0.177066	2.09517e-05	3.07781e-05
TAX1BP1	0.037883	0.0488496	0.0570032
HADH	-0.191778	2.38058e-07	3.93157e-07
PLD3	-0.203848	1.86601e-06	2.92866e-06
PSMC2	0.182362	9.70794e-09	1.76243e-08
SMARCC1	0.351725	3.95002e-11	8.47044e-11
TM9SF2	0.269111	4.8048e-13	1.19654e-12
RBBP7	-0.539198	2.21458e-28	3.09077e-27
SDHA	-0.130455	6.09702e-08	1.04674e-07
SSB	0.542924	1.95302e-28	2.75037e-27
ARHGDIA	-0.335217	2.4955e-10	5.05406e-10
RRBP1	0.0977039	0.053242	0.0619225
ILK	-0.1556	2.45264e-08	4.33146e-08
SYPL1	-0.387627	5.5683e-09	1.02628e-08
NUDCD3	-0.247864	1.76759e-17	6.35446e-17
STK25	-0.00561925	0.820663	0.834443
ETS2	0.459032	3.15438e-17	1.10307e-16
GRHPR	-0.562434	1.70111e-27	2.07174e-26
FLOT2	0.134126	3.86172e-09	7.19904e-09
TMEM109	-0.383714	2.37232e-19	1.01884e-18
CACYBP	-0.00432841	0.863025	0.874091
TRAP1	0.0190074	0.435807	0.460836
RBM5	-0.0915273	0.00874935	0.0107919
PHGDH	-0.17258	0.00185789	0.00239878
SEPP1	-0.83025	2.14594e-13	5.48435e-13
DDX23	0.750118	1.08809e-30	2.18822e-29
ATP6AP2	-0.0507013	0.132468	0.148733
CNN3	0.659358	1.54153e-09	2.94732e-09
NQO1	-0.0412878	0.551573	0.574555
AHSA1	0.18121	2.21302e-10	4.49533e-10
IDH3B	-0.0134559	0.677577	0.697741
PSMA3	0.0964378	0.00218071	0.00280105
TRIP12	0.572071	2.07167e-36	1.27578e-34
GYG1	-0.718396	1.07711e-30	2.17014e-29
SORD	-0.363604	2.43354e-14	6.70347e-14
ID2	-0.329868	2.81918e-17	9.91901e-17
SNW1	0.502064	1.71516e-29	2.81555e-28
NISCH	-0.753824	7.22217e-30	1.25753e-28
SND1	0.394529	2.18004e-05	3.19946e-05
DARS	-0.221224	5.5276e-09	1.01913e-08
CYB5B	0.325035	4.77568e-18	1.81187e-17
FXR1	0.125536	5.87069e-10	1.16072e-09
ITGA6	0.431215	2.94579e-09	5.53033e-09
API5	0.472895	2.16072e-23	1.47939e-22
DNMT1	-0.0146572	0.561649	0.584381
PSMC6	0.0549969	0.124175	0.139724
PSMD7	0.78035	7.38449e-25	6.04741e-24
NIPSNAP1	-0.159686	3.19354e-09	5.98616e-09
EPB41L2	0.474858	1.09781e-17	4.03986e-17
SAFB	0.0864772	0.00532066	0.00666764
TSG101	-0.313865	1.27005e-21	7.11021e-21
WSB2	-0.00995917	0.709142	0.72777
RNASE1	-0.227184	0.0155004	0.0188166
SLC29A1	0.311685	2.44069e-08	4.31106e-08
TBCB	-0.284298	3.03919e-17	1.06415e-16
PRKAG1	-0.0778017	0.00482576	0.00606488
VPS26A	-0.23362	1.51437e-16	4.9854e-16
EFEMP1	-0.192852	0.0852788	0.0973543
CDC25B	-0.241325	1.40296e-12	3.35431e-12
ABCE1	0.449573	1.21319e-17	4.44945e-17
CTDSPL	-0.199111	1.42032e-07	2.38067e-07
FARP1	-0.568704	3.56032e-28	4.77336e-27
GSPT1	0.240796	1.86057e-17	6.67113e-17
PKP4	0.292553	3.36257e-09	6.28894e-09
ARPC1B	-0.904874	8.64395e-24	6.21088e-23
NDUFS2	-0.0186153	0.448831	0.473231
NASP	0.161158	0.000589398	0.000786344
KIAA0141	0.140751	6.98993e-05	9.92707e-05
KIAA0196	0.464547	1.04703e-18	4.23789e-18
MORF4L2	-0.282799	7.51776e-15	2.16153e-14
SDHC	-0.694222	9.9144e-29	1.4683e-27
EPHX1	-0.662157	1.1309e-11	2.52237e-11
LANCL1	0.212287	2.08175e-07	3.45007e-07
EFNA1	-0.169527	0.0145448	0.0177019
ACAA1	-0.588308	8.18182e-21	4.14414e-20
MAN2A2	-0.528548	3.55051e-20	1.66526e-19
SFRP1	-0.201758	0.000170725	0.000236486
FIBP	-0.463655	5.38211e-21	2.79074e-20
ALDH3A2	0.0653953	0.0342173	0.040439
SEL1L	0.102282	3.64781e-05	5.27546e-05
TJP2	-0.262338	0.000186358	0.000257649
MX1	-0.0185933	0.587654	0.609924
RIOK3	-0.419982	2.55919e-18	9.94757e-18
CLK3	-0.248926	5.46922e-10	1.0839e-09
IFRD1	-0.018467	0.502401	0.526099
NUP214	0.0343246	0.194603	0.21426
NUP133	0.419566	1.21991e-30	2.40452e-29
GAS7	0.0455394	0.0417969	0.0489975
AMFR	0.753588	1.51639e-18	6.04779e-18
VASP	-0.159392	0.000111336	0.000155945
BRD8	-0.119504	1.12826e-07	1.90224e-07
TSPAN7	-0.59857	4.41348e-32	1.13728e-30
LSS	-0.67863	6.80626e-22	3.96516e-21
NAE1	-0.0858931	0.000108443	0.000152069
RSRC2	-0.119319	2.94596e-06	4.5664e-06
BCR	-0.270435	2.33497e-13	5.93821e-13
UBE4B	-0.127122	3.66687e-07	5.99593e-07
BCKDHA	-1.27769	4.92517e-42	1.05263e-39
UBE2B	-0.224411	4.12171e-12	9.48218e-12
TRIM2	0.242451	1.30711e-15	3.98755e-15
SEC24C	0.235549	1.02796e-14	2.91942e-14
MXI1	-0.384891	7.46794e-16	2.32507e-15
GNPDA1	-0.0392441	0.196685	0.216442
TCOF1	-0.0933421	0.000575751	0.000768609
ABCF3	0.530717	2.27614e-20	1.08863e-19
TIAL1	0.192449	1.29738e-11	2.88308e-11
ERCC5	0.11406	0.00248747	0.0031827
DHX9	0.719291	9.56956e-35	4.20598e-33
PLSCR1	-0.283416	6.96198e-05	9.89124e-05
GTF2H1	0.26769	6.05404e-11	1.28308e-10
LPIN2	0.0579895	0.0228107	0.0273318
DDX46	0.25988	2.28939e-06	3.57e-06
CPSF6	0.546225	6.05425e-19	2.50252e-18
RANBP1	-0.499929	2.35822e-13	5.99595e-13
EDC4	0.390096	3.67742e-19	1.55184e-18
ACADM	-0.226758	7.55789e-12	1.70526e-11
ATG5	0.52482	2.86374e-17	1.00693e-16
DLG1	-0.110091	2.8319e-08	4.97651e-08
MLH1	-0.0815745	0.000689801	0.000917154
ARL2	-1.08849	1.95682e-37	1.55688e-35
PDK2	-0.152419	1.20603e-06	1.91295e-06
HTATSF1	0.520138	8.93943e-25	7.23921e-24
IRF3	-0.527242	1.95917e-27	2.35966e-26
RANBP3	0.0616791	0.113481	0.128048
APBB1	0.494477	1.28075e-18	5.14566e-18
TMEM63A	-0.0978047	0.206971	0.227166
PRKACB	0.105107	0.00118513	0.00155095
TFIP11	0.429437	3.30627e-19	1.40118e-18
R3HDM1	0.20027	2.62551e-05	3.83205e-05
RFXANK	0.0308556	0.441758	0.466273
STK39	0.478859	5.02687e-20	2.32765e-19
GAA	-0.731143	3.37326e-31	7.428e-30
TCEB1	-0.634282	2.08458e-25	1.84431e-24
GRK6	0.295578	4.70399e-07	7.63794e-07
POP4	-0.43711	6.43423e-18	2.41671e-17
MAP7	0.423793	6.90825e-11	1.45732e-10
NBN	0.109109	3.41476e-07	5.59041e-07
MSH6	-0.0930755	0.000436646	0.000588093
PIN1	-0.0599068	0.150412	0.167912
BIN1	-0.567735	2.80006e-18	1.08576e-17
KIF13B	-0.00485875	0.918773	0.926251
RFX5	0.429414	4.63571e-14	1.24918e-13
HLTF	0.342469	1.20642e-20	5.99089e-20
AMOTL2	-0.423009	3.91518e-17	1.35693e-16
SSX2IP	0.476888	1.42416e-14	4.00292e-14
SLPI	-0.977144	1.4312e-10	2.9462e-10
MTSS1	-0.609181	2.34735e-28	3.25109e-27
PTPRK	0.126887	3.08665e-05	4.48235e-05
BAZ2B	0.300143	1.759e-08	3.1421e-08
DNM1L	0.0429886	0.0931703	0.106019
VPS41	0.390725	1.63724e-21	9.03134e-21
PTK2B	0.138981	0.00723565	0.00898174
PAN2	0.00662595	0.840147	0.852584
DAPK1	-0.212867	1.5713e-07	2.62646e-07
IFIT1	0.311068	4.24197e-10	8.46994e-10
TIMP2	-0.625442	2.31429e-23	1.57858e-22
GALT	-0.259219	3.108e-14	8.49267e-14
MYO6	0.230623	6.01691e-06	9.16494e-06
UVRAG	0.497079	3.81249e-20	1.78353e-19
DCTN6	0.0416885	0.100983	0.114514
MAP2K4	0.55298	7.73513e-16	2.40208e-15
ATP1A2	-0.0314131	0.601434	0.623811
DMTF1	0.181612	3.46315e-08	6.0436e-08
NCK2	0.0372076	0.183167	0.2022
APOE	0.439643	4.69836e-08	8.12504e-08
DGKA	-0.274833	2.86793e-12	6.67957e-12
TF	-0.614067	6.70611e-06	1.01806e-05
PPL	0.277544	5.09521e-05	7.30761e-05
ASF1A	0.130859	1.61402e-05	2.38095e-05
CDH2	0.208607	2.72141e-14	7.47188e-14
MTA2	2.29859	1.30546e-37	1.06191e-35
OCRL	0.265357	1.1259e-09	2.17363e-09
LDB1	0.894376	6.27611e-24	4.62227e-23
EIF3B	-0.492114	2.21024e-27	2.63297e-26
PMM1	-0.580895	3.10383e-30	5.75369e-29
RTN1	-0.37149	3.43505e-14	9.34884e-14
GCDH	-0.0155529	0.686412	0.705972
TRAPPC3	-0.00762072	0.775148	0.791041
ZNF318	0.54811	1.87452e-20	9.10528e-20
MPST	-0.848143	1.95882e-28	2.75499e-27
CAMLG	0.103031	0.00196089	0.00252675
LPL	-0.182121	0.0135483	0.0165187
COX11	-0.031521	0.400076	0.425405
FEZ1	-0.421937	5.03331e-19	2.09481e-18
MNAT1	0.917877	2.25987e-31	5.16406e-30
OFD1	-0.0870646	0.00890137	0.0109707
POLB	-0.231196	7.10067e-14	1.88636e-13
ELK1	-0.201734	5.04664e-07	8.18455e-07
FAIM2	0.227207	1.26705e-06	2.00622e-06
NDUFB5	-0.454371	1.9146e-19	8.32101e-19
COG5	-0.237733	4.65007e-13	1.15959e-12
GPRC5B	-0.525716	2.40975e-08	4.25986e-08
FGFR2	-0.253435	0.000220637	0.000303118
TBCA	-0.684132	8.60686e-29	1.28513e-27
PKD2	0.333845	1.97826e-11	4.33863e-11
E2F3	0.0173991	0.572582	0.595245
PDE4B	-0.0281719	0.251459	0.273298
PPRC1	0.170799	0.000337901	0.000458156
ST3GAL4	0.504315	2.40331e-16	7.77561e-16
ELF2	0.00217823	0.926475	0.933325
WDR47	0.479572	2.16076e-19	9.33134e-19
USP46	-0.161385	2.14316e-09	4.05915e-09
SENP3	-0.695586	4.9977e-30	8.98927e-29
LYRM1	-0.239135	4.26956e-12	9.81198e-12
HEPH	-0.343369	1.23514e-06	1.9577e-06
PARN	0.414073	3.01491e-19	1.28369e-18
NR1H3	0.0688627	0.0309036	0.036638
TAF1C	-0.283322	2.23415e-08	3.95907e-08
MORC2	0.0232521	0.551495	0.574529
USP20	0.0423696	0.193033	0.21266
SYT1	0.103711	0.00259838	0.00331915
PDCD2	0.300805	6.67989e-11	1.41188e-10
PCBP2	-0.856605	1.89789e-19	8.25498e-19
BCAR3	0.222594	0.000668919	0.000889824
PHACTR2	0.314805	1.91841e-17	6.87174e-17
THOC1	-0.072346	0.042725	0.0500379
RBMX2	0.510925	1.60956e-21	8.91475e-21
WASF1	-0.0965378	0.00259634	0.00331693
MGST2	-0.437581	8.09633e-19	3.31892e-18
CHKB	-1.74891	2.15387e-44	8.38472e-42
SLC31A2	0.0117324	0.899714	0.908634
FAAH	0.0884455	0.0147248	0.017911
EDNRB	0.37453	0.00029853	0.000406544
MT1X	-2.02375	1.21872e-25	1.11724e-24
AGA	0.444113	1.95981e-10	3.98991e-10
SKAP2	0.230988	1.9526e-08	3.47597e-08
CLP1	-0.34632	8.22341e-14	2.17456e-13
BCAS1	0.608354	7.05327e-09	1.29081e-08
NAT9	0.0182634	0.512855	0.53612
GOLGA2	-0.0583945	0.00337784	0.0042947
SLC12A2	0.226713	1.84908e-05	2.72143e-05
GSTM2	-1.01679	6.27125e-29	9.46768e-28
ARSA	-0.00101048	0.980552	0.981903
SNCA	0.277615	6.9599e-07	1.11859e-06
ZNF142	-0.0214905	0.496206	0.519912
AGTPBP1	0.799827	1.11178e-31	2.69299e-30
CLUAP1	0.0387657	0.122289	0.137645
CD22	-0.466705	1.78825e-09	3.40828e-09
SPOP	-0.377555	9.371e-23	5.98032e-22
ME3	0.0807805	0.0879744	0.100337
LRMP	0.0774964	0.223273	0.244002
TMEM186	0.0808138	0.0107054	0.0131244
NPTX1	-0.215199	4.74632e-05	6.82068e-05
IRS1	-0.0246169	0.557373	0.580209
PLA2G6	-0.660169	2.16348e-30	4.10121e-29
IFT88	0.0338712	0.210111	0.230404
DNAJC6	0.0592622	0.0432636	0.0506524
KLK6	-0.575225	1.5123e-07	2.53094e-07
PDE4A	-0.679094	2.18614e-20	1.04835e-19
PICK1	0.40689	1.28579e-17	4.69675e-17
HLF	0.550879	2.53597e-16	8.18299e-16
MAL	-0.80097	9.92657e-13	2.40765e-12
NR2C1	0.1587	1.50099e-06	2.36462e-06
EML1	0.168747	9.67155e-05	0.000136043
MAPK10	0.457154	2.46904e-21	1.32639e-20
ENDOG	0.0593359	0.104467	0.118306
MLH3	0.566987	4.03212e-29	6.28757e-28
TLE4	-0.56946	1.33895e-19	5.92311e-19
PEX1	0.727607	9.11932e-25	7.37393e-24
GMDS	0.0981839	0.0215921	0.0259
IL10RA	-0.145735	3.07393e-05	4.46446e-05
GAS8	0.428781	2.67442e-10	5.40538e-10
C11orf80	0.0122308	0.734651	0.752179
MAP4K2	1.78797	7.13687e-28	9.20614e-27
SRPX	-0.382923	1.92968e-08	3.43685e-08
BAI2	-0.477527	9.22158e-18	3.41889e-17
GJB1	0.0114405	0.891832	0.901258
MX2	-0.624406	3.52406e-18	1.35541e-17
AHDC1	-0.000276317	0.995481	0.995938
HAGH	-0.251326	8.39739e-13	2.04814e-12
TRO	0.21937	9.97452e-09	1.80993e-08
ITGA2	0.0296255	0.606425	0.628629
AUH	-0.0609281	0.0212017	0.0254682
CYP2J2	0.528742	7.77125e-07	1.2466e-06
NAGPA	-0.533013	1.58738e-17	5.74261e-17
ATP6V0A1	-0.190561	1.00036e-11	2.23991e-11
FPGT	0.415527	4.21612e-12	9.69324e-12
NCAN	-0.356342	2.00876e-08	3.57069e-08
SLC6A1	-0.170841	8.06241e-05	0.000114071
GCAT	-0.229545	1.23945e-14	3.5e-14
DNALI1	-0.0878828	0.193406	0.213028
POLR3F	0.663227	2.49864e-16	8.06969e-16
RPH3A	-0.4471	9.86187e-13	2.39302e-12
SLC13A3	-0.229429	1.46398e-06	2.30831e-06
PBX1	-0.483662	1.32254e-27	1.64188e-26
FKTN	0.199637	1.00804e-11	2.25618e-11
BAIAP2	-0.606761	2.91181e-21	1.55354e-20
OGG1	-0.158346	1.46256e-05	2.16366e-05
EIF2S3	0.33346	1.77658e-18	7.01368e-18
CLDN10	-0.449029	2.15356e-07	3.5669e-07
REEP2	0.441182	1.84017e-14	5.12465e-14
S100A1	-0.166998	0.00775556	0.00959869
PVALB	0.190027	0.0039033	0.00494261
GRIA2	0.368643	1.27701e-24	1.01379e-23
CTNNA2	0.324593	8.99044e-16	2.78002e-15
FXYD1	-1.99309	2.80446e-38	2.6127e-36
MRE11A	1.30617	2.01003e-31	4.63199e-30
ATP2B4	0.163606	8.26686e-08	1.40553e-07
HPCA	0.212966	0.000523413	0.000700885
DACH1	0.20538	4.06231e-05	5.86168e-05
UGP2	-0.255031	5.59771e-11	1.18914e-10
SCN1B	-0.0238487	0.63826	0.659559
ZNF415	0.335506	5.94804e-17	2.02859e-16
KATNA1	0.340853	5.3905e-15	1.56935e-14
GEMIN4	0.0875476	0.163901	0.182075
PCDH7	-0.0964238	0.00897789	0.0110625
CORO2A	0.543849	5.63476e-13	1.39588e-12
BRE	-0.320543	3.34368e-18	1.29104e-17
RPP38	-0.241964	1.12268e-12	2.70915e-12
LIPT1	0.0769168	0.0893946	0.101893
ALG13	-0.00572985	0.836953	0.849837
RASGRP1	0.188205	0.00056727	0.000757657
MYOM1	1.22682	2.75688e-17	9.71234e-17
SYT17	-0.37837	1.3925e-17	5.06956e-17
KIAA0586	0.573421	2.62032e-23	1.77621e-22
PAX6	-0.71372	1.6825e-16	5.51721e-16
MAP2K6	0.359729	1.30643e-11	2.90201e-11
LRP2	-0.0163244	0.85815	0.869234
PTPRD	0.359684	8.91124e-21	4.48235e-20
SLC25A40	-0.214138	0.000190326	0.000262868
CNTFR	0.59209	2.37868e-12	5.5784e-12
DTNA	-0.115263	0.0532321	0.0619176
CBLN1	0.823813	1.15652e-09	2.23078e-09
DUS4L	0.248802	2.1089e-05	3.09715e-05
AKAP7	0.26037	3.03459e-11	6.56029e-11
RASGRP3	0.360928	0.00238396	0.00305384
ASPH	0.283203	5.2257e-05	7.48982e-05
BZRAP1	0.20607	1.17717e-06	1.86799e-06
SLC14A1	-0.213995	0.167643	0.186004
PDE4DIP	0.585977	3.28156e-17	1.14461e-16
LIFR	0.0147053	0.833898	0.846873
GRIN1	1.0639	1.18935e-17	4.36936e-17
PTPRT	0.392156	2.56549e-12	6.00301e-12
LRIG2	-0.228057	1.19678e-12	2.88222e-12
AATK	-0.559561	2.62251e-20	1.24609e-19
FOXJ3	-0.00744265	0.680669	0.700528
ASPA	-0.0145215	0.891417	0.900922
PPIL2	0.538079	1.87558e-13	4.82165e-13
LRRC37A3	-0.552955	3.14699e-17	1.1012e-16
RTEL1	-0.623004	2.16335e-22	1.33073e-21
RAB5A	-0.209912	8.0193e-21	4.07318e-20
MCC	-0.428023	7.06796e-15	2.0365e-14
GPR17	0.225626	0.00743407	0.00921649
GRB14	0.815952	3.71636e-18	1.42585e-17
CA4	-0.136855	0.00222653	0.00285923
PRKCE	0.0812263	0.017968	0.0216937
DLG2	0.489668	1.84464e-21	1.00684e-20
PRKCG	-0.0704085	0.147788	0.165169
SMAD9	-0.346832	2.37957e-11	5.18955e-11
EXTL1	0.342655	1.05605e-09	2.04349e-09
TBC1D9B	-0.517828	3.75674e-21	1.9801e-20
COMMD4	-0.44214	1.63166e-18	6.47201e-18
PPP2R4	-0.108371	0.000711957	0.000945459
NDRG2	-0.384892	3.75742e-09	7.0094e-09
RCC1	-0.028918	0.381528	0.406635
PML	-0.511893	9.47987e-21	4.74429e-20
DPF1	-0.183657	2.53082e-05	3.69934e-05
PTP4A3	-0.39552	2.5486e-16	8.21641e-16
AP3D1	-0.434891	7.68334e-20	3.49113e-19
GABRA1	0.731436	4.27434e-11	9.14791e-11
ZNF43	0.0292202	0.412279	0.437655
GPR143	0.66806	3.36113e-12	7.78171e-12
LY6H	-0.448608	8.6594e-11	1.81724e-10
ERBB4	0.279208	5.14e-15	1.50003e-14
SEMA3A	0.580846	3.15613e-16	1.00974e-15
SLC4A10	3.25523	3.99354e-43	1.03642e-40
CGGBP1	-0.167563	3.35893e-09	6.28323e-09
NTSR2	0.214698	0.187809	0.207051
TRIM25	-0.429355	9.92166e-21	4.95628e-20
CPNE1	-0.225603	6.91035e-09	1.26572e-08
DCC	0.473762	5.59405e-11	1.18883e-10
SEMA3E	0.917304	3.79932e-16	1.21089e-15
UPF3A	-0.566228	3.60926e-20	1.69136e-19
CNTN2	-0.0482804	0.496988	0.520631
HSPH1	0.434789	1.23163e-18	4.95745e-18
RIT2	0.413891	1.98398e-08	3.52837e-08
GJC2	0.38585	0.000381796	0.000516004
P2RX7	-0.095003	0.0521535	0.0607213
GLMN	0.793393	1.42735e-20	7.03349e-20
ZZEF1	0.0824826	0.00647691	0.00806524
UBN1	-0.217463	7.13274e-10	1.40185e-09
ABI2	-0.626507	5.86412e-34	2.21173e-32
SLCO1A2	0.720081	6.10376e-13	1.50693e-12
ATP5I	0.000510718	0.983903	0.985169
USP34	-0.0802619	0.0128559	0.0156849
RHBDL1	0.342617	2.17324e-08	3.85239e-08
HTR1E	0.136749	0.00325636	0.00414412
MGAT4C	0.893259	6.73805e-21	3.4546e-20
CHN2	-0.426762	3.71245e-12	8.57142e-12
AQP1	-0.770867	1.69959e-09	3.24326e-09
FAM107A	-0.310465	6.97922e-05	9.91394e-05
OPRK1	0.265813	2.62833e-06	4.08219e-06
ARID1A	-0.415813	1.3603e-16	4.49856e-16
SYNJ1	0.199022	0.000207059	0.000285076
CAMK2A	0.815116	3.49985e-24	2.6382e-23
SLC7A2	0.153643	0.191272	0.210806
CREM	0.0598199	0.0227949	0.0273158
MOBP	-0.0865326	0.310374	0.334002
SH3PXD2A	-0.278767	6.83452e-11	1.44233e-10
CACNB4	0.797335	4.12058e-14	1.11407e-13
ZFP2	0.753425	1.94251e-14	5.40413e-14
RAB1A	-0.179195	7.10122e-12	1.60554e-11
FGFR1	-0.374437	2.88871e-13	7.2954e-13
GHRHR	-0.237839	0.000199439	0.000275001
INSR	0.131607	6.23492e-05	8.89072e-05
AKAP9	0.707576	4.77564e-29	7.35232e-28
PFKFB2	0.323622	7.76296e-10	1.52133e-09
GLG1	-0.189174	2.87611e-11	6.23252e-11
OPRM1	0.445046	9.17452e-10	1.78384e-09
RFC1	0.641436	2.59802e-23	1.76329e-22
ADD1	-0.113572	5.96021e-06	9.07985e-06
HERC4	0.310867	4.52085e-22	2.68395e-21
DGKD	-0.196599	7.99358e-06	1.20462e-05
NDEL1	-0.431986	4.58401e-14	1.23586e-13
SEMA6C	0.655003	2.79976e-17	9.85386e-17
EHD1	-0.767087	1.34017e-27	1.6581e-26
LIPE	-0.213494	0.000796382	0.00105436
RASGRP2	-0.352349	6.59822e-14	1.75802e-13
SLIT1	-2.19714	1.19869e-44	5.22628e-42
EIF5	-0.212126	1.93011e-15	5.8197e-15
CABP1	-0.277847	2.10233e-09	3.98585e-09
PRPS1	0.0321394	0.315057	0.338871
GRM2	0.0837139	0.128529	0.144385
KCNA1	0.137052	0.0014635	0.00190292
SNCG	0.824752	1.09695e-17	4.03808e-17
CS	-0.606146	4.11179e-29	6.3844e-28
ATP6V1E1	0.456259	4.39801e-18	1.67266e-17
EIF3E	-0.436671	1.37065e-24	1.0834e-23
NRD1	0.244062	1.01175e-18	4.10271e-18
NDUFV1	0.0142615	0.434972	0.460043
COMT	-0.788987	6.58037e-26	6.30835e-25
ATP1B3	-0.220744	1.44602e-10	2.97445e-10
VDAC3	-0.495594	2.6616e-21	1.42492e-20
ADH5	0.0521904	0.0202399	0.0243558
REEP5	0.271436	6.84283e-12	1.54873e-11
SEPHS1	0.291939	1.74786e-16	5.72639e-16
TCF12	-0.316826	1.02452e-10	2.13565e-10
CADM1	-0.400863	5.1705e-15	1.50852e-14
RALGDS	-0.809713	7.82928e-24	5.67038e-23
QDPR	-0.855576	4.32809e-21	2.26265e-20
USP10	0.18516	7.13925e-10	1.40288e-09
PRKRA	-0.0635607	0.12173	0.137058
NT5C2	0.199374	6.88619e-05	9.78867e-05
QRICH1	0.0874436	0.00053899	0.000721211
RABGGTB	0.384429	1.47147e-15	4.47643e-15
ADCY6	-0.374711	7.23631e-16	2.25424e-15
EWSR1	-0.012629	0.442662	0.467088
METTL3	-0.146929	3.25798e-09	6.10067e-09
ATP2B1	0.822925	1.08979e-26	1.19025e-25
SWAP70	0.228721	3.20088e-06	4.94888e-06
ADCY3	0.0300992	0.239663	0.260972
IKBKB	-0.36468	4.68637e-14	1.2622e-13
EFHD1	-1.00114	3.62357e-19	1.53029e-18
GPS2	-1.36959	1.11598e-38	1.19257e-36
SIN3B	-0.267981	5.1605e-09	9.53543e-09
PCBP4	-0.705523	2.35406e-26	2.4391e-25
EPHX2	0.952024	1.49359e-10	3.06768e-10
XPC	0.00974875	0.696673	0.715513
TM4SF1	-0.539532	2.13884e-07	3.54307e-07
ENPP2	-0.671021	3.44715e-07	5.64174e-07
DEAF1	-0.298418	6.65589e-11	1.40708e-10
GRB10	-0.568576	4.38864e-31	9.4538e-30
FZR1	-0.100464	0.00144429	0.00187861
SYNE1	0.319498	5.64049e-13	1.39699e-12
APLP1	-0.323275	9.80542e-13	2.38038e-12
PSMC5	-0.621297	3.12429e-25	2.68995e-24
DPAGT1	-0.611821	8.50948e-28	1.08993e-26
POLR2F	-0.345239	9.72785e-19	3.95205e-18
ASH2L	-0.570954	2.57746e-25	2.2602e-24
THBS3	0.230451	2.67226e-06	4.14924e-06
INSIG2	0.57496	1.08017e-20	5.38357e-20
EPHB2	0.136367	0.000441877	0.000594771
TST	-0.22739	0.00087455	0.00115547
PLD2	-0.49907	1.83323e-16	5.99706e-16
CYB561D2	-0.282013	3.23011e-09	6.04951e-09
PNPLA4	0.0391157	0.42013	0.445425
KHDRBS3	0.157426	9.50059e-06	1.42365e-05
DBP	-0.716767	4.84727e-23	3.18861e-22
GRIA1	0.771312	4.63689e-27	5.30904e-26
NPAT	0.465991	6.78897e-20	3.10532e-19
ARNTL	0.0229997	0.509401	0.533021
SLC9A3R2	1.21579	4.88279e-19	2.03683e-18
ADRA2A	-0.178831	0.00109326	0.00143486
ATP2C1	0.728079	2.27071e-35	1.11994e-33
PARP3	0.497506	6.76046e-19	2.78492e-18
CAMK2B	-0.387282	1.08773e-19	4.85516e-19
NRXN2	-0.310697	4.87153e-09	9.02134e-09
ASCL1	-0.273541	9.95052e-05	0.000139859
RAPGEF3	0.141452	0.0121961	0.0149033
ABCA2	-0.382702	1.15081e-08	2.08058e-08
B3GALT2	0.954766	2.75248e-20	1.30557e-19
TM7SF2	-0.0887514	0.0739226	0.0848611
LAMA5	-0.896052	9.65617e-27	1.06315e-25
TEF	0.0100327	0.748169	0.764655
PTPRJ	0.0124124	0.612216	0.634149
PLP1	-0.0870659	0.178441	0.197282
B4GALT3	-0.161812	4.82559e-09	8.94084e-09
ABCC8	-0.391874	1.14341e-14	3.23634e-14
KLRG1	-0.0453524	0.196998	0.216744
SCN2B	0.144775	0.000179162	0.000247889
CPNE6	-0.112478	0.0196319	0.0236529
TNPO2	-0.552159	2.333e-19	1.00275e-18
WWOX	-0.456832	1.5107e-17	5.48156e-17
DLC1	-0.0339788	0.259094	0.281232
ERBB2	-0.493118	1.11199e-14	3.15151e-14
CAPN3	-1.30205	5.80777e-23	3.7839e-22
IBTK	0.347449	1.15086e-16	3.83385e-16
HSF4	0.999156	5.51384e-21	2.85244e-20
MGLL	-0.619711	2.96119e-21	1.57834e-20
PTPRU	-0.0261249	0.458784	0.483164
NSMCE4A	-0.0740801	0.0134263	0.0163736
HSPA2	-0.48749	1.91229e-06	2.99784e-06
MRPS11	0.0273243	0.339154	0.363498
PTGDS	-1.41885	3.41251e-25	2.91508e-24
DYNC1I2	-0.0488268	0.0386822	0.0454741
USP32	-0.34162	1.18625e-22	7.51315e-22
PPIA	-0.990019	1.00298e-33	3.5727e-32
DCTN1	0.258753	8.26133e-17	2.78185e-16
COL4A2	-0.186119	0.000496808	0.000666468
SMARCE1	-0.795078	1.25298e-35	6.59784e-34
FLII	0.133342	1.65585e-06	2.60407e-06
YARS	-0.0536598	0.202875	0.222894
MYL6	-0.794428	1.63793e-33	5.56182e-32
MCM4	0.207667	6.77039e-08	1.15961e-07
EFR3A	0.150539	8.59459e-06	1.29251e-05
POGZ	-0.367935	1.44606e-15	4.40035e-15
ACACA	0.139568	0.000329667	0.00044766
TMEM87A	-0.224159	1.10996e-09	2.14476e-09
INTS1	-0.103412	0.0104674	0.012837
ALDH1A1	0.696889	1.51042e-14	4.23447e-14
ASXL1	-0.129682	2.32249e-06	3.61956e-06
NEK9	-0.269775	1.9985e-08	3.55361e-08
SGSM2	-0.726557	1.77015e-31	4.10861e-30
RBL2	0.273129	8.20161e-06	1.23563e-05
TUG1	-0.100601	0.0016846	0.00218103
SULF1	0.201872	1.02181e-05	1.5274e-05
MYO1B	0.465566	3.4172e-14	9.30257e-14
NEDD4L	-0.125012	0.00123154	0.00161053
MXRA7	-1.27821	1.86844e-44	7.54295e-42
STK38L	0.207576	2.07944e-08	3.69212e-08
CHD8	0.425042	4.81135e-25	4.03724e-24
MGRN1	-0.586173	9.21949e-21	4.63099e-20
AKT3	0.919328	1.79798e-31	4.16093e-30
CHN1	-0.00375681	0.905926	0.914217
EXOSC7	-0.0971255	1.98179e-05	2.91321e-05
WWP1	-0.0676961	7.00299e-06	1.06062e-05
HIVEP2	0.585657	2.25858e-17	8.0243e-17
EHBP1	0.0953668	8.61521e-05	0.000121624
RHOBTB1	0.405513	3.7007e-14	1.00442e-13
CAMK2G	-0.113306	2.73112e-05	3.97825e-05
PIK3CB	0.0972444	0.00493124	0.00619104
TCF7L2	-1.01331	4.78761e-26	4.71835e-25
OBSL1	-0.35631	1.02686e-15	3.16357e-15
LARP7	0.565763	3.6251e-24	2.72696e-23
DAAM2	-0.290355	4.88231e-05	7.00779e-05
KIAA1033	0.212265	2.81685e-12	6.56764e-12
TBC1D2B	-0.188437	9.58062e-10	1.86081e-09
SORT1	-0.122343	2.45798e-05	3.59623e-05
GAPVD1	-0.0485901	0.00368142	0.00466979
PLEKHG3	0.0388472	0.560859	0.583615
FUBP3	0.119499	0.00087897	0.00116102
POLD3	0.315689	5.33379e-16	1.68273e-15
PPFIBP2	0.391011	8.72277e-06	1.31106e-05
SAMD4A	-0.359118	1.09708e-13	2.8656e-13
C9orf3	0.16152	8.42888e-05	0.000119117
DCUN1D4	0.610215	1.87186e-23	1.29053e-22
MT1E	-0.961432	1.11751e-14	3.16549e-14
CDS2	0.0949865	0.000562274	0.000751353
HMHA1	0.177269	1.25256e-05	1.86082e-05
C2CD2	-0.427984	1.66807e-17	6.01256e-17
ABR	-0.199406	1.29604e-08	2.33386e-08
CBX7	-0.628802	4.89784e-24	3.64164e-23
CAMTA2	-0.385544	2.45087e-11	5.3365e-11
APBB2	-0.0658512	0.0204953	0.0246523
THOC2	0.249973	1.24128e-15	3.79736e-15
FANCI	0.239387	8.7945e-10	1.71362e-09
MAPK8IP1	1.50261	1.21168e-21	6.80441e-21
FRMD4B	-0.158794	0.0554793	0.0644421
TTC28	0.0385164	0.133036	0.149325
RUSC2	0.114418	0.00025075	0.000342976
UNC5B	-0.559806	8.17344e-21	4.1419e-20
CDKN1C	-1.08203	6.41544e-24	4.71851e-23
ADCY2	-0.585512	1.28373e-24	1.01783e-23
TRIM22	-0.316742	1.64599e-07	2.74668e-07
CYLD	0.222218	9.98291e-14	2.61697e-13
TMCC1	0.153845	1.84936e-09	3.52044e-09
LDB3	-0.878286	2.26801e-15	6.80371e-15
SFI1	-0.191467	1.66352e-06	2.61575e-06
SATB2	-0.0777603	0.0199975	0.0240774
C14orf79	0.223215	0.00216381	0.00278066
ZNF688	-0.474881	2.36325e-21	1.2727e-20
TOP3B	0.680796	1.5219e-12	3.62752e-12
KSR1	-0.873146	1.96601e-35	9.83005e-34
RSAD2	0.296545	9.05234e-13	2.20394e-12
OLIG2	-0.71612	2.06939e-14	5.73808e-14
DCBLD2	0.152962	8.72806e-05	0.000123121
CHD5	0.628654	1.01402e-16	3.39669e-16
RALYL	0.00757531	0.787039	0.80235
SETD4	0.1291	0.000340876	0.000462018
MYBPC1	-0.305508	8.5528e-06	1.28658e-05
SHMT2	-0.643613	9.23546e-23	5.90419e-22
ARID4B	-0.001545	0.949336	0.953623
MYRIP	0.214444	6.90261e-08	1.18188e-07
DIS3	0.655546	1.70279e-30	3.2967e-29
ALOX12P2	1.14152	4.84995e-25	4.0665e-24
LSAMP	0.463532	4.12915e-28	5.49544e-27
GPR37	0.74448	1.21664e-07	2.04588e-07
USP19	0.0215284	0.463124	0.487264
PLCH1	0.562867	3.07541e-16	9.85941e-16
CNIH3	0.157617	0.000449839	0.000605189
SYT2	0.359181	0.000267009	0.000364437
CCDC64	0.371663	1.26938e-10	2.62548e-10
ZNF528	0.851373	1.21178e-25	1.1124e-24
RNASEH2B	0.726304	9.0291e-20	4.07356e-19
NRIP2	0.677135	2.09063e-10	4.25148e-10
MCF2L2	1.72516	2.91406e-32	7.84278e-31
CEP152	0.379368	9.3286e-12	2.0905e-11
GPR98	0.60909	3.03475e-08	5.32498e-08
FCF1	1.04882	1.60688e-31	3.75857e-30
SLC39A9	0.059583	0.0046287	0.00582596
NCKIPSD	-0.256368	3.4628e-08	6.0436e-08
YIPF3	0.300353	3.12993e-16	1.00224e-15
CCL2	0.636735	0.00063542	0.000846295
ATP8B2	0.197396	4.43671e-06	6.80876e-06
ZNF224	0.501335	6.32725e-20	2.90143e-19
DMPK	-0.775417	3.58646e-23	2.39097e-22
FOLH1	0.845693	1.63807e-17	5.91418e-17
FAM49B	0.307522	1.16026e-07	1.95287e-07
MYH14	-0.244161	2.71617e-07	4.47292e-07
AES	0.319663	2.16539e-15	6.5075e-15
WDR6	-0.128543	0.00180558	0.00233351
C14orf166	-0.0295329	0.170647	0.189125
NDUFA4	-0.587848	8.03708e-22	4.63024e-21
MAPKAP1	0.488005	3.21293e-25	2.75756e-24
YTHDF2	-0.119306	0.000134019	0.0001869
SLTM	0.3331	1.49374e-17	5.42364e-17
YY1AP1	0.250985	1.81988e-09	3.46613e-09
SDF4	-0.36433	8.52562e-14	2.24956e-13
CDC27	0.654158	3.78195e-27	4.3948e-26
LIMA1	-0.237057	2.45965e-10	4.98423e-10
STRN4	-0.0251544	0.362463	0.387225
KLHDC2	-0.340583	4.06958e-13	1.01973e-12
MRPL42	0.658645	1.16661e-21	6.55802e-21
ERBB2IP	0.0674997	0.284221	0.30719
C16orf80	-0.156151	0.000443418	0.000596698
GMPR2	0.256132	5.85268e-14	1.5655e-13
PRC1	0.216226	5.73117e-05	8.19382e-05
FAM65A	-0.890592	1.88941e-30	3.63861e-29
GIT1	0.289691	3.4894e-11	7.51224e-11
SLC38A2	-0.246682	1.93806e-07	3.21683e-07
UFM1	0.545034	6.67509e-27	7.50087e-26
WDR41	0.257566	1.5317e-16	5.03787e-16
CXXC1	-0.860447	1.18006e-32	3.4764e-31
TMEM165	-0.598926	7.89291e-15	2.26581e-14
AGPAT5	0.135123	2.23494e-06	3.48659e-06
SENP2	0.406293	8.62027e-21	4.35206e-20
CCDC25	0.688772	3.44866e-29	5.43214e-28
SMAP1	0.198062	1.13192e-07	1.90754e-07
APPL1	0.924858	1.46513e-33	5.022e-32
NANS	-0.0589853	0.0982715	0.111602
OXR1	0.582067	2.32059e-17	8.23118e-17
PQLC1	-0.461121	4.33787e-24	3.24076e-23
APPL2	0.508951	2.86648e-12	6.67763e-12
NOL8	0.665152	1.34612e-11	2.98712e-11
ZBED5	-0.267731	3.20518e-12	7.43171e-12
PARL	0.184154	1.1146e-13	2.91067e-13
MRPL48	-0.342759	2.03565e-15	6.12437e-15
TIMM9	0.0554978	0.0633545	0.0732072
RHOT1	0.0359824	0.0521972	0.0607657
LGR4	0.57773	6.65973e-15	1.92396e-14
PRDM4	0.242527	3.01845e-12	7.02115e-12
ERMP1	0.161338	1.94828e-06	3.05251e-06
RCOR3	-0.37173	1.95051e-19	8.46359e-19
ACTR6	0.239115	5.98821e-08	1.02854e-07
FBXO3	-0.236928	6.39635e-11	1.35353e-10
MCCC1	0.491706	1.08754e-25	1.0046e-24
TTC4	-0.788334	8.98962e-31	1.83153e-29
DNMT3A	0.457342	2.34791e-17	8.32267e-17
PSMG2	-0.821281	8.29489e-37	5.54689e-35
GREM1	0.09733	0.302139	0.325683
BBS1	-1.36755	2.59431e-39	3.04065e-37
ENY2	-0.18909	9.1668e-09	1.6678e-08
THYN1	0.330401	1.27296e-16	4.2187e-16
WDR59	-0.38376	7.07586e-18	2.65223e-17
LHPP	-0.698448	1.05503e-17	3.89167e-17
HIF1AN	-0.122798	8.58198e-05	0.00012117
CD320	-0.033309	0.553798	0.576652
MRS2	0.392608	7.39265e-22	4.2748e-21
LRRC20	0.0619754	0.0694944	0.0799967
ECHDC2	-0.697227	2.07081e-19	8.96418e-19
JMJD4	0.0253141	0.556638	0.579499
TRIT1	0.264313	7.21208e-18	2.7005e-17
EIF4ENIF1	-0.299102	3.13719e-16	1.00397e-15
CCDC53	0.194836	2.50431e-08	4.41927e-08
CHCHD7	0.285724	6.34404e-13	1.56377e-12
SARS2	-0.679558	1.84676e-23	1.27403e-22
GRAMD3	-0.438413	2.81515e-07	4.63451e-07
TTC27	0.424306	3.26229e-15	9.66275e-15
PDGFC	-0.363692	2.21458e-17	7.87055e-17
C1orf27	0.8069	2.46521e-21	1.32499e-20
PTRH2	-0.143787	8.34754e-06	1.25657e-05
NARFL	0.138002	0.05026	0.0585919
FBXW7	0.557434	1.27704e-23	8.99788e-23
RNF111	0.017392	0.606381	0.628629
NUP107	0.212242	4.8309e-14	1.30049e-13
PANK4	-0.32268	9.06535e-14	2.38504e-13
HOOK2	-0.222755	1.37984e-11	3.05882e-11
CWF19L1	0.457388	9.4591e-13	2.29887e-12
CHFR	-0.523265	1.26498e-22	8.00251e-22
SH3GLB2	-0.0658959	0.0471413	0.0550858
PPP1R13L	-0.599266	1.53925e-21	8.53832e-21
ASRGL1	-0.320408	1.4437e-08	2.59034e-08
TRMT11	0.779872	6.76179e-25	5.56673e-24
FAM57A	-0.0385693	0.32158	0.345614
INTS8	0.16831	4.12504e-07	6.71891e-07
PIP4K2C	0.29661	5.68188e-11	1.20656e-10
EFTUD1	0.42102	1.79034e-19	7.80903e-19
FASTKD1	0.397744	2.21371e-16	7.18779e-16
CORO7	0.0415317	0.518381	0.541741
PPCDC	0.255878	0.0012824	0.00167484
ANKRD49	-0.0997265	0.00200255	0.0025786
MYBBP1A	-0.0427083	0.202621	0.22266
ABHD8	0.0860988	0.039367	0.0462442
BCAN	0.00482485	0.915039	0.922571
DDX54	0.276554	3.58419e-10	7.19213e-10
DCUN1D2	0.49382	1.86011e-19	8.10035e-19
RASL11B	-0.237472	0.000598331	0.000797774
DBR1	0.509202	6.68278e-17	2.26923e-16
MYO15B	-0.728835	1.23796e-25	1.13298e-24
SLC41A3	-0.34574	2.1904e-17	7.7943e-17
EDC3	-0.379779	2.31413e-22	1.41708e-21
RAB8B	0.266427	2.14385e-12	5.03945e-12
PAQR6	-0.740835	1.19489e-14	3.37943e-14
ZNF350	0.75006	1.65754e-21	9.13867e-21
GALNT14	0.386003	2.01712e-05	2.96395e-05
CCNK	-0.466868	2.96252e-19	1.26287e-18
ZDHHC13	0.135908	0.000730866	0.000969507
GRAMD1C	0.107921	0.168529	0.186892
EHMT1	-0.350094	4.49803e-12	1.03131e-11
CAMKV	0.271668	1.4399e-09	2.76174e-09
FA2H	-0.944238	6.03721e-15	1.74968e-14
EMCN	0.166781	0.00981721	0.0120667
CUEDC1	-0.3006	1.01354e-07	1.71493e-07
RAB26	-0.616358	1.56046e-26	1.65942e-25
KCNJ16	0.0987883	0.173547	0.192144
CADPS2	0.55296	1.73457e-17	6.23986e-17
NINJ2	-0.110718	0.324796	0.348933
DIRAS2	0.342999	5.20913e-13	1.29309e-12
PEX5L	0.447499	2.18821e-23	1.49727e-22
GDAP1L1	0.534477	3.84545e-18	1.4733e-17
SMPD3	0.232356	5.9217e-06	9.02244e-06
SH3TC2	0.257211	0.000452912	0.000609248
FN3K	1.85294	1.78048e-34	7.46433e-33
CPLX3	-1.73948	4.46782e-34	1.72082e-32
ZFPM2	-0.247639	2.5012e-09	4.72169e-09
THNSL1	0.515539	8.21748e-18	3.05806e-17
RBM23	-0.21175	3.39509e-15	1.00343e-14
HDAC11	-0.283259	2.05576e-10	4.1829e-10
TRHDE	0.655318	7.64756e-15	2.19653e-14
TIAM2	-0.0533989	0.248343	0.269992
CASZ1	-1.1265	1.43938e-37	1.16216e-35
TBR1	-0.0518644	0.422259	0.447595
CLCA4	0.263278	0.0042266	0.00533774
ANTXR1	-0.290293	2.1147e-06	3.30469e-06
HAPLN2	0.140065	0.295353	0.318652
BRD9	-0.496915	1.08356e-23	7.70436e-23
CNNM1	0.0627024	0.053993	0.0627692
NUDT6	-0.0546322	0.192619	0.212247
SPTBN4	0.0206764	0.615848	0.637609
EIF5A2	0.219362	6.21927e-05	8.87072e-05
CXXC4	0.509906	1.78165e-15	5.38697e-15
SPATA6	0.62016	8.00314e-20	3.63476e-19
N6AMT1	0.592551	1.03616e-22	6.5932e-22
NGB	-0.519188	1.57429e-13	4.06534e-13
SLCO1C1	-0.134574	0.0975773	0.110837
BCAS3	0.189033	0.00991245	0.0121824
ITFG2	0.835808	5.85357e-16	1.83926e-15
SYTL2	0.0910113	0.00084898	0.00112264
ZNF532	-0.17723	0.000135299	0.000188588
SDK2	-0.132046	0.00379654	0.0048119
ADARB2	0.0913462	0.149533	0.166999
SENP7	0.82435	1.78263e-23	1.23291e-22
ZNF580	-1.03455	6.78738e-30	1.18943e-28
CSNK1G3	0.759062	2.80501e-34	1.11586e-32
GPHN	0.217057	3.89718e-14	1.05565e-13
SLC35E1	-1.11662	5.5889e-34	2.11524e-32
HBQ1	0.906141	8.52324e-15	2.43841e-14
CENPJ	0.753269	1.39111e-23	9.75744e-23
PSAT1	-0.189775	0.0067067	0.00833973
GMEB1	0.380562	7.48323e-16	2.3285e-15
DPP8	-0.129607	8.76346e-10	1.7091e-09
C21orf91	-0.625972	2.32346e-10	4.71439e-10
C7orf49	0.0253711	0.392895	0.418219
PLEKHA5	-0.0925178	0.000256802	0.000351033
C1QTNF1	-0.461994	4.55158e-12	1.04293e-11
PUS7L	1.17834	8.07602e-21	4.10008e-20
APOLD1	-0.382194	0.0002541	0.000347383
UNKL	-0.671863	1.8344e-27	2.21673e-26
PPP1R9A	0.0166548	0.440701	0.465349
ELP3	0.267505	1.99749e-13	5.11937e-13
MEPE	1.25041	6.82601e-16	2.13158e-15
FUZ	0.0923389	0.0375865	0.0442624
MUM1	-0.520683	1.26425e-32	3.69446e-31
GPR21	0.157606	0.0148985	0.0181081
KCNIP1	0.505044	7.23253e-13	1.77396e-12
CHRM5	-0.194245	0.0101854	0.0125094
HTR1A	1.49716	1.22558e-20	6.08326e-20
TAS2R4	0.694805	8.07822e-18	3.01035e-17
TMEM14B	-0.681999	1.55543e-22	9.72704e-22
USP47	0.225864	4.72667e-13	1.17789e-12
ABHD6	0.184332	9.36284e-08	1.58791e-07
MIS12	0.479372	7.15153e-18	2.67875e-17
SIRT3	-0.712446	5.05222e-31	1.07347e-29
PIPOX	-0.123939	0.00670698	0.00833973
MAP6D1	-0.109456	0.0160749	0.0194901
WDR48	0.225496	3.56252e-14	9.68366e-14
UBL4A	0.324	1.6845e-12	3.99849e-12
ARMC6	0.201968	5.11423e-06	7.81949e-06
JMJD1C	0.65695	1.23037e-28	1.78813e-27
PHF11	-0.170094	4.26265e-06	6.55145e-06
KLHL22	-0.149983	6.33054e-08	1.08598e-07
CLPB	1.33941	6.97002e-26	6.65847e-25
TJAP1	-0.757103	8.63676e-19	3.53116e-18
TFEB	-0.391348	3.91655e-09	7.29875e-09
PAIP2B	0.325193	3.12919e-05	4.54226e-05
MOSPD2	-0.156354	8.26905e-05	0.000116919
PAOX	0.0864519	0.0388939	0.045718
GUCY1A3	0.16817	3.14033e-05	4.55726e-05
EMX2	-0.247178	0.000764562	0.00101334
FAM110B	-0.370615	1.37341e-13	3.56009e-13
MRPL52	-0.116646	3.5595e-05	5.14979e-05
CSNK1E	0.920615	3.30523e-23	2.20618e-22
MEX3D	-0.548519	6.00597e-25	4.97077e-24
RACGAP1	-0.000345216	0.990993	0.991812
DBNDD1	0.202328	6.05723e-07	9.77406e-07
SLC44A1	-0.157024	0.00715585	0.00888368
TBCEL	0.783557	1.91912e-26	2.00753e-25

## Sheet: ASD_down.genes
Gene name	FC	p.val	fdr
HSPA6	-0.493921	9.86005e-08	1.66912e-07
PTPN21	0.0682853	0.0483119	0.0563932
CYP2E1	-0.576032	1.06738e-17	3.93587e-17
ESRRA	-0.0596429	0.0177602	0.0214595
SCARB1	-0.73746	2.12833e-31	4.88395e-30
MFAP3	0.331862	9.33557e-14	2.45495e-13
CNOT7	-0.148624	7.95878e-05	0.000112634
CRYZL1	-0.142171	4.77111e-09	8.8444e-09
SCIN	-0.128629	0.174476	0.193094
TM2D3	-0.913745	8.39667e-26	7.91043e-25
IRF6	-0.837167	2.69358e-26	2.7672e-25
PTPRC	0.138157	0.0512709	0.059732
COBL	-0.551286	2.89791e-25	2.51291e-24
FRAS1	0.0211521	0.636987	0.658307
HIPK1	0.285809	8.79328e-16	2.7206e-15
MAP3K6	0.284526	2.43505e-05	3.56413e-05
PTPN11	0.25838	6.75986e-22	3.94024e-21
NAV3	0.0333298	0.105992	0.119958
C5orf22	0.0937482	0.0046376	0.00583649
DIP2A	-0.372178	6.65005e-11	1.40612e-10
SLC4A1	-0.838745	2.56375e-13	6.49881e-13
WWP2	-0.159191	8.7046e-09	1.5853e-08
ST7L	0.505088	9.3588e-26	8.74879e-25
HDAC9	0.0533832	0.199482	0.219366
TLR4	0.681724	8.32762e-14	2.20051e-13
DENND1B	0.474086	4.38493e-18	1.66826e-17
ICK	0.969775	6.85833e-21	3.51131e-20
GPR126	0.236901	3.70679e-08	6.44813e-08
SUOX	-0.264322	4.88844e-09	9.04959e-09
WDR62	-0.0908257	0.124533	0.140069
SVEP1	-0.350354	1.27562e-13	3.31606e-13
CSF3R	-0.642399	7.16695e-15	2.06393e-14
CASP8	-0.124615	0.062479	0.0722186
ATM	0.397679	4.45505e-12	1.02189e-11
MACF1	0.00541147	0.893222	0.902495
DGKB	1.48272	5.22102e-29	7.98164e-28
ITGB1	-0.405903	1.03592e-11	2.31668e-11
MBNL2	0.253759	1.96172e-13	5.03004e-13
DDAH1	-0.216077	3.16065e-08	5.53609e-08
ENAH	-0.247842	5.24677e-11	1.11677e-10
NLRX1	-0.428961	1.14349e-17	4.20373e-17
VPS13B	0.329808	1.97734e-18	7.78647e-18
FGD2	-1.41391	2.43823e-34	9.99125e-33
IQSEC3	-0.00907414	0.843596	0.855924
CBS	-0.444313	1.30853e-13	3.39918e-13
TRIM37	0.331936	4.15212e-13	1.0397e-12
GPNMB	-0.422315	1.14754e-05	1.7076e-05
FRMD4A	-0.0882661	0.0182034	0.0219706
SPTLC1	-0.174435	5.21561e-09	9.63399e-09
TMEM53	-0.520026	6.11527e-20	2.80872e-19
DNAJA3	-0.547578	6.99689e-31	1.46104e-29
SNAPC5	-0.375755	5.73318e-13	1.41865e-12
CDCP1	-0.0772799	0.0743391	0.0853302
PARP11	0.567217	1.02694e-23	7.32566e-23
HSD17B12	-0.659478	3.5439e-21	1.87426e-20
WDR78	0.752493	5.02845e-30	9.01481e-29
CLDND1	-0.427693	2.5776e-09	4.8634e-09
OGDH	0.456761	1.50788e-21	8.37709e-21
PHF21A	0.4849	6.28266e-18	2.36386e-17
ZMYND11	0.150244	1.76192e-12	4.17407e-12
PTPRO	-1.82575	3.20924e-41	5.64206e-39
ARHGEF10	-0.258432	3.58167e-06	5.5243e-06
ITGAL	-0.0840475	0.0442049	0.0517211
HP1BP3	-0.160022	7.2822e-08	1.24394e-07
MORN1	0.0140748	0.776569	0.792334
SART3	0.208658	1.58857e-15	4.8192e-15
HNMT	0.296439	3.54731e-08	6.18256e-08
GABRA2	-0.331333	1.31363e-12	3.15178e-12
EIF4G3	0.7886	5.61133e-37	3.97166e-35
SUPT6H	0.195191	1.6191e-09	3.09347e-09
RNF170	-0.0615561	0.0119601	0.0146231
NFS1	-0.478321	7.16017e-29	1.07501e-27
HDAC4	-0.219378	9.46667e-10	1.83934e-09
DYNC2LI1	0.343307	4.12105e-14	1.11407e-13
DOCK2	1.07346	7.21687e-17	2.43919e-16
DNAJA4	-0.196255	1.72973e-06	2.71868e-06
FCHSD2	0.270666	5.75607e-11	1.22112e-10
PTPLA	0.278099	1.44445e-07	2.42036e-07
PADI2	-0.436677	7.73634e-09	1.41155e-08
CLEC7A	-0.105184	0.0647579	0.0747655
WBSCR16	-0.328075	3.87111e-10	7.75075e-10
OSGIN2	0.811782	3.36993e-24	2.54799e-23
SPOCK3	0.559428	4.73701e-10	9.42559e-10
FIP1L1	1.01074	3.94913e-34	1.53734e-32
KIAA0513	0.115136	0.000252252	0.000344987
CRTAP	-0.0102467	0.793153	0.807978
ZBTB44	-0.109548	4.02777e-09	7.49704e-09
PHF20L1	0.183407	1.15116e-09	2.22083e-09
CARD8	-0.352188	5.43973e-10	1.07825e-09
EPB41	0.0726361	0.0368505	0.0434191
CEP70	0.935742	2.52587e-34	1.02313e-32
PPA2	0.14267	2.06062e-07	3.41557e-07
WWC1	-0.0308282	0.216078	0.236542
ACSM5	-0.302831	1.70216e-15	5.15605e-15
CD80	-1.31043	2.00031e-25	1.77264e-24
SPAG9	0.565743	1.36926e-25	1.24167e-24
MBP	-0.664606	5.27463e-15	1.53767e-14
YIF1B	-0.669096	2.88296e-25	2.50392e-24
KCTD17	1.08042	2.21472e-32	6.17402e-31
CYB5R3	-1.22159	6.00841e-33	1.84484e-31
RHOBTB2	0.40965	3.15804e-09	5.92166e-09
LIG3	0.047213	0.171382	0.189901
SERPINB8	-0.415486	2.28633e-15	6.85586e-15
PDS5B	0.554371	7.68017e-19	3.15306e-18
OSBPL1A	0.0449246	0.0289607	0.0344131
MAST4	-0.302801	1.77642e-15	5.37264e-15
NEK4	0.49747	5.34219e-20	2.46007e-19
NUMA1	0.216103	1.78755e-06	2.80713e-06
ZNF586	0.35274	8.01784e-12	1.80679e-11
GGA1	-1.20599	2.17429e-46	1.39411e-43
SRGN	-0.347698	0.000143562	0.000199697
STAU2	0.545875	7.67206e-22	4.42697e-21
PACSIN2	-0.418716	2.34184e-15	7.01074e-15
ADAMTS9	-0.0569067	0.231049	0.252045
ATP8B3	0.14595	0.011313	0.013849
PDE4D	0.35134	5.21786e-16	1.64759e-15
TAF2	0.190649	1.8243e-14	5.08306e-14
TRPM3	-0.279756	7.01637e-10	1.37948e-09
RABGAP1L	-0.0768505	0.000228932	0.000314079
PMS1	-0.0137004	0.441544	0.466134
CASS4	0.352508	5.41218e-10	1.07357e-09
DPP6	-0.448066	7.11734e-14	1.89033e-13
SNED1	-0.324564	5.58546e-09	1.02892e-08
ACP1	0.145241	5.4788e-06	8.35814e-06
PLA2G4C	-0.465238	3.39691e-18	1.30974e-17
ZBED1	-1.86756	5.06441e-31	1.07397e-29
ADCY7	0.0669509	0.0399163	0.0468541
USP36	-0.204145	1.60781e-09	3.07243e-09
MTHFD2L	0.317905	1.15928e-09	2.23538e-09
PRR16	1.03316	1.52006e-24	1.1937e-23
TIA1	0.0549637	0.0469522	0.0548765
FCER1G	-0.471269	4.84519e-07	7.86252e-07
ABCC4	0.621969	3.46226e-20	1.62737e-19
ACAT1	-0.285193	3.63582e-18	1.39593e-17
PTGS2	0.686747	1.71633e-08	3.06739e-08
RBL1	1.00326	9.16486e-24	6.56353e-23
SYNJ2	0.00806209	0.810811	0.824887
RGS12	-0.302618	1.07647e-12	2.60456e-12
ADAM22	0.383907	1.10456e-12	2.66779e-12
IDH1	0.0275351	0.5032	0.526785
EPB41L4A	0.117209	0.000680977	0.000905533
IKZF2	0.607814	9.08869e-17	3.05102e-16
WNK1	-0.0603369	0.18263	0.201668
ARHGAP25	-0.0193269	0.646573	0.667454
PPM1F	-0.248881	2.30986e-15	6.92259e-15
SLC11A1	-1.04532	9.56561e-28	1.21663e-26
MOCS1	0.336015	1.75986e-15	5.327e-15
ATF2	0.380884	3.27359e-15	9.6936e-15
KIF26B	0.428588	6.74253e-09	1.23664e-08
NAMPT	-0.264505	1.99174e-09	3.78288e-09
ZNF277	0.526076	1.90656e-19	8.28938e-19
UBE2W	0.284748	7.29782e-12	1.64828e-11
RGR	-0.221412	0.000123924	0.000173176
KCNIP2	-0.667075	1.21242e-25	1.1124e-24
MAGI1	0.259372	2.17529e-13	5.54896e-13
ARMC8	0.279063	1.64305e-14	4.59446e-14
FOXJ2	-0.157153	3.73772e-07	6.10445e-07
WDR19	-0.0171785	0.417084	0.442454
STAB1	-0.810823	4.15062e-16	1.32016e-15
PTK7	-0.00542018	0.841611	0.85399
ADAM9	0.369491	9.44313e-21	4.72807e-20
GCLC	-0.252855	2.12838e-11	4.65757e-11
ITGB2	-0.467299	2.29464e-08	4.06097e-08
LRP1	0.295742	2.31417e-08	4.09487e-08
ETS1	0.0140799	0.713517	0.732053
ENTPD4	-0.144965	7.71072e-05	0.000109237
LARP4	0.184894	2.82475e-12	6.58464e-12
PIGK	0.347255	1.42607e-11	3.15681e-11
AKAP12	0.788749	4.84968e-38	4.33291e-36
MYO1D	0.794824	1.4776e-12	3.52348e-12
CCNL1	-0.158622	1.24185e-07	2.08699e-07
SLC39A14	-0.0948049	0.022286	0.0267148
AFF4	0.408802	1.02188e-17	3.77449e-17
GTF3C3	0.356014	1.39125e-16	4.59674e-16
TXNL4A	-0.44685	4.35189e-20	2.02457e-19
NRP2	0.0331158	0.219347	0.239904
SORBS2	-0.511031	1.84083e-21	1.00577e-20
ACTR3B	-0.405136	7.69932e-13	1.88378e-12
PIAS2	0.183482	1.19997e-10	2.4871e-10
GABRG3	1.30596	1.73079e-25	1.54257e-24
PTCH1	-0.73045	1.3962e-19	6.15638e-19
FYCO1	-0.180058	0.000574758	0.000767376
RNH1	-0.756275	4.24062e-31	9.18942e-30
BBS9	0.67805	9.55608e-24	6.83025e-23
USP25	0.516912	2.35875e-31	5.34519e-30
CFI	0.0903003	0.105708	0.119661
SCRN3	0.863977	1.11566e-23	7.90681e-23
CAPRIN2	-0.193131	4.738e-08	8.19099e-08
MBD1	-0.262139	1.74537e-18	6.89795e-18
PIK3IP1	0.184703	3.74676e-06	5.77076e-06
SAMSN1	0.528687	3.19695e-11	6.89898e-11
PTPRS	0.715609	2.70511e-26	2.77643e-25
TAGLN	-0.877614	4.12891e-17	1.42737e-16
MS4A4A	0.0636883	0.477195	0.500764
LYZ	0.562316	2.39311e-05	3.50509e-05
CD79B	-0.632843	1.51161e-09	2.89113e-09
ATN1	0.278531	0.000105183	0.000147615
CDKN3	-0.0300955	0.468312	0.492341
RBM15	0.259109	1.95373e-14	5.43396e-14
GNG4	-0.0854232	0.0698145	0.0803398
POSTN	0.375329	1.7988e-10	3.67103e-10
RHEB	-0.479651	2.65032e-28	3.63835e-27
ARHGDIB	-0.00349298	0.944063	0.948764
THSD4	-0.780374	2.43024e-20	1.15776e-19
UCHL1	0.0989353	0.0165922	0.0200906
PSMD6	-0.451388	5.82965e-24	4.30801e-23
PDSS2	0.394035	3.54999e-11	7.63665e-11
ADAM15	-0.182917	0.00255704	0.00326902
FAM120A	-0.736255	3.56079e-33	1.13156e-31
TSGA10	0.978488	4.29293e-26	4.27333e-25
HUNK	0.146345	0.0298942	0.0354953
VIM	-0.813193	1.95443e-14	5.4345e-14
CD55	0.331312	5.05423e-08	8.72247e-08
CACNA1D	0.549407	5.93644e-22	3.48075e-21
SMTN	-0.518108	1.20373e-14	3.40265e-14
ZNF207	-0.352365	1.82959e-21	1.00063e-20
DNAJC7	-0.00878478	0.673035	0.693457
RPAIN	-0.418344	5.2928e-26	5.16486e-25
HEMK1	-0.234623	1.93493e-09	3.67883e-09
TNPO1	-0.296163	1.32513e-11	2.94113e-11
NAP1L1	0.0580119	3.83735e-06	5.90778e-06
ITFG1	0.158722	0.0100574	0.0123564
CLEC2B	-0.100143	0.242745	0.264223
BTG3	-0.721646	4.06919e-29	6.33632e-28
MAPK12	-0.482742	6.96053e-19	2.86517e-18
ERICH1	-0.243051	1.33716e-13	3.47024e-13
PHKG2	-0.348398	1.11966e-11	2.49833e-11
VASH1	0.214234	2.47858e-07	4.08969e-07
HEXA	-0.524237	1.18965e-28	1.7359e-27
COL1A1	-1.16805	4.88806e-28	6.45034e-27
ZNF573	0.157135	4.90838e-08	8.47748e-08
PVR	0.0566209	0.0100319	0.0123278
DPY19L4	0.148179	0.000777146	0.00102939
KLHDC4	-0.421848	1.385e-18	5.54815e-18
RBM6	0.264192	3.01795e-07	4.95492e-07
WNT4	0.875106	7.22671e-24	5.27957e-23
EML4	0.13325	0.000266256	0.000363456
TCTN1	0.144285	0.0147617	0.0179499
GIT2	-0.460065	1.47295e-22	9.24302e-22
CHD1L	0.169227	1.39791e-06	2.20765e-06
GAB1	0.187252	0.000134659	0.00018772
LUC7L	-0.311707	2.21599e-11	4.84443e-11
HEATR6	0.639182	1.44407e-21	8.03487e-21
GABRB2	0.257528	3.97992e-08	6.91222e-08
CARS2	-0.566692	6.83866e-24	5.0095e-23
LGALS3	-0.975408	1.39606e-19	6.15638e-19
RBPMS	-0.406132	3.08672e-11	6.66903e-11
KIDINS220	0.563088	4.39476e-30	7.97052e-29
GABRB1	-0.269418	1.65702e-13	4.27189e-13
NT5C	0.468709	3.07613e-15	9.13619e-15
G3BP1	0.0127979	0.474362	0.49803
SQLE	0.107261	0.0109821	0.013453
ACSL4	1.02057	1.57901e-20	7.74584e-20
MOSPD1	0.0571957	0.116258	0.131059
VPS13D	0.319602	6.2447e-18	2.3512e-17
BIN3	-0.51955	1.72458e-26	1.81974e-25
GALE	-0.203308	2.97515e-07	4.88685e-07
RAF1	-0.299126	1.86458e-24	1.44757e-23
ZNF286A	-0.29627	7.02142e-13	1.72373e-12
GRK5	-0.182684	4.01584e-07	6.54789e-07
NKTR	-0.395668	1.08823e-09	2.10427e-09
NTRK3	-0.386286	3.80801e-17	1.32063e-16
C5orf28	0.434718	3.35293e-18	1.2937e-17
CD44	-0.84846	9.2162e-11	1.93e-10
GSTO1	-0.205391	2.87809e-09	5.40976e-09
ALPL	0.317251	1.87472e-08	3.34168e-08
CNP	-0.678809	7.10506e-11	1.49768e-10
ZKSCAN1	-0.178444	4.96917e-10	9.87492e-10
CDC42BPB	0.617524	3.0516e-20	1.44056e-19
EIF4G2	-0.00200895	0.879623	0.89024
ERGIC3	-0.448968	6.71335e-24	4.92433e-23
RABEPK	0.240377	3.07556e-07	5.04721e-07
CP	-0.462598	0.000699665	0.000929929
EIF2B5	0.117513	1.22131e-07	2.05309e-07
TNRC6B	-0.0117808	0.700323	0.71899
MEG3	-0.181131	0.0159579	0.0193612
FN1	-0.854396	2.04504e-21	1.10955e-20
CTNNA1	-0.225096	1.23563e-11	2.74977e-11
GOLM1	0.570347	1.31735e-22	8.3145e-22
PPFIA2	0.947743	1.92742e-28	2.72136e-27
SEMA6A	-0.432481	1.53914e-12	3.66621e-12
DIXDC1	0.201254	0.000197373	0.000272221
MPHOSPH9	0.429	1.43619e-21	7.99512e-21
ORAI2	-1.63563	5.77035e-39	6.55175e-37
A2M	-0.234902	0.000900506	0.00118832
LMF1	-2.00642	2.00657e-47	1.68243e-44
LPP	-1.27531	4.96801e-28	6.54792e-27
RPE	0.912196	1.8072e-24	1.40804e-23
TPM1	-0.173999	5.95606e-09	1.09571e-08
VNN1	-0.0680991	0.445617	0.47016
MCTS1	0.152563	0.00159324	0.00206667
BANK1	-0.0212743	0.645937	0.666924
PDE1A	0.149362	0.00848589	0.0104752
DOCK4	-0.0831348	0.00019412	0.000267904
NRXN1	0.21588	7.93499e-12	1.78923e-11
TMEM134	-0.819787	1.8157e-28	2.57362e-27
MAP4K4	0.21353	0.000215546	0.000296423
RANBP10	-0.140652	1.77108e-05	2.60875e-05
TSPAN3	-0.310439	4.23221e-24	3.17032e-23
TM2D1	-0.667824	1.6573e-25	1.48192e-24
SREBF1	-0.361495	8.78331e-10	1.71236e-09
CLIP1	-0.00831793	0.772559	0.788621
PTPRE	-0.457754	1.72443e-17	6.20546e-17
ABI3BP	-0.213133	0.000427185	0.000575707
TMEM80	-0.340103	5.55276e-12	1.26463e-11
CEP68	-0.331207	5.35525e-16	1.68901e-15
PSEN1	0.119756	0.00182605	0.00235857
FBXO22	0.611814	2.68351e-26	2.75946e-25
ATXN1	-0.225111	8.49144e-14	2.24108e-13
C1orf61	-1.2496	1.63611e-25	1.46417e-24
LTBR	-0.2746	1.10204e-05	1.64192e-05
MEIS1	-0.132232	0.00745213	0.00923782
VPS8	0.270174	2.46844e-15	7.38163e-15
PTK2	0.039819	0.123879	0.139406
RHOQ	-0.463837	2.89812e-15	8.61689e-15
ABI1	0.411503	2.00038e-22	1.23466e-21
RUVBL2	-0.190254	4.25882e-09	7.91764e-09
ZNF7	-0.0394047	0.225256	0.246021
TPM4	0.450322	2.53219e-16	8.1732e-16
SFXN3	-0.134557	2.11289e-08	3.74967e-08
PRKCA	-0.277269	3.95871e-11	8.4874e-11
DIAPH1	0.25701	6.17001e-07	9.95016e-07
PTPRB	0.0566193	0.201126	0.221129
FKBP4	0.339798	3.29128e-15	9.74335e-15
RBMS3	-0.0850081	0.0205824	0.0247542
GRK4	0.687236	7.7199e-30	1.33779e-28
CALCOCO2	-0.44518	2.04605e-14	5.67623e-14
QTRTD1	0.495613	4.34526e-22	2.58251e-21
FBXW2	0.300622	4.37104e-15	1.28111e-14
PABPC1	-0.370506	2.22509e-16	7.21615e-16
ARHGAP22	0.584858	1.95157e-16	6.3708e-16
MAOB	-0.380327	1.85244e-12	4.3809e-12
NID1	0.144913	0.00124799	0.00163126
EYA4	0.205187	7.82722e-05	0.000110844
VPS35	-0.226853	1.27842e-08	2.30251e-08
C1QTNF3	-0.126994	0.00375309	0.00475793
WARS2	0.593281	1.79394e-16	5.87381e-16
NRP1	0.474713	3.18572e-14	8.69412e-14
ROCK1	-0.0146128	0.664067	0.68467
BECN1	0.206742	5.7726e-07	9.32444e-07
RECQL5	0.221436	5.19352e-07	8.41149e-07
COQ10B	0.46524	1.26357e-17	4.62179e-17
SMARCC2	0.459199	2.3345e-20	1.11557e-19
RIN3	-0.303215	2.91084e-08	5.11167e-08
NLRP1	0.167192	0.000317581	0.000431572
ARHGEF7	-0.297995	4.32244e-12	9.92722e-12
SNTG1	0.899441	1.49846e-28	2.15478e-27
TRAPPC2	-0.385413	9.76336e-21	4.88392e-20
SV2C	0.325722	1.10852e-06	1.76161e-06
C5orf42	1.37245	1.28396e-24	1.01783e-23
MYLK3	-0.0301312	0.460283	0.484602
MAP3K13	-0.470796	1.2673e-24	1.00682e-23
SSBP1	-0.219437	9.23357e-12	2.07042e-11
ANKFY1	-0.451238	2.25746e-21	1.21814e-20
LYST	0.287081	2.05126e-18	8.0601e-18
CCDC88A	0.603172	4.6513e-16	1.47381e-15
HBB	-1.09299	2.14631e-09	4.06442e-09
ITGAX	0.27592	0.00116969	0.0015313
RPS15	-1.37641	1.31623e-40	1.99263e-38
UBR4	-0.104466	0.000335247	0.000454841
TMBIM4	-1.29806	1.92509e-34	7.97849e-33
BTRC	0.208326	1.60427e-10	3.2857e-10
IFT122	0.167416	2.59802e-05	3.79501e-05
MRPS27	-0.182028	6.34615e-07	1.02266e-06
CAST	0.0382572	0.0839823	0.0959445
YTHDF3	0.0430939	0.0267475	0.0318701
NEK1	0.481643	8.89677e-17	2.99028e-16
EMID1	-0.797716	1.3321e-25	1.20898e-24
SHANK2	-0.581365	8.23152e-22	4.73283e-21
DOPEY1	0.364006	3.60902e-18	1.38661e-17
ATP5O	-1.12451	3.33907e-38	3.0844e-36
PRMT5	0.328902	6.91173e-13	1.69756e-12
GSN	-0.876884	2.22291e-20	1.06551e-19
MGA	1.01414	1.22109e-25	1.11848e-24
RUNX1T1	-0.237853	1.82192e-08	3.25077e-08
BTN2A2	-0.375149	3.10205e-15	9.21066e-15
EMP1	-0.19148	0.0711337	0.0817974
PRMT1	-0.384545	5.36021e-23	3.50909e-22
MAP3K2	0.0966269	0.00151868	0.00197255
RARA	0.344814	4.15901e-08	7.21751e-08
GRM5	0.273507	2.66931e-09	5.03208e-09
PWP2	-0.0335215	0.202917	0.222918
MUC6	-0.823838	6.97215e-17	2.36161e-16
FCGR2A	0.00423409	0.955251	0.958593
FUS	-0.372964	2.37998e-10	4.82818e-10
DUOX1	-0.402637	1.7829e-10	3.64061e-10
IKZF1	-0.0698809	0.115263	0.129992
ZNF428	0.988341	1.43685e-27	1.77369e-26
TTLL5	0.100264	1.60919e-05	2.37443e-05
FABP6	1.23504	9.10245e-15	2.59662e-14
HOPX	-0.90549	1.36189e-28	1.97129e-27
SUZ12	-0.175499	1.12179e-16	3.74274e-16
PPP1R11	-0.355753	1.39155e-19	6.14087e-19
MAF	0.13373	0.0267858	0.0319122
CTNND2	0.188878	8.61315e-08	1.46312e-07
CUX2	-0.207343	0.000727676	0.000965511
PDXK	-0.719349	4.73219e-21	2.46916e-20
MMP2	-0.377634	1.60613e-15	4.87114e-15
VRK3	-0.397463	3.97317e-17	1.37572e-16
TGIF1	-0.0987103	0.0391648	0.0460216
TFB2M	0.243267	1.80606e-06	2.83539e-06
NFE2L2	-0.428858	2.11634e-12	4.97815e-12
ZNF160	-0.921273	1.41823e-28	2.0421e-27
CTTN	-0.0430037	0.094975	0.107949
CD74	-0.433715	7.00785e-05	9.95122e-05
SOX4	-0.0513784	0.24416	0.265656
ANXA2	-1.16321	8.70814e-25	7.06241e-24
SPP1	-0.520618	4.90689e-06	7.50984e-06
GAD2	0.386236	2.91717e-07	4.79378e-07
GABRG2	0.340008	2.9154e-07	4.7916e-07
TBC1D1	0.115073	5.95413e-05	8.50478e-05
SERPINE1	-0.0147324	0.778333	0.79392
UROS	0.0121504	0.730057	0.747826
CCDC90B	-0.0435234	0.0273686	0.0325781
CLK4	-0.206242	5.88147e-08	1.01085e-07
NBR1	0.169209	7.0341e-10	1.38272e-09
NSUN3	0.213647	1.72007e-10	3.51561e-10
EFCAB1	0.185785	0.00430169	0.00542878
HNRNPC	0.205243	4.82663e-16	1.52759e-15
INPP5D	-0.564399	1.73182e-19	7.57192e-19
BMP1	-0.207873	5.80584e-05	8.29623e-05
SLC1A3	0.121854	0.144739	0.16186
MIA3	0.646317	3.50476e-31	7.65568e-30
SMARCA4	-0.256809	1.6838e-09	3.21481e-09
TP53BP1	0.36686	1.65309e-24	1.29537e-23
SETD5	-0.064601	0.0542658	0.0630795
SOX13	-0.272821	1.08146e-07	1.82617e-07
CCNC	-0.305785	4.662e-14	1.25595e-13
GRAMD4	0.274453	1.42945e-12	3.4139e-12
GRIA4	0.742063	2.21405e-15	6.64825e-15
PIK3C3	0.115331	3.00531e-07	4.93491e-07
GRIA3	0.389635	1.15917e-20	5.76149e-20
STRA6	-0.793404	3.49977e-18	1.34654e-17
C11orf30	0.0210676	0.387783	0.412978
HERPUD1	-0.512398	1.2969e-21	7.25678e-21
TNKS	-0.0170028	0.397195	0.422424
CAPZA2	0.186878	0.000325172	0.000441666
KANK2	-0.678494	1.85898e-21	1.01314e-20
IQCH	0.180557	0.000745133	0.000988192
OSBP2	0.21798	5.12379e-05	7.34666e-05
SOX5	0.133601	0.00193308	0.00249268
F2R	0.010294	0.892765	0.902117
GABRB3	0.0310069	0.46762	0.491709
RFTN1	-0.496409	9.9794e-20	4.4782e-19
ST8SIA1	0.722741	2.00996e-18	7.90637e-18
STK4	0.014716	0.595443	0.617656
DYNC1I1	0.17311	0.000103336	0.00014515
SIRT5	0.641159	1.16269e-24	9.32548e-24
DDX19A	-0.21066	8.25405e-12	1.85733e-11
SPATS2	-0.110775	0.000337036	0.000457154
UCHL5	0.598183	3.8438e-15	1.13114e-14
INTS7	0.673357	9.44777e-19	3.84287e-18
STX8	-0.310581	2.37814e-20	1.13493e-19
DDX52	0.064603	0.0614378	0.0710528
CMPK1	0.230166	1.46621e-17	5.33078e-17
CCDC91	0.48814	2.01382e-19	8.72097e-19
MMP14	-0.891051	5.98309e-27	6.76512e-26
CAPNS1	-0.753529	4.06918e-34	1.57284e-32
SRP14	-0.120864	3.50704e-08	6.11725e-08
ARF3	-0.469173	4.3702e-24	3.26045e-23
RPL18	-1.32267	2.36171e-41	4.36316e-39
RPL27	-0.514567	2.36106e-24	1.82263e-23
RPL9	-1.05216	3.9697e-38	3.63611e-36
DAD1	0.308767	5.5371e-11	1.17719e-10
JTB	-0.307565	8.57338e-17	2.88336e-16
SPAG7	-0.244501	1.10741e-16	3.69703e-16
TAF10	-1.01844	3.05484e-35	1.45405e-33
RNPS1	-1.03466	9.61919e-37	6.39324e-35
RPL30	-0.781951	1.24278e-30	2.44518e-29
NPM1	-0.272458	5.11277e-21	2.65884e-20
SNX3	-0.0233468	0.294482	0.317745
CANX	0.391896	7.63944e-28	9.83115e-27
GUK1	-0.253955	2.0712e-12	4.88237e-12
ATP6V0B	-0.916262	5.16228e-24	3.83042e-23
RPS6	-0.144343	4.82235e-06	7.38669e-06
RPS7	-1.20523	4.73001e-44	1.66313e-41
FNTA	-1.13462	6.57423e-44	2.23935e-41
ACTN4	-0.273294	1.0121e-09	1.96297e-09
APP	0.334632	1.21774e-17	4.46465e-17
PRKAR1A	0.256663	9.64386e-11	2.0184e-10
AP2B1	0.223357	5.72157e-13	1.41642e-12
AP2M1	0.215188	4.01561e-10	8.02828e-10
CAP1	0.110308	0.000101457	0.000142548
PTGES3	-0.0863692	0.000257876	0.000352414
NDRG1	-0.938402	1.35266e-21	7.55325e-21
PTPRF	-0.57738	3.18409e-21	1.69135e-20
YWHAZ	0.0549729	0.0801814	0.0917466
HDLBP	0.317853	8.66329e-17	2.9127e-16
GLUL	-0.248545	1.94557e-06	3.0487e-06
LDHA	-0.336783	5.12412e-13	1.27285e-12
DNAJB1	-0.275385	1.56208e-08	2.79861e-08
SPARC	0.00628167	0.905387	0.913771
RPL32	-0.546296	2.58594e-22	1.57468e-21
SF3B3	0.354923	3.38994e-22	2.04033e-21
HSPA9	0.622518	8.27138e-37	5.54689e-35
PPP2R1A	-0.0548895	0.0252255	0.0301423
HK1	0.0885099	0.000440304	0.000592874
PRKCSH	-0.404118	5.30291e-15	1.54509e-14
GOT2	0.00849413	0.847742	0.859971
ACADVL	-0.24843	5.43084e-07	8.78672e-07
OS9	-0.164655	1.21829e-14	3.44205e-14
RPL7	-0.546907	9.25202e-30	1.58315e-28
TPP1	-0.917942	3.45323e-21	1.82986e-20
RAN	0.227406	6.47648e-07	1.04305e-06
CAPN1	8.69165e-05	0.997152	0.997335
NFE2L1	-0.0148956	0.501662	0.525376
LAMC1	-0.0570947	0.0579698	0.0671917
PTMA	-0.112659	0.00121056	0.00158404
BZW1	-0.12262	2.89174e-06	4.48427e-06
ATF4	0.00347462	0.900143	0.908982
RPS15A	-1.65266	5.46843e-46	3.13715e-43
ANXA5	-0.162031	0.000935398	0.00123295
PSMB7	0.119635	0.000331482	0.000449957
ECH1	-0.627726	2.34668e-23	1.59968e-22
XRCC6	0.201073	1.09919e-10	2.28561e-10
SPARCL1	0.190013	1.09424e-15	3.36169e-15
CIRBP	-0.386301	5.30979e-13	1.31748e-12
PSMD8	0.202814	2.70991e-05	3.94999e-05
TPI1	0.142443	2.3594e-06	3.67602e-06
HYOU1	-0.27252	2.18903e-14	6.06209e-14
PSMD2	0.081109	5.59335e-06	8.5293e-06
RAP1B	-0.655734	1.44352e-26	1.55324e-25
MAP4	-0.316746	1.72697e-14	4.82172e-14
CTSB	-0.174072	2.6259e-08	4.62621e-08
EPRS	0.758453	2.87114e-36	1.71013e-34
RAB11A	0.268465	3.44561e-12	7.96883e-12
S100A10	-0.716543	4.04112e-13	1.0133e-12
CCT8	0.144348	2.88982e-06	4.48194e-06
EPAS1	-0.702608	3.60779e-15	1.06399e-14
UQCRC2	-0.0708859	2.43827e-06	3.79402e-06
RHOC	-0.931451	7.61583e-26	7.23736e-25
SSR1	-0.13779	9.54742e-07	1.52323e-06
HDGF	0.030649	0.134022	0.15037
M6PR	0.792457	1.95659e-21	1.06421e-20
PHC2	-0.450886	1.96839e-21	1.0701e-20
LGALS3BP	-0.544615	3.10976e-14	8.49534e-14
SLC3A2	0.0441051	0.233931	0.255061
DCTN2	0.0413677	0.158153	0.176049
DEK	0.353978	4.68486e-15	1.37051e-14
HSBP1	-0.376664	3.36479e-17	1.17289e-16
HMGN1	-0.567206	9.39079e-15	2.67467e-14
SEC31A	-0.397885	1.24171e-24	9.8793e-24
SDCBP	-0.455359	1.59268e-26	1.69038e-25
ALDOA	-0.495073	4.79451e-21	2.49809e-20
SERP1	-0.14493	2.17307e-06	3.39445e-06
ACTA2	-0.959377	1.64311e-17	5.93044e-17
SERPING1	-0.448481	1.96824e-16	6.42331e-16
TRIM28	-0.580333	8.14573e-32	2.00879e-30
SNX17	0.336288	9.50544e-13	2.3091e-12
RPLP0	-1.10044	3.92962e-36	2.25436e-34
HADH	-0.191778	2.38058e-07	3.93157e-07
ANP32A	-0.635988	1.61877e-28	2.32166e-27
RAD23A	-0.13895	9.40711e-05	0.00013246
GNAI2	0.0317205	0.516877	0.540272
DUSP1	-0.760706	6.10172e-11	1.29294e-10
TGM2	-1.03332	1.91015e-20	9.26599e-20
PLD3	-0.203848	1.86601e-06	2.92866e-06
PSMF1	0.127144	1.7774e-06	2.79239e-06
GOLGB1	1.10664	5.72695e-35	2.57949e-33
RCN1	-0.293651	9.85237e-10	1.91155e-09
SYNGR2	-0.813186	6.58112e-23	4.27244e-22
BCLAF1	-0.0930376	5.88251e-08	1.01087e-07
PXN	-0.73908	9.8221e-26	9.1505e-25
SDHA	-0.130455	6.09702e-08	1.04674e-07
DAP	0.042195	0.426422	0.451657
USP9X	0.107773	5.09282e-07	8.25331e-07
THBS1	0.102849	0.0278453	0.0331311
ACLY	-0.126222	1.3373e-08	2.40498e-08
PJA2	0.774444	1.92394e-29	3.13e-28
HLA-DPB1	-0.677495	2.15716e-14	5.97536e-14
EIF2S1	0.394213	5.17979e-14	1.38995e-13
HAX1	-0.0410402	0.194555	0.214229
NMT1	0.489189	9.08686e-28	1.1598e-26
PUM1	-0.275581	1.10937e-21	6.27513e-21
ARHGDIA	-0.335217	2.4955e-10	5.05406e-10
TERF2IP	0.271806	2.61139e-16	8.40891e-16
SLC7A5	-0.805061	3.01018e-21	1.60367e-20
AMD1	0.689866	4.60727e-23	3.03623e-22
PSMD1	0.522223	8.75814e-22	5.01912e-21
LGMN	0.0734674	0.045332	0.0530227
PPP1R7	-0.0136211	0.631343	0.652907
ARIH2	0.247835	2.98766e-20	1.41159e-19
PSMD13	-0.0696764	0.0251791	0.0300934
SPCS2	-0.829085	8.99157e-39	9.89981e-37
PSMC4	0.958408	2.82625e-25	2.46055e-24
TARS	0.357203	2.52312e-19	1.0802e-18
PSMC3	0.791942	9.15049e-27	1.01054e-25
SEC11A	-0.54574	1.21037e-23	8.53364e-23
TOP2A	0.636101	1.54027e-12	3.66812e-12
PRNP	0.244619	2.38788e-11	5.20454e-11
ANXA4	-0.432618	3.59423e-14	9.765e-14
STK25	-0.00561925	0.820663	0.834443
ATP5B	0.281514	5.78911e-15	1.6818e-14
ENC1	0.167476	0.000538602	0.000720781
SNRPC	0.304124	6.01095e-12	1.36607e-11
GPX3	-0.668341	5.04612e-18	1.90915e-17
BAZ2A	0.330353	4.17226e-09	7.76069e-09
ZFP36L2	-0.572552	9.39263e-11	1.96657e-10
UBAP2L	0.246143	8.87561e-10	1.7285e-09
TPD52L2	0.184941	1.56104e-07	2.61011e-07
ITGA5	-0.202464	0.0459577	0.0537372
RBM5	-0.0915273	0.00874935	0.0107919
SGTA	0.359404	2.2795e-09	4.31288e-09
PSMB3	-0.265498	7.81814e-12	1.76361e-11
MGST3	-0.942198	3.20139e-37	2.39008e-35
PPP1CB	0.173681	3.27378e-05	4.74587e-05
PLEKHB2	-0.104563	0.000150688	0.000209423
CUL4A	0.629	1.45608e-23	1.0187e-22
DPYSL3	-0.0404355	0.0932945	0.106127
PTDSS1	-0.382472	3.57315e-18	1.3738e-17
COL6A3	0.179373	0.134367	0.150725
DDX23	0.750118	1.08809e-30	2.18822e-29
NPEPPS	0.0433217	0.0299329	0.0355373
TALDO1	-0.208184	5.35061e-10	1.06175e-09
SHC1	-0.570386	3.19816e-17	1.11731e-16
RRM1	0.276538	6.29058e-13	1.55095e-12
SUPT5H	-0.0606615	0.00909445	0.0112036
QSOX1	-0.102212	0.00178976	0.00231388
CTSC	0.0273416	0.64453	0.665535
RPL41	-0.573965	1.63057e-28	2.3355e-27
GRSF1	0.422909	3.74622e-21	1.97551e-20
TGFBI	-0.132322	0.160299	0.178328
NCBP2	0.254054	1.3797e-14	3.88598e-14
RPA1	-0.192497	1.36537e-08	2.45424e-08
ZFP36	-0.830679	4.05663e-08	7.04433e-08
PSMA3	0.0964378	0.00218071	0.00280105
TRIP12	0.572071	2.07167e-36	1.27578e-34
DCTD	0.087264	4.84535e-05	6.95841e-05
SEC23B	0.054317	0.0308707	0.0366029
INPPL1	-0.23253	7.2663e-08	1.24181e-07
PPP1R12A	0.602578	1.86945e-29	3.04589e-28
CNN2	-0.657742	8.30465e-22	4.76927e-21
CALD1	-0.514789	3.24017e-17	1.13053e-16
MBTPS1	-0.0265236	0.145969	0.163219
SND1	0.394529	2.18004e-05	3.19946e-05
CYB5B	0.325035	4.77568e-18	1.81187e-17
FXR1	0.125536	5.87069e-10	1.16072e-09
TSTA3	-0.498117	2.92055e-24	2.22149e-23
TNC	0.0797868	0.267669	0.290106
HSPG2	0.474402	2.83308e-10	5.71334e-10
ARL1	0.404077	2.22829e-16	7.22438e-16
TIMP1	-1.04575	2.69873e-16	8.68502e-16
DLG5	-0.268399	1.74021e-09	3.31788e-09
API5	0.472895	2.16072e-23	1.47939e-22
TPD52	-0.47512	1.92071e-22	1.18953e-21
EGR1	-0.45436	7.33076e-05	0.000103976
DNMT1	-0.0146572	0.561649	0.584381
ENTPD6	-0.0815191	0.00620207	0.00773219
PEX19	0.159123	0.0002365	0.000324013
ACIN1	0.465748	1.61445e-16	5.29884e-16
LAPTM5	-0.855847	1.38262e-14	3.89319e-14
CDC123	0.371215	1.33598e-15	4.0722e-15
CLCN3	0.198755	4.05054e-12	9.32437e-12
CD14	-0.248546	0.0164189	0.0198852
LUM	0.464071	6.82194e-13	1.67627e-12
SAFB	0.0864772	0.00532066	0.00666764
ECE1	0.177797	0.00129092	0.00168555
COX6C	-0.470125	9.30884e-19	3.79146e-18
TSG101	-0.313865	1.27005e-21	7.11021e-21
MTHFD2	0.0739828	0.301553	0.325117
TMEM106C	0.228735	1.60879e-05	2.37419e-05
ELAC2	0.284543	2.29202e-11	5.00685e-11
CLINT1	0.42579	6.32527e-26	6.10136e-25
SNRPA	-0.415023	2.125e-21	1.15065e-20
NCAPD2	0.507128	8.31369e-19	3.40418e-18
RELA	-0.926862	6.7271e-31	1.4074e-29
RNASE1	-0.227184	0.0155004	0.0188166
FBLN1	-0.118154	0.00340871	0.00433344
AEBP1	-0.0989476	0.308947	0.332562
SLC29A1	0.311685	2.44069e-08	4.31106e-08
TBCB	-0.284298	3.03919e-17	1.06415e-16
PRKAG1	-0.0778017	0.00482576	0.00606488
ATXN2L	0.729487	1.55659e-18	6.19226e-18
VPS26A	-0.23362	1.51437e-16	4.9854e-16
TBC1D5	-0.216127	8.41621e-15	2.40905e-14
GBAS	-0.349897	9.40357e-19	3.82744e-18
RNF14	0.486559	6.02949e-21	3.11034e-20
FAM127A	-0.473688	6.70594e-28	8.70175e-27
NEDD8	-1.26065	1.1793e-33	4.13322e-32
EFEMP1	-0.192852	0.0852788	0.0973543
LIPA	-0.534986	3.11342e-12	7.23589e-12
CAPG	0.184164	0.0296198	0.0351771
SH3GL1	-0.0487172	0.280605	0.303493
COL3A1	-0.286862	5.07546e-07	8.22769e-07
LRRFIP1	-0.910798	1.78219e-27	2.16324e-26
NR3C1	0.0144264	0.510646	0.534221
MPZL1	-0.0231723	0.26685	0.289304
RRM2	-0.53095	2.91908e-12	6.7929e-12
B2M	-0.630022	8.35413e-14	2.20645e-13
PSRC1	-0.379383	2.50431e-14	6.88967e-14
CKS1B	-0.643647	5.2844e-25	4.40703e-24
AKR1A1	-0.187455	1.10184e-06	1.7515e-06
FARP1	-0.568704	3.56032e-28	4.77336e-27
SLC25A36	-0.414982	2.23014e-23	1.525e-22
DNPEP	-0.686533	1.19992e-30	2.37689e-29
ARPC1B	-0.904874	8.64395e-24	6.21088e-23
MORF4L2	-0.282799	7.51776e-15	2.16153e-14
ST6GAL1	-0.394284	1.80684e-17	6.48702e-17
SDHC	-0.694222	9.9144e-29	1.4683e-27
PTPN12	0.331614	2.72274e-12	6.35909e-12
TJP1	-0.217542	2.31891e-05	3.39823e-05
PPP1R15A	0.387974	4.21326e-11	9.02251e-11
EFNA1	-0.169527	0.0145448	0.0177019
TMEM184B	-0.0284192	0.553687	0.576642
RPL38	-0.561503	2.42065e-23	1.64804e-22
BCKDK	0.0191888	0.50654	0.530128
MAN2A2	-0.528548	3.55051e-20	1.66526e-19
RAI14	0.906628	1.11882e-14	3.1684e-14
LDLR	-0.340983	1.90656e-08	3.39789e-08
IDH3A	0.0396744	0.201	0.221013
OPTN	0.461206	1.58888e-20	7.78722e-20
PLTP	-0.344424	1.06836e-05	1.59457e-05
BIRC2	0.0748813	0.00232741	0.00298491
COPS3	0.577219	1.05768e-18	4.27463e-18
SEC14L1	-0.747758	1.62928e-23	1.13332e-22
TJP2	-0.262338	0.000186358	0.000257649
ARL2BP	0.426459	1.50158e-22	9.40645e-22
BIRC5	-0.437099	2.9311e-10	5.90335e-10
TSPO	-0.851745	1.18141e-25	1.08578e-24
PRMT2	-0.245415	5.85659e-15	1.70005e-14
RALB	0.449741	1.30036e-16	4.30689e-16
SLC4A2	1.13303	6.21746e-25	5.13411e-24
CPNE3	-0.0160863	0.689889	0.70928
CHMP2A	0.162364	4.91104e-12	1.12199e-11
PRPF4B	0.349871	1.30603e-21	7.30411e-21
RIOK3	-0.419982	2.55919e-18	9.94757e-18
CLK3	-0.248926	5.46922e-10	1.0839e-09
PYCR1	-0.0980048	0.132446	0.148723
USF2	-0.0979278	0.0053819	0.00674129
PKN1	0.125131	0.000303334	0.000412894
CNOT8	0.29058	1.2411e-13	3.23017e-13
PCM1	0.812777	7.05523e-34	2.61572e-32
CHPF	-0.149647	1.0594e-05	1.58238e-05
ERCC3	-0.121136	9.72773e-07	1.55131e-06
PRKCZ	-0.636662	3.60324e-26	3.62988e-25
BLMH	0.440992	1.02001e-12	2.47179e-12
MVP	0.753651	1.47522e-09	2.82501e-09
PLOD3	-1.03956	4.13006e-35	1.91564e-33
CSTF1	1.11724	2.17042e-27	2.59119e-26
DKK3	-0.235381	6.59111e-13	1.62101e-12
VASP	-0.159392	0.000111336	0.000155945
C21orf33	-0.34469	2.49769e-13	6.33726e-13
FADS2	-0.227426	1.87843e-05	2.76315e-05
KIAA0907	-0.513549	1.37473e-29	2.29473e-28
DES	-0.142507	0.00735268	0.00912077
STT3A	0.48372	1.10075e-15	3.38072e-15
EIF3M	-0.170099	9.29849e-09	1.69063e-08
PARP4	-0.320103	2.7117e-11	5.88679e-11
TRIB1	0.104195	0.102729	0.116409
VPS72	-0.347886	9.73369e-19	3.95295e-18
TOMM40	-0.295822	1.25191e-14	3.53428e-14
NAE1	-0.0858931	0.000108443	0.000152069
CDKN1A	-0.42403	4.67314e-05	6.72349e-05
MGP	-0.670077	1.66849e-08	2.98336e-08
CTSH	-0.762826	2.38847e-13	6.0686e-13
RER1	-0.117191	6.75313e-07	1.08648e-06
FNDC3A	0.432703	6.57696e-26	6.30835e-25
FEZ2	-0.441934	1.21412e-21	6.81455e-21
PPP2R2A	-0.0194037	0.453009	0.477405
ATP5J	-0.594911	5.94794e-30	1.05248e-28
CSK	-0.29997	1.8832e-11	4.14016e-11
UBE2B	-0.224411	4.12171e-12	9.48218e-12
PAM	-0.0912437	0.00205381	0.00264273
NR4A1	-0.435876	4.13068e-06	6.35219e-06
FABP5	-0.651143	8.9208e-23	5.7198e-22
MXI1	-0.384891	7.46794e-16	2.32507e-15
CUX1	-0.319084	2.75764e-14	7.56564e-14
CBFB	-0.274213	1.14638e-08	2.07292e-08
TCEAL4	0.00234329	0.906491	0.91463
GNPDA1	-0.0392441	0.196685	0.216442
TCOF1	-0.0933421	0.000575751	0.000768609
BAG1	-0.451786	7.34177e-23	4.74928e-22
RGS2	0.178118	0.000558263	0.000746268
KLF10	-0.0303718	0.592142	0.614349
ABCF3	0.530717	2.27614e-20	1.08863e-19
TCERG1	0.155558	2.53456e-06	3.94216e-06
CARS	-0.952616	2.12355e-36	1.30038e-34
COL1A2	-0.922303	6.78068e-17	2.29961e-16
HSPBP1	-0.0056835	0.857357	0.868512
YIF1A	-0.602617	5.62973e-28	7.39326e-27
DBI	-0.674056	4.03313e-17	1.39515e-16
MYC	0.273183	0.000898788	0.00118648
SLC35B1	-0.408282	4.95945e-14	1.33312e-13
ST5	-0.364614	6.26312e-14	1.6716e-13
NOTCH2	-0.501391	9.08006e-10	1.76768e-09
DECR1	0.19662	0.000188608	0.000260561
PFKFB3	-0.127422	0.004371	0.00551242
CPSF6	0.546225	6.05425e-19	2.50252e-18
TMEM147	-0.624528	1.06525e-27	1.34233e-26
DHRS3	-0.23357	7.2736e-08	1.24281e-07
RANBP1	-0.499929	2.35822e-13	5.99595e-13
ATG9A	-0.391795	2.29311e-18	8.94913e-18
PPIE	-0.305357	2.0321e-12	4.79332e-12
SLC2A3	0.23184	4.74501e-06	7.2723e-06
ATG5	0.52482	2.86374e-17	1.00693e-16
DLG1	-0.110091	2.8319e-08	4.97651e-08
CRMP1	-0.332138	6.98612e-16	2.17879e-15
PITPNB	-0.305049	1.73377e-14	4.83946e-14
IRF1	-0.867185	1.12978e-28	1.65297e-27
HMGCR	0.452159	4.11518e-14	1.11304e-13
VAMP8	0.465493	5.82273e-06	8.87413e-06
MCRS1	0.0141526	0.454459	0.478886
ARL2	-1.08849	1.95682e-37	1.55688e-35
SVIL	-0.137914	0.000929694	0.0012258
CSNK1G2	-0.347093	4.29802e-17	1.48442e-16
CRABP2	0.423054	2.54469e-08	4.4884e-08
S100A13	-0.838732	5.81362e-22	3.41609e-21
ADAM10	-0.160888	2.25498e-08	3.99533e-08
EPS8	-0.13905	0.000900011	0.00118781
IRF3	-0.527242	1.95917e-27	2.35966e-26
CABIN1	-0.457401	4.2564e-21	2.22838e-20
RANBP3	0.0616791	0.113481	0.128048
MEN1	-0.442401	1.57899e-24	1.23909e-23
CSDE1	0.714426	1.86553e-40	2.71124e-38
RPS19	-0.814286	1.24331e-24	9.88478e-24
WIPF1	-0.202371	3.25371e-05	4.71741e-05
DPM1	0.207008	1.39803e-09	2.68472e-09
SDHB	0.368644	8.48024e-15	2.42674e-14
USP4	-0.412803	8.20027e-13	2.00276e-12
AXL	-0.251973	0.000545071	0.000728901
TNFSF10	0.3537	9.45234e-05	0.00013308
BET1	-0.1844	5.82437e-07	9.4025e-07
CDC16	0.0213029	0.411426	0.436792
IGFBP2	0.037475	0.685973	0.705587
LIG1	0.671768	3.36846e-09	6.29889e-09
LTBP1	-0.211021	3.34898e-06	5.17198e-06
PKIG	-0.30691	1.00837e-15	3.10927e-15
GBP2	-0.0702518	0.422742	0.447977
TFIP11	0.429437	3.30627e-19	1.40118e-18
SLC7A8	-0.343845	2.08956e-18	8.20469e-18
R3HDM1	0.20027	2.62551e-05	3.83205e-05
PLCG1	0.240006	6.81873e-09	1.24978e-08
SACM1L	-0.195877	1.0167e-09	1.97118e-09
DHPS	0.0891678	0.00214815	0.00276085
ABCC1	-0.0506551	0.0783141	0.089704
DBN1	0.0200545	0.437772	0.462737
TOM1	0.221629	1.33187e-10	2.75106e-10
DRG1	0.0550473	0.0220927	0.0264947
GAA	-0.731143	3.37326e-31	7.428e-30
SS18	0.769403	4.36182e-24	3.25643e-23
TCEB1	-0.634282	2.08458e-25	1.84431e-24
SPINT1	-0.302171	0.000147694	0.000205313
SERPINA1	-0.889925	3.48359e-19	1.47346e-18
PCK2	-0.233739	1.28319e-11	2.85212e-11
U2AF1	-1.09074	4.34553e-32	1.12586e-30
FAH	-0.110515	0.0553928	0.0643622
SP100	0.226716	1.13725e-05	1.69275e-05
POP4	-0.43711	6.43423e-18	2.41671e-17
CTSS	-0.00687153	0.873503	0.884293
ADM	-0.612579	3.15262e-11	6.80602e-11
S100A8	-1.16707	5.29543e-07	8.57145e-07
PIN1	-0.0599068	0.150412	0.167912
BIN1	-0.567735	2.80006e-18	1.08576e-17
HK2	0.332817	0.000602404	0.000803106
NDUFV2	-1.35112	1.12868e-40	1.78298e-38
FPGS	-0.312335	3.52341e-14	9.58214e-14
IL1R1	-0.346872	8.99345e-05	0.000126799
FHL2	-0.579064	2.1704e-13	5.54035e-13
C1QB	0.0889674	0.432561	0.457736
ARFGEF1	0.539094	1.06405e-22	6.76668e-22
HCLS1	-0.311507	0.000112537	0.000157607
RFX5	0.429414	4.63571e-14	1.24918e-13
DYRK2	0.562214	1.16945e-16	3.88985e-16
RHOBTB3	-0.280582	0.000120255	0.000168113
RGS1	0.0615281	0.723196	0.741426
PYGL	0.210023	1.53031e-05	2.26144e-05
POLD4	0.160326	0.0477572	0.0557755
LOXL2	-0.472983	4.06324e-19	1.70606e-18
BCAM	-0.329479	3.65254e-10	7.32658e-10
ECD	0.81263	2.31996e-33	7.66289e-32
SGSM3	0.204067	4.66786e-09	8.65742e-09
SSX2IP	0.476888	1.42416e-14	4.00292e-14
MVD	1.16299	4.66376e-17	1.60413e-16
CYBA	-0.457098	1.96624e-08	3.4991e-08
PTPRK	0.126887	3.08665e-05	4.48235e-05
NINJ1	-0.334189	1.02121e-07	1.72764e-07
STK10	0.068796	0.0312151	0.0369952
BAHD1	0.116829	0.00182314	0.00235537
PRDM2	-0.298836	4.61734e-12	1.05756e-11
MYO1E	0.724751	6.97467e-20	3.18358e-19
SMAD2	0.258755	5.52772e-22	3.2516e-21
BAZ2B	0.300143	1.759e-08	3.1421e-08
CTNNBIP1	0.179523	3.8286e-09	7.13974e-09
TGFB1	-0.0958454	0.088839	0.101281
KIF2A	0.695211	8.40197e-23	5.39032e-22
FBLN5	-0.197913	7.29941e-05	0.000103544
HTRA2	-0.206213	2.67273e-06	4.14938e-06
FUBP1	0.785641	2.02797e-31	4.66347e-30
MTIF2	0.559212	2.02453e-25	1.79264e-24
CSF1R	-0.243305	0.00128374	0.00167638
SSSCA1	0.912965	3.85035e-14	1.044e-13
PAN2	0.00662595	0.840147	0.852584
PCSK7	-0.0925705	0.0311284	0.0368964
SLC11A2	-0.420241	5.45227e-22	3.21242e-21
PICALM	0.441827	7.01389e-22	4.0709e-21
TBP	0.302091	5.01481e-14	1.34767e-13
HAT1	0.154179	0.000127504	0.00017795
DAPK1	-0.212867	1.5713e-07	2.62646e-07
BCL6	-0.759776	2.54415e-17	8.98322e-17
KIAA0040	0.24348	5.16833e-05	7.40955e-05
PAK4	-1.04174	1.52981e-31	3.60149e-30
GLS	0.0290259	0.420849	0.446144
KATNB1	-0.581563	1.79977e-27	2.17972e-26
FXR2	0.158609	1.62103e-08	2.90135e-08
NUP98	0.716062	2.43626e-25	2.14328e-24
MTRR	-0.0758207	0.0107918	0.0132243
PMM2	1.20296	1.50692e-18	6.01443e-18
MTMR2	0.273485	1.06617e-10	2.21907e-10
RFK	0.116061	0.0157306	0.0190897
TSPAN31	-0.654074	1.1229e-23	7.95299e-23
PAFAH1B3	0.351487	2.3309e-06	3.63214e-06
UPP1	0.309278	5.18061e-09	9.57095e-09
LGALS9	0.0524274	0.57995	0.602388
FCGBP	-0.217514	0.185678	0.204785
UVRAG	0.497079	3.81249e-20	1.78353e-19
PDLIM5	-0.603609	1.40655e-14	3.9575e-14
PEX5	-0.348743	4.96185e-17	1.7029e-16
TLN1	0.43139	2.13167e-13	5.44916e-13
FBXO11	0.369566	5.33508e-20	2.45783e-19
C11orf49	-0.853418	1.01111e-42	2.39588e-40
DRAP1	0.457797	3.63217e-22	2.17651e-21
DRG2	-0.06978	0.0616086	0.0712427
IRF2	0.493455	2.05173e-13	5.25344e-13
LMNB1	0.631964	1.20877e-14	3.41602e-14
CNOT4	0.450618	8.15808e-26	7.70564e-25
VPS11	0.14075	9.54983e-06	1.43083e-05
JARID2	-0.24742	2.86094e-10	5.76631e-10
AP1S2	-0.213539	8.98007e-08	1.52442e-07
DMTF1	0.181612	3.46315e-08	6.0436e-08
DYNLT3	-0.0150022	0.723438	0.741604
F13A1	-0.330797	8.37973e-05	0.000118468
SLC35A1	-0.773293	1.4127e-26	1.52309e-25
PSD4	0.191188	4.43692e-06	6.80876e-06
ZNF148	0.121726	4.52223e-07	7.35268e-07
COL5A1	-0.189608	0.000250526	0.000342712
IDE	0.241546	4.93759e-16	1.56135e-15
KIFAP3	0.423664	8.12844e-10	1.58895e-09
PHYH	-0.36081	2.09687e-20	1.0082e-19
ITGB1BP1	-0.0811882	0.0344656	0.0407148
RBBP8	0.41231	1.27453e-19	5.6542e-19
MTF2	0.106302	0.00100983	0.0013292
AP1G1	0.346686	1.74197e-21	9.56065e-21
DUSP14	-0.111305	0.00365014	0.00463065
SOCS2	-0.13874	0.00112135	0.00147014
RPS6KA1	0.118112	0.0538969	0.0626709
DGKA	-0.274833	2.86793e-12	6.67957e-12
PSMA4	0.0841765	0.00942333	0.0116009
GALNT3	0.28154	8.42205e-07	1.34842e-06
KCNAB2	-0.261838	6.92135e-11	1.4598e-10
RNF6	0.188931	6.55544e-07	1.05561e-06
PSMG1	0.136697	0.000793322	0.00105044
DDB2	0.408837	0.000126579	0.000176714
TP53I11	0.239183	6.58466e-05	9.37717e-05
HEBP2	-0.851256	9.64712e-27	1.06315e-25
MME	0.979435	2.95648e-26	3.00225e-25
STC2	-0.318355	2.62916e-08	4.6312e-08
EML3	-0.703522	1.09549e-19	4.88777e-19
LDB1	0.894376	6.27611e-24	4.62227e-23
ATOX1	-0.706223	1.85008e-20	8.99862e-20
SAT1	0.0572761	0.229372	0.250315
CDK10	-0.178011	7.98685e-08	1.35941e-07
SLCO2B1	-0.626254	2.51814e-18	9.79925e-18
IQGAP2	0.719009	1.37173e-16	4.53499e-16
COL15A1	0.284059	5.04761e-06	7.71978e-06
ELF4	0.701938	1.01045e-15	3.11478e-15
CEP57	0.495133	1.47827e-24	1.16257e-23
MED12	-0.109306	0.000227115	0.000311744
TNFRSF1B	0.0426342	0.590852	0.613068
MET	0.117868	0.0917869	0.104554
MAP3K3	0.0574975	0.0482428	0.0563186
ZNF318	0.54811	1.87452e-20	9.10528e-20
CCS	-0.0559781	0.0375313	0.0442022
LSP1	0.677353	3.96387e-13	9.94389e-13
MPST	-0.848143	1.95882e-28	2.75499e-27
SEMA4D	-0.473263	7.87464e-10	1.54211e-09
STX4	-0.12235	2.95298e-06	4.57664e-06
CUL5	0.289764	4.61896e-16	1.46399e-15
PRPSAP2	0.0554096	0.0732493	0.0841236
ALG8	-0.260378	1.5012e-16	4.94353e-16
CD4	0.292578	0.000120218	0.000168083
PTTG1	-0.624463	2.07864e-20	1.00076e-19
FANCG	-0.476627	1.11749e-22	7.09826e-22
MNAT1	0.917877	2.25987e-31	5.16406e-30
TAF6	-0.402544	4.92555e-20	2.28462e-19
BCAT2	-0.698441	1.00781e-19	4.51689e-19
TFDP2	0.0528605	0.0107658	0.013194
FSTL3	-0.165876	3.0133e-06	4.66812e-06
ZNF516	0.388753	1.47423e-16	4.85765e-16
SRP54	0.637087	6.45075e-28	8.39059e-27
POLB	-0.231196	7.10067e-14	1.88636e-13
ELK1	-0.201734	5.04664e-07	8.18455e-07
NDUFB5	-0.454371	1.9146e-19	8.32101e-19
COBLL1	-0.00215668	0.952027	0.955886
PCNT	-0.0827733	0.069279	0.0797656
COX5A	-0.630695	2.42698e-27	2.8692e-26
CXCL12	-0.276353	6.71186e-05	9.54877e-05
MAN2C1	-0.466644	1.47041e-21	8.1773e-21
HELZ	0.139144	2.09453e-08	3.71769e-08
GNS	0.164106	2.95627e-09	5.54906e-09
TARBP2	-0.170201	0.000165956	0.000230025
PRKAR2B	0.164272	0.000756718	0.00100319
IVD	-0.230335	3.68171e-13	9.24882e-13
DHX16	0.0677414	0.0019939	0.00256806
TRMT1	-0.132233	0.000125908	0.000175858
RREB1	-0.379479	9.95313e-18	3.68009e-17
PDE4B	-0.0281719	0.251459	0.273298
ITPR1	0.373921	4.08555e-20	1.90554e-19
ERCC1	-0.241849	7.05445e-12	1.5953e-11
UTP18	0.345201	2.00425e-16	6.53496e-16
ALDH4A1	-0.528493	4.22954e-10	8.44667e-10
BAK1	0.293031	0.00157156	0.00203977
ZKSCAN5	0.513772	1.72687e-25	1.54033e-24
AQP3	-0.193401	0.00200574	0.0025824
RBMS1	-0.677206	8.92283e-24	6.40282e-23
TCF4	-0.572605	3.80226e-27	4.41369e-26
SLA	-0.520944	2.53805e-15	7.58146e-15
RPS6KB2	0.292516	1.07261e-07	1.81151e-07
MRPL33	-0.254451	3.43064e-10	6.89416e-10
TPD52L1	-1.06908	7.7948e-23	5.02147e-22
FANCA	-0.0382404	0.3704	0.395238
GSTT1	-0.718534	0.000230097	0.000315597
GUCY1B3	0.29441	6.22825e-07	1.00396e-06
RGS3	-0.481405	6.29857e-17	2.14411e-16
WIPI1	0.295322	3.94194e-11	8.45477e-11
ELP4	0.456077	2.08733e-17	7.44742e-17
R3HDM2	-0.309273	5.84553e-10	1.15595e-09
VCAM1	-0.158795	0.0146417	0.0178119
ACTA1	0.302241	5.17112e-10	1.02669e-09
SMARCA1	0.685139	3.50931e-32	9.19345e-31
PIK3CD	-0.297683	5.02964e-13	1.2511e-12
IRF9	-1.42579	4.93296e-30	8.88747e-29
THBD	7.60652e-05	0.998655	0.99871
PLCB4	0.395031	2.78149e-13	7.03113e-13
CD82	-0.501679	3.58311e-09	6.69109e-09
RAP1GAP	-0.2566	7.42541e-10	1.45727e-09
NFKBIE	0.171339	0.001628	0.00211026
RAB11FIP3	-0.291442	5.80703e-14	1.55367e-13
MMP9	-1.29171	3.05139e-19	1.29872e-18
INTS9	-0.211453	2.25166e-09	4.26169e-09
MARK2	0.865815	6.53194e-17	2.21939e-16
BTN2A1	0.128667	7.50014e-06	1.13276e-05
MPO	0.176082	0.0195063	0.0235042
CLCN6	0.0917641	0.00246548	0.00315531
CNN1	0.561304	2.03885e-07	3.37999e-07
E2F6	0.525597	1.07881e-16	3.60816e-16
NEBL	-0.249441	1.74825e-07	2.91064e-07
CA12	-0.576672	8.01228e-16	2.4839e-15
USP20	0.0423696	0.193033	0.21266
CASP9	-0.595525	3.78555e-26	3.796e-25
PTPN3	0.192815	0.00953347	0.0117312
SYT1	0.103711	0.00259838	0.00331915
ICA1	0.870634	4.97683e-27	5.68121e-26
NUPL2	0.556054	6.6366e-21	3.409e-20
FCGR3B	-0.823084	2.69232e-13	6.81045e-13
SPRY2	-0.0719712	0.0260908	0.0311148
DUSP4	0.267716	0.00158021	0.00205027
PCBP2	-0.856605	1.89789e-19	8.25498e-19
BCAR3	0.222594	0.000668919	0.000889824
SCG2	0.91935	6.23316e-22	3.64493e-21
TCN2	-0.161616	0.00245514	0.00314267
PLCB2	0.680107	7.15016e-28	9.21238e-27
PHACTR2	0.314805	1.91841e-17	6.87174e-17
SFRP4	-0.0776221	0.0662465	0.0764194
PTEN	-0.250152	2.60498e-14	7.15763e-14
CTAGE5	-0.249119	3.14717e-08	5.51336e-08
IRF8	-0.098562	0.107508	0.121598
CHST10	-0.333309	1.49562e-20	7.35e-20
PBX3	-0.0275908	0.51105	0.53454
TPM2	0.101902	0.107892	0.121981
SLC5A6	-0.166636	0.00141879	0.00184655
MAP3K4	0.205721	7.00404e-12	1.58423e-11
SMARCD3	-0.284356	6.04305e-15	1.75091e-14
SNAPC2	0.15453	0.00107573	0.00141254
NID2	0.489319	1.14453e-06	1.8175e-06
CD48	-0.761787	4.50219e-16	1.42864e-15
TYROBP	-0.227714	0.00421974	0.0053303
HSD11B2	0.63709	1.56746e-07	2.62045e-07
FOXO3	-0.779679	2.04634e-35	1.01387e-33
COL7A1	-0.479795	7.69887e-16	2.3915e-15
GSTM4	-0.430018	2.06277e-16	6.7177e-16
CDO1	0.027151	0.393721	0.419015
TCIRG1	0.754418	1.3842e-11	3.06786e-11
NDC80	2.37225	6.85409e-16	2.13945e-15
SIPA1	0.34066	0.00148147	0.00192583
SBNO2	0.0369105	0.386605	0.411804
IMPDH1	-0.0756538	0.0347576	0.0410463
ALOX5AP	-0.207618	0.00776915	0.00961442
CD37	0.195448	0.012369	0.0151061
PKNOX1	0.146473	2.26106e-05	3.31614e-05
RUNX3	-0.749026	1.94804e-15	5.8689e-15
PDGFB	-0.15159	0.000165073	0.00022886
APOBEC3G	-0.166938	0.0210071	0.0252484
PCYT1A	0.172834	1.25237e-06	1.98413e-06
RAB32	0.103328	0.193939	0.213594
ZC3H14	0.270754	1.07937e-16	3.60893e-16
TK2	0.0575006	0.00107389	0.00141046
CHKA	-0.00385187	0.939554	0.944929
ZNF195	0.155427	2.99767e-05	4.3572e-05
GULP1	-0.336659	1.98882e-07	3.29956e-07
FLI1	-0.0380649	0.317537	0.341505
DBF4	0.649325	3.7596e-23	2.49876e-22
LMO2	-0.547676	5.40854e-14	1.4499e-13
FADS3	-0.565954	1.84044e-27	2.22157e-26
MMP7	-1.13472	1.26157e-29	2.10906e-28
PSEN2	0.49152	1.00892e-19	4.52001e-19
PKMYT1	-0.667714	3.70871e-24	2.786e-23
EBAG9	-0.0221069	0.233359	0.254489
TEAD4	0.135841	0.010664	0.0130752
SYNGR1	-0.0129823	0.722868	0.741229
STK11	-0.0959416	0.000466515	0.000626928
CD151	0.501027	8.6752e-06	1.30427e-05
RGS10	0.396349	1.06773e-06	1.69926e-06
COL11A1	0.420357	1.47117e-13	3.80444e-13
AGA	0.444113	1.95981e-10	3.98991e-10
RGS19	-0.437311	2.19099e-17	7.7943e-17
RGS4	0.2527	6.32399e-06	9.6179e-06
TRIM16	-0.107541	0.00794272	0.0098214
COL16A1	-0.326484	5.10415e-09	9.4361e-09
NAGLU	-0.18628	5.05644e-08	8.72491e-08
F3	-0.0058417	0.952942	0.956628
REEP1	-0.141904	0.00249665	0.0031937
SLCO2A1	-0.480015	7.37533e-13	1.80776e-12
GALK1	0.93792	2.75882e-17	9.71603e-17
LRP3	-0.081497	0.0366312	0.0431701
KYNU	-0.160627	0.0213848	0.0256683
APEX2	0.0152463	0.659889	0.680555
TRAF2	1.42424	2.28669e-32	6.35839e-31
APOC1	-0.246524	0.00689721	0.00857138
FOSL1	-0.222364	0.0660188	0.0761729
IFI44L	0.0600438	0.476851	0.50045
LTBP4	-0.191868	1.44313e-06	2.27643e-06
ALOX5	-0.0605877	0.329392	0.353627
LDOC1	-0.649821	3.84744e-20	1.7991e-19
CSTF2	0.550731	1.12411e-20	5.59234e-20
EDNRA	-0.00911556	0.776632	0.792334
SNCA	0.277615	6.9599e-07	1.11859e-06
PTPRZ1	-0.0163762	0.776856	0.792488
GAP43	0.52414	5.88035e-19	2.4334e-18
ZNF592	-0.196548	2.43673e-08	4.30476e-08
ZNF142	-0.0214905	0.496206	0.519912
PIK3C2B	-0.238696	0.038137	0.0448816
TOM1L1	0.732122	5.28089e-20	2.43802e-19
C15orf39	-0.524771	1.36925e-23	9.62274e-23
ELMO1	-0.418403	2.04089e-20	9.83452e-20
ATXN7	-0.0531317	0.0790502	0.0904945
PHF14	1.24527	2.19703e-37	1.71055e-35
CELSR1	-0.00650995	0.939385	0.944929
RAB40B	-0.586248	1.3512e-21	7.549e-21
INPP4A	-0.129956	0.000335073	0.000454661
DZIP1	0.368588	6.22511e-16	1.94926e-15
IRF4	-0.804097	7.01369e-22	4.0709e-21
COX7A1	-0.696021	8.33556e-21	4.22005e-20
CROT	-0.0487801	0.117464	0.132392
CD22	-0.466705	1.78825e-09	3.40828e-09
SLC25A14	-0.136759	0.00197244	0.00254072
CHL1	0.340929	5.03694e-09	9.31817e-09
DLG4	0.836821	3.71558e-26	3.73615e-25
STC1	-0.635374	3.627e-15	1.06936e-14
ASL	0.0989166	0.0253962	0.030333
IDI1	0.365513	8.0498e-10	1.57443e-09
RPS6KA4	-0.284137	7.41764e-15	2.13331e-14
NPR1	0.228357	5.44435e-06	8.30689e-06
ANKRD6	0.275817	1.05626e-09	2.04352e-09
LRMP	0.0774964	0.223273	0.244002
SGCE	0.488115	1.97672e-20	9.55489e-20
HHEX	-0.0625774	0.0477401	0.0557616
PLA2G6	-0.660169	2.16348e-30	4.10121e-29
CHGA	-0.0669744	0.14658	0.163869
ISG20	-0.169228	0.0178496	0.0215627
EPHB6	-0.0933237	0.00881628	0.010872
NCK1	0.0468226	0.0561645	0.0651824
CDH13	0.754625	9.09211e-12	2.04044e-11
PDE4A	-0.679094	2.18614e-20	1.04835e-19
TAGLN3	0.320177	8.85238e-12	1.9895e-11
IARS	0.0260686	0.378026	0.40306
C2CD2L	-0.462752	4.10823e-23	2.71722e-22
NUDT1	1.07657	1.66768e-19	7.30029e-19
TAP2	-0.377008	3.59795e-12	8.31058e-12
THBS4	-0.0991483	0.0117927	0.014425
FAS	0.0671344	0.246547	0.268093
IFNAR2	0.16618	7.61308e-05	0.000107868
PPOX	-0.485516	3.462e-25	2.95272e-24
NR2C1	0.1587	1.50099e-06	2.36462e-06
PRR3	0.423954	0.00211663	0.00272067
RRAD	0.251788	0.000644455	0.000858224
TMEM5	-0.293962	1.20395e-12	2.89883e-12
CCNF	0.0736564	0.427913	0.453104
FOLR2	0.500195	1.1004e-05	1.64036e-05
ATG12	-0.363248	1.54744e-18	6.16262e-18
GLDC	-0.269988	4.31296e-15	1.26476e-14
MTMR9	-0.0993374	0.00579097	0.00723871
MLH3	0.566987	4.03212e-29	6.28757e-28
POP5	-0.58016	8.97912e-25	7.26595e-24
ENPEP	0.78248	4.73338e-17	1.62705e-16
NAIP	-0.627441	1.74029e-19	7.6059e-19
NME3	-0.614141	4.44124e-26	4.40888e-25
GCHFR	-0.0850738	0.0777256	0.0890487
TLE4	-0.56946	1.33895e-19	5.92311e-19
PDPN	0.540028	3.68994e-22	2.20748e-21
ZFYVE9	0.791197	3.10279e-29	4.90863e-28
TRIM3	-0.236407	1.53127e-12	3.64828e-12
IL10RA	-0.145735	3.07393e-05	4.46446e-05
CPS1	-0.110714	0.00257198	0.00328658
GAS8	0.428781	2.67442e-10	5.40538e-10
C11orf80	0.0122308	0.734651	0.752179
INHBA	0.521008	5.96884e-17	2.03504e-16
PTPN2	0.00172365	0.950532	0.95456
PTPRN	0.0492895	0.255936	0.277914
FST	-0.407701	9.25061e-12	2.07345e-11
SNAP91	0.065061	0.131611	0.147816
SRPX	-0.382923	1.92968e-08	3.43685e-08
MTAP	0.353155	2.24586e-14	6.21475e-14
PLK3	-0.175308	4.79702e-06	7.34892e-06
PTPRCAP	1.05841	2.65459e-25	2.32224e-24
OAS2	-0.427871	2.56319e-14	7.04634e-14
CLOCK	0.107323	2.07234e-06	3.24035e-06
GPC4	0.134069	0.000415382	0.000560216
ITIH2	-0.340014	2.51353e-09	4.74334e-09
ATF5	-0.198429	3.05026e-06	4.72338e-06
NKRF	0.295634	4.2892e-11	9.17611e-11
VIPR1	-0.623903	5.14577e-21	2.67472e-20
TRO	0.21937	9.97452e-09	1.80993e-08
ASNS	-0.0611297	0.0542969	0.063109
AUH	-0.0609281	0.0212017	0.0254682
NEB	0.171091	2.4253e-08	4.28595e-08
ITGAE	-1.28163	4.66038e-44	1.66313e-41
GPR162	0.1314	4.18306e-05	6.02873e-05
ARID4A	0.881451	3.25627e-30	6.01583e-29
ENPP1	0.345787	1.81477e-09	3.45701e-09
ARHGAP26	0.249243	1.29876e-06	2.05434e-06
RARB	0.45797	1.26389e-11	2.81151e-11
BCAP29	0.0492315	0.0684486	0.0788345
CIITA	-0.379284	9.2374e-06	1.38593e-05
FPR1	-0.397835	0.000350868	0.000475147
PTGS1	-0.196243	3.53721e-08	6.16692e-08
NPM3	0.538092	4.87004e-15	1.42277e-14
ACTC1	-0.854479	3.08102e-25	2.65689e-24
UST	0.239713	2.62443e-06	4.0767e-06
MFSD7	-0.182566	0.000561026	0.000749777
MYL5	0.033259	0.619542	0.641312
NCF4	-0.0946678	0.0914119	0.104149
RNASE4	-1.23538	1.102e-23	7.83039e-23
CELSR3	-0.721827	6.79495e-25	5.58981e-24
ITGB3BP	0.0241467	0.678356	0.698477
ADAM8	0.180536	0.0253223	0.0302513
MAP3K14	-0.0702187	0.10161	0.115214
NMB	-0.506289	2.53681e-07	4.18324e-07
RELB	-0.0735188	0.117689	0.132618
ACVR1B	-0.514621	7.34664e-19	3.02182e-18
DEPDC5	0.844396	1.22556e-15	3.75136e-15
SLC16A4	1.13637	1.17965e-09	2.27337e-09
SLC13A3	-0.229429	1.46398e-06	2.30831e-06
EGR2	0.264723	0.019969	0.0240457
CEP290	1.07837	7.2003e-34	2.65146e-32
PER2	-0.365928	2.3114e-11	5.04592e-11
AMPH	0.170859	0.000465421	0.000625612
GAD1	-0.282252	1.93157e-06	3.02719e-06
GLRB	0.454719	2.24876e-10	4.56623e-10
LRP8	0.135709	0.000383427	0.000518016
FKTN	0.199637	1.00804e-11	2.25618e-11
FGL1	-0.0585132	0.308312	0.331976
SNTB2	0.100879	8.64292e-05	0.000121999
REEP2	0.441182	1.84017e-14	5.12465e-14
STIL	0.382501	5.41249e-16	1.70509e-15
PFDN4	0.402244	2.20269e-14	6.09839e-14
DBT	-1.01755	1.0096e-33	3.57295e-32
CTNNA2	0.324593	8.99044e-16	2.78002e-15
SLN	-0.00561088	0.93339	0.93951
MDFI	0.0692092	0.264429	0.286765
ACHE	0.0364706	0.380286	0.405391
ZBTB20	-0.566391	2.05857e-12	4.85365e-12
FXYD1	-1.99309	2.80446e-38	2.6127e-36
TNNC2	0.271594	9.61876e-09	1.74741e-08
ANK1	0.348792	8.96016e-12	2.0129e-11
DCLK1	0.143935	0.00426999	0.00539003
IL1R2	-0.359641	0.0269118	0.0320518
FOSL2	0.225407	0.000587566	0.000783997
FES	0.620593	1.04755e-07	1.77083e-07
AP1B1	0.487539	3.49219e-15	1.03101e-14
CALB2	0.296452	0.000248331	0.000339924
OVGP1	-0.00202507	0.970592	0.972913
OCEL1	-0.595343	1.95675e-20	9.46672e-20
FOXO4	1.06851	7.56531e-22	4.37232e-21
NPAS2	-0.658764	4.60885e-21	2.40711e-20
CASP10	-0.140311	0.000256912	0.00035114
IRF5	-0.432067	1.52494e-13	3.94071e-13
PLAU	0.0694634	0.246309	0.267861
TESK2	-0.338823	9.9736e-11	2.08461e-10
CRYM	-0.3051	1.2675e-05	1.88225e-05
SRPX2	0.273095	8.12438e-08	1.38217e-07
ARHGEF15	-0.592838	5.24261e-23	3.43416e-22
CIZ1	0.27987	1.19475e-09	2.30125e-09
KATNA1	0.340853	5.3905e-15	1.56935e-14
AVIL	-0.585752	4.9188e-18	1.86228e-17
STEAP1	0.0979785	0.0769224	0.0882026
BRE	-0.320543	3.34368e-18	1.29104e-17
RPP38	-0.241964	1.12268e-12	2.70915e-12
FXN	0.387225	2.10578e-17	7.50834e-17
ABHD2	0.684484	2.22474e-34	9.18549e-33
AQP9	1.28636	1.51219e-22	9.46746e-22
SNX7	0.22751	3.31707e-09	6.20706e-09
C1QL1	-0.498219	2.61653e-18	1.01568e-17
HRH1	0.234109	6.16602e-07	9.9452e-07
GGT5	1.09052	2.68414e-20	1.27482e-19
ALG13	-0.00572985	0.836953	0.849837
VGF	0.0726467	0.107546	0.121627
OLFM1	-0.120109	0.00104667	0.0013757
DSG3	0.540336	5.59486e-08	9.62956e-08
MYOM1	1.22682	2.75688e-17	9.71234e-17
MMRN1	0.82998	3.90235e-07	6.36761e-07
F10	0.085757	0.15808	0.175985
CRH	0.000649007	0.99619	0.996464
AOAH	0.500761	2.29297e-06	3.57508e-06
PPP2R2B	-0.000157059	0.991528	0.992257
SNRPG	-0.615451	9.184e-29	1.36384e-27
RAD52	0.603842	4.18692e-13	1.04793e-12
WNT2	0.0985881	0.22016	0.240744
RAPGEF4	0.608261	5.17597e-20	2.39262e-19
MDM4	-0.104373	0.00287407	0.00366445
HAAO	-0.0730788	0.238785	0.26012
FLAD1	-0.139446	7.11503e-06	1.07684e-05
PCBP3	-0.0300352	0.475651	0.499287
NCAM2	2.39106	1.85477e-43	5.46406e-41
DLEU1	-0.572542	5.53903e-21	2.86275e-20
CD86	0.207615	9.52914e-05	0.000134092
BUD31	0.226337	1.58849e-12	3.77883e-12
TYRP1	0.0274725	0.667568	0.687955
ATP5C1	-0.191055	6.28626e-13	1.55023e-12
POMC	0.766908	2.14109e-10	4.35327e-10
CNTFR	0.59209	2.37868e-12	5.5784e-12
TEP1	0.216154	5.19892e-06	7.94452e-06
NCOA2	0.0363382	0.0517084	0.060216
BLM	-0.254711	1.11502e-12	2.69125e-12
KCNQ2	-0.731513	4.34792e-25	3.654e-24
DTNA	-0.115263	0.0532321	0.0619176
STAC	-0.675407	2.14239e-19	9.25569e-19
DOC2A	0.0429705	0.224429	0.245192
ADAM17	0.384293	6.22539e-18	2.34474e-17
CBLN1	0.823813	1.15652e-09	2.23078e-09
ITIH3	-0.370469	1.33698e-09	2.57066e-09
DUS4L	0.248802	2.1089e-05	3.09715e-05
F12	-0.280317	1.99612e-06	3.12521e-06
ITGAM	0.0712479	0.210958	0.231216
CD1D	0.646507	6.67913e-07	1.07505e-06
NRXN3	-0.00503713	0.880457	0.890919
IL7R	-0.0497358	0.439472	0.464261
TRAF3IP3	0.0264081	0.470564	0.494471
ASPH	0.283203	5.2257e-05	7.48982e-05
HMGCS1	1.14611	1.60687e-27	1.96355e-26
PCSK1	0.534384	2.61388e-08	4.60727e-08
MYOM2	-0.195002	8.41713e-05	0.000118966
CLGN	0.761454	2.54463e-15	7.59696e-15
CACNA1H	0.727441	3.1882e-09	5.9772e-09
NGFR	0.519301	2.36823e-06	3.68872e-06
BDKRB2	0.822861	1.88847e-13	4.8525e-13
PDE4DIP	0.585977	3.28156e-17	1.14461e-16
POU6F1	0.0874704	0.0122621	0.0149806
NOLC1	0.327375	1.79052e-23	1.23758e-22
NFATC4	-0.0617315	0.111213	0.125645
CCNA1	0.158996	0.00820614	0.0101391
PNOC	-0.107678	0.128331	0.144177
POLE2	-0.0704517	0.046438	0.054293
SLC6A6	-0.133853	0.00143261	0.00186386
RELN	0.104207	0.215926	0.2364
CGREF1	0.791935	8.87748e-15	2.53443e-14
IL6R	-0.00113803	0.984642	0.985818
CRHBP	0.616174	4.4878e-08	7.77202e-08
AATK	-0.559561	2.62251e-20	1.24609e-19
WNT5A	0.05006	0.210922	0.2312
PRRX1	-0.22942	5.59807e-07	9.05057e-07
AK2	0.0150681	0.573709	0.596303
ADAM28	0.499437	1.04322e-13	2.73148e-13
NPY	-0.153084	0.0289657	0.0344153
TGM3	0.0294633	0.687832	0.707299
CASP1	-0.457078	3.58151e-14	9.73284e-14
MERTK	0.328134	1.05947e-05	1.58238e-05
NOL4	0.30822	3.2323e-12	7.48981e-12
ELAVL4	-0.186238	2.60952e-06	4.05529e-06
SLBP	0.0391851	0.277814	0.300622
DICER1	0.0597913	0.0736119	0.0845222
DPYS	0.38071	1.34981e-14	3.80473e-14
PTPRR	0.232186	0.000413249	0.000557546
CTH	0.518843	5.7047e-21	2.94558e-20
MATN3	0.73997	2.42583e-14	6.68392e-14
RTEL1	-0.623004	2.16335e-22	1.33073e-21
ZNF35	0.645031	5.77201e-23	3.7651e-22
STAT4	0.10624	0.029488	0.0350244
PI4KB	-0.261886	2.98876e-22	1.80885e-21
CNBP	0.563311	1.40011e-32	4.03735e-31
SYT5	0.295091	2.16759e-07	3.58906e-07
ARHGAP6	-0.0278057	0.447508	0.472018
ADORA3	-0.112946	0.0905793	0.103222
NME5	0.0915966	0.0601216	0.0695822
CD180	0.26928	0.00410085	0.00518373
OPCML	0.178231	3.91584e-06	6.02607e-06
VAV1	0.421705	4.19662e-08	7.2793e-08
MMP17	0.212593	4.85438e-06	7.43365e-06
NRG1	0.110846	0.013783	0.0167935
PRKCE	0.0812263	0.017968	0.0216937
DLG2	0.489668	1.84464e-21	1.00684e-20
TLR3	0.279714	3.9292e-12	9.05461e-12
CROCC	0.0725372	0.127377	0.143149
MICAL2	-0.794579	2.55533e-24	1.96425e-23
CDH18	0.560861	9.07813e-20	4.09398e-19
ADCYAP1	0.194213	0.000728618	0.000966643
MAP4K1	-0.23941	7.05972e-05	0.00010021
PTHLH	0.720509	9.3652e-23	5.98012e-22
HLA-DOA	-0.465534	3.22765e-15	9.56537e-15
CRLF1	-0.288467	4.27849e-05	6.16464e-05
KNTC1	0.792744	3.64395e-19	1.53831e-18
SMAD9	-0.346832	2.37957e-11	5.18955e-11
CALCRL	0.731575	1.45407e-19	6.40121e-19
IFI16	-0.270812	0.000108837	0.000152562
GALNS	-0.532966	1.68907e-23	1.17267e-22
CARTPT	0.127904	0.23685	0.25814
LGI1	0.330152	9.13065e-13	2.22251e-12
SOCS3	-0.462262	1.0226e-08	1.85402e-08
HSPB3	0.452505	4.17571e-08	7.24534e-08
BDNF	0.186757	0.01519	0.018448
G3BP2	0.456716	2.30166e-11	5.02666e-11
PDE3A	0.224433	6.63513e-09	1.21735e-08
MYBPC2	1.28004	2.6477e-15	7.89602e-15
LRRTM2	0.25755	4.73126e-10	9.41588e-10
FER	0.352719	1.12377e-22	7.13401e-22
IGSF6	0.777502	2.90865e-17	1.02074e-16
TRPC3	0.623695	1.3274e-18	5.32524e-18
F2RL1	-0.31486	8.36607e-08	1.42218e-07
TBC1D9B	-0.517828	3.75674e-21	1.9801e-20
HAS2	0.139978	0.0177332	0.0214317
COMMD4	-0.44214	1.63166e-18	6.47201e-18
MASP1	-0.370533	9.72231e-13	2.36073e-12
PPP2R4	-0.108371	0.000711957	0.000945459
NDRG2	-0.384892	3.75742e-09	7.0094e-09
TLE3	0.00125912	0.967099	0.9695
NAPA	-0.207305	7.99814e-07	1.28205e-06
FHIT	-0.164789	1.31927e-06	2.08497e-06
OCA2	0.441213	6.62201e-15	1.91357e-14
ETV1	0.365555	2.30727e-12	5.41542e-12
PML	-0.511893	9.47987e-21	4.74429e-20
CYP24A1	0.602869	3.52319e-10	7.07364e-10
GTF2A1	0.275867	1.11233e-10	2.31161e-10
T	-0.888469	1.45691e-13	3.76936e-13
ABAT	-0.343479	1.12528e-16	3.75324e-16
SLC26A4	0.249646	9.9201e-06	1.48468e-05
DPF1	-0.183657	2.53082e-05	3.69934e-05
GRIN2A	0.396339	3.27002e-12	7.57416e-12
SMARCA2	0.552624	1.68187e-29	2.76925e-28
CD28	-0.333162	1.60938e-05	2.37443e-05
SYCP2	1.25533	3.29132e-28	4.43454e-27
TAC1	0.02282	0.79044	0.805516
PTP4A3	-0.39552	2.5486e-16	8.21641e-16
CDKL5	2.81296	2.28204e-33	7.56057e-32
VIP	1.13399	9.05424e-14	2.38269e-13
EFEMP2	-0.728421	1.56499e-26	1.66261e-25
LY96	0.378228	1.19695e-06	1.89909e-06
AP3D1	-0.434891	7.68334e-20	3.49113e-19
PASK	-0.152869	4.00829e-05	5.7868e-05
EIF4H	0.045706	0.0192328	0.0231823
TRH	0.485662	2.50357e-09	4.72536e-09
ZNF571	0.705549	9.43715e-20	4.24535e-19
POLR3G	0.64377	6.77963e-26	6.48797e-25
CLEC10A	0.125675	0.220559	0.241157
PDK1	-0.0366256	0.30285	0.326385
PDIA2	-0.186033	0.000318148	0.000432287
NPAS1	0.48928	3.6323e-08	6.32563e-08
GPT	-0.285106	4.94427e-09	9.14983e-09
EPB41L3	0.115187	0.000957042	0.00126079
NTNG1	0.37655	9.83921e-10	1.90934e-09
TFEC	0.46167	1.20355e-16	3.99595e-16
TNFRSF8	-0.97971	2.2349e-18	8.73444e-18
ASGR1	0.311034	0.000153609	0.000213346
MAFK	-0.879544	7.1618e-34	2.64622e-32
MPPE1	-0.221689	4.24637e-08	7.36326e-08
LY6H	-0.448608	8.6594e-11	1.81724e-10
DNAJC4	-0.336533	1.37485e-13	3.56297e-13
ERBB4	0.279208	5.14e-15	1.50003e-14
PDYN	1.2795	1.63289e-21	9.01188e-21
DGKI	1.24608	1.02859e-25	9.54993e-25
SPAG8	0.43226	1.91582e-10	3.90545e-10
SEMA3F	-1.19628	2.40068e-35	1.17343e-33
PDE6H	0.876901	4.14106e-11	8.87138e-11
GCKR	0.211188	0.0184193	0.0222239
NRG2	-0.18241	5.41653e-08	9.32851e-08
SALL1	-0.224347	0.00177971	0.00230144
GNG7	-0.619007	5.5353e-18	2.09133e-17
IL11	-0.0196541	0.791734	0.806683
GUCY1A2	0.280713	6.56511e-08	1.12568e-07
CH25H	0.0543622	0.410261	0.43564
PCDH8	-0.453258	7.99487e-07	1.28172e-06
TGFBR1	-0.247509	0.000179783	0.000248717
SCN9A	1.10145	4.23556e-27	4.88029e-26
RIT2	0.413891	1.98398e-08	3.52837e-08
IL12RB2	0.844115	1.30774e-24	1.03593e-23
TSC22D3	-0.487749	8.41929e-21	4.26046e-20
MMP16	0.0605581	0.00935379	0.0115192
ALDH1A2	1.10258	3.43814e-31	7.52524e-30
CSRP2	-0.683931	4.32696e-22	2.57305e-21
SLC30A3	0.0234175	0.847542	0.859848
THRB	0.0134718	0.588717	0.61097
AOC2	-0.0687497	0.143298	0.160347
ZFP37	0.528234	6.09335e-15	1.76502e-14
SMAD6	-0.182614	0.0101932	0.0125175
NLRP3	1.25582	4.54535e-22	2.69702e-21
CC2D1A	-0.239044	3.16671e-06	4.89743e-06
CSF2RA	-0.903233	1.83924e-18	7.25315e-18
NRAP	0.0602748	0.440715	0.465349
ZFP30	0.228396	5.48375e-07	8.87102e-07
NIPBL	0.675565	7.45326e-24	5.42327e-23
ZNF225	0.336605	1.14113e-08	2.06376e-08
CA5B	0.711233	1.48908e-16	4.90511e-16
ZMYND8	-0.0411918	0.26052	0.282694
PFDN5	-0.321584	5.035e-17	1.72638e-16
CITED1	0.661365	1.83414e-08	3.27204e-08
H2AFY	-1.06956	1.31916e-44	5.53032e-42
SLC6A13	-0.686815	1.14745e-15	3.52117e-15
ISLR	0.13897	0.0101497	0.0124669
GABRA3	1.45585	1.05222e-19	4.70628e-19
TNFSF8	-0.0221764	0.697919	0.716657
SIGLEC7	-0.678389	8.55124e-09	1.55763e-08
DZIP3	0.554862	2.12285e-28	2.97036e-27
RFX3	0.232131	1.21616e-08	2.19399e-08
ZNF345	0.584605	4.40832e-16	1.40008e-15
GRIK1	1.03042	7.45024e-24	5.42327e-23
APOF	0.173265	0.252796	0.274669
VEZT	0.628021	8.27514e-23	5.31208e-22
ABI2	-0.626507	5.86412e-34	2.21173e-32
MAPK7	-0.263962	1.48084e-09	2.83526e-09
ZNF343	0.177586	6.20685e-08	1.06526e-07
CD226	0.516843	1.90165e-13	4.88408e-13
STAU1	-0.0779482	0.000110474	0.000154778
TGFBR2	-0.105056	0.0214646	0.0257584
CNGB1	0.192001	0.00184594	0.00238369
GALNT10	-0.104068	0.00217032	0.00278836
USP34	-0.0802619	0.0128559	0.0156849
IL15RA	0.393088	4.40806e-06	6.76826e-06
GK	0.537505	1.25069e-11	2.78272e-11
TLX2	-0.0145886	0.825561	0.839188
SCN5A	-0.0507592	0.461248	0.485524
DDO	0.711505	1.80748e-14	5.03877e-14
RAC2	-0.757119	1.37198e-12	3.28384e-12
TNFSF4	0.0206488	0.438206	0.463103
IL10	0.327203	0.00249474	0.00319163
SORBS1	0.0391357	0.321653	0.345659
SNUPN	-0.221878	2.6752e-09	5.04144e-09
TLR6	0.348133	9.11733e-10	1.77367e-09
CNTN5	1.15934	2.7012e-25	2.36111e-24
DNAJB5	-0.0102057	0.79775	0.812585
GRIK3	0.53523	3.512e-13	8.83267e-13
PRSS3	-0.190805	4.5068e-05	6.48722e-05
MEIS2	-0.687675	4.89003e-29	7.49666e-28
CHN2	-0.426762	3.71245e-12	8.57142e-12
NGLY1	-0.0879981	0.000727359	0.000965208
ZNF76	1.06353	1.94125e-19	8.42677e-19
RAB28	0.0711516	0.0020211	0.00260125
UNC45A	-0.153858	9.34976e-09	1.69967e-08
TROVE2	-0.11338	0.0102881	0.0126299
GIPC1	-0.483712	4.44976e-22	2.64318e-21
NFKB2	-0.266283	6.75256e-06	1.02468e-05
P4HA1	0.690754	1.59536e-19	7.00337e-19
CD46	0.109146	0.000352596	0.000477369
ATP5G2	-0.845644	8.59137e-39	9.55571e-37
DGKZ	-0.686509	9.64264e-22	5.49999e-21
RYR2	0.808749	4.5337e-26	4.49657e-25
OGT	-0.100233	1.10093e-05	1.64071e-05
ATP5L	-0.573396	7.82568e-27	8.71179e-26
HTR4	-0.0753617	0.0551968	0.0641412
ADRA1B	1.43339	6.16139e-22	3.60683e-21
ABCG4	-0.284938	5.60747e-06	8.54845e-06
KCNC3	0.298919	2.41364e-05	3.53374e-05
EMR2	0.145375	0.0229047	0.0274354
TANK	-0.256049	2.42204e-20	1.15436e-19
HCRTR1	0.971183	3.01298e-14	8.2392e-14
CASK	0.203378	1.0087e-11	2.25721e-11
RPGR	0.261895	2.09792e-06	3.27894e-06
CREM	0.0598199	0.0227949	0.0273158
SERPINI2	0.544918	3.7237e-12	8.59377e-12
WSCD2	0.0189958	0.727972	0.745831
TNFRSF1A	-0.446472	2.73815e-10	5.52802e-10
CMKLR1	0.0648275	0.176298	0.195051
PDIA6	0.153565	5.18405e-08	8.93942e-08
ENTPD1	-0.100073	0.0300183	0.0356349
CACNB4	0.797335	4.12058e-14	1.11407e-13
IGSF1	-0.217714	2.62385e-06	4.07639e-06
RBCK1	-0.0791518	0.0240171	0.0287361
SERPINH1	1.02827	1.90955e-26	1.99944e-25
PKP2	0.750288	1.57642e-14	4.41268e-14
ATF7IP	-0.333035	1.11628e-13	2.91435e-13
DLG3	0.459047	4.24672e-13	1.06192e-12
NCKAP1	-0.419861	4.495e-11	9.60132e-11
NR6A1	0.143477	0.000144269	0.000200629
DOK4	0.471996	6.32904e-14	1.68836e-13
ZNF304	0.315238	3.50463e-14	9.53342e-14
ZFP2	0.753425	1.94251e-14	5.40413e-14
NCOR2	-0.831252	1.76177e-21	9.65113e-21
HIPK3	0.0799768	0.00204372	0.00263006
EGR4	-0.772497	1.03065e-12	2.49647e-12
PRMT8	-0.355184	5.70754e-09	1.0507e-08
RBPJ	-0.39553	1.07253e-21	6.08883e-21
CYP2R1	0.315692	6.46878e-10	1.27596e-09
SORBS3	-0.509868	2.88884e-12	6.72685e-12
RAB1A	-0.179195	7.10122e-12	1.60554e-11
RNF10	0.0720667	0.00955686	0.0117586
PROS1	0.422094	1.8525e-13	4.76571e-13
ATP6AP1	-0.711663	6.07428e-24	4.47968e-23
HTR7	0.485536	1.92603e-14	5.361e-14
FGFR1	-0.374437	2.88871e-13	7.2954e-13
AIF1	0.850847	2.73181e-12	6.37753e-12
MAZ	-0.272207	6.79067e-11	1.43363e-10
PPP1R8	0.293304	2.53876e-17	8.9671e-17
HLCS	0.663151	3.31426e-22	1.99588e-21
CD160	0.0146636	0.803781	0.818346
ANAPC10	0.599824	4.60443e-19	1.92661e-18
MUC1	-0.551417	1.8903e-11	4.15325e-11
CCL22	0.0631979	0.347392	0.371889
CACNA1G	0.0288407	0.572427	0.59514
NVL	1.36119	2.7122e-21	1.45059e-20
ADAM11	0.0682677	0.0372614	0.043889
CALCR	-0.330127	1.02774e-07	1.73815e-07
SARDH	0.112914	0.0323357	0.0382775
GLRA3	1.8261	6.20973e-29	9.3878e-28
PI15	0.113997	0.0535305	0.0622514
CSNK1D	-0.982616	3.07896e-32	8.21916e-31
MAML3	0.137698	5.37553e-06	8.20634e-06
DNAH9	-0.00992698	0.750717	0.767043
GLG1	-0.189174	2.87611e-11	6.23252e-11
MEF2C	0.403442	8.0376e-12	1.81087e-11
ESRRG	0.116065	0.00284509	0.00362793
STAG2	0.0744009	0.0509629	0.0593922
MPP2	-0.356057	1.24425e-17	4.55418e-17
ARPC2	-0.701466	6.33087e-26	6.10137e-25
ACOT7	-0.701219	1.21187e-18	4.88511e-18
NTN1	-0.0369853	0.232978	0.254098
SP110	-0.351682	2.83055e-12	6.59534e-12
HCK	-0.0215913	0.734885	0.752347
CACNA1C	-0.0795049	0.0156401	0.0189841
CDC14B	-0.392296	3.49911e-15	1.03249e-14
ADD1	-0.113572	5.96021e-06	9.07985e-06
RFX2	-0.0505624	0.171883	0.190419
ZFHX3	-0.311802	6.01196e-12	1.36607e-11
AGGF1	0.517167	5.87014e-28	7.69045e-27
PPARD	-0.520018	6.66611e-19	2.75021e-18
HIST1H4A	1.09581	6.8618e-22	3.99112e-21
HERC4	0.310867	4.52085e-22	2.68395e-21
CBFA2T3	-0.439044	2.6618e-16	8.56871e-16
GTF2B	0.341473	8.66499e-14	2.28412e-13
AIRE	0.433925	1.40039e-09	2.68878e-09
CCDC130	0.048646	0.206042	0.226215
MED25	0.915323	2.60504e-19	1.11484e-18
EHD1	-0.767087	1.34017e-27	1.6581e-26
ISG20L2	-0.150082	9.16695e-06	1.37593e-05
MAN1A1	0.342585	6.77972e-06	1.02852e-05
LAS1L	0.240744	1.4791e-05	2.18784e-05
CYP2C18	0.139665	0.113312	0.127884
TBXAS1	0.372084	8.98906e-10	1.75028e-09
CPVL	0.41749	2.21782e-06	3.46138e-06
DDX11	-1.09404	1.92473e-30	3.70009e-29
ABCC3	-0.216	0.0201497	0.0242527
TRIO	0.250147	4.10597e-12	9.44797e-12
MYO7A	-0.382835	9.17775e-17	3.07997e-16
LSR	0.67204	7.78556e-09	1.42006e-08
NFATC1	-0.523295	5.34599e-21	2.77482e-20
CAV3	-0.255203	0.0318052	0.0376659
RASGRP2	-0.352349	6.59822e-14	1.75802e-13
KCNAB1	0.147227	0.00135149	0.00176189
GABRR2	-0.423101	2.69256e-05	3.92522e-05
APLP2	0.10749	1.12854e-10	2.3444e-10
FKBP8	0.834897	8.67527e-29	1.29358e-27
GAS2L1	-0.95608	3.01564e-33	9.8121e-32
TNFAIP8	-0.166059	4.87965e-05	7.00489e-05
PTPRH	0.47106	3.38517e-07	5.54362e-07
GPI	-0.352512	1.01211e-15	3.11904e-15
TRAF3	0.147216	5.25869e-05	7.53414e-05
AKAP13	-0.0242794	0.441509	0.466134
MEF2A	0.150577	6.41643e-09	1.17842e-08
TRPA1	-0.126397	0.0070255	0.00872583
POLR3D	1.24289	7.84062e-23	5.04205e-22
RCAN1	-0.32843	1.30183e-17	4.75217e-17
NPY2R	0.60679	7.16793e-12	1.61995e-11
DMC1	0.391447	1.65963e-14	4.63728e-14
PCK1	0.186321	0.102165	0.115807
ESM1	0.424129	1.61377e-07	2.69539e-07
MAX	-0.484498	1.01776e-25	9.45745e-25
CD164	-0.309505	4.81058e-18	1.82447e-17
SPTB	0.275111	1.97968e-10	4.02959e-10
MSR1	0.332643	1.3395e-10	2.76577e-10
CIAPIN1	-0.209748	6.98464e-08	1.19555e-07
CACNA1E	0.323245	2.26482e-14	6.26404e-14
FGR	-0.445331	2.95953e-11	6.4067e-11
MYO9B	-0.0778371	0.124269	0.139815
XPNPEP1	-0.231546	1.99969e-11	4.38388e-11
PVRL1	-0.359088	6.45383e-13	1.59012e-12
GABRD	0.383257	1.30735e-06	2.06672e-06
XPO7	0.284899	2.60262e-14	7.15294e-14
HIC1	-0.405081	4.89855e-13	1.21904e-12
BAX	0.0204492	0.54116	0.564518
CFLAR	-0.70436	2.63085e-24	2.01662e-23
COL13A1	0.0281847	0.663535	0.684186
TAF4	-0.505296	8.71363e-20	3.93775e-19
HIST1H2BH	0.984306	7.53564e-20	3.42815e-19
KCNG2	1.19581	1.75101e-14	4.88508e-14
HIST1H3B	0.609994	3.48161e-10	6.99531e-10
PDE3B	0.489957	2.50215e-27	2.95167e-26
SPTAN1	0.559702	1.03496e-34	4.49866e-33
FLNB	-0.0323027	0.491089	0.514749
PTP4A2	-0.114344	0.000707869	0.000940145
DDB1	-0.16734	4.94276e-08	8.53414e-08
PARP1	0.151239	3.21411e-09	6.02266e-09
FDFT1	-0.373303	1.4413e-17	5.24371e-17
VCP	0.616394	1.05478e-31	2.5606e-30
PPP2CA	0.0854356	0.00256533	0.00327886
CLIC1	-0.276781	9.47017e-05	0.000133306
DDOST	-0.175811	1.97996e-08	3.5218e-08
PRDX1	0.326104	4.68654e-20	2.1763e-19
RPS3	-1.05602	1.44888e-38	1.47596e-36
CCT5	0.375355	6.88451e-12	1.55784e-11
EIF3E	-0.436671	1.37065e-24	1.0834e-23
NDUFV1	0.0142615	0.434972	0.460043
CDC42	0.445161	1.60205e-17	5.79374e-17
HLA-B	-1.03327	2.27035e-19	9.77748e-19
RAB2A	-0.132959	3.06394e-05	4.45055e-05
SAP18	0.181479	4.20378e-13	1.05143e-12
FLOT1	-0.10318	1.08357e-06	1.72373e-06
SUMO1	0.119362	5.86051e-05	8.37216e-05
MAP1LC3B	-0.364166	4.11925e-20	1.91961e-19
MRPL3	0.10704	0.000482815	0.000648193
MCM7	-0.213277	5.91714e-07	9.55084e-07
HMGB2	-0.0499353	0.150062	0.167538
HLA-C	-1.29273	2.05611e-22	1.26691e-21
DAP3	0.337521	6.21585e-22	3.63676e-21
POLE3	0.382508	5.62986e-12	1.28138e-11
ATXN10	-0.337602	5.18647e-20	2.39646e-19
TMED3	-0.127791	0.000263182	0.000359574
GABARAPL1	0.695979	1.48301e-23	1.03687e-22
DUSP6	-0.0921811	0.165257	0.183487
HLA-DRA	0.106999	0.325861	0.350008
GGA2	0.0421215	0.156544	0.174471
CYFIP1	-0.462016	8.17296e-20	3.70725e-19
ILF3	-0.420018	2.61387e-18	1.015e-17
LGALS8	0.194239	1.60089e-07	2.67431e-07
ID1	-0.710727	3.13367e-16	1.00314e-15
UROD	-0.145656	6.67733e-09	1.22489e-08
UBC	-0.351316	6.59573e-23	4.27937e-22
TCF12	-0.316826	1.02452e-10	2.13565e-10
STAT3	-0.524378	1.98951e-17	7.11237e-17
FBXL5	0.281718	9.50208e-19	3.86321e-18
MDK	0.105679	0.238584	0.259926
MDH2	-0.348003	2.33931e-15	7.00506e-15
WHSC1	0.29527	1.17573e-13	3.06443e-13
ISCU	-0.512664	3.02282e-23	2.02264e-22
COL18A1	-0.485041	6.68275e-17	2.26923e-16
GLOD4	-0.0468061	0.143129	0.160175
DLD	0.299367	1.36753e-12	3.2739e-12
NCOA1	0.225503	1.33359e-12	3.19687e-12
UBA3	0.137779	3.32494e-08	5.80985e-08
SNAP23	-0.220629	0.000177101	0.000245131
PRKRA	-0.0635607	0.12173	0.137058
UBE2G1	-0.127744	2.80539e-10	5.65958e-10
TM9SF1	-0.520851	7.47704e-23	4.82818e-22
NT5C2	0.199374	6.88619e-05	9.78867e-05
COL6A2	-0.121602	0.055401	0.0643648
MAN2B1	0.124655	0.0427094	0.050025
ITPA	-0.125282	0.0144032	0.0175315
AGR2	0.0850256	0.310503	0.334105
QRICH1	0.0874436	0.00053899	0.000721211
FOS	0.353418	0.0665109	0.0767082
ADCY6	-0.374711	7.23631e-16	2.25424e-15
CXCR4	-0.430203	5.41894e-11	1.15297e-10
EXTL3	0.498291	8.58756e-18	3.19033e-17
KLF5	-0.0304941	0.552415	0.575378
MFSD10	-0.113143	0.0137763	0.0167872
NFKB1	-0.0162202	0.403828	0.429102
PEG3	0.05332	0.0345453	0.0408045
SFN	-1.94383	3.65566e-26	3.67928e-25
TSPAN4	-0.789599	2.49633e-25	2.19436e-24
METTL3	-0.146929	3.25798e-09	6.10067e-09
LAMB3	0.35266	2.85413e-05	4.15299e-05
CLN3	-0.981545	5.61126e-29	8.51848e-28
TFPI2	0.875043	9.7207e-09	1.76446e-08
MRC2	-0.508405	1.38385e-14	3.89565e-14
CRYAB	-0.919276	5.4487e-19	2.26078e-18
BNIP2	0.222828	6.81483e-07	1.09608e-06
CASP4	0.0533301	0.194795	0.21445
HBS1L	-0.0227072	0.60225	0.624539
RGS16	0.121075	0.0139197	0.0169582
IKBKB	-0.36468	4.68637e-14	1.2622e-13
GPS2	-1.36959	1.11598e-38	1.19257e-36
SIN3B	-0.267981	5.1605e-09	9.53543e-09
TNFRSF14	-0.25951	4.66903e-08	8.0756e-08
PCBP4	-0.705523	2.35406e-26	2.4391e-25
ECM1	-0.664166	1.78714e-25	1.59019e-24
EPHX2	0.952024	1.49359e-10	3.06768e-10
SH3BP2	-0.19938	1.38947e-05	2.05833e-05
XPC	0.00974875	0.696673	0.715513
DDIT3	0.497919	3.75488e-13	9.42393e-13
TSC1	-0.00616869	0.696333	0.715231
ENPP2	-0.671021	3.44715e-07	5.64174e-07
EIF4E2	0.138133	4.70738e-05	6.7683e-05
CHI3L1	-0.600028	3.22412e-05	4.67637e-05
SLC12A4	-0.196993	0.000702525	0.000933389
FAM3A	-0.398858	4.20898e-23	2.78216e-22
GRB10	-0.568576	4.38864e-31	9.4538e-30
GGA3	-0.123774	5.35251e-08	9.22118e-08
B4GALT2	-0.0595667	0.0751548	0.0862303
THOC5	0.656264	3.17887e-23	2.12444e-22
EIF2B4	-0.465623	1.37051e-30	2.68678e-29
PATZ1	-0.182243	4.88452e-11	1.04211e-10
SYNE1	0.319498	5.64049e-13	1.39699e-12
TEAD3	0.082341	0.126117	0.141792
DUSP5	-0.213608	0.000472799	0.000635138
TAF12	1.78671	1.06023e-25	9.81031e-25
STRA13	-0.205435	4.90007e-06	7.50257e-06
CEP250	0.41483	1.38415e-17	5.04086e-17
PSMC5	-0.621297	3.12429e-25	2.68995e-24
DPAGT1	-0.611821	8.50948e-28	1.08993e-26
RAB27A	-0.375201	6.99293e-14	1.85819e-13
AMOT	1.80642	1.00808e-29	1.70622e-28
ARHGEF6	0.173767	0.000281915	0.000384349
CD34	-0.376369	1.88949e-07	3.13859e-07
RIPK2	-0.179882	2.0673e-06	3.23293e-06
YIPF4	1.09974	3.45325e-30	6.35818e-29
NCDN	-0.0539205	0.176591	0.195336
HIP1R	-0.621711	3.29484e-15	9.75123e-15
EED	-0.0880512	0.000233383	0.000319864
IL10RB	-0.168315	4.80498e-05	6.90135e-05
MBD4	0.00414923	0.856524	0.86791
APOBEC3C	-0.255462	2.37753e-07	3.92713e-07
MXRA5	-0.324708	6.13023e-11	1.29848e-10
ACAT2	0.367063	6.80687e-07	1.09497e-06
ABCB7	1.14501	6.06025e-31	1.27523e-29
PDLIM3	-0.229388	4.60985e-09	8.5542e-09
STK16	0.00301619	0.943054	0.948099
OSBPL3	0.464287	2.42992e-16	7.85471e-16
BUB1	0.237693	0.000357587	0.000484006
PLD2	-0.49907	1.83323e-16	5.99706e-16
TBC1D22A	-0.167041	1.97026e-08	3.50569e-08
TGFB1I1	-0.838778	2.4598e-19	1.05475e-18
PGF	-2.43027	1.26876e-40	1.97563e-38
CES2	-0.394284	1.31742e-15	4.01674e-15
TFPI	0.234041	4.33097e-10	8.64292e-10
PRKCI	-0.0654197	0.0991354	0.112525
RIN2	0.0868555	0.197507	0.21726
EYA2	0.49606	6.44123e-07	1.03753e-06
NCKAP1L	-0.102419	0.0621374	0.071839
ACE	0.18422	0.000196282	0.000270785
SLC19A1	1.57185	1.02266e-22	6.51107e-22
JAG2	-1.03425	2.55379e-39	3.02568e-37
CASP6	0.272125	4.35533e-09	8.09017e-09
CD69	0.319081	0.000478835	0.000643087
NFIX	-0.0822437	0.152062	0.169702
VLDLR	0.237141	8.49457e-05	0.000119998
ARNTL	0.0229997	0.509401	0.533021
CRADD	-0.410291	2.64968e-23	1.79277e-22
BTN3A2	0.408149	5.98025e-08	1.02734e-07
LPHN3	0.711096	4.99543e-35	2.28782e-33
APBA2	-0.0411914	0.11234	0.126853
SELPLG	0.188604	0.00426682	0.00538665
RIT1	0.643783	6.88965e-23	4.46741e-22
SEC31B	0.0515318	0.539678	0.563133
ITSN2	-0.0412009	0.056105	0.0651341
C3AR1	-0.080935	0.353303	0.37793
SLC25A16	-0.401242	5.67317e-22	3.33536e-21
MSC	0.454484	6.58564e-12	1.49176e-11
NFE2	0.624126	9.31062e-07	1.48697e-06
CD300A	-0.156031	0.0249593	0.0298373
ATP2C1	0.728079	2.27071e-35	1.11994e-33
PARP3	0.497506	6.76046e-19	2.78492e-18
FAP	0.537304	1.10114e-08	1.99243e-08
CAMK2B	-0.387282	1.08773e-19	4.85516e-19
HGF	0.501966	2.50721e-11	5.45589e-11
EPOR	-1.60852	2.85422e-42	6.34918e-40
CSDC2	0.291667	0.000400192	0.000540264
NRXN2	-0.310697	4.87153e-09	9.02134e-09
PIGO	-0.284861	3.43754e-12	7.95187e-12
OLR1	0.487583	5.37778e-12	1.2258e-11
GPD2	0.361604	2.94596e-12	6.85399e-12
MAP2	0.361737	8.57652e-21	4.33399e-20
CARD10	-0.0906342	0.072753	0.0835801
APEX1	0.0849898	0.00143536	0.00186721
RND1	0.284301	6.47951e-10	1.27785e-09
MAPK13	0.0969769	0.0163394	0.0197977
ARC	0.317978	0.00257439	0.00328928
FYN	-0.408773	2.99194e-19	1.27491e-18
TM7SF2	-0.0887514	0.0739226	0.0848611
PLA2G4A	1.10324	1.83456e-20	8.9271e-20
TLR1	0.792534	9.91639e-21	4.95592e-20
HSP90AA1	0.0846602	2.9849e-08	5.23836e-08
FZD2	-0.359073	0.000135996	0.000189535
GRM4	-0.171817	0.00962483	0.0118369
ABCC8	-0.391874	1.14341e-14	3.23634e-14
AP4S1	-0.232706	9.20977e-10	1.79038e-09
YWHAE	0.234382	1.23797e-18	4.98114e-18
CAMK4	0.288719	5.25572e-05	7.53087e-05
TUBD1	0.289137	5.48526e-13	1.36009e-12
KCNJ1	0.808925	1.984e-18	7.80988e-18
CPNE6	-0.112478	0.0196319	0.0236529
RORA	-0.0685553	0.00245532	0.00314267
HGS	-0.499333	6.83454e-28	8.85809e-27
RHD	-0.0676758	0.3514	0.376106
P2RX5	-0.825036	2.47908e-24	1.90968e-23
KCNJ6	0.189063	2.29052e-05	3.35845e-05
MAPK8	0.180698	2.50409e-05	3.66173e-05
EIF3K	-0.350305	8.91944e-24	6.40282e-23
VEGFA	-0.686328	1.26394e-13	3.28807e-13
CDH8	0.112778	0.028302	0.0336487
TRIM27	-0.308181	6.78015e-16	2.11819e-15
TNPO2	-0.552159	2.333e-19	1.00275e-18
INHBE	0.351909	0.000219778	0.000302015
MFGE8	0.0983928	0.0331605	0.0392241
TP53I3	0.0824968	0.116683	0.131525
CCIN	0.909564	1.73109e-29	2.83743e-28
SLC43A3	-0.855992	9.35235e-25	7.55116e-24
WWOX	-0.456832	1.5107e-17	5.48156e-17
TRIM5	0.533656	4.77596e-12	1.09205e-11
NECAB3	-0.25779	2.54118e-15	7.58872e-15
SLC6A5	-0.447598	4.31039e-10	8.60341e-10
DDX49	0.228371	1.03033e-09	1.99606e-09
PLAUR	-0.631197	1.78283e-20	8.69089e-20
RAB11FIP5	-0.222563	6.22708e-10	1.2296e-09
FCGR2B	-0.330855	0.000238618	0.000326792
GTF2I	1.7464	2.29655e-36	1.39069e-34
POMZP3	-0.228595	0.00175913	0.00227563
ERBB2	-0.493118	1.11199e-14	3.15151e-14
ST3GAL6	0.267867	8.21457e-11	1.72588e-10
CAPN3	-1.30205	5.80777e-23	3.7839e-22
GYG2	-0.0173678	0.540225	0.56365
HSF4	0.999156	5.51384e-21	2.85244e-20
FCGR2C	-0.61785	1.67079e-17	6.01933e-17
SMAD1	-0.395902	1.0821e-21	6.13677e-21
GCNT2	0.859746	5.22206e-15	1.52275e-14
MGLL	-0.619711	2.96119e-21	1.57834e-20
NEK3	0.197948	0.00100743	0.00132653
DOK1	-0.317945	2.60819e-08	4.59797e-08
FAM153A	0.307361	0.000295843	0.000402986
ICOSLG	-0.413789	3.64144e-08	6.34053e-08
ADAM7	0.0668792	0.442344	0.466843
GPR68	-0.183032	9.25329e-05	0.000130328
TCEAL2	0.0879039	0.000191286	0.00026416
ITK	-0.300614	7.15288e-08	1.223e-07
TYRO3	-0.166718	6.62512e-10	1.30562e-09
ADRA1A	0.829121	6.8047e-21	3.48713e-20
PDC	0.327671	0.0118033	0.0144363
PDLIM4	-0.267627	0.000372993	0.000504295
MRPS11	0.0273243	0.339154	0.363498
PTGDS	-1.41885	3.41251e-25	2.91508e-24
SLC25A17	-0.0436661	0.204574	0.224694
UBE2D1	0.420638	4.45785e-11	9.52942e-11
AP2A2	-0.567537	1.03994e-23	7.40875e-23
PLCB1	0.0405405	0.153845	0.171604
GANAB	0.00910252	0.648332	0.669142
ARL6IP1	0.237624	9.6124e-15	2.73564e-14
ZFP36L1	-0.694344	9.29988e-13	2.26168e-12
COL4A2	-0.186119	0.000496808	0.000666468
COL4A1	-0.376011	4.30982e-07	7.01254e-07
XPO6	-0.157555	2.75915e-11	5.98502e-11
TOP2B	0.704915	4.45499e-32	1.14527e-30
STIP1	0.645475	1.55835e-26	1.6588e-25
CDV3	0.389399	6.15627e-30	1.08758e-28
MKI67	-0.65277	2.70249e-20	1.28298e-19
MAPK3	-0.236698	8.26173e-07	1.32353e-06
WIPF2	-0.376064	8.25882e-20	3.74308e-19
MYL6	-0.794428	1.63793e-33	5.56182e-32
MTUS1	-0.593463	7.86039e-14	2.08108e-13
NIPA2	-0.148257	0.000110032	0.000154217
GCN1L1	0.127238	5.17576e-05	7.41922e-05
MCM4	0.207667	6.77039e-08	1.15961e-07
XPOT	0.323665	2.93612e-17	1.02972e-16
ACACA	0.139568	0.000329667	0.00044766
SERPINE2	-0.855439	4.09971e-26	4.08845e-25
MED13L	0.345576	5.29611e-16	1.67133e-15
ANKRD17	0.503891	2.31309e-31	5.25265e-30
PSME4	0.19945	6.87781e-10	1.35322e-09
COQ9	-0.240423	1.24664e-10	2.5799e-10
FBXO21	-0.0587698	0.00140193	0.00182547
MCM3AP	0.246852	1.84651e-14	5.14098e-14
ATP13A3	0.751541	2.35707e-23	1.60575e-22
TNPO3	0.305134	9.35472e-17	3.13743e-16
SCAP	-0.351584	1.61571e-21	8.93064e-21
AMPD2	-0.497101	1.2751e-26	1.38157e-25
MYO1B	0.465566	3.4172e-14	9.30257e-14
ZNF384	-0.365904	5.2625e-18	1.99033e-17
FAM102A	-0.644406	1.15924e-22	7.3506e-22
PCMTD2	0.0830735	0.00477945	0.00600877
GRPEL1	-0.0836504	0.00492215	0.00618033
NEDD4L	-0.125012	0.00123154	0.00161053
SPRED2	-0.117277	0.000102795	0.000144409
SUCLG2	0.213508	9.13819e-05	0.000128757
TMEM131	-0.12484	7.11927e-06	1.07733e-05
CARM1	-0.053045	0.140777	0.157607
WEE1	0.124089	0.050919	0.0593475
ZNHIT3	-0.575847	1.01924e-21	5.80447e-21
SPRY1	-0.147058	2.36712e-05	3.46796e-05
GAPDH	-0.253813	1.39141e-21	7.7657e-21
MRPS31	0.380237	2.54737e-21	1.36645e-20
AKT3	0.919328	1.79798e-31	4.16093e-30
RCOR1	0.0860258	0.0157826	0.0191506
CHD9	0.274743	6.59047e-12	1.49254e-11
TMEM41B	0.0368129	0.0865577	0.0987522
ZCCHC14	-0.212712	1.58486e-10	3.24717e-10
TSFM	0.364934	1.3158e-11	2.92103e-11
[truncated: 732 more rows]

## Sheet: ASD_susceptable_up.genes
Gene name	FC	p.val	fdr
THRA	0.411155	1.60523e-20	7.86031e-20
PRUNE2	-0.14077	4.58828e-07	7.45896e-07
VPS13B	0.329808	1.97734e-18	7.78647e-18
CBS	-0.444313	1.30853e-13	3.39918e-13
ZMYND11	0.150244	1.76192e-12	4.17407e-12
CTNNA3	0.0426162	0.52761	0.551016
HDAC4	-0.219378	9.46667e-10	1.83934e-09
PDE1C	-0.0199195	0.542492	0.565745
PSMD10	-0.135871	8.17689e-08	1.39067e-07
RBM8A	-0.0477482	0.00675258	0.00839451
UBE3C	0.464436	6.408e-23	4.16501e-22
TERF2	-0.543202	3.69729e-24	2.77935e-23
MYO16	0.559647	1.02081e-14	2.9014e-14
CD44	-0.84846	9.2162e-11	1.93e-10
CDC42BPB	0.617524	3.0516e-20	1.44056e-19
RPS6KA2	-0.285271	1.52777e-16	5.02648e-16
TTN	0.259906	9.60378e-10	1.86498e-09
SLC1A2	0.074364	0.125241	0.140851
NRXN1	0.21588	7.93499e-12	1.78923e-11
GSN	-0.876884	2.22291e-20	1.06551e-19
SOX5	0.133601	0.00193308	0.00249268
ATP8A1	0.276807	3.39145e-16	1.08248e-15
ATRNL1	1.47169	6.37169e-33	1.92921e-31
ATG7	0.138061	1.2715e-08	2.29043e-08
CCDC91	0.48814	2.01382e-19	8.72097e-19
GNAS	-1.08411	7.41004e-36	4.03847e-34
SPARCL1	0.190013	1.09424e-15	3.36169e-15
TRIP12	0.572071	2.07167e-36	1.27578e-34
SND1	0.394529	2.18004e-05	3.19946e-05
NUP133	0.419566	1.21991e-30	2.40452e-29
TSPAN7	-0.59857	4.41348e-32	1.13728e-30
DLG1	-0.110091	2.8319e-08	4.97651e-08
STK39	0.478859	5.02687e-20	2.32765e-19
BIN1	-0.567735	2.80006e-18	1.08576e-17
KIF13B	-0.00485875	0.918773	0.926251
DNM1L	0.0429886	0.0931703	0.106019
DAPK1	-0.212867	1.5713e-07	2.62646e-07
OCRL	0.265357	1.1259e-09	2.17363e-09
LPL	-0.182121	0.0135483	0.0165187
PDE4B	-0.0281719	0.251459	0.273298
TAF1C	-0.283322	2.23415e-08	3.95907e-08
CHKB	-1.74891	2.15387e-44	8.38472e-42
BCAS1	0.608354	7.05327e-09	1.29081e-08
PDE4A	-0.679094	2.18614e-20	1.04835e-19
MAL	-0.80097	9.92657e-13	2.40765e-12
EML1	0.168747	9.67155e-05	0.000136043
AHDC1	-0.000276317	0.995481	0.995938
SLC6A1	-0.170841	8.06241e-05	0.000114071
BAIAP2	-0.606761	2.91181e-21	1.55354e-20
PVALB	0.190027	0.0039033	0.00494261
SYT17	-0.37837	1.3925e-17	5.06956e-17
PAX6	-0.71372	1.6825e-16	5.51721e-16
LRP2	-0.0163244	0.85815	0.869234
BZRAP1	0.20607	1.17717e-06	1.86799e-06
GRIN1	1.0639	1.18935e-17	4.36936e-17
PTPRT	0.392156	2.56549e-12	6.00301e-12
MCC	-0.428023	7.06796e-15	2.0365e-14
GABRA1	0.731436	4.27434e-11	9.14791e-11
ERBB4	0.279208	5.14e-15	1.50003e-14
SLC4A10	3.25523	3.99354e-43	1.03642e-40
RIT2	0.413891	1.98398e-08	3.52837e-08
AKAP9	0.707576	4.77564e-29	7.35232e-28
OPRM1	0.445046	9.17452e-10	1.78384e-09
CADM1	-0.400863	5.1705e-15	1.50852e-14
XPC	0.00974875	0.696673	0.715513
DEAF1	-0.298418	6.65589e-11	1.40708e-10
SYNE1	0.319498	5.64049e-13	1.39699e-12
EPHB2	0.136367	0.000441877	0.000594771
KHDRBS3	0.157426	9.50059e-06	1.42365e-05
NRXN2	-0.310697	4.87153e-09	9.02134e-09
MCM4	0.207667	6.77039e-08	1.15961e-07
EFR3A	0.150539	8.59459e-06	1.29251e-05
POGZ	-0.367935	1.44606e-15	4.40035e-15
CHD8	0.425042	4.81135e-25	4.03724e-24
TCF7L2	-1.01331	4.78761e-26	4.71835e-25
SATB2	-0.0777603	0.0199975	0.0240774
TOP3B	0.680796	1.5219e-12	3.62752e-12
GPR37	0.74448	1.21664e-07	2.04588e-07
CCDC64	0.371663	1.26938e-10	2.62548e-10
DMPK	-0.775417	3.58646e-23	2.39097e-22
FOLH1	0.845693	1.63807e-17	5.91418e-17
ERBB2IP	0.0674997	0.284221	0.30719
DNMT3A	0.457342	2.34791e-17	8.32267e-17
GALNT14	0.386003	2.01712e-05	2.96395e-05
EHMT1	-0.350094	4.49803e-12	1.03131e-11
CADPS2	0.55296	1.73457e-17	6.23986e-17
TBR1	-0.0518644	0.422259	0.447595
GPHN	0.217057	3.89718e-14	1.05565e-13
JMJD1C	0.65695	1.23037e-28	1.78813e-27

## Sheet: ASD_susceptable_down.genes
Gene name	FC	p.val	fdr
PTPRC	0.138157	0.0512709	0.059732
PTPN11	0.25838	6.75986e-22	3.94024e-21
DIP2A	-0.372178	6.65005e-11	1.40612e-10
VPS13B	0.329808	1.97734e-18	7.78647e-18
CBS	-0.444313	1.30853e-13	3.39918e-13
ZMYND11	0.150244	1.76192e-12	4.17407e-12
HDAC4	-0.219378	9.46667e-10	1.83934e-09
DPP6	-0.448066	7.11734e-14	1.89033e-13
PTGS2	0.686747	1.71633e-08	3.06739e-08
PTK7	-0.00542018	0.841611	0.85399
AFF4	0.408802	1.02188e-17	3.77449e-17
NRP2	0.0331158	0.219347	0.239904
MBD1	-0.262139	1.74537e-18	6.89795e-18
CACNA1D	0.549407	5.93644e-22	3.48075e-21
MAPK12	-0.482742	6.96053e-19	2.86517e-18
VASH1	0.214234	2.47858e-07	4.08969e-07
GABRB1	-0.269418	1.65702e-13	4.27189e-13
NTRK3	-0.386286	3.80801e-17	1.32063e-16
CD44	-0.84846	9.2162e-11	1.93e-10
CDC42BPB	0.617524	3.0516e-20	1.44056e-19
TNRC6B	-0.0117808	0.700323	0.71899
DOCK4	-0.0831348	0.00019412	0.000267904
NRXN1	0.21588	7.93499e-12	1.78923e-11
PTPRB	0.0566193	0.201126	0.221129
RBMS3	-0.0850081	0.0205824	0.0247542
MAOB	-0.380327	1.85244e-12	4.3809e-12
SMARCC2	0.459199	2.3345e-20	1.11557e-19
SHANK2	-0.581365	8.23152e-22	4.73283e-21
GSN	-0.876884	2.22291e-20	1.06551e-19
GRM5	0.273507	2.66931e-09	5.03208e-09
CTNND2	0.188878	8.61315e-08	1.46312e-07
SERPINE1	-0.0147324	0.778333	0.79392
SETD5	-0.064601	0.0542658	0.0630795
C11orf30	0.0210676	0.387783	0.412978
SOX5	0.133601	0.00193308	0.00249268
GABRB3	0.0310069	0.46762	0.491709
CCDC91	0.48814	2.01382e-19	8.72097e-19
RNPS1	-1.03466	9.61919e-37	6.39324e-35
ACTN4	-0.273294	1.0121e-09	1.96297e-09
APP	0.334632	1.21774e-17	4.46465e-17
SPARCL1	0.190013	1.09424e-15	3.36169e-15
HMGN1	-0.567206	9.39079e-15	2.67467e-14
THBS1	0.102849	0.0278453	0.0331311
TRIP12	0.572071	2.07167e-36	1.27578e-34
SND1	0.394529	2.18004e-05	3.19946e-05
TBC1D5	-0.216127	8.41621e-15	2.40905e-14
BCKDK	0.0191888	0.50654	0.530128
FABP5	-0.651143	8.9208e-23	5.7198e-22
DLG1	-0.110091	2.8319e-08	4.97651e-08
EPS8	-0.13905	0.000900011	0.00118781
BIN1	-0.567735	2.80006e-18	1.08576e-17
SGSM3	0.204067	4.66786e-09	8.65742e-09
DAPK1	-0.212867	1.5713e-07	2.62646e-07
JARID2	-0.24742	2.86094e-10	5.76631e-10
AP1S2	-0.213539	8.98007e-08	1.52442e-07
F13A1	-0.330797	8.37973e-05	0.000118468
MED12	-0.109306	0.000227115	0.000311744
MET	0.117868	0.0917869	0.104554
PDE4B	-0.0281719	0.251459	0.273298
TCF4	-0.572605	3.80226e-27	4.41369e-26
ELP4	0.456077	2.08733e-17	7.44742e-17
ICA1	0.870634	4.97683e-27	5.68121e-26
PTEN	-0.250152	2.60498e-14	7.15763e-14
ALOX5AP	-0.207618	0.00776915	0.00961442
GAP43	0.52414	5.88035e-19	2.4334e-18
ATXN7	-0.0531317	0.0790502	0.0904945
SLC25A14	-0.136759	0.00197244	0.00254072
DLG4	0.836821	3.71558e-26	3.73615e-25
EPHB6	-0.0933237	0.00881628	0.010872
PDE4A	-0.679094	2.18614e-20	1.04835e-19
DEPDC5	0.844396	1.22556e-15	3.75136e-15
EGR2	0.264723	0.019969	0.0240457
CEP290	1.07837	7.2003e-34	2.65146e-32
GAD1	-0.282252	1.93157e-06	3.02719e-06
ACHE	0.0364706	0.380286	0.405391
ZBTB20	-0.566391	2.05857e-12	4.85365e-12
IL1R2	-0.359641	0.0269118	0.0320518
NPAS2	-0.658764	4.60885e-21	2.40711e-20
WNT2	0.0985881	0.22016	0.240744
RAPGEF4	0.608261	5.17597e-20	2.39262e-19
KCNQ2	-0.731513	4.34792e-25	3.654e-24
NRXN3	-0.00503713	0.880457	0.890919
CACNA1H	0.727441	3.1882e-09	5.9772e-09
RELN	0.104207	0.215926	0.2364
TGM3	0.0294633	0.687832	0.707299
ADORA3	-0.112946	0.0905793	0.103222
NRG1	0.110846	0.013783	0.0167935
BDNF	0.186757	0.01519	0.018448
FER	0.352719	1.12377e-22	7.13401e-22
FHIT	-0.164789	1.31927e-06	2.08497e-06
ABAT	-0.343479	1.12528e-16	3.75324e-16
GRIN2A	0.396339	3.27002e-12	7.57416e-12
SMARCA2	0.552624	1.68187e-29	2.76925e-28
CDKL5	2.81296	2.28204e-33	7.56057e-32
VIP	1.13399	9.05424e-14	2.38269e-13
NTNG1	0.37655	9.83921e-10	1.90934e-09
ERBB4	0.279208	5.14e-15	1.50003e-14
GUCY1A2	0.280713	6.56511e-08	1.12568e-07
PCDH8	-0.453258	7.99487e-07	1.28172e-06
RIT2	0.413891	1.98398e-08	3.52837e-08
SLC30A3	0.0234175	0.847542	0.859848
CC2D1A	-0.239044	3.16671e-06	4.89743e-06
NIPBL	0.675565	7.45326e-24	5.42327e-23
GABRA3	1.45585	1.05222e-19	4.70628e-19
SCN5A	-0.0507592	0.461248	0.485524
CNTN5	1.15934	2.7012e-25	2.36111e-24
GRIK3	0.53523	3.512e-13	8.83267e-13
DGKZ	-0.686509	9.64264e-22	5.49999e-21
OGT	-0.100233	1.10093e-05	1.64071e-05
NCKAP1	-0.419861	4.495e-11	9.60132e-11
HTR7	0.485536	1.92603e-14	5.361e-14
CACNA1G	0.0288407	0.572427	0.59514
CSNK1D	-0.982616	3.07896e-32	8.21916e-31
MEF2C	0.403442	8.0376e-12	1.81087e-11
CACNA1C	-0.0795049	0.0156401	0.0189841
DDX11	-1.09404	1.92473e-30	3.70009e-29
TRIO	0.250147	4.10597e-12	9.44797e-12
MSR1	0.332643	1.3395e-10	2.76577e-10
CACNA1E	0.323245	2.26482e-14	6.26404e-14
MYO9B	-0.0778371	0.124269	0.139815
HLA-B	-1.03327	2.27035e-19	9.77748e-19
RAB2A	-0.132959	3.06394e-05	4.45055e-05
CYFIP1	-0.462016	8.17296e-20	3.70725e-19
XPC	0.00974875	0.696673	0.715513
TSC1	-0.00616869	0.696333	0.715231
SYNE1	0.319498	5.64049e-13	1.39699e-12
MBD4	0.00414923	0.856524	0.86791
ACE	0.18422	0.000196282	0.000270785
NFIX	-0.0822437	0.152062	0.169702
VLDLR	0.237141	8.49457e-05	0.000119998
APBA2	-0.0411914	0.11234	0.126853
NRXN2	-0.310697	4.87153e-09	9.02134e-09
GPD2	0.361604	2.94596e-12	6.85399e-12
MAP2	0.361737	8.57652e-21	4.33399e-20
GRM4	-0.171817	0.00962483	0.0118369
YWHAE	0.234382	1.23797e-18	4.98114e-18
CAMK4	0.288719	5.25572e-05	7.53087e-05
RORA	-0.0685553	0.00245532	0.00314267
P2RX5	-0.825036	2.47908e-24	1.90968e-23
CDH8	0.112778	0.028302	0.0336487
PLAUR	-0.631197	1.78283e-20	8.69089e-20
RAB11FIP5	-0.222563	6.22708e-10	1.2296e-09
GTF2I	1.7464	2.29655e-36	1.39069e-34
PLCB1	0.0405405	0.153845	0.171604
MAPK3	-0.236698	8.26173e-07	1.32353e-06
NIPA2	-0.148257	0.000110032	0.000154217
MCM4	0.207667	6.77039e-08	1.15961e-07
MED13L	0.345576	5.29611e-16	1.67133e-15
SUCLG2	0.213508	9.13819e-05	0.000128757
LRBA	0.605451	1.10562e-23	7.84585e-23
BBS4	0.100658	0.00105744	0.00138935
TCF7L2	-1.01331	4.78761e-26	4.71835e-25
DMXL2	0.425306	4.32766e-16	1.37566e-15
KANK1	-0.566578	2.07925e-12	4.89817e-12
UTRN	0.279018	2.14305e-10	4.35643e-10
ROBO1	0.181606	2.90649e-10	5.85488e-10
HOMER1	0.621059	3.63309e-17	1.26278e-16
HLA-A	-1.1188	4.54578e-23	2.99934e-22
GRIP1	0.523025	3.52438e-20	1.65514e-19
KCNMA1	0.0761901	0.000401835	0.000542347
DOCK10	0.366182	5.65549e-05	8.08775e-05
TSC2	-0.445906	2.41371e-16	7.80464e-16
HDAC3	-0.0335546	0.181833	0.20087
DMPK	-0.775417	3.58646e-23	2.39097e-22
WAC	-0.243506	1.66267e-19	7.28126e-19
UBE2H	0.206515	2.0768e-12	4.89344e-12
HERC2	-0.0823535	0.000933404	0.00123054
SUV420H1	-0.106246	8.53437e-07	1.366e-06
TNIP2	-0.389759	3.50494e-11	7.54421e-11
UPF3B	-0.0560287	0.0984082	0.111746
CLN8	-0.160286	2.06189e-06	3.2254e-06
LAMC3	-0.359585	1.61524e-13	4.16614e-13
ANKRD11	-0.195121	5.48564e-05	7.85e-05
RANBP17	0.540912	4.37898e-18	1.66716e-17
NLGN3	0.915886	2.92567e-23	1.96366e-22
LIN7B	-0.0193334	0.543883	0.567032
GPR85	0.238602	1.4486e-06	2.28439e-06
ANKS1B	-0.095877	3.23582e-05	4.69271e-05
KPTN	0.0710688	0.225808	0.2466
SHANK1	1.00532	2.27184e-17	8.06605e-17
AHI1	0.326578	9.16685e-08	1.55588e-07
GABRQ	0.0356828	0.371662	0.396546
ARHGAP24	0.0417352	0.383097	0.408258
ST8SIA2	0.480147	2.08579e-06	3.26092e-06
JMJD1C	0.65695	1.23037e-28	1.78813e-27
