# Supplementary material for: Allele-specific expression in a family quartet with autism reveals mono-to-biallelic switch and novel transcriptional processes of autism susceptibility genes
Source: Sci Rep. 2018 Mar 9;8:4277. doi: 10.1038/s41598-018-22753-4 (PMC5844893; doi:10.1038/s41598-018-22753-4)
Supplement: Supplementary file 20 — Table S19 [file 41598_2018_22753_MOESM20_ESM.xlsx]

## Sheet: Table S19
	Supplementary Table S19: Primer information for Sanger sequencing and qPCR
	Name	Forward	Reverse	Size	Note
	5S rRNA	GTCGGGCCTGGTTAGTACTT	GCGAGCACAGAATTAATACGACTCACTATAGGTTTTTTTTTTTTVN
	B2m	CCAGCGTACTCCAAAGATTCA	TGCTCCACTTTTTCAATTCTCTC
	ABAT-201	CACATGCCACTGGAAACAAC	GGTTTGGTTTGCATTTTGCT	351
	ADARB1-005	TGTTCCGTGTGTGTCCAGTT	GCTGACTCCATTAGCGTTCC	454
	ADCY5-002	CGTTCCCTGGAGAAACAGAA	TGGTTCTCAGGCCTCTGACT	227
	AGAP1-007	CTGGGTGACTCCGTATGCTC	ATTTCGCAGGCTACCAACAC	201	exon2-4
	ALG6-001	GCTTCATGGGAGAATTGAGC	CAATGCTCTGGCAGTGGTAA	457
	ANK3-009	CACTTTCATTTCCGGATTGG	TCCCTCCCTCCTCTTCTAGG	420
	ASTN2-004	CTGCTGCAAAGGCTCTGTTT	AACACACAAGCTGCCAAAGA	465
	ATP10A-001	CATCACCCTGAATGCCACCT	CCAGGCTTCTCCCATCGATC	203	Non-ASD
	ATP10A-001	GGCCAGAACATGGAGGAATA	CCACGGTGAAAAACAAAAGG	256	ASD
	ATP2B2-005	CAGAGGCAGGTTGGATCGAG	ATTGCCCTGGATGAAGAGGC	257	Non-ASD
	ATP2B2-005	GATGTTGGTGACTGCTGTGG	ACTCTTGAGGGGCTGCATCT	283	ASD
	BBS4-001	CTTGCTGGAGGGAGACTTGG	GCAACATCAAAGTCCCCGTG	231	exon8-11
	CD38-001	ACACACCCAGGCTACATGGT	GTTACCAAGGCAAAGCCAAA	437
	CHD2-003	TGAAGAAGACCATGGGAAGG	CTTGTTCCTTTGGCAAGAGC	213
	CLSTN3-002	TTTCTCCCCATCCTGTGTTC	AGCACCATCACCTTTTCCAC	473
	CNTNAP5-001	GAGGTGGATTTGGCTGTCC	CTCGCTCTTTCACTCCATCC	219
	CTNNA3-001	ATCACCCATTGGGAAAATGA	ACTCCAGCTTCATTGCCATT	240
	CUL3-001	GCTAGCAGGAAATGGCAGAG	CAGCAATCACCTTCCCTGTT	255	Non-ASD
	CUL3-001	TGGAAGGAAAGCTGTTGCATA	TCCTGCTAGCAACCTTGGAC	287	ASD
	DDC-002	TCCAGAGGGTTGTGATTTTGT	CAAAAGACAATTTGAAGACCACA	249
	DLG4-002	GCCCTCATCGTAATTCCCCA	CCGCATTTCCCACTCCCTAG	267	Non-ASD
	DLG4-002	CTGAAGAATGCGGGTCAGA	AGGGCCCTGATGTAGAAACC	311	ASD
	DLGAP1-004	CCAATAGACATGCTGCCTCA	CTGCCAAAAGCCTTGACTTC	156
	DLGAP2-001	AGGATGAGTGGGGAGGGTAC	TTGCAGGTAGGTCTGGGTCT	221	Non-ASD
	DLGAP2-001	CTCTACAACTCCACGGACAGC	GTCAGAATCTGTGGCCGTTT	249	ASD
	DUSP15-002	TCATTGATGCCAAAGACCTG	GCAGCAGTGGATGAAGTTGA	182	cDNA
	DUSP15-002	GCTGATGGGGTTAGGAGACA	ACCTGGGACTGGTTGAGTTG	414	gDNA
	DUSP22-002	CATGTGTGTGCCTGTGTGAG	CTTTGCTGGGTAGCTTTTCG	229
	EFR3A-003	GTAGCTGTCGCCCGCTTG	CAGCAGCATACTCGGGTAGG	205	exon1-2
	EML1-001	CCGTGCTTAACAGGAAAGGA	CTTTTTGCCACTGGAAGAGC	287
	GABRB3-001	TTTGGCTGCTCGGAGAGTA	AAGTCGGGTCTTAGGCGAAT	231
	GNAS-015	ATTGAAACCATTGTGGCCGC	GATCGCTCGGCACATAGTCA	277
	HLA-A-201	GACCAGGAGACACGGAATGT	CTCGTTCAGGGCGATGTAAT	204	exon2-3
	HMGN1-001	ACTGTCTCGGGTGTCAGCTT	TTACATACGGCCCACCAGTT	337	cDNA
	HMGN1-001	GGCTCTCTCTGCCAGAATTG	CCAGGCTCAAATGTGGAAAT	422	gDNA
	HTR2A-001	TGATGACACCAGGCTCTACA	AGGAGAGACACGACGGTGAG	137
	JMJD1C-001	AGCAGAGAAGCGGAAGTCTG	GGTGTGGGTGGTCTGGATAC	183
	KAT6A-005	TGTCAGTTTGGGGCATCTCC	TTTCATTCCCGGCTCCAGAG	239	exon1-2
	KMT2A-001	CTGCAAAAAGTTCCCTGAGC	CAAGTTGTGGGCCTTGAAAT	341
	KMT2C-001	CGATGTGCATTTTGTAAGCA	TCAGGAGCTTGGTCAATGTG	158	gDNA
	KMT2C-001	GCCAGATGGAAGAACCATTG	CCTGCAGCACAAGGATAATG	151	cDNA
	KMT2E-004	TGAACTGGGTCTGCAAGAAA	AGTCGAGTCCAGTTGGCTGT	272
	LRP2BP-004	TCCCTTCTGTTGATGCCTTT	ACAAAAGCGAAACTGGCAAT	386
	LRP2BP-004	TGGCTTATCGCAGCAGACAA	TCTCTTAAGCACTGCAGGGC	230	exon6-7
	MAGEL2-001	CGAAGTGTTTGTCAGGCAGA	AGCCGATTGAAATCAACACC	459
	MBD4-001	AGCCCAAAGGAAAGGTGACT	TTGGTGAGCAGTTGTTGTCC	477
	NOS1-001	GGGTTATTGCTGCAACCAAG	CCAGCCTGCAAGATGCTTTA	145
	NPAS4-001	AGGACCTGGCCACATATGAA	GCTCCACGTCTTGATGACAA	202	exon7-8
	NRXN1-003	ATCCCTTTCTCCGTTCTGCT	TCCCATTATCTGCCAGGTTC	189
	NRXN2-011	ATCCTGACCACCACAGGCTA	AGGCGGGATAGTTCCAATTT	185	exon6-7
	OTX1-001	CTTCGTTCTCCGAAATCTGC	TTTGCATTTATTTTCGGGAAG	194
	PAX5-001	GCCCAGAGAGGTGAGAGATG	GGGTGCTTGGTTGGTTTTTA	405
	PCDHA8-001	GGATTATCACTGGCGAGGAG	TCTTTTACCCGGAACACTGG	408
	PDE4B-001	AAGCAAGACCAGGAAGCAAA	TGCCCAAGAAAGAAGGAAGA	414
	PER1-001	CCCTACCCTCTCCCAGTGTT	CAGCAGATTGAGCTGGAGTG	315	Non-ASD
	PER1-001	TATACCCTGGAGGAGCTGGA	AGATGGAGCAGTGGAACCAT	222	ASD
	PREX1-001	TGTTCACGAAAGTGCTGGAG	TTGGGTGGACAAAGGACTTC	258	cDNA
	PREX1-001	AGGTCTGAGGCTACCCCTGT	CACGTGGAGGTTTCCTGACT	576	gDNA
	RNF220-001	ACCGTTCTCCCAAGGAATTT	AGAGGGTTGGGAAGGTAGGA	201	exon1-2
	SDC2-002	CAAAACCACAGCAGAGCAAG	AATCCGGAGCAGAGTACCG	221
	SEMA3E-001	GGGCACATTATCACCTTGCT	CATCCAGCAGCATTGTATGG	181	exon1-2
	SEPT5-002	GCCGTTATAGGCAGCAACAC	TCAGTTTGCTGGTCATCTGC	215	exon8-10
	SERPINE1-201	GCAACGTGGTTTTCTCACCC	TCATCCTTGTTCCATGGCCC	181	exon2-3
	SETBP1-002	GCTCGCCGTTTGACAGAT	GAGCAAAGGTTCTCCTGCAC	419	Non-ASD
	SETBP1-002	AAGAGAAGAGGAGGCCAAGG	GTGATCGTCTGAGCAAGCAA	443	ASD
	SHANK1-001	GTGCGGTTCCTTGAAAACTG	AATTCGCCATCTTCCACATC	209
	SLC6A1-001	GTTCCCACGTAGCAAATCGT	CACACACAGATGGGGAAGTG	472
	SNAP25-004	ACCCCCATTGTGAATGTTGT	GAACCAAAGACGGCACATTT	327
	SNRPN-004	CCTCTGCAGGCTCCATCTAC	CTGGGAGACAGAGCAAGACC	364	Non-ASD,gDNA
	SNRPN-004	TGTCTTCCCTCTGGAGCTGT	CAACACTAAAAACCGCGTGA	401	ASD, gDNA
	SNRPN-004	CCCAGCTTGCATTGTTTCTA	AAGGTGCCAATGAAGATTCG	213	Non-ASD,cDNA
	SNRPN-004	TCCAGTCATTCTGCTTGCTG	AAAAGGGGCAGCAAAAATCT	209	ASD, cDNA
	SNX19-005	GTGGCGTTGTGAATTTGTTG	TACAGCTTCGTGGCCTTCTT	371
	SRRM4-001	AAGGGGCAAAGAGGGTTCTA	ATGGGTCAAAGGACATCTGC	402
	STX1A-010	CTCAGGGTGCTTTCCTGAAG	TACTTGACGGCCTTCTTGGT	182
	TNFRSF8-001	GGACACCTGTCATGGAAACC	CTTCTCCACGAGGTCGTCTC	208	exon2-4
	TRIP12-009	CAGTGAGTCTCCACCTGCTG	CATCTGTCCGAGCAGCTGAA	197
	WDFY3-001	AATCCACAGAGGCTGCAAGT	CTCATTCTGTGCACCTCCAA	233	cDNA
	WDFY3-001	GGCAGGAGAAGGGAAAGG	GAGGATGGCGGGGGTACT	288	gDNA
	ZNF407-001	GGCAATTCAGAGCCAAAGAG	CAGGAGGGGTATCTTCACCA	462	Non-ASD
	ZNF407-001	GTGAGCTGCCCTTGAAAGAC	TTCGACACATCTTCCCACAA	483	ASD
	ZNF407-001	CAGCATCCTGACATCGAAAA	CTTCTGAGGGGCTTCTCCTT	173	exon7-8
	Mouse
	Kmt2c-001	TTTCTCTTTCCAGCGATGTG	AGGAGCTTGGTCGATGTGTT	169	gDNA
	Kmt2c-001	AGCAGAGTGCCGTTTCTTGT	AGGAGCTTGGTCGATGTGTT	401	cDNA
