# Supplementary material for: Allele-specific expression in a family quartet with autism reveals mono-to-biallelic switch and novel transcriptional processes of autism susceptibility genes
Source: Sci Rep. 2018 Mar 9;8:4277. doi: 10.1038/s41598-018-22753-4 (PMC5844893; doi:10.1038/s41598-018-22753-4)
Supplement: Supplementary file 21 — Table S20 [file 41598_2018_22753_MOESM21_ESM.xlsx]

## Sheet: Table S20
	Supplementary Table S20: Primer information for Sanger sequencing of primary miRNAs and miRNA qPCR
	Name	ensembl gene ID	Forward primer sequence	Reverse primer sequence	Product size (bp)	Note
	hsa-miR-1183	ENST00000408856M	TCAAATGCTCGGAGACACAG	CACCAGTTTTGCCCCTTCTA	241	Pa_Ma T to C at 412
	hsa-miR-299	ENST00000385016M	CAGCCTCCAGTGACTTCCTC	CGCATCAGCAAAGACAAAAA	275	Pa_Ma A to G at 499
	hsa-miR-32	ENST00000384965M	CTGATGCTCCCATTCTGCTT	GAATCGCATGGCATACACAC	212	Pa_Ma G to T at 342, Pa_Ma G to C at 347
	hsa-miR-320d1	ENST00000390157M	CACACAAGGAAGCAAAACCA	GCCTCTGACCTATTTTCTCTTTTC	399	Pa_Ma G to A at 360, Pa_Ma G to C at 65
	hsa-miR-335	ENST00000362173M	GTTGGCTTGGGTTACTTCCA	TTCAGCAGGAGACCCAATCT	447	Pa_Ma A to G at 356
	hsa-miR-3609	ENST00000582661M	CAAACCAGCCCAAAAGAAAA	TGCATGCACTGACAAGCATA	655	Pa_Ma T to G at 59
	hsa-miR-3907	ENST00000579424M	GAGATGGTGAGGGAAGGACA	GTCACACAACACGGTTCCTG	463	Pa_Ma T to C at 474
	hsa-miR-4444-1	ENST00000579424M	CCTCTTCCCCTGAAAGCTG	CGCTCTCCCCCTAATACCTC	332	Pa_Ma A to G at 296
	hsa-miR-4761	ENST00000585066M	ACCAGGGAGGTGAAATACCC	CCCTTTTTCCAGGTCTGACA	409	Pa_Ma C to G at 132,A to G at 196
	hsa-miR-4761	ENST00000585066M	AGGGCAGCTCTGTGTTAGGA	CCCTTTTTCCAGGTCTGACA	549	Pa_Ma C to G at 132,A to G at 196
	hsa-miR-548u	ENST00000390728M	TTGCAGTTGAAAGCCATGAG	ACAAACCTTCGCATGTACCC	327	Pa_Ma G to C at 303, C to T at 460
	hsa-miR-548V	ENST00000584165M	AGCTGATGTGTCCAGTGTGG	TGTAGCTTTTGGCATGATGG	491	Pa_Ma A to G at 38,T to C at 52,T to G at 64,G to A at 161
	hsa-miR-5692C2	ENST00000577959M	TGCCAAGATGTACACGCATT	GGGTCCACCCTTTGATTTTT	473	Pa_Ma A to G at 43,G to C at 107
	hsa-miR-570	ENST00000384917M	TTTGGGTGGAGAAAGAGTCC	GCTTGGGGTTTTTCACAGAG	154	Pa_Ma T to C at 234
	hsa-miR-570	ENST00000384917M	GAAGGGGGAGAGAAGGACTG	GCTTGGGGTTTTTCACAGAG	406	Pa_Ma T to C at 234
	hsa-miR-635	ENST00000384830M	TCAGGTGATCCTCCCATCTC	ACTTTGCTGCCTGGAAGGTA	471	Pa_Ma A to G at 124
	hsa-miR-654	ENST00000385199M	CGTCGTCATTTTCTCCATGA	CAAAGAAGGACTGGGCTCTG	486	Pa_Ma G to A at 200
	hsa-miR-654	ENST00000385199M	CTTTCCGGGATGAAACCTTC	GCCCACCATCTTTCCACTTA	196	Pa_Ma G to A at 200
	hsa-miR-95	ENST00000385072M	TTCTCTCGGGGTTCTTTTGA	ATTGAGTGCCCACTGTGTTG	196	Pa_Ma T to C at 48
	qPCR	miRBase accession
	hsa-miR-136-5p	MIMAT0000448	ACTCCATTTGTTTTGATGATGGA
	hsa-miR-21-5p	MIMAT0000076	TAGCTTATCAGACTGATGTTGA
	hsa-miR-21-3p	MIMAT0004494	CAACACCAGTCGATGGGCTGT
	hsa-miR-619-5p	MIMAT0026622	GCTGGGATTACAGGCATGAGCC
	hsa-miR-204-3p	MIMAT0022693	GCTGGGAAGGCAAAGGGACGT
	hsa-miR-199a-5p	MIMAT0000231	CCCAGTGTTCAGACTACCTGTTC
	hsa-miR-23a-3p	MIMAT0000078	ATCACATTGCCAGGGATTTCC
	hsa-miR-143-3p	MIMAT0000435	TGAGATGAAGCACTGTAGCTC
	hsa-miR-103a-3p	MIMAT0000101	AGCAGCATTGTACAGGGCTATGA
	hsa-miR-2277-3p	MIMAT0011777	TGACAGCGCCCTGCCTGGCTC
	hsa-miR-184	MIMAT0000454	TGGACGGAGAACTGATAAGGGT
	has-miR-106b-5p	MIMAT0000680	TAAAGTGCTGACAGTGCAGAT
	hsa-miR-143-3p	MIMAT0000435	TGAGATGAAGCACTGTAGCTC
	hsa-miR-365a-3p	MIMAT0000710	TAATGCCCCTAAAAATCCTTAT
	hsa-miR-548k	MIMAT0005882	AAAAGTACTTGCGGATTTTGCT
	hsa-miR-127-3p	MIMAT0000446	TCGGATCCGTCTGAGCTTGGCT
	hsa-miR-1180-3p	MIMAT0005825	TTTCCGGCTCGCGTGGGTGTGT
	hsa-miR-3151-5p	MIMAT0015024	GGTGGGGCAATGGGATCAGGT
	hsa-miR-495-3p	MIMAT0002817	AAACAAACATGGTGCACTTCTT
	hsa-miR-181a-5p	MIMAT0000256	AACATTCAACGCTGTCGGTGAGT
	hsa-miR-4650-3p	MIMAT0019714	AGGTAGAATGAGGCCTGACAT
	hsa-miR-26a-5p	MIMAT0000082	TTCAAGTAATCCAGGATAGGCT
	hsa-miR-4515	MIMAT0019052	AGGACTGGACTCCCGGCAGCCC
	hsa-miR-4761-5p	MIMAT0019908	ACAAGGTGTGCATGCCTGACC
	hsa-miR-4761-3p	MIMAT0019909	GAGGGCATGCGCACTTTGTCC
